# Supplementary material for: A megawatt ultra-wide bandgap semiconductor module for pulsed power electronics
Source: Nat Commun. 2026 Mar 30;17:4783. doi: 10.1038/s41467-026-71274-6 (PMC13219416; doi:10.1038/s41467-026-71274-6)
Supplement: Supplementary file 3 — Source Data [file 41467_2026_71274_MOESM3_ESM.zip]

Archive with 6 entries (6 files):
- Source Data/Main manuscript_Figure1_data.xlsx
- Source Data/Main manuscript_Figure2_data.xlsx
- Source Data/Main manuscript_Figure3_data.xlsx
- Source Data/Main manuscript_Figure4_data.xlsx
- Source Data/Main manuscript_Figure5_data.xlsx
- Source Data/Supplementary data.xlsx
