# Supplementary material for: A megawatt ultra-wide bandgap semiconductor module for pulsed power electronics
Source: Nat Commun. 2026 Mar 30;17:4783. doi: 10.1038/s41467-026-71274-6 (PMC13219416; doi:10.1038/s41467-026-71274-6)
Supplement: Supplementary file 3 — Source Data [file 41467_2026_71274_MOESM3_ESM.zip › Source Data/Main manuscript_Figure1_data.xlsx]

## Sheet: Fig. 1c
	FOM	Volumetric heat capacity
Si	1	1.65
GaAs	14.7	1.76
SiC	317	1.77
GaN	846	2.64
Ga2O3	3214	3.34
Diamond	23017	1.8165
AlN	32834	2.7

## Sheet: Fig. 1d
SiC			GaN			Ga2O3			Diamond			AlN
Blocking voltage	Maximum temperature		Blocking voltage	Maximum temperature		Blocking voltage	Maximum temperature		Blocking voltage	Maximum temperature		Blocking voltage	Maximum temperature
300	558.15		400	523.15		1683	448.15		713	673.15		200	623
600	523.15		750	473.15		500	600		840	523.15
			600	573.15		100	623.15		300	523.15
						750	600
						30	773.15
						1770	523.15
						600	548
						10000	523.15
