# Supplementary material for: A megawatt ultra-wide bandgap semiconductor module for pulsed power electronics
Source: Nat Commun. 2026 Mar 30;17:4783. doi: 10.1038/s41467-026-71274-6 (PMC13219416; doi:10.1038/s41467-026-71274-6)
Supplement: Supplementary file 3 — Source Data [file 41467_2026_71274_MOESM3_ESM.zip › Source Data/Main manuscript_Figure2_data.xlsx]

## Sheet: Fig. 2b
Sub-module A			Sub-module B			Sub-module C
Voltage	Current		Voltage	Current		Voltage	Current
0	1.26667e-11		0	6.19048e-11		0	1.17647e-11
-6.006	5.31333e-10		-6.006	3.15079e-10		-6.009	2.87647e-10
-12.012	1.11333e-09		-12.009	8.69048e-10		-12.018	6.52941e-10
-18.018	1.24667e-09		-18.015	1.15e-09		-18.027	5.13529e-10
-24.024	9.46667e-10		-24.018	1.31587e-09		-24.033	9e-10
-30.03	1.28667e-09		-30.024	1.44841e-09		-30.042	7.11765e-10
-36.036	1.12e-09		-36.027	1.55317e-09		-36.051	1.02941e-09
-42.042	1.57333e-09		-42.033	1.63571e-09		-42.06	1.15294e-09
-48.048	1.73333e-09		-48.036	1.00556e-09		-48.069	1.24118e-09
-54.054	1.79333e-09		-54.042	1.5119e-09		-54.078	1.33529e-09
-60.06	1.89333e-09		-60.045	1.63333e-09		-60.087	1.38824e-09
-66.066	1.91333e-09		-66.051	1.28492e-09		-66.093	1.44706e-09
-72.072	2.04667e-09		-72.054	1.68175e-09		-72.102	1.11176e-09
-78.078	2.09333e-09		-78.06	1.83095e-09		-78.111	1.38235e-09
-84.084	2.14667e-09		-84.066	1.43254e-09		-84.12	1.47059e-09
-90.09	2.03333e-09		-90.069	1.81032e-09		-90.129	1.54706e-09
-96.096	2.19333e-09		-96.075	1.96111e-09		-96.138	1.22353e-09
-102.102	2.21333e-09		-102.078	2.04048e-09		-102.147	1.48235e-09
-108.108	2.35333e-09		-108.084	2.10317e-09		-108.153	1.52353e-09
-114.114	1.93333e-09		-114.087	1.67143e-09		-114.162	1.64118e-09
-120.12	2.34e-09		-120.093	2.04365e-09		-120.171	1.31176e-09
-126.126	2.29333e-09		-126.096	2.09206e-09		-126.18	1.57647e-09
-132.132	2.18667e-09		-132.102	2.11746e-09		-132.189	1.31176e-09
-138.138	2.28e-09		-138.105	1.75317e-09		-138.198	1.59412e-09
-144.144	1.82e-09		-144.111	2.1119e-09		-144.207	1.64706e-09
-150.15	2.04e-09		-150.117	2.25238e-09		-150.216	1.74118e-09
-156.156	2.08e-09		-156.12	2.31746e-09		-156.222	1.80588e-09
-162.162	1.92667e-09		-162.126	2.37778e-09		-162.231	1.78824e-09
-168.168	2.36e-09		-168.129	2.44683e-09		-168.24	1.87059e-09
-174.174	2.02e-09		-174.135	2.48413e-09		-174.249	1.89412e-09
-180.18	2.52667e-09		-180.138	2.54206e-09		-180.258	1.92941e-09
-186.186	2.32e-09		-186.144	2.57937e-09		-186.267	1.96471e-09
-192.192	2.36667e-09		-192.147	2.58571e-09		-192.276	1.98235e-09
-198.198	2.84667e-09		-198.153	2.64365e-09		-198.282	2.02353e-09
-204.204	2.89333e-09		-204.156	2.68016e-09		-204.291	1.64706e-09
-210.21	2.51333e-09		-210.162	2.71508e-09		-210.3	1.87647e-09
-216.216	3.13333e-09		-216.165	2.23175e-09		-216.309	1.96471e-09
-222.222	2.62e-09		-222.171	2.55079e-09		-222.318	1.64118e-09
-228.228	2.99333e-09		-228.177	2.65476e-09		-228.327	1.91176e-09
-234.234	2.51333e-09		-234.18	1.99127e-09		-234.336	1.62941e-09
-240.24	3.02e-09		-240.186	2.01905e-09		-240.342	1.89412e-09
-246.246	2.88667e-09		-246.189	2.00873e-09		-246.351	1.95882e-09
-252.252	2.54e-09		-252.195	1.98413e-09		-252.36	2.03529e-09
-258.258	3.14667e-09		-258.198	1.96984e-09		-258.369	2.08824e-09
-264.264	2.90667e-09		-264.204	2.28413e-09		-264.378	2.11765e-09
-270.27	3.62667e-09		-270.207	2.42857e-09		-270.387	2.16471e-09
-276.276	3.71333e-09		-276.213	2.13016e-09		-276.396	2.17059e-09
-282.282	3.24667e-09		-282.216	2.43889e-09		-282.402	2.21176e-09
-288.288	3.80667e-09		-288.222	2.54048e-09		-288.411	2.22353e-09
-294.294	4.04667e-09		-294.225	2.20794e-09		-294.42	1.85882e-09
-300.3	4.1e-09		-300.231	2.55873e-09		-300.429	2.11176e-09
-306.306	4.24e-09		-306.237	2.69683e-09		-306.438	2.17647e-09
-312.312	4.12e-09		-312.24	2.76905e-09		-312.447	2.22353e-09
-318.318	4.42667e-09		-318.246	2.13254e-09		-318.456	2.25882e-09
-324.324	4.54e-09		-324.249	2.55e-09		-324.462	2.28824e-09
-330.33	4.25333e-09		-330.255	2.25e-09		-330.471	2.30588e-09
-336.336	4.43333e-09		-336.258	2.20952e-09		-336.48	2.32941e-09
-342.342	4.57333e-09		-342.264	2.57857e-09		-342.489	1.97059e-09
-348.348	4.26667e-09		-348.267	2.09921e-09		-348.498	2.2e-09
-354.354	4.36e-09		-354.273	2.15714e-09		-354.507	2.26471e-09
-360.36	4.55333e-09		-360.276	2.5619e-09		-360.516	2.32353e-09
-366.366	4.77333e-09		-366.282	2.70714e-09		-366.522	2.35882e-09
-372.372	5.06e-09		-372.288	2.15317e-09		-372.531	2.01765e-09
-378.378	5.34e-09		-378.291	2.23016e-09		-378.54	2.24706e-09
-384.384	5.08667e-09		-384.297	2.62302e-09		-384.549	2.27059e-09
-390.39	5.28667e-09		-390.3	2.77143e-09		-390.558	1.82353e-09
-396.396	5.48667e-09		-396.306	2.87143e-09		-396.567	1.83529e-09
-402.402	5.55333e-09		-402.309	2.96825e-09		-402.576	2.11765e-09
-408.408	5.65333e-09		-408.315	3.03095e-09		-408.585	2.22353e-09
-414.414	5.38e-09		-414.318	3.10317e-09		-414.591	2.31765e-09
-420.42	5.86667e-09		-420.324	3.17302e-09		-420.6	2.32353e-09
-426.426	5.59333e-09		-426.327	3.20873e-09		-426.609	2.01176e-09
-432.432	6e-09		-432.333	2.54603e-09		-432.618	2.27059e-09
-438.438	6.12e-09		-438.336	2.9254e-09		-438.627	2.35882e-09
-444.444	6.18667e-09		-444.342	3.08651e-09		-444.636	2.41176e-09
-450.45	5.78667e-09		-450.348	3.13254e-09		-450.645	2.41176e-09
-456.456	6.06667e-09		-456.351	3.25079e-09		-456.651	2.47647e-09
-462.462	6.16e-09		-462.357	2.61905e-09		-462.66	2.15882e-09
-468.468	5.96667e-09		-468.36	3.04603e-09		-468.669	2.38235e-09
-474.474	6.60667e-09		-474.366	3.2e-09		-474.678	1.94118e-09
-480.48	6.8e-09		-480.369	3.30397e-09		-480.687	1.82941e-09
-486.486	7e-09		-486.375	2.91349e-09		-486.696	2.17059e-09
-492.492	7e-09		-492.378	3.27222e-09		-492.705	1.96471e-09
-498.498	6.73333e-09		-498.384	3.36111e-09		-498.711	1.94118e-09
-504.505	7.4e-09		-504.387	2.74603e-09		-504.72	2.22941e-09
-510.512	7.73333e-09		-510.393	3.17063e-09		-510.729	2.33529e-09
-516.518	7.73333e-09		-516.396	3.34048e-09		-516.738	2.05882e-09
-522.524	7.73333e-09		-522.402	3.45079e-09		-522.747	2.32353e-09
-528.529	8e-09		-528.408	3.03571e-09		-528.756	2.42353e-09
-534.535	8.6e-09		-534.411	3.38413e-09		-534.765	2.48824e-09
-540.542	8.8e-09		-540.417	3.51825e-09		-540.771	2.53529e-09
-546.548	9e-09		-546.42	3.12063e-09		-546.78	2.58235e-09
-552.553	8.6e-09		-552.426	3.47143e-09		-552.789	2.23529e-09
-558.559	8.93333e-09		-558.429	3.62619e-09		-558.798	2.41765e-09
-564.566	8.2e-09		-564.435	3.23492e-09		-564.807	2.19412e-09
-570.572	8.06667e-09		-570.438	3.59048e-09		-570.816	2.45294e-09
-576.577	8.53333e-09		-576.444	3.76111e-09		-576.825	2.54118e-09
-582.583	9.4e-09		-582.447	3.83889e-09		-582.831	2.60588e-09
-588.59	9.46667e-09		-588.453	3.8746e-09		-588.84	2.29412e-09
-594.596	9.86667e-09		-594.459	3.93571e-09		-594.849	2.54706e-09
-600.601	1e-08		-600.462	3.99683e-09		-600.858	2.61765e-09
-606.607	1.08e-08		-606.468	3.60476e-09		-606.867	2.31176e-09
-612.614	1.15333e-08		-612.471	3.91667e-09		-612.876	2.22941e-09
-618.62	1.17333e-08		-618.477	3.35714e-09		-618.885	2.20588e-09
-624.625	1.2e-08		-624.48	3.75397e-09		-624.891	2.47059e-09
-630.631	1.14667e-08		-630.486	3.89762e-09		-630.9	2.55294e-09
-636.638	1.18667e-08		-636.489	3.9881e-09		-636.909	2.64118e-09
-642.644	1.25333e-08		-642.495	4.04762e-09		-642.918	2.16471e-09
-648.649	1.24667e-08		-648.498	4.13175e-09		-648.927	2.17647e-09
-654.655	1.34667e-08		-654.504	3.7119e-09		-654.936	2.17647e-09
-660.662	1.33333e-08		-660.507	3.55873e-09		-660.945	2.16471e-09
-666.668	1.30667e-08		-666.513	3.5127e-09		-666.954	2.47059e-09
-672.673	1.31333e-08		-672.519	3.92143e-09		-672.96	2.57647e-09
-678.679	1.31333e-08		-678.522	3.71111e-09		-678.969	2.65294e-09
-684.686	1.42667e-08		-684.528	4.0119e-09		-684.978	2.65882e-09
-690.692	1.34667e-08		-690.531	3.75873e-09		-690.987	2.75294e-09
-696.697	1.44e-08		-696.537	4.11667e-09		-696.996	2.75882e-09
-702.703	1.48667e-08		-702.54	3.82857e-09		-703.005	2.82941e-09
-708.71	1.58e-08		-708.546	3.62381e-09		-709.014	2.87647e-09
-714.716	1.68e-08		-714.549	3.46111e-09		-715.02	2.51176e-09
-720.721	1.81333e-08		-720.555	3.91111e-09		-721.029	2.74706e-09
-726.727	1.79333e-08		-726.558	3.60397e-09		-727.038	2.83529e-09
-732.734	1.88e-08		-732.564	3.75635e-09		-733.047	2.85882e-09
-738.74	1.98667e-08		-738.567	3.57857e-09		-739.056	2.91765e-09
-744.745	5.56667e-08		-744.573	4.03333e-09		-745.065	2.97059e-09
-750.751	5.03333e-08		-750.579	4.14524e-09		-751.074	3.00588e-09
-756.758	4.58e-08		-756.582	4.26667e-09		-757.08	3.02941e-09
-762.764	4.28667e-08		-762.588	4.34841e-09		-763.089	3.04706e-09
-768.769	4.92667e-08		-768.591	4.4127e-09		-769.098	3.08235e-09
-774.775	5.01333e-08		-774.597	4.39841e-09		-775.107	3.06471e-09
-780.782	4.52667e-08		-780.6	4.48651e-09		-781.116	3.12353e-09
-786.788	4.75333e-08		-786.606	4.53254e-09		-787.125	3.14118e-09
-792.793	5.85333e-08		-792.609	4.56905e-09		-793.134	3.15882e-09
-798.799	5.91333e-08		-798.615	4.63968e-09		-799.14	2.8e-09
-804.806	5.48e-08		-804.618	4.68889e-09		-805.149	3.02353e-09
-810.812	5.77333e-08		-810.624	4.20159e-09		-811.158	3.11176e-09
-816.817	5.77333e-08		-816.627	4.19206e-09		-817.167	3.15294e-09
-822.823	6.01333e-08		-822.633	4.51905e-09		-823.176	2.62941e-09
-828.83	6.42667e-08		-828.639	4.06746e-09		-829.185	2.61765e-09
-834.836	7.06667e-08		-834.642	3.86825e-09		-835.194	2.91176e-09
-840.841	7.6e-08		-840.648	4.2754e-09		-841.2	2.98235e-09
-846.847	8.86667e-08		-846.651	4.43016e-09		-847.209	3.1e-09
-852.854	9.86667e-08		-852.657	4.48968e-09		-853.218	2.61176e-09
-858.86	9.06667e-08		-858.66	4.59048e-09		-859.227	2.92353e-09
-864.865	1.28e-07		-864.666	4.52302e-09		-865.236	3.05294e-09
-870.871	1.19333e-07		-870.669	4.6619e-09		-871.245	3.07647e-09
-876.878	1.10667e-07		-876.675	4.16587e-09		-877.254	3.17647e-09
-882.884	1.12667e-07		-882.678	3.99683e-09		-883.26	3.23529e-09
-888.889	1.23333e-07		-888.684	3.70635e-09		-889.269	3.26471e-09
-894.895	1.32e-07		-894.69	4.1246e-09		-895.278	3.30588e-09
-900.902	1.42e-07		-900.693	3.92619e-09		-901.287	3.33529e-09
-906.908	1.526e-07		-906.699	4.27698e-09		-907.296	3.36471e-09
-912.913	1.73333e-07		-912.702	4.44048e-09		-913.305	3e-09
-918.919	1.86667e-07		-918.708	4.51429e-09		-919.314	2.92353e-09
-924.926	2.13333e-07		-924.711	4.59603e-09		-925.323	3.41176e-09
-930.932	8.16667e-07		-930.717	4.66667e-09		-931.329	3.29412e-09
-936.938	9.68e-06		-936.72	4.69365e-09		-937.338	3.35294e-09
			-942.726	4.73571e-09		-943.347	3.04706e-09
			-948.729	4.7127e-09		-949.356	3.28824e-09
			-954.735	4.76984e-09		-955.365	3.38235e-09
			-960.738	4.84048e-09		-961.374	3.42941e-09
			-966.744	4.82698e-09		-967.383	3.49412e-09
			-972.75	4.8119e-09		-973.389	2.95882e-09
			-978.753	4.87302e-09		-979.398	3.25882e-09
			-984.759	4.88095e-09		-985.407	3.38824e-09
			-990.762	4.95317e-09		-991.416	3.42941e-09
			-996.768	4.94127e-09		-997.425	3.52353e-09
			-1002.77	4.5119e-09		-1003.43	3.57647e-09
			-1008.78	4.86111e-09		-1009.44	3.64706e-09
			-1014.78	4.99603e-09		-1015.45	3.24706e-09
			-1020.79	5.01984e-09		-1021.46	3.5e-09
			-1026.79	5.11984e-09		-1027.47	3.2e-09
			-1032.8	5.13492e-09		-1033.48	3.49412e-09
			-1038.8	5.16825e-09		-1039.48	3.22353e-09
			-1044.8	4.68413e-09		-1045.49	3.5e-09
			-1050.81	4.97937e-09		-1051.5	3.58824e-09
			-1056.81	4.99841e-09		-1057.51	3.68235e-09
			-1062.82	4.88175e-09		-1063.52	3.34706e-09
			-1068.82	4.13968e-09		-1069.53	3.59412e-09
			-1074.83	4.52698e-09		-1075.54	3.15294e-09
			-1080.83	4.03175e-09		-1081.55	3.44706e-09
			-1086.84	4.47619e-09		-1087.55	3.61176e-09
			-1092.84	4.62857e-09		-1093.56	3.69412e-09
			-1098.85	4.75079e-09		-1099.57	3.75294e-09
			-1104.85	4.34127e-09		-1105.58	3.79412e-09
			-1110.86	4.66429e-09		-1111.59	3.24706e-09
			-1116.86	4.83175e-09		-1117.6	3.28824e-09
			-1122.86	4.42778e-09		-1123.61	3.28235e-09
			-1128.87	4.78968e-09		-1129.61	3.57647e-09
			-1134.87	4.92619e-09		-1135.62	3.33529e-09
			-1140.88	4.99683e-09		-1141.63	3.62941e-09
			-1146.88	5.06984e-09		-1147.64	3.67059e-09
			-1152.89	4.64206e-09		-1153.65	3.80588e-09
			-1158.89	4.97143e-09		-1159.66	3.49412e-09
			-1164.9	5.10873e-09		-1165.66	3.42941e-09
			-1170.9	5.17381e-09		-1171.67	3.70588e-09
			-1176.91	4.7619e-09		-1177.68	3.31176e-09
			-1182.91	5.0754e-09		-1183.69	3.62941e-09
			-1188.91	4.5119e-09		-1189.7	3.74118e-09
			-1194.92	4.58968e-09		-1195.71	3.89412e-09
			-1200.92	4.40556e-09		-1201.72	3.94706e-09
			-1206.93	4.88333e-09		-1207.72	3.61765e-09
			-1212.93	5.08095e-09		-1213.73	3.88235e-09
			-1218.94	4.55159e-09		-1219.74	3.97059e-09
			-1224.94	5.01032e-09		-1225.75	4.05882e-09
			-1230.95	5.20873e-09		-1231.76	3.72941e-09
			-1236.95	5.32619e-09		-1237.77	3.65882e-09
			-1242.96	4.90317e-09		-1243.78	3.92941e-09
			-1248.96	5.26984e-09		-1249.79	4.04118e-09
			-1254.97	5.44683e-09		-1255.79	3.57059e-09
			-1260.97	4.79286e-09		-1261.8	3.9e-09
			-1266.97	5.18175e-09		-1267.81	3.7e-09
			-1272.98	4.93254e-09		-1273.82	3.97059e-09
			-1278.98	4.68095e-09		-1279.83	3.7e-09
			-1284.99	4.67619e-09		-1285.84	4e-09
			-1290.99	5.16429e-09		-1291.85	4.10588e-09
			-1297	4.88889e-09		-1297.85	4.16471e-09
			-1303	5.27937e-09		-1303.86	4.22941e-09
			-1309.01	4.84524e-09		-1309.87	4.27059e-09
			-1315.01	5.28413e-09		-1315.88	4.34706e-09
			-1321.02	5.5381e-09		-1321.89	4e-09
			-1327.02	5.22063e-09		-1327.9	4.22353e-09
			-1333.03	5.62063e-09		-1333.9	3.98824e-09
			-1339.03	5.78889e-09		-1339.91	4.22941e-09
			-1345.04	5.15317e-09		-1345.92	4.34706e-09
			-1351.04	4.94762e-09		-1351.93	4.43529e-09
			-1357.04	5.46508e-09		-1357.94	3.92941e-09
			-1363.05	5.70317e-09		-1363.95	3.94706e-09
			-1369.05	5.37619e-09		-1369.96	4.28235e-09
			-1375.06	5.13254e-09		-1375.96	4.41176e-09
			-1381.06	5.23095e-09		-1381.97	4.13529e-09
			-1387.07	5.75476e-09		-1387.98	4.09412e-09
			-1393.07	5.54762e-09		-1393.99	3.92353e-09
			-1399.08	5.99603e-09		-1400	4.25882e-09
			-1405.08	6.19683e-09		-1406.01	4.42941e-09
			-1411.09	6.29524e-09		-1412.02	4.54118e-09
			-1417.09	6.37381e-09		-1418.03	4.26471e-09
			-1423.1	5.6754e-09		-1424.03	4.57059e-09
			-1429.1	5.66746e-09		-1430.04	4.68235e-09
			-1435.1	6.16667e-09		-1436.05	4.19412e-09
			-1441.11	5.91349e-09		-1442.06	4.51765e-09
			-1447.11	6.24603e-09		-1448.07	4.68235e-09
			-1453.12	6.41508e-09		-1454.08	4.78235e-09
			-1459.12	6.09286e-09		-1460.09	4.87647e-09
			-1465.13	6.4881e-09		-1466.09	4.97059e-09
			-1471.13	6.69524e-09		-1472.1	5.06471e-09
			-1477.14	6.84921e-09		-1478.11	5.15294e-09
			-1483.14	7.07143e-09		-1484.12	5.17059e-09
			-1489.15	6.38333e-09		-1490.13	5.22353e-09
			-1495.15	6.52063e-09		-1496.14	5.34706e-09
			-1501.15	6.91825e-09		-1502.14	5.41176e-09
			-1507.16	6.64524e-09		-1508.15	5.45294e-09
			-1513.16	7.06111e-09		-1514.16	5.57647e-09
			-1519.17	7.41429e-09		-1520.17	5.67647e-09
			-1525.17	8.11984e-09		-1526.18	5.74706e-09
			-1531.18	1.91567e-07		-1532.19	5.88235e-09
			-1537.18	1.17281e-07		-1538.2	5.61765e-09
			-1543.19	1.13558e-07		-1544.2	5.94118e-09
			-1549.19	2.58268e-07		-1550.21	6.11765e-09
			-1555.2	1.46819e-07		-1556.22	6.35294e-09
			-1561.2	1.59437e-07		-1562.23	6.47059e-09
			-1567.21	6.15213e-07		-1568.24	6.70588e-09
			-1573.21	1.13818e-06		-1574.25	6.82353e-09
			-1579.21	4.14207e-06		-1580.26	6.94118e-09
			-1585.22	9.14379e-06		-1586.27	6.52941e-09
						-1592.27	6.76471e-09
						-1598.28	7.23529e-09
						-1604.29	7.47059e-09
						-1610.3	7.35294e-09
						-1616.31	7.88235e-09
						-1622.32	8.41176e-09
						-1628.33	8.47059e-09
						-1634.33	8.70588e-09
						-1640.34	8.94118e-09
						-1646.35	9.17647e-09
						-1652.36	9.82353e-09
						-1658.37	9.23529e-09
						-1664.38	1.00588e-08
						-1670.38	1.07059e-08
						-1676.39	1.19412e-08
						-1682.4	1.17647e-08
						-1688.41	1.25294e-08
						-1694.42	1.33529e-08
						-1700.43	1.42353e-08
						-1706.44	1.64118e-08
						-1712.44	1.80588e-08
						-1718.45	1.88235e-08
						-1724.46	1.82941e-08
						-1730.47	1.90588e-08
						-1736.48	2.12941e-08
						-1742.49	2.24118e-08
						-1748.5	2.1e-08
						-1754.51	2.14706e-08
						-1760.51	2.22353e-08
						-1766.52	2.38824e-08
						-1772.53	2.55882e-08
						-1778.54	2.91176e-08
						-1784.55	3.21765e-08
						-1790.56	3.35882e-08
						-1796.57	4.00588e-08
						-1802.57	3.94706e-08
						-1808.58	3.81176e-08
						-1814.59	4.02353e-08
						-1820.6	4.80588e-08
						-1826.61	5.62941e-08
						-1832.62	6.11765e-08
						-1838.62	5.69412e-08
						-1844.63	5.7e-08
						-1850.64	6e-08
						-1856.65	6.23529e-08
						-1862.66	5.78824e-08
						-1868.67	6.76471e-08
						-1874.68	7.70588e-08
						-1880.68	7.47059e-08
						-1886.69	8.88235e-08
						-1892.7	8.58824e-08
						-1898.71	8.41176e-08
						-1904.72	8e-08
						-1910.73	7.70588e-08
						-1916.74	8.11765e-08
						-1922.74	8.76471e-08
						-1928.75	1.04118e-07
						-1934.76	1.20588e-07
						-1940.77	1.30588e-07
						-1946.78	1.58824e-07
						-1952.79	1.35294e-07
						-1958.8	1.55882e-07
						-1964.81	1.7e-07
						-1970.81	2.01176e-07
						-1976.82	1.85882e-07
						-1982.83	1.68235e-07
						-1988.84	1.92941e-07
						-1994.85	1.62941e-06
						-2000.86	3.81176e-06
						-2006.87	9.91765e-06

## Sheet: Fig. 2c
RT			50 oC			100 oC			150 oC			200 oC			250 oC			300 oC
Voltage	Current		Voltage	Current		Voltage	Current		Voltage	Current		Voltage	Current		Voltage	Current		Voltage	Current
0.0295	-0.0045		0.0292	-0.0065		0.0295	-0.0045		0.0295	-0.006		0.0299	0		0.0274	-0.0055		0.0266	-0.0055
0.0626	-0.006		0.0602	-0.001		0.064	0		0.0629	-0.004		0.0627	-0.0065		0.0627	-0.0015		0.0678	-0.0055
0.0966	-0.002		0.0971	-0.004		0.0964	-0.0055		0.0964	-0.004		0.097	-0.003		0.0936	-0.0075		0.0966	-0.0045
0.1302	-0.0005		0.1298	-0.0095		0.1294	-0.01		0.1293	-0.009		0.1299	-0.0045		0.1317	-0.003		0.1257	-0.0075
0.1624	-0.004		0.1635	-0.0075		0.1629	-0.007		0.1631	-0.0045		0.1633	-0.0055		0.1631	-0.001		0.1496	-0.004
0.1947	-0.006		0.197	-0.0065		0.1972	-0.0085		0.1963	-0.0085		0.1971	-0.0065		0.1962	0.002		0.1965	-0.0045
0.2297	-0.0055		0.2307	-0.003		0.2302	-0.008		0.232	-0.0045		0.2303	-0.0075		0.2301	-0.005		0.2305	-0.0025
0.2617	-0.0075		0.2632	-0.0095		0.2635	-0.008		0.2632	-0.0035		0.2632	-0.004		0.2658	-0.006		0.2584	-0.007
0.2969	-0.007		0.2969	-0.006		0.297	-0.009		0.2917	-0.0055		0.2971	-0.004		0.297	-0.008		0.2942	-0.0085
0.3309	-0.0085		0.3309	-0.007		0.3305	-0.0045		0.3304	-0.01		0.3306	-0.0065		0.3319	-0.006		0.3245	-0.0075
0.3494	-0.0075		0.3639	-0.007		0.3634	-0.0105		0.3657	-0.004		0.3635	-0.0075		0.3638	-0.005		0.3523	-0.0085
0.3983	-0.005		0.3978	-0.0035		0.3976	-0.005		0.3976	-0.006		0.3967	-0.008		0.397	-0.008		0.3977	-0.01
0.4303	-0.0065		0.4309	-0.012		0.4306	-0.0105		0.4306	-0.0015		0.4308	-0.005		0.4325	-0.013		0.4281	-0.0075
0.4642	-0.006		0.4645	-0.006		0.4639	-0.008		0.4653	-0.005		0.4636	-0.01		0.4634	0.001		0.4503	-0.01
0.4983	-0.005		0.498	-0.009		0.498	-0.0075		0.497	-0.0005		0.4977	-0.003		0.4975	-0.009		0.4981	-0.006
0.5315	-0.008		0.5313	-0.0095		0.5312	-0.007		0.5316	-0.003		0.5318	-0.003		0.5318	-0.0005		0.5292	-0.0065
0.5641	-0.008		0.5646	-0.0105		0.5649	-0.0005		0.5637	-0.007		0.565	-0.011		0.5646	-0.0065		0.5641	-0.005
0.5981	-0.0035		0.5977	-0.008		0.598	-0.0075		0.5922	-0.007		0.5988	-0.006		0.5988	-0.001		0.6018	-0.009
0.6316	-0.004		0.6316	-0.0045		0.6314	-0.0035		0.6294	-0.004		0.6309	-0.008		0.632	-0.0015		0.6279	-0.007
0.6653	-0.005		0.6655	-0.0035		0.6653	-0.005		0.6655	-0.001		0.6651	-0.0035		0.6661	-0.0005		0.6665	-0.01
0.6986	-0.001		0.6983	-0.007		0.6983	-0.0075		0.6952	-0.004		0.6986	-0.0035		0.6991	-0.006		0.6727	0.0015
0.7318	-0.003		0.7322	-0.006		0.7314	-0.0045		0.7332	-0.0035		0.732	-0.003		0.7316	-0.003		0.7293	-0.011
0.7654	-0.0045		0.7653	-0.0025		0.7657	-0.003		0.7656	-0.004		0.7658	-0.0065		0.7655	-0.0035		0.7524	-0.009
0.7995	-0.0035		0.7989	-0.0105		0.7981	-0.007		0.7981	-0.008		0.7988	-0.006		0.7991	-0.003		0.797	-0.008
0.8323	-0.009		0.832	-0.0075		0.8332	-0.0055		0.8322	-0.0035		0.8327	-0.006		0.8321	-0.0075		0.8326	-0.0015
0.8658	-0.0015		0.8658	-0.005		0.8657	-0.006		0.8671	-0.0015		0.8656	-0.0065		0.8661	-0.0005		0.8635	-0.0085
0.899	-0.0045		0.8994	-0.0055		0.8992	-0.0055		0.8991	-0.008		0.8992	-0.005		0.8994	-0.006		0.8982	-0.0015
0.9328	-0.009		0.9333	-0.006		0.9326	-0.0075		0.9322	0		0.9326	-0.008		0.9328	0		0.9334	-0.007
0.9658	-0.005		0.9661	-0.0075		0.9659	-0.01		0.965	-0.0105		0.9662	-0.0065		0.9654	-0.0065		0.9656	-0.0055
0.9997	-0.006		0.9995	-0.004		0.9989	-0.006		0.9953	-0.0075		0.9994	-0.0075		0.9991	-0.009		0.9957	-0.001
1.0348	-0.0045		1.0328	-0.01		1.0325	-0.0105		1.0341	-0.006		1.0331	-0.001		1.0328	-0.006		1.028	-0.006
1.0666	-0.002		1.0662	-0.006		1.066	-0.007		1.0643	-0.0065		1.0662	-0.0075		1.0662	-0.007		1.0609	-0.0045
1.0998	-0.0065		1.0996	-0.0045		1.1001	-0.004		1.0992	-0.014		1.0996	-0.0065		1.0995	-0.0055		1.1017	-0.003
1.1332	-0.005		1.1338	-0.0045		1.1329	-0.007		1.1325	-0.0125		1.1339	-0.005		1.1332	-0.006		1.1328	-0.007
1.1667	-0.006		1.1668	-0.0075		1.167	-0.005		1.1657	-0.0035		1.1673	-0.0035		1.1589	-0.007		1.1668	-0.0055
1.2002	-0.008		1.2	-0.0025		1.2003	-0.0045		1.2	-0.0065		1.2001	-0.009		1.2007	-0.0025		1.2008	-0.002
1.2335	-0.007		1.2333	-0.0085		1.2335	-0.0085		1.2336	-0.0105		1.2339	-0.005		1.2338	-0.008		1.2133	-0.0055
1.267	-0.007		1.267	-0.0065		1.2673	-0.006		1.2663	-0.0065		1.2669	-0.006		1.2668	-0.007		1.2646	-0.005
1.3003	-0.009		1.2999	-0.01		1.3002	-0.011		1.2998	-0.0105		1.3006	-0.0045		1.3002	-0.005		1.2979	0.004
1.3339	-0.0005		1.3342	-0.003		1.3336	-0.0105		1.3341	-0.005		1.3345	-0.001		1.3348	-0.004		1.329	0.03
1.367	-0.009		1.3679	-0.0035		1.3676	-0.0025		1.3668	-0.007		1.368	-0.0015		1.3671	-0.004		1.3583	0.0395
1.4008	-0.0045		1.4007	-0.0055		1.399	-0.007		1.3984	-0.009		1.4014	-0.0015		1.3993	0.003		1.3885	0.0755
1.4344	-0.0025		1.4343	-0.0065		1.4337	-0.0085		1.4337	-0.007		1.4345	-0.0035		1.432	0.0025		1.4137	0.116
1.4672	-0.01		1.4678	-0.007		1.467	-0.0055		1.4672	-0.0065		1.4673	-0.002		1.4626	0.025		1.4255	0.14
1.5007	-0.008		1.499	-0.0075		1.5006	-0.0085		1.5014	-0.0065		1.5005	-0.008		1.4906	0.044		1.4621	0.219
1.5349	-0.01		1.5343	-0.008		1.5342	-0.0045		1.5346	-0.0055		1.5337	-0.0005		1.5181	0.0915		1.4842	0.2735
1.5681	-0.007		1.5683	-0.006		1.5681	-0.0075		1.5672	-0.009		1.5664	-0.0025		1.5426	0.1385		1.5001	0.324
1.6014	-0.0035		1.6012	-0.009		1.6012	-0.002		1.6002	-0.003		1.5979	0.008		1.5659	0.2005		1.5243	0.3955
1.6347	-0.0055		1.6346	-0.005		1.6343	0.003		1.6326	0.005		1.628	0.035		1.587	0.2655		1.5453	0.465
1.6683	0.005		1.6672	0.0015		1.6662	0.009		1.6638	0.0235		1.6566	0.063		1.6073	0.339		1.5708	0.5625
1.6989	0.004		1.699	0.0165		1.6968	0.019		1.6917	0.0445		1.6818	0.1135		1.6268	0.4245		1.5877	0.6225
1.7303	0.026		1.7288	0.0305		1.7262	0.047		1.7186	0.0815		1.7054	0.1645		1.6459	0.5065		1.6088	0.7005
1.7598	0.047		1.7576	0.0575		1.753	0.076		1.7449	0.1375		1.7292	0.239		1.6645	0.5925		1.6227	0.7645
1.7879	0.0725		1.7841	0.0865		1.7795	0.124		1.7667	0.186		1.7486	0.305		1.6814	0.6765		1.6398	0.8385
1.815	0.113		1.8105	0.131		1.8032	0.1675		1.7898	0.252		1.7676	0.3815		1.6986	0.776		1.6679	0.955
1.84	0.1545		1.8358	0.1795		1.8268	0.2275		1.8094	0.322		1.7871	0.4665		1.7171	0.8745		1.6866	1.036
1.8653	0.2045		1.8593	0.233		1.8506	0.2885		1.8306	0.399		1.8042	0.548		1.7333	0.9605		1.7043	1.1155
1.8889	0.2515		1.8845	0.294		1.8729	0.3615		1.8474	0.4725		1.8223	0.6445		1.7507	1.0585		1.723	1.1955
1.9132	0.3115		1.9065	0.3545		1.8929	0.427		1.8683	0.558		1.8399	0.7345		1.767	1.155		1.7429	1.2935
1.9363	0.3605		1.9277	0.4115		1.9142	0.503		1.8873	0.652		1.8566	0.8295		1.7829	1.2465		1.7605	1.369
1.959	0.418		1.9502	0.478		1.9348	0.581		1.9057	0.7355		1.8733	0.926		1.7989	1.3425		1.7792	1.461
1.9818	0.479		1.9716	0.5435		1.9549	0.6475		1.924	0.828		1.89	1.0245		1.8149	1.4415		1.7981	1.551
2.0044	0.5395		1.9936	0.614		1.9746	0.726		1.9409	0.9115		1.9054	1.12		1.8299	1.5345		1.8153	1.6345
2.0268	0.6045		2.0158	0.6835		1.9936	0.8055		1.9599	1.0145		1.9221	1.227		1.8474	1.6435		1.8335	1.7205
2.0488	0.67		2.0356	0.7515		2.0137	0.881		1.9769	1.105		1.9371	1.3245		1.8637	1.7485		1.8505	1.806
2.0708	0.728		2.0559	0.8195		2.0336	0.964		1.9936	1.198		1.9526	1.422		1.8791	1.8445		1.8695	1.898
2.0928	0.792		2.0774	0.8935		2.0518	1.0445		2.0097	1.2885		1.9684	1.5255		1.8943	1.9395		1.8884	1.9905
2.1148	0.862		2.0978	0.967		2.0709	1.1205		2.0275	1.387		1.984	1.63		1.91	2.05		1.9053	2.077
2.1357	0.9235		2.1182	1.0335		2.0881	1.201		2.0438	1.4845		1.9987	1.732		1.9268	2.156		1.9233	2.166
2.1584	0.9925		2.1385	1.103		2.109	1.292		2.0604	1.572		2.0141	1.84		1.9417	2.2495		1.9339	2.217
2.1796	1.0605		2.1596	1.1845		2.1276	1.376		2.0777	1.6755		2.0288	1.939		1.9575	2.354		1.959	2.3425
2.2012	1.125		2.1804	1.254		2.1464	1.4555		2.0938	1.7705		2.0448	2.045		1.9723	2.4555		1.9752	2.43
2.2222	1.189		2.2007	1.33		2.1649	1.5355		2.1098	1.869		2.0589	2.147		1.9882	2.5655		1.9938	2.5175
2.2438	1.2555		2.2216	1.4025		2.1829	1.6235		2.1267	1.963		2.0744	2.259		2.0034	2.669		2.0119	2.621
2.2652	1.324		2.2406	1.477		2.2027	1.7135		2.1418	2.0575		2.0894	2.3645		2.0186	2.773		2.0287	2.7055
2.2857	1.392		2.2605	1.553		2.2206	1.8		2.1571	2.152		2.1054	2.4745		2.0346	2.8755		2.0466	2.802
2.3067	1.4615		2.2805	1.63		2.2388	1.8815		2.1753	2.263		2.1193	2.575		2.0497	2.976		2.0636	2.8895
2.3284	1.529		2.2999	1.7005		2.2573	1.966		2.1908	2.357		2.1344	2.6825		2.0649	3.083		2.0812	2.9815
2.35	1.6025		2.321	1.7805		2.2754	2.0535		2.2071	2.4575		2.1496	2.794		2.0801	3.182		2.0991	3.0735
2.3694	1.665		2.3403	1.853		2.2945	2.146		2.2222	2.551		2.1626	2.889		2.0956	3.292		2.116	3.168
2.3888	1.727		2.3602	1.935		2.3096	2.2215		2.2388	2.6515		2.1791	3.007		2.111	3.398		2.1336	3.255
2.4111	1.8045		2.3815	2.017		2.3317	2.328		2.2546	2.7545		2.1929	3.112		2.1256	3.501		2.1452	3.321
2.4337	1.8865		2.3998	2.082		2.3483	2.4		2.2703	2.8545		2.2082	3.221		2.1409	3.6025		2.1679	3.4375
2.4542	1.9545		2.4195	2.1655		2.3657	2.4875		2.2867	2.962		2.2232	3.333		2.1556	3.7075		2.1829	3.519
2.4741	2.02		2.439	2.2365		2.3844	2.582		2.3018	3.0575		2.2363	3.431		2.171	3.818		2.2024	3.6265
2.4952	2.0905		2.4588	2.318		2.4021	2.6745		2.3179	3.1625		2.253	3.554		2.1863	3.915		2.2199	3.7205
2.5155	2.1605		2.4784	2.3965		2.4198	2.759		2.3335	3.2675		2.2656	3.647		2.1982	4.01		2.2365	3.81
2.5359	2.2285		2.4978	2.4675		2.4376	2.8475		2.3493	3.365		2.2804	3.76		2.2161	4.1275		2.2519	3.896
2.557	2.308		2.5178	2.552		2.4555	2.936		2.3649	3.4645		2.2943	3.868		2.2312	4.2345		2.2715	3.9985
2.5771	2.3765		2.538	2.631		2.4731	3.024		2.3781	3.55		2.3092	3.98		2.2464	4.337		2.2884	4.093
2.5977	2.447		2.5574	2.709		2.4913	3.116		2.3953	3.6695		2.3235	4.0855		2.2604	4.438		2.3056	4.185
2.6181	2.5215		2.5768	2.788		2.5091	3.2085		2.4112	3.7725		2.3365	4.186		2.2758	4.5495		2.3225	4.283
2.638	2.5935		2.5958	2.859		2.5257	3.2985		2.4272	3.876		2.3523	4.2985		2.2916	4.658		2.339	4.368
2.6626	2.6795		2.615	2.9385		2.5438	3.388		2.4426	3.975		2.3665	4.4135		2.3057	4.7555		2.3556	4.459
2.6778	2.7345		2.6351	3.018		2.5609	3.4715		2.457	4.079		2.3812	4.5215		2.3206	4.866		2.3729	4.553
2.6988	2.8125		2.6542	3.0985		2.5788	3.5725		2.4697	4.1595		2.3932	4.617		2.3358	4.9715		2.3895	4.649
2.7183	2.885		2.6743	3.1825		2.5959	3.66		2.4873	4.28		2.4092	4.7375		2.3506	5.0775		2.4077	4.755
2.7399	2.9645		2.6923	3.2545		2.6141	3.75		2.5035	4.3835		2.4235	4.8485		2.3652	5.176		2.4249	4.843
2.7597	3.0375		2.712	3.3415		2.6307	3.842		2.5189	4.491		2.4378	4.956		2.3805	5.289		2.4365	4.907
2.7793	3.108		2.7308	3.412		2.6481	3.9295		2.5343	4.5955		2.4526	5.0695		2.3954	5.396		2.4581	5.0345
2.7989	3.179		2.7498	3.499		2.6665	4.0275		2.55	4.696		2.4665	5.1825		2.4111	5.507		2.4748	5.1225
2.8189	3.2575		2.7692	3.577		2.6833	4.1165		2.5649	4.804		2.481	5.2895		2.4248	5.6055		2.4941	5.234
2.8392	3.3355		2.788	3.6595		2.7008	4.2155		2.5806	4.9065		2.4933	5.3865		2.44	5.7095		2.5089	5.313
2.8593	3.41		2.8072	3.7455		2.7172	4.299		2.5957	5.011		2.5086	5.509		2.4548	5.8215		2.5281	5.4275
2.8782	3.4815		2.8256	3.823		2.7343	4.391		2.6103	5.114		2.5228	5.622		2.4702	5.9275		2.5422	5.5005
2.8989	3.5675		2.845	3.9025		2.7518	4.484		2.6266	5.225		2.5371	5.7245		2.4833	6.03		2.5598	5.5965
2.9183	3.6365		2.8635	3.9885		2.7694	4.579		2.6414	5.326		2.5526	5.8455		2.4999	6.142		2.5741	5.6865
2.9373	3.708		2.8832	4.0745		2.7864	4.6765		2.6546	5.418		2.5656	5.9485		2.5139	6.247		2.5856	5.7495
2.9574	3.786		2.9022	4.1525		2.8031	4.767		2.6722	5.5355		2.5793	6.0545		2.5297	6.358		2.6091	5.886
2.9768	3.8675		2.9204	4.2345		2.8209	4.8665		2.6869	5.6375		2.5942	6.17		2.544	6.46		2.6264	5.98
2.9975	3.9475		2.9389	4.3145		2.8369	4.9555		2.7	5.7295		2.6093	6.291		2.5594	6.5675		2.6432	6.0825
3.0164	4.022		2.9572	4.3955		2.8538	5.047		2.7163	5.847		2.6218	6.3935		2.5858	6.7595		2.6592	6.1715
3.0364	4.099		2.9764	4.4815		2.8694	5.1385		2.7344	5.9745		2.6355	6.498		2.5888	6.778		2.6758	6.266
3.0548	4.1725		2.9949	4.562		2.8881	5.2425		2.7463	6.059		2.6492	6.604		2.6034	6.885		2.6936	6.3685
3.0743	4.2515		3.0152	4.65		2.9045	5.328		2.7617	6.161		2.6642	6.726		2.618	6.989		2.7105	6.464
3.0947	4.334		3.0322	4.73		2.9214	5.427		2.777	6.273		2.6781	6.8355		2.6318	7.0905		2.725	6.5525
3.1134	4.4065		3.0509	4.814		2.938	5.523		2.7916	6.3775		2.6924	6.9515		2.6485	7.213		2.7423	6.6515
3.1296	4.4725		3.0696	4.8915		2.9553	5.6155		2.8068	6.4835		2.7064	7.0565		2.6613	7.303		2.759	6.7495
3.1521	4.5695		3.0883	4.9825		2.9716	5.705		2.822	6.5915		2.7206	7.1655		2.6762	7.4115		2.7754	6.849
3.1703	4.6445		3.1068	5.063		2.9887	5.8085		2.8378	6.7065		2.7343	7.279		2.6904	7.513		2.7926	6.946
3.1906	4.727		3.125	5.149		3.0055	5.91		2.8512	6.797		2.7484	7.3855		2.7069	7.6315		2.8084	7.039
3.2097	4.8115		3.1435	5.2305		3.0221	6.002		2.8641	6.8875		2.7623	7.5005		2.7217	7.7395		2.8251	7.1355
3.2283	4.89		3.1613	5.3115		3.0377	6.0895		2.8814	7.011		2.7767	7.6125		2.7362	7.8405		2.8421	7.2395
3.2476	4.969		3.18	5.408		3.0541	6.1925		2.8962	7.121		2.7909	7.728		2.7518	7.9595		2.8577	7.331
3.2667	5.048		3.1988	5.488		3.0715	6.2855		2.9115	7.2285		2.8048	7.8345		2.7646	8.046		2.8749	7.425
3.2856	5.127		3.2166	5.573		3.0871	6.378		2.9256	7.329		2.8186	7.9455		2.7808	8.1625		2.8923	7.53
3.3038	5.208		3.2347	5.6615		3.1035	6.479		2.9406	7.4335		2.833	8.0685		2.7968	8.281		2.9075	7.619
3.323	5.29		3.2524	5.745		3.1199	6.582		2.9553	7.5365		2.8466	8.173		2.8089	8.369		2.9242	7.7175
3.3412	5.369		3.2703	5.8345		3.1368	6.6805		2.97	7.648		2.8601	8.276		2.8253	8.4855		2.941	7.8215
3.3602	5.4535		3.2879	5.922		3.1532	6.776		2.9845	7.7575		2.874	8.3935		2.8398	8.5945		2.9566	7.914
3.3789	5.533		3.3061	6.013		3.1694	6.8755		2.9999	7.869		2.8879	8.503		2.8525	8.6855		2.9729	8.012
3.4003	5.634		3.3243	6.1005		3.1854	6.9665		3.0142	7.97		2.9019	8.6125		2.869	8.803		2.9896	8.1145
3.4157	5.7035		3.3424	6.191		3.2016	7.065		3.0289	8.0825		2.9163	8.727		2.8841	8.916		3.0054	8.2025
3.4347	5.7845		3.3592	6.273		3.2182	7.167		3.0436	8.187		2.9302	8.8405		2.899	9.021		3.0225	8.3025
3.4525	5.862		3.3769	6.364		3.2337	7.2585		3.0579	8.293		2.9439	8.9515		2.9139	9.1285		3.0386	8.404
3.4717	5.95		3.3944	6.4495		3.25	7.3615		3.0725	8.403		2.9572	9.06		2.9281	9.237		3.0554	8.4995
3.4891	6.029		3.4126	6.5465		3.2635	7.444		3.0868	8.5075		2.9718	9.173		2.9433	9.35		3.0716	8.595
3.5083	6.12		3.43	6.631		3.2825	7.554		3.1017	8.621		2.9851	9.287		2.9641	9.492		3.0876	8.6995
3.5261	6.202		3.4473	6.722		3.2988	7.654		3.1156	8.7305		2.9993	9.401		2.9708	9.545		3.1042	8.7995
3.5433	6.2875		3.4644	6.81		3.3143	7.7535		3.1302	8.8325		3.0129	9.511		2.9844	9.643		3.1203	8.896
3.5627	6.377		3.4819	6.9005		3.3305	7.8565		3.1452	8.947		3.0267	9.617		3.0005	9.7635		3.1363	8.9865
3.5808	6.4605		3.4992	6.992		3.3465	7.957		3.1592	9.0505		3.0406	9.7355		3.0161	9.875		3.1509	9.076
3.5982	6.544		3.5163	7.0795		3.3626	8.055		3.1737	9.1585		3.0546	9.849		3.0296	9.975		3.1687	9.1835
3.6159	6.624		3.5334	7.166		3.3784	8.1535		3.1855	9.2475		3.0689	9.956		3.0458	10.0905		3.1852	9.286
3.6342	6.7145		3.5513	7.26		3.3945	8.2565		3.2024	9.373		3.0822	10.074		3.0607	10.1975		3.2021	9.3895
3.652	6.795		3.5693	7.356		3.4104	8.356		3.2168	9.4755		3.0956	10.175		3.076	10.3095		3.2184	9.4805
3.6697	6.887		3.5869	7.4405		3.4258	8.455		3.2311	9.5875		3.1102	10.29		3.0901	10.4145		3.2354	9.584
3.6881	6.9745		3.6035	7.5265		3.4418	8.551		3.2459	9.698		3.1233	10.4055		3.1049	10.522		3.2497	9.676
3.7061	7.071		3.6204	7.621		3.4581	8.6495		3.2607	9.809		3.137	10.513		3.1192	10.626		3.2671	9.7795
3.7232	7.151		3.6376	7.715		3.4722	8.748		3.2752	9.916		3.1507	10.624		3.1349	10.7365		3.2816	9.8735
3.7409	7.2385		3.6549	7.8075		3.4896	8.855		3.2896	10.0235		3.1652	10.7375		3.1464	10.823		3.3018	9.9915
3.7579	7.322		3.6709	7.8915		3.5051	8.954		3.3039	10.1385		3.179	10.858		3.1623	10.9395		3.3151	10.071
3.7749	7.41		3.689	7.9915		3.5211	9.0515		3.3186	10.2485		3.1923	10.9665		3.1792	11.0625		3.331	10.1675
3.7931	7.5015		3.7054	8.0825		3.5358	9.155		3.3326	10.3535		3.2063	11.077		3.1913	11.15		3.3475	10.267
3.8101	7.5885		3.7222	8.171		3.5515	9.2605		3.3463	10.4585		3.22	11.193		3.2059	11.261		3.3632	10.3655
3.8277	7.6795		3.7394	8.2625		3.5675	9.3615		3.3618	10.57		3.2336	11.3015		3.2223	11.3735		3.3797	10.4695
3.8453	7.766		3.7563	8.36		3.5836	9.4675		3.3753	10.6775		3.247	11.4105		3.2383	11.491		3.3852	10.5
3.8622	7.857		3.7737	8.454		3.5988	9.5655		3.3896	10.785		3.2609	11.5275		3.252	11.5905		3.4117	10.6625
3.88	7.946		3.7892	8.5445		3.6151	9.6705		3.4038	10.8955		3.2752	11.643		3.2667	11.698		3.4273	10.762
3.8972	8.0365		3.8065	8.64		3.6295	9.7675		3.4181	11.003		3.2888	11.7505		3.2813	11.8085		3.4424	10.8585
3.9142	8.131		3.8234	8.739		3.6453	9.8705		3.4316	11.1135		3.3015	11.862		3.2972	11.916		3.4593	10.96
3.9309	8.219		3.8393	8.831		3.6618	9.973		3.4469	11.2255		3.3159	11.973		3.3107	12.017		3.4756	11.057
3.9482	8.306		3.8561	8.9255		3.6761	10.0715		3.4608	11.3395		3.3289	12.0795		3.3257	12.1235		3.4928	11.164
3.9647	8.4		3.8734	9.02		3.6919	10.177		3.4744	11.442		3.3438	12.203		3.3399	12.229		3.5081	11.259
3.9823	8.493		3.8897	9.111		3.7073	10.2775		3.4891	11.555		3.3574	12.31		3.3546	12.336		3.5213	11.3395
3.9983	8.5775		3.9064	9.202		3.7224	10.377		3.5035	11.6635		3.3717	12.4275		3.3693	12.447		3.5404	11.4625
4.0157	8.676		3.9226	9.3005		3.7387	10.489		3.517	11.772		3.3847	12.5345		3.3849	12.556		3.5557	11.558
4.0327	8.7655		3.9392	9.3975		3.7534	10.5885		3.531	11.884		3.398	12.6455		3.3989	12.6605		3.5717	11.6515
4.0487	8.854		3.955	9.489		3.7686	10.6845		3.5453	11.9935		3.4093	12.737		3.4146	12.7705		3.5881	11.756
4.0662	8.951		3.9726	9.586		3.784	10.7915		3.5596	12.1035		3.425	12.8675		3.4266	12.8615		3.6037	11.858
4.0829	9.0455		3.9877	9.6835		3.7989	10.8935		3.5739	12.216		3.44	12.988		3.4437	12.9865		3.6195	11.95
4.0985	9.139		4.0037	9.774		3.8148	11.0025		3.5878	12.3225		3.4527	13.0975		3.4586	13.0895		3.6358	12.055
4.1158	9.2275		4.02	9.8725		3.8299	11.105		3.6029	12.4435		3.4672	13.2165		3.4717	13.1865		3.651	12.152
4.1319	9.3245		4.0361	9.973		3.8451	11.2055		3.6158	12.549		3.4801	13.324		3.4869	13.2965		3.6677	12.252
4.1481	9.4155		4.0521	10.0695		3.8593	11.312		3.6309	12.66		3.4933	13.428		3.5016	13.405		3.685	12.356
4.1641	9.5105		4.0687	10.175		3.8747	11.4075		3.6443	12.765		3.5085	13.556		3.5173	13.518		3.7006	12.459
4.1808	9.6115		4.0838	10.2755		3.89	11.5245		3.6579	12.8715		3.522	13.659		3.5323	13.63		3.7159	12.559
4.1966	9.7005		4.0992	10.366		3.9052	11.6215		3.6729	12.9915		3.5341	13.764		3.5467	13.729		3.7319	12.6525
4.2126	9.7975		4.1157	10.469		3.9205	11.7265		3.6858	13.097		3.5488	13.884		3.5612	13.838		3.7477	12.756
4.2296	9.8985		4.1308	10.567		3.9358	11.832		3.7	13.2125		3.5634	14.004		3.5764	13.949		3.7629	12.848
4.2448	9.9905		4.1463	10.666		3.9517	11.9445		3.7146	13.315		3.5763	14.1085		3.5913	14.0555		3.7791	12.953
4.2621	10.094		4.1623	10.7635		3.9662	12.0445		3.7288	13.435		3.5903	14.2245		3.606	14.166		3.7947	13.053
4.2769	10.1835		4.1784	10.867		3.9811	12.1445		3.7417	13.5425		3.6042	14.341		3.6198	14.2705		3.8116	13.1555
4.2937	10.2835		4.1935	10.9615		3.996	12.2535		3.7563	13.661		3.617	14.4435		3.6351	14.3805		3.8275	13.2555
4.3086	10.3775		4.2086	11.064		4.0104	12.3575		3.7702	13.7665		3.6318	14.565		3.6484	14.4725		3.8434	13.3585
4.3242	10.4755		4.2248	11.161		4.0255	12.4575		3.7842	13.88		3.643	14.659		3.6639	14.5795		3.8586	13.453
4.34	10.5695		4.2407	11.2705		4.0411	12.568		3.7978	13.99		3.6526	14.7395		3.6793	14.6955		3.8746	13.5545
4.3555	10.664		4.2553	11.3645		4.0553	12.6705		3.8119	14.102		3.6725	14.9015		3.6935	14.796		3.8904	13.655
4.3721	10.769		4.2715	11.47		4.0708	12.7755		3.8259	14.208		3.6882	15.0235		3.7078	14.906		3.9069	13.7565
4.3876	10.8725		4.286	11.565		4.0862	12.8895		3.8397	14.328		3.7007	15.132		3.7235	15.016		3.9228	13.8565
4.4025	10.961		4.3013	11.666		4.0999	12.9845		3.8539	14.4355		3.7139	15.2385		3.7374	15.1185		3.9376	13.9495
4.4195	11.0685		4.3175	11.7735		4.1152	13.09		3.8679	14.543		3.7263	15.3405		3.7538	15.2325		3.9546	14.058
4.4344	11.16		4.3326	11.8725		4.1295	13.1935		3.8814	14.652		3.7419	15.471		3.7673	15.331		3.9702	14.1555
4.4496	11.2595		4.348	11.9745		4.1443	13.3005		3.8952	14.7595		3.754	15.5725		3.7802	15.4255		3.9855	14.253
4.4655	11.3595		4.3635	12.0735		4.1602	13.4105		3.9091	14.877		3.7684	15.687		3.7938	15.5285		4.0019	14.355
4.4798	11.455		4.3786	12.17		4.1748	13.5205		3.9227	14.9855		3.7816	15.7955		3.811	15.6525		4.0177	14.4575
4.4961	11.5575		4.3944	12.272		4.1903	13.625		3.937	15.1015		3.7958	15.91		3.8266	15.763		4.0328	14.555
4.5111	11.655		4.41	12.366		4.2041	13.73		3.9506	15.212		3.8098	16.0275		3.8406	15.8675		4.0489	14.6535
4.5268	11.7565		4.4255	12.4735		4.2193	13.834		3.9646	15.3225		3.8236	16.137		3.8544	15.9615		4.0652	14.7595
4.5419	11.854		4.4403	12.5785		4.2337	13.9375		3.9788	15.4355		3.8371	16.252		3.8705	16.079		4.0812	14.8625
4.5569	11.955		4.4549	12.678		4.2484	14.044		3.9929	15.5425		3.852	16.3745		3.8846	16.1825		4.0966	14.954
4.5723	12.0635		4.4704	12.7845		4.2632	14.1545		4.0071	15.6505		3.8644	16.475		3.9002	16.2925		4.1128	15.051
4.587	12.1525		4.486	12.8835		4.2776	14.2585		4.0203	15.7575		3.881	16.603		3.9149	16.399		4.1282	15.159
4.6025	12.2605		4.5003	12.9835		4.2924	14.3685		4.0348	15.8745		3.8917	16.7005		3.9293	16.5085		4.1445	15.261
4.618	12.364		4.5152	13.089		4.3068	14.4695		4.0478	15.985		3.9052	16.817		3.9417	16.5935		4.16	15.357
4.6321	12.456		4.5301	13.185		4.3215	14.586		4.0631	16.1035		3.9178	16.914		3.9591	16.722		4.1764	15.4525
4.6478	12.5615		4.5462	13.292		4.3357	14.684		4.0763	16.2075		3.9327	17.036		3.9729	16.824		4.1916	15.551
4.6633	12.6655		4.5609	13.3955		4.3507	14.7895		4.0897	16.323		3.9471	17.155		3.9877	16.931		4.2082	15.659
4.6778	12.7635		4.576	13.4895		4.3655	14.9		4.1038	16.435		3.96	17.2615		4.0031	17.04		4.2237	15.762
4.6925	12.871		4.5913	13.598		4.3809	15.0045		4.1171	16.549		3.9724	17.3655		4.0203	17.1615		4.2394	15.8595
4.7072	12.9705		4.6065	13.6995		4.3947	15.1135		4.1312	16.662		3.9878	17.49		4.0328	17.2535		4.2547	15.9595
4.723	13.077		4.6213	13.8		4.4097	15.223		4.1446	16.765		4.0007	17.5985		4.0472	17.359		4.2705	16.063
4.7373	13.1755		4.6364	13.908		4.4239	15.3315		4.1582	16.883		4.0154	17.714		4.0618	17.4645		4.287	16.1625
4.7519	13.2805		4.651	14.0045		4.4378	15.437		4.1718	16.992		4.0283	17.8245		4.0777	17.573		4.3025	16.2595
4.7662	13.3775		4.6661	14.1115		4.453	15.5445		4.1853	17.1005		4.0434	17.9475		4.0923	17.6765		4.3183	16.362
4.7817	13.4885		4.6809	14.2245		4.467	15.646		4.2002	17.2175		4.0555	18.0475		4.1067	17.7865		4.3344	16.4565
4.7962	13.5885		4.6955	14.316		4.482	15.7545		4.214	17.329		4.0692	18.158		4.1211	17.8885		4.3508	16.5675
4.8117	13.6935		4.7111	14.428		4.4957	15.864		4.2256	17.4305		4.0834	18.273		4.1364	17.9955		4.366	16.663
4.8254	13.799		4.7253	14.528		4.5104	15.9705		4.2414	17.557		4.0965	18.3905		4.1507	18.1035		4.3827	16.7655
4.8399	13.8955		4.7405	14.6335		4.5251	16.082		4.2549	17.669		4.1107	18.4995		4.1663	18.213		4.3982	16.8665
4.8544	14		4.7545	14.7405		4.5395	16.188		4.2681	17.776		4.1237	18.608		4.1808	18.3155		4.4134	16.962
4.8697	14.11		4.7692	14.8385		4.5538	16.293		4.2827	17.8845		4.1379	18.7195		4.1957	18.4205		4.4274	17.0525
4.8839	14.212		4.7838	14.9495		4.5684	16.4045		4.2962	18.004		4.1492	18.819		4.2099	18.525		4.4457	17.1745
4.899	14.3215		4.7984	15.051		4.583	16.516		4.31	18.1145		4.1654	18.9445		4.225	18.6245		4.4611	17.2665
4.9128	14.423		4.813	15.158		4.5967	16.6185		4.3241	18.2305		4.1793	19.0635		4.2387	18.731		4.4766	17.365
4.9267	14.5255		4.8275	15.262		4.6113	16.729		4.3351	18.3235		4.1921	19.1665		4.2544	18.845		4.4923	17.4655
4.9414	14.6295		4.8425	15.3635		4.6255	16.8315		4.3504	18.4475		4.2063	19.2805		4.2693	18.9495		4.5087	17.5665
4.9568	14.7395		4.8576	15.4675		4.641	16.944		4.3646	18.556		4.2198	19.396		4.2841	19.0545		4.5223	17.655
4.9709	14.839		4.8723	15.5695		4.6552	17.0525		4.3787	18.6735		4.2329	19.5065		4.2992	19.165		4.5399	17.7655
4.9847	14.9445		4.8873	15.681		4.6692	17.1555		4.3919	18.7865		4.2472	19.6175		4.3134	19.266		4.5556	17.864
4.9999	15.053		4.901	15.7835		4.684	17.2665		4.4049	18.887		4.2601	19.73		4.328	19.3695		4.5708	17.9655
5.0139	15.154		4.9152	15.888		4.6981	17.3745		4.4195	19.008		4.2747	19.8485		4.3425	19.473		4.5869	18.061
5.028	15.261		4.9301	15.9945		4.7124	17.4835		4.4336	19.12		4.2879	19.9515		4.3585	19.586		4.603	18.1655
5.0414	15.362		4.9438	16.106		4.7282	17.6035		4.4467	19.2275		4.3014	20.067		4.373	19.6885		4.6186	18.267
5.0573	15.477		4.9582	16.2155		4.7411	17.7		4.461	19.342		4.315	20.18		4.3877	19.792		4.6345	18.3675
5.0711	15.576		4.9723	16.326		4.7556	17.8105		4.4747	19.4605		4.3291	20.291		4.4024	19.8995		4.65	18.4665
5.0847	15.6825		4.9859	16.425		4.7695	17.9155		4.488	19.5655		4.3423	20.4015		4.4178	20.0145		4.6656	18.57
			5.0003	16.5285		4.784	18.0255		4.5018	19.675		4.3575	20.5225		4.4317	20.1125		4.6816	18.667
			5.0146	16.6405		4.7979	18.1335		4.5156	19.7935		4.3693	20.6225		4.4469	20.2195		4.6974	18.771
			5.0284	16.744		4.8169	18.278		4.5281	19.894		4.3839	20.742		4.4623	20.322		4.7128	18.869
			5.043	16.849		4.8261	18.3515		4.542	20.007		4.3978	20.8475		4.4772	20.427		4.729	18.977
			5.0578	16.963		4.8403	18.4595		4.5557	20.119		4.411	20.962		4.4921	20.5405		4.7448	19.071
			5.0715	17.0635		4.8549	18.57		4.5712	20.236		4.4253	21.071		4.5065	20.6475		4.7607	19.1725
			5.0852	17.1735		4.8689	18.68		4.584	20.348		4.4387	21.1895		4.5213	20.7425		4.7756	19.2655
			5.0991	17.2785		4.8843	18.7915		4.5984	20.463		4.4519	21.2945		4.5364	20.851		4.7926	19.379
			5.1138	17.3885		4.8967	18.9		4.6105	20.562		4.4666	21.415		4.5508	20.9565		4.8072	19.471
			5.1278	17.497		4.9114	19.0045		4.6257	20.6805		4.4796	21.519		4.5654	21.0575		4.8231	19.5765
			5.1416	17.6125		4.9262	19.1245		4.6391	20.79		4.4935	21.6325		4.5805	21.1675		4.8377	19.663
			5.1547	17.715		4.9414	19.2435		4.6533	20.9135		4.507	21.7505		4.5956	21.2705		4.8547	19.776
			5.1692	17.8275		4.954	19.3395		4.6664	21.0185		4.5208	21.86		4.6106	21.379		4.8702	19.88
			5.1828	17.9275		4.9675	19.442		4.6798	21.1275		4.5341	21.967		4.6247	21.4845		4.8861	19.979
			5.1967	18.035		4.9823	19.565		4.6933	21.2425		4.5483	22.08		4.6401	21.587		4.9019	20.074
			5.21	18.1445		4.9958	19.667		4.7073	21.354		4.5621	22.1925		4.6554	21.703		4.9184	20.1845
			5.2245	18.255		5.0098	19.78		4.7202	21.464		4.5758	22.3015		4.6697	21.796		4.9326	20.2765
			5.2383	18.3605		5.0244	19.8875		4.7346	21.5815		4.5886	22.4095		4.6848	21.9035		4.9483	20.3725
						5.0383	20.0005		4.7481	21.6905		4.6035	22.529		4.7001	22.011		4.9644	20.4765
						5.0527	20.1125		4.7622	21.81		4.6169	22.64		4.7125	22.1045		4.9805	20.583
						5.0659	20.217		4.7753	21.92		4.6304	22.749		4.7289	22.2185		4.9964	20.6765
						5.0804	20.332		4.7886	22.032		4.6452	22.866		4.7433	22.322		5.0119	20.7835
						5.0942	20.4385		4.8026	22.1435		4.6576	22.9705		4.7588	22.4285		5.0276	20.8795
						5.1078	20.5495		4.816	22.2515		4.6718	23.086		4.7735	22.5315		5.0435	20.983
						5.1222	20.657		4.8295	22.363		4.6852	23.1965		4.7892	22.646		5.0596	21.0845
						5.1364	20.774		4.8437	22.4765		4.6988	23.3035		4.8015	22.7275		5.0749	21.183
						5.15	20.8815		4.8573	22.5885		4.7128	23.415		4.8178	22.848		5.0908	21.283
						5.1648	20.997		4.8711	22.6995		4.7268	23.5295		4.8335	22.9605		5.1068	21.3805
						5.1782	21.1045		4.8846	22.8125		4.7411	23.6435		4.8485	23.0615
						5.1926	21.2145		4.8991	22.9335		4.7544	23.7545		4.8635	23.1695
						5.2067	21.3235		4.9117	23.036		4.7679	23.859		4.8781	23.2755
						5.2203	21.4305		4.9252	23.1465		4.7817	23.973		4.8932	23.3725
						5.2352	21.5505		4.9402	23.2675		4.796	24.0885		4.9081	23.4815
						5.2481	21.6515		4.9526	23.369		4.8098	24.202		4.9232	23.5875
						5.2625	21.7685		4.9667	23.4835		4.8242	24.3155		4.9375	23.6875
									4.9806	23.594		4.8366	24.4165		4.9512	23.784
									4.9939	23.7075		4.8509	24.5275		4.9681	23.901
									5.0078	23.8205		4.8649	24.6465		4.9821	24.0075
									5.0218	23.9295		4.8784	24.756		4.9975	24.113
									5.0359	24.0405		4.8921	24.867		5.0121	24.212
									5.049	24.1515		4.906	24.974		5.0272	24.319
									5.0636	24.2675		4.92	25.088		5.043	24.4245
									5.0781	24.3825		4.9342	25.2025		5.0574	24.528
												4.9473	25.307		5.0726	24.6335
												4.9617	25.4235		5.0869	24.736
												4.9756	25.5325		5.102	24.843
												4.989	25.642
												5.0034	25.753
												5.0172	25.867
												5.0311	25.9825
												5.0456	26.0925
												5.0588	26.2005
												5.0726	26.305
												5.0866	26.4195
												5.1006	26.5285
												5.1148	26.6475

## Sheet: Fig. 2d
RT			50 oC			100 oC			150 oC			200 oC			250 oC			300 oC
Voltage	Current		Voltage	Current		Voltage	Current		Voltage	Current		Voltage	Current		Voltage	Current		Voltage	Current
0	5.65e-10		0	2.72667e-10		0	3.09042e-10		0	7.82786e-10		0	1.07428e-11		0	1.113e-10		0	1.758e-09
-6	1.51e-10		-6	2e-11		-6	2.33377e-10		-6	6.34397e-10		-6	1.43819e-09		-6	3.7653e-09		-6	5.192e-09
-11.994	1.82e-10		-11.994	1.39333e-10		-11.994	6.28113e-10		-11.994	1.4308e-09		-11.994	2.38086e-09		-11.994	5.3025e-09		-11.994	6.663e-09
-17.994	2.6e-11		-17.994	2.44e-10		-17.994	5.86178e-10		-17.994	1.44577e-09		-17.994	3.03349e-09		-17.994	5.9136e-09		-17.994	7.938e-09
-23.988	9.4e-11		-23.988	3.03333e-10		-23.988	7.73974e-10		-23.988	1.62139e-09		-23.988	2.99589e-09		-23.988	7.098e-09		-23.988	8.767e-09
-29.988	2.4e-11		-29.988	4.84667e-10		-29.988	9.4536e-10		-29.988	2.10195e-09		-29.988	3.64045e-09		-29.988	7.7385e-09		-29.988	9.991e-09
-35.982	7.9e-11		-35.982	4.29333e-10		-35.982	1.08757e-09		-35.982	2.41915e-09		-35.982	4.02854e-09		-35.982	7.812e-09		-35.982	1.0376e-08
-41.982	7.5e-11		-41.982	5.45333e-10		-41.982	1.20791e-09		-41.982	2.05294e-09		-41.982	4.04733e-09		-41.982	9.1455e-09		-41.982	1.1651e-08
-47.976	8.3e-11		-47.976	5.67333e-10		-47.976	1.14683e-09		-47.976	2.29254e-09		-47.976	4.41527e-09		-47.976	9.1497e-09		-47.976	1.2677e-08
-53.976	1.24e-10		-53.976	5.2e-10		-53.976	1.27628e-09		-53.976	2.80986e-09		-53.976	4.76576e-09		-53.976	9.7839e-09		-53.976	1.3179e-08
-59.97	4.2e-11		-59.97	6.04e-10		-59.97	1.2544e-09		-59.97	2.74996e-09		-59.97	4.58044e-09		-59.97	1.0752e-08		-59.97	1.411e-08
-65.97	1.4e-11		-65.97	6.42667e-10		-65.97	1.29543e-09		-65.97	2.88882e-09		-65.97	5.07998e-09		-65.97	1.07226e-08		-65.97	1.5119e-08
-71.964	1.78e-10		-71.964	7.1e-10		-71.964	1.41303e-09		-71.964	3.11481e-09		-71.964	5.42912e-09		-71.964	1.12182e-08		-71.964	1.5754e-08
-77.964	2.69e-10		-77.964	6.89333e-10		-77.964	1.59353e-09		-77.964	3.33807e-09		-77.964	5.27604e-09		-77.964	1.20393e-08		-77.964	1.6289e-08
-83.958	2.38e-10		-83.958	8.46e-10		-83.958	1.55524e-09		-83.958	3.11345e-09		-83.958	5.59966e-09		-83.958	1.18188e-08		-83.958	1.7325e-08
-89.958	2.35e-10		-89.958	8.28667e-10		-89.958	1.66919e-09		-89.958	3.48918e-09		-89.958	5.80915e-09		-89.958	1.30704e-08		-89.958	1.7913e-08
-95.952	3.32e-10		-95.952	8.86e-10		-95.952	1.76674e-09		-95.952	3.47421e-09		-95.952	5.69098e-09		-95.952	1.28793e-08		-95.952	1.8717e-08
-101.952	2.57e-10		-101.952	9.12e-10		-101.952	1.81779e-09		-101.952	3.49327e-09		-101.952	6.07235e-09		-101.952	1.33014e-08		-101.952	1.9809e-08
-107.946	3.38e-10		-107.946	9.78e-10		-107.946	1.76856e-09		-107.946	3.58176e-09		-107.946	6.5128e-09		-107.946	1.40742e-08		-107.946	2.0322e-08
-113.946	3.17e-10		-113.946	1.044e-09		-113.946	1.79135e-09		-113.946	4.02284e-09		-113.946	6.42283e-09		-113.946	1.37067e-08		-113.946	2.1114e-08
-119.94	4.02e-10		-119.94	9.55333e-10		-119.94	1.82052e-09		-119.94	3.59809e-09		-119.94	6.54771e-09		-119.94	1.44858e-08		-119.94	2.2428e-08
-125.94	3.6e-10		-125.94	1.02467e-09		-125.94	1.95818e-09		-125.94	3.67705e-09		-125.94	6.92639e-09		-125.94	1.48638e-08		-125.94	2.2956e-08
-131.934	4.09e-10		-131.934	1.03667e-09		-131.934	1.87158e-09		-131.934	4.10452e-09		-131.934	6.729e-09		-131.934	1.45194e-08		-131.934	2.3687e-08
-137.934	2.94e-10		-137.934	1.06733e-09		-137.934	1.88799e-09		-137.934	4.17667e-09		-137.934	7.00294e-09		-137.934	1.54644e-08		-137.934	2.4755e-08
-143.928	3.82e-10		-143.928	1.09733e-09		-143.928	2.0849e-09		-143.928	4.13992e-09		-143.928	7.29702e-09		-143.928	1.54854e-08		-143.928	2.5539e-08
-149.928	4.27e-10		-149.928	1.032e-09		-149.928	2.12136e-09		-149.928	4.27333e-09		-149.928	7.26613e-09		-149.928	1.57458e-08		-149.928	2.608e-08
-155.922	4.68e-10		-155.922	1.152e-09		-155.922	2.34289e-09		-155.922	4.57147e-09		-155.922	7.67839e-09		-155.922	1.64283e-08		-155.922	2.7273e-08
-161.922	3.78e-10		-161.922	1.21067e-09		-161.922	2.33377e-09		-161.922	4.55786e-09		-161.922	7.64213e-09		-161.922	1.6338e-08		-161.922	2.7887e-08
-167.916	5.79e-10		-167.916	1.23733e-09		-167.916	2.39212e-09		-167.916	4.40538e-09		-167.916	7.5911e-09		-167.916	1.69323e-08		-167.916	2.8704e-08
-173.916	5.39e-10		-173.916	1.30267e-09		-173.916	2.32101e-09		-173.916	4.76887e-09		-173.916	7.9107e-09		-173.916	1.74951e-08		-173.916	2.9794e-08
-179.91	4.82e-10		-179.91	1.23067e-09		-179.91	2.2964e-09		-179.91	4.55922e-09		-179.91	8.20747e-09		-179.91	1.71297e-08		-179.91	3.0463e-08
-185.91	5.41e-10		-185.91	1.29933e-09		-185.91	2.28819e-09		-185.91	4.83558e-09		-185.91	8.0235e-09		-185.91	1.81566e-08		-185.91	3.1342e-08
-191.904	5.81e-10		-191.904	1.29267e-09		-191.904	2.45684e-09		-191.904	4.99213e-09		-191.904	8.22358e-09		-191.904	1.78836e-08		-191.904	3.2631e-08
-197.904	5.82e-10		-197.904	1.28933e-09		-197.904	2.60635e-09		-197.904	5.0003e-09		-197.904	8.47738e-09		-197.904	1.80558e-08		-197.904	3.3168e-08
-203.898	6.53e-10		-203.898	1.22733e-09		-203.898	2.57353e-09		-203.898	4.85463e-09		-203.898	8.22493e-09		-203.898	1.88517e-08		-203.898	3.3908e-08
-209.898	6.88e-10		-209.898	1.32e-09		-209.898	2.51063e-09		-209.898	5.02072e-09		-209.898	8.59689e-09		-209.898	1.88055e-08		-209.898	3.5017e-08
-215.892	6.85e-10		-215.892	1.35667e-09		-215.892	2.56168e-09		-215.892	5.47406e-09		-215.892	8.89635e-09		-215.892	1.86501e-08		-215.892	3.5824e-08
-221.892	7.17e-10		-221.892	1.40867e-09		-221.892	2.64646e-09		-221.892	5.29572e-09		-221.892	8.70029e-09		-221.892	1.9299e-08		-221.892	3.652e-08
-227.886	7.38e-10		-227.886	1.46333e-09		-227.886	2.65011e-09		-227.886	5.14188e-09		-227.886	8.99438e-09		-227.886	1.9236e-08		-227.886	3.7795e-08
-233.886	7.37e-10		-233.886	1.39267e-09		-233.886	2.72851e-09		-233.886	5.40327e-09		-233.886	8.72849e-09		-233.886	2.00487e-08		-233.886	3.8525e-08
-239.88	7.01e-10		-239.88	1.42e-09		-239.88	2.81147e-09		-239.88	5.6524e-09		-239.88	9.32472e-09		-239.88	1.96896e-08		-239.88	3.9283e-08
-245.88	7.31e-10		-245.88	1.406e-09		-245.88	2.89351e-09		-245.88	5.18817e-09		-245.88	8.87352e-09		-245.88	2.01495e-08		-245.88	4.0368e-08
-251.874	7.87e-10		-251.874	1.50067e-09		-251.874	2.83061e-09		-251.874	5.4795e-09		-251.874	9.41737e-09		-251.874	2.08362e-08		-251.874	4.103e-08
-257.874	7.53e-10		-257.874	1.49933e-09		-257.874	2.86343e-09		-257.874	5.76403e-09		-257.874	9.27234e-09		-257.874	2.05023e-08		-257.874	4.1694e-08
-263.868	6.74e-10		-263.868	1.458e-09		-263.868	2.90901e-09		-263.868	5.72591e-09		-263.868	9.6282e-09		-263.868	2.11344e-08		-263.868	4.2794e-08
-269.868	6.08e-10		-269.868	1.57667e-09		-269.868	2.86799e-09		-269.868	5.75178e-09		-269.868	9.694e-09		-269.868	2.16573e-08		-269.868	4.3596e-08
-275.862	6.76e-10		-275.862	1.602e-09		-275.862	2.99562e-09		-275.862	5.99138e-09		-275.862	9.61611e-09		-275.862	2.15607e-08		-275.862	4.4243e-08
-281.862	8.33e-10		-281.862	1.49667e-09		-281.862	3.00929e-09		-281.862	5.90697e-09		-281.862	1.00055e-08		-281.862	2.22012e-08		-281.862	4.5237e-08
-287.856	8.4e-10		-287.856	1.56467e-09		-287.856	3.14512e-09		-287.856	5.98321e-09		-287.856	1.00512e-08		-287.856	2.2449e-08		-287.856	4.6226e-08
-293.856	8.96e-10		-293.856	1.592e-09		-293.856	3.1123e-09		-293.856	6.0962e-09		-293.856	9.99614e-09		-293.856	2.24973e-08		-293.856	4.6839e-08
-299.85	9.01e-10		-299.85	1.616e-09		-299.85	3.23355e-09		-299.85	6.31674e-09		-299.85	1.0356e-08		-299.85	2.30937e-08		-299.85	4.777e-08
-305.85	8.24e-10		-305.85	1.698e-09		-305.85	3.29554e-09		-305.85	6.09076e-09		-305.85	1.04675e-08		-305.85	2.26023e-08		-305.85	4.8747e-08
-311.844	8.15e-10		-311.844	1.724e-09		-311.844	3.31833e-09		-311.844	6.21328e-09		-311.844	1.03842e-08		-311.844	2.36922e-08		-311.844	4.9403e-08
-317.844	8.99e-10		-317.844	1.74133e-09		-317.844	3.3238e-09		-317.844	6.45696e-09		-317.844	1.06931e-08		-317.844	2.3331e-08		-317.844	5.0312e-08
-323.838	9.72e-10		-323.838	1.742e-09		-323.838	3.35844e-09		-323.838	6.27999e-09		-323.838	1.06407e-08		-323.838	2.38833e-08		-323.838	5.0869e-08
-329.838	9.73e-10		-329.838	1.76533e-09		-329.838	3.32289e-09		-329.838	6.25548e-09		-329.838	1.07911e-08		-329.838	2.4087e-08		-329.838	5.2197e-08
-335.832	1.022e-09		-335.832	1.792e-09		-335.832	3.22626e-09		-335.832	6.46649e-09		-335.832	1.10543e-08		-335.832	2.43285e-08		-335.832	5.2627e-08
-341.832	9.02e-10		-341.832	1.76333e-09		-341.832	3.29098e-09		-341.832	6.39298e-09		-341.832	1.0736e-08		-341.832	2.47149e-08		-341.832	5.3604e-08
-347.826	8.62e-10		-347.826	1.71e-09		-347.826	3.45416e-09		-347.826	6.88171e-09		-347.826	1.13954e-08		-347.826	2.49522e-08		-347.826	5.4449e-08
-353.826	8.22e-10		-353.826	1.79933e-09		-353.826	3.36847e-09		-353.826	6.5686e-09		-353.826	1.12598e-08		-353.826	2.5872e-08		-353.826	5.542e-08
-359.82	1.07e-09		-359.82	1.912e-09		-359.82	3.34568e-09		-359.82	6.54954e-09		-359.82	1.13846e-08		-359.82	2.58174e-08		-359.82	5.6268e-08
-365.82	1.117e-09		-365.82	1.94e-09		-365.82	3.41223e-09		-365.82	7.02738e-09		-365.82	1.17284e-08		-365.82	2.67015e-08		-365.82	5.6979e-08
-371.814	1.097e-09		-371.814	1.92267e-09		-371.814	3.50704e-09		-371.814	6.64211e-09		-371.814	1.16962e-08		-371.814	2.63949e-08		-371.814	5.7823e-08
-377.814	1.147e-09		-377.814	1.858e-09		-377.814	3.5198e-09		-377.814	6.90894e-09		-377.814	1.19621e-08		-377.814	2.72013e-08		-377.814	5.9024e-08
-383.808	1.091e-09		-383.808	1.84667e-09		-383.808	3.45781e-09		-383.808	7.14309e-09		-383.808	1.20708e-08		-383.808	2.76612e-08		-383.808	5.9553e-08
-389.808	1.017e-09		-389.808	1.88133e-09		-389.808	3.49975e-09		-389.808	6.76191e-09		-389.808	1.22427e-08		-389.808	2.77284e-08		-389.808	6.0507e-08
-395.802	1.042e-09		-395.802	1.916e-09		-395.802	3.59091e-09		-395.802	6.85312e-09		-395.802	1.25596e-08		-395.802	2.85306e-08		-395.802	6.1494e-08
-401.802	1.107e-09		-401.802	1.90133e-09		-401.802	3.53986e-09		-401.802	6.84087e-09		-401.802	1.23421e-08		-401.802	2.83353e-08		-401.802	6.2024e-08
-407.796	1.226e-09		-407.796	1.914e-09		-407.796	3.72036e-09		-407.796	7.17032e-09		-407.796	1.28671e-08		-407.796	2.93223e-08		-407.796	6.3257e-08
-413.796	1.152e-09		-413.796	1.96e-09		-413.796	3.83431e-09		-413.796	6.88579e-09		-413.796	1.27221e-08		-413.796	2.89968e-08		-413.796	6.3961e-08
-419.79	1.167e-09		-419.79	1.94533e-09		-419.79	3.68116e-09		-419.79	7.06005e-09		-419.79	1.29867e-08		-419.79	2.99775e-08		-419.79	6.4679e-08
-425.79	1.193e-09		-425.79	1.98467e-09		-425.79	3.65746e-09		-425.79	7.43579e-09		-425.79	1.32445e-08		-425.79	2.98683e-08		-425.79	6.5721e-08
-431.784	1.252e-09		-431.784	2.04067e-09		-431.784	3.63193e-09		-431.784	7.14173e-09		-431.784	1.33183e-08		-431.784	3.01644e-08		-431.784	6.636e-08
-437.784	1.332e-09		-437.784	1.93267e-09		-437.784	3.7076e-09		-437.784	7.17713e-09		-437.784	1.35587e-08		-437.784	3.06537e-08		-437.784	6.7384e-08
-443.778	1.19e-09		-443.778	2.05933e-09		-443.778	3.89539e-09		-443.778	7.55559e-09		-443.778	1.35614e-08		-443.778	3.07608e-08		-443.778	6.794e-08
-449.778	1.32e-09		-449.778	2.06067e-09		-449.778	3.86257e-09		-449.778	7.25881e-09		-449.778	1.38689e-08		-449.778	3.16449e-08		-449.778	6.8945e-08
-455.772	1.272e-09		-455.772	2.12933e-09		-455.772	3.75044e-09		-455.772	7.34049e-09		-455.772	1.41066e-08		-455.772	3.15588e-08		-455.772	6.9794e-08
-461.772	1.389e-09		-461.772	2.07267e-09		-461.772	3.86896e-09		-461.772	7.47935e-09		-461.772	1.40811e-08		-461.772	3.25101e-08		-461.772	7.0609e-08
-467.766	1.302e-09		-467.766	2.104e-09		-467.766	3.80423e-09		-467.766	7.43987e-09		-467.766	1.46303e-08		-467.766	3.24177e-08		-467.766	7.168e-08
-473.766	1.439e-09		-473.766	2.072e-09		-473.766	3.86166e-09		-473.766	7.41809e-09		-473.766	1.43698e-08		-473.766	3.32409e-08		-473.766	7.2349e-08
-479.76	1.337e-09		-479.76	2.036e-09		-479.76	3.92001e-09		-479.76	7.91907e-09		-479.76	1.46478e-08		-479.76	3.32451e-08		-479.76	7.3006e-08
-485.76	1.446e-09		-485.76	2.02933e-09		-485.76	4.07863e-09		-485.76	7.53244e-09		-485.76	1.49445e-08		-485.76	3.3957e-08		-485.76	7.4091e-08
-491.754	1.342e-09		-491.754	2.178e-09		-491.754	4.06131e-09		-491.754	7.85373e-09		-491.754	1.48196e-08		-491.754	3.43602e-08		-491.754	7.4862e-08
-497.754	1.447e-09		-497.754	2.182e-09		-497.754	3.97197e-09		-497.754	7.48616e-09		-497.754	1.51177e-08		-497.754	3.45051e-08		-497.754	7.5979e-08
-503.748	1.399e-09		-503.748	2.19467e-09		-503.748	3.79511e-09		-503.748	7.72303e-09		-503.748	1.5534e-08		-503.748	3.53073e-08		-503.748	7.6534e-08
-509.748	1.302e-09		-509.748	2.18e-09		-509.748	4.0449e-09		-509.748	8.04023e-09		-509.748	1.5389e-08		-509.748	3.52527e-08		-509.748	7.7518e-08
-515.742	1.489e-09		-515.742	2.17067e-09		-515.742	4.07498e-09		-515.742	7.68492e-09		-515.742	1.57771e-08		-515.742	3.64056e-08		-515.742	7.8579e-08
-521.742	1.373e-09		-521.742	2.19e-09		-521.742	4.01938e-09		-521.742	7.9463e-09		-521.742	1.58872e-08		-521.742	3.58512e-08		-521.742	7.9253e-08
-527.736	1.564e-09		-527.736	2.18333e-09		-527.736	4.06496e-09		-527.736	8.0484e-09		-527.736	1.59315e-08		-527.736	3.69474e-08		-527.736	8.0338e-08
-533.736	1.493e-09		-533.736	2.20267e-09		-533.736	4.12421e-09		-533.736	7.91363e-09		-533.736	1.64351e-08		-533.736	3.67521e-08		-533.736	8.1124e-08
-539.73	1.354e-09		-539.73	2.2e-09		-539.73	4.10051e-09		-539.73	8.23763e-09		-539.73	1.65533e-08		-539.73	3.70188e-08		-539.73	8.189e-08
-545.73	1.541e-09		-545.73	2.278e-09		-545.73	4.14153e-09		-545.73	8.07699e-09		-545.73	1.656e-08		-545.73	3.78168e-08		-545.73	8.2998e-08
-551.724	1.481e-09		-551.724	2.27533e-09		-551.724	4.15612e-09		-551.724	8.08652e-09		-551.724	1.68943e-08		-551.724	3.75585e-08		-551.724	8.3969e-08
-557.724	1.658e-09		-557.724	2.25867e-09		-557.724	4.24272e-09		-557.724	8.61609e-09		-557.724	1.68554e-08		-557.724	3.86505e-08		-557.724	8.4592e-08
-563.718	1.76e-09		-563.718	2.368e-09		-563.718	4.20717e-09		-563.718	8.28936e-09		-563.718	1.73388e-08		-563.718	3.85602e-08		-563.718	8.5572e-08
-569.718	1.672e-09		-569.718	2.20333e-09		-569.718	4.18438e-09		-569.718	8.31115e-09		-569.718	1.73334e-08		-569.718	3.94254e-08		-569.718	8.661e-08
-575.712	1.584e-09		-575.712	2.25133e-09		-575.712	4.26005e-09		-575.712	8.60792e-09		-575.712	1.78545e-08		-575.712	3.92427e-08		-575.712	8.7217e-08
-581.712	1.561e-09		-581.712	2.20933e-09		-581.712	4.25549e-09		-581.712	8.51399e-09		-581.712	1.76772e-08		-581.712	4.02255e-08		-581.712	8.8459e-08
-587.706	1.506e-09		-587.706	2.28133e-09		-587.706	4.27007e-09		-587.706	8.3656e-09		-587.706	1.80102e-08		-587.706	4.05699e-08		-587.706	8.9177e-08
-593.706	1.793e-09		-593.706	2.34267e-09		-593.706	4.38038e-09		-593.706	8.6052e-09		-593.706	1.83795e-08		-593.706	4.07358e-08		-593.706	9.0065e-08
-599.7	1.762e-09		-599.7	2.39267e-09		-599.7	4.30563e-09		-599.7	8.62018e-09		-599.7	1.83365e-08		-599.7	4.16115e-08		-599.7	9.1098e-08
-605.7	1.845e-09		-605.7	2.42867e-09		-605.7	4.25458e-09		-605.7	8.91695e-09		-605.7	1.87072e-08		-605.7	4.11432e-08		-605.7	9.187e-08
-611.694	1.833e-09		-611.694	2.38733e-09		-611.694	4.27919e-09		-611.694	8.63243e-09		-611.694	1.89234e-08		-611.694	4.2336e-08		-611.694	9.2954e-08
-617.694	1.691e-09		-617.694	2.40867e-09		-617.694	4.37947e-09		-617.694	8.71819e-09		-617.694	1.89301e-08		-617.694	4.22037e-08		-617.694	9.366e-08
-623.688	1.725e-09		-623.688	2.334e-09		-623.688	4.4761e-09		-623.688	9.20284e-09		-623.688	1.95075e-08		-623.688	4.2735e-08		-623.688	9.4543e-08
-629.688	1.73e-09		-629.688	2.32933e-09		-629.688	4.50345e-09		-629.688	8.99591e-09		-629.688	1.93329e-08		-629.688	4.26195e-08		-629.688	9.5674e-08
-635.682	1.753e-09		-635.682	2.48333e-09		-635.682	4.45969e-09		-635.682	8.97685e-09		-635.682	1.97613e-08		-635.682	4.35267e-08		-635.682	9.639e-08
-641.682	1.898e-09		-641.682	2.53733e-09		-641.682	4.43417e-09		-641.682	9.34306e-09		-641.682	1.99265e-08		-641.682	4.34532e-08		-641.682	9.7222e-08
-647.676	1.97e-09		-647.676	2.456e-09		-647.676	4.50801e-09		-647.676	9.27499e-09		-647.676	1.98996e-08		-647.676	4.38333e-08		-647.676	9.8335e-08
-653.676	1.8e-09		-653.676	2.494e-09		-653.676	4.61376e-09		-653.676	9.07079e-09		-653.676	2.05482e-08		-653.676	4.45725e-08		-653.676	9.9085e-08
-659.67	1.734e-09		-659.67	2.47333e-09		-659.67	4.69033e-09		-659.67	9.48192e-09		-659.67	2.04864e-08		-659.67	4.44171e-08		-659.67	1.00154e-07
-665.67	1.901e-09		-665.67	2.42733e-09		-665.67	4.69125e-09		-665.67	9.39888e-09		-665.67	2.07107e-08		-665.67	4.54251e-08		-665.67	1.00383e-07
-671.664	1.871e-09		-671.664	2.546e-09		-671.664	4.57638e-09		-671.664	9.39207e-09		-671.664	2.10155e-08		-671.664	4.53138e-08		-671.664	1.01399e-07
-677.664	1.846e-09		-677.664	2.514e-09		-677.664	4.56635e-09		-677.664	9.86991e-09		-677.664	2.10854e-08		-677.664	4.61979e-08		-677.664	1.02759e-07
-683.658	1.859e-09		-683.658	2.53067e-09		-683.658	4.62743e-09		-683.658	9.52957e-09		-683.658	2.16386e-08		-683.658	4.61559e-08		-683.658	1.03331e-07
-689.658	1.793e-09		-689.658	2.57467e-09		-689.658	4.81705e-09		-689.658	9.87536e-09		-689.658	2.15459e-08		-689.658	4.6893e-08		-689.658	1.04741e-07
-695.652	1.959e-09		-695.652	2.46533e-09		-695.652	4.73683e-09		-695.652	9.91211e-09		-695.652	2.19663e-08		-695.652	4.7124e-08		-695.652	1.05334e-07
-701.652	2.157e-09		-701.652	2.542e-09		-701.652	4.66663e-09		-701.652	9.80048e-09		-701.652	2.21153e-08		-701.652	4.7733e-08		-701.652	1.06341e-07
-707.646	2.171e-09		-707.646	2.59067e-09		-707.646	4.72133e-09		-707.646	1.00074e-08		-707.646	2.22429e-08		-707.646	4.80438e-08		-707.646	1.06802e-07
-713.646	2.108e-09		-713.646	2.60267e-09		-713.646	4.78879e-09		-713.646	1.02348e-08		-713.646	2.27021e-08		-713.646	4.80564e-08		-713.646	1.07098e-07
-719.64	2.123e-09		-719.64	2.59e-09		-719.64	4.90274e-09		-719.64	9.94206e-09		-719.64	2.27344e-08		-719.64	4.893e-08		-719.64	1.08191e-07
-725.64	2.105e-09		-725.64	2.57333e-09		-725.64	4.96656e-09		-725.64	1.01789e-08		-725.64	2.31882e-08		-725.64	4.86444e-08		-725.64	1.08634e-07
-731.634	2.139e-09		-731.634	2.67867e-09		-731.634	4.83528e-09		-731.634	1.04308e-08		-731.634	2.30822e-08		-731.634	4.98876e-08		-731.634	1.10066e-07
-737.634	2.045e-09		-737.634	2.69133e-09		-737.634	4.90821e-09		-737.634	1.0345e-08		-737.634	2.32245e-08		-737.634	4.93038e-08		-737.634	1.11012e-07
-743.628	2.124e-09		-743.628	2.66933e-09		-743.628	5.01852e-09		-743.628	1.05874e-08		-743.628	2.36233e-08		-743.628	4.98456e-08		-743.628	1.11785e-07
-749.628	2.035e-09		-749.628	2.58667e-09		-749.628	5.05499e-09		-749.628	1.07276e-08		-749.628	2.36475e-08		-749.628	5.0316e-08		-749.628	1.12915e-07
-755.622	2.105e-09		-755.622	2.66933e-09		-755.622	5.12154e-09		-755.622	1.04077e-08		-755.622	2.43028e-08		-755.622	5.02236e-08		-755.622	1.14085e-07
-761.622	2.236e-09		-761.622	2.76867e-09		-761.622	5.20449e-09		-761.622	1.08365e-08		-761.622	2.40947e-08		-761.622	5.13282e-08		-761.622	1.15207e-07
-767.616	2.15e-09		-767.616	2.79733e-09		-767.616	5.15162e-09		-767.616	1.11074e-08		-767.616	2.43713e-08		-767.616	5.11896e-08		-767.616	1.1619e-07
-773.616	2.128e-09		-773.616	2.83067e-09		-773.616	5.05954e-09		-773.616	1.07807e-08		-773.616	2.4852e-08		-773.616	5.19393e-08		-773.616	1.1659e-07
-779.61	2.252e-09		-779.61	2.78467e-09		-779.61	5.12245e-09		-779.61	1.08773e-08		-779.61	2.47607e-08		-779.61	5.21388e-08		-779.61	1.18031e-07
-785.61	2.282e-09		-785.61	2.75e-09		-785.61	5.28563e-09		-785.61	1.12925e-08		-785.61	2.50642e-08		-785.61	5.28738e-08		-785.61	1.18983e-07
-791.604	2.179e-09		-791.604	2.78867e-09		-791.604	5.2993e-09		-791.604	1.10924e-08		-791.604	2.51313e-08		-791.604	5.29641e-08		-791.604	1.19904e-07
-797.604	2.259e-09		-797.604	2.74333e-09		-797.604	5.31845e-09		-797.604	1.13021e-08		-797.604	2.58202e-08		-797.604	5.34198e-08		-797.604	1.20626e-07
-803.598	2.225e-09		-803.598	2.78933e-09		-803.598	5.27378e-09		-803.598	1.12857e-08		-803.598	2.55893e-08		-803.598	5.39007e-08		-803.598	1.21413e-07
-809.598	2.294e-09		-809.598	2.88867e-09		-809.598	5.40688e-09		-809.598	1.14314e-08		-809.598	2.60968e-08		-809.598	5.40288e-08		-809.598	1.22708e-07
-815.592	2.37e-09		-815.592	2.836e-09		-815.592	5.38591e-09		-815.592	1.16261e-08		-815.592	2.61828e-08		-815.592	5.5188e-08		-815.592	1.23423e-07
-821.592	2.421e-09		-821.592	2.80933e-09		-821.592	5.40323e-09		-821.592	1.15635e-08		-821.592	2.62432e-08		-821.592	5.49486e-08		-821.592	1.24107e-07
-827.586	2.315e-09		-827.586	2.80333e-09		-827.586	5.47981e-09		-827.586	1.20113e-08		-827.586	2.68314e-08		-827.586	5.57214e-08		-827.586	1.25013e-07
-833.586	2.433e-09		-833.586	2.87933e-09		-833.586	5.55729e-09		-833.586	1.16329e-08		-833.586	2.67871e-08		-833.586	5.59335e-08		-833.586	1.25884e-07
-839.58	2.538e-09		-839.58	2.96267e-09		-839.58	5.51901e-09		-839.58	1.17608e-08		-839.58	2.70368e-08		-839.58	5.62464e-08		-839.58	1.27171e-07
-845.58	2.364e-09		-845.58	2.95333e-09		-845.58	5.53906e-09		-845.58	1.21175e-08		-845.58	2.73672e-08		-845.58	5.63178e-08		-845.58	1.27847e-07
-851.574	2.449e-09		-851.574	2.99867e-09		-851.574	5.54727e-09		-851.574	1.1961e-08		-851.574	2.74102e-08		-851.574	5.6616e-08		-851.574	1.29444e-07
-857.574	2.435e-09		-857.574	2.91867e-09		-857.574	5.69039e-09		-857.574	1.2074e-08		-857.574	2.80171e-08		-857.574	5.72964e-08		-857.574	1.30092e-07
-863.568	2.436e-09		-863.568	2.95867e-09		-863.568	5.69404e-09		-863.568	1.22387e-08		-863.568	2.77203e-08		-863.568	5.74434e-08		-863.568	1.31468e-07
-869.568	2.418e-09		-869.568	3.01133e-09		-869.568	5.89004e-09		-869.568	1.22618e-08		-869.568	2.82897e-08		-869.568	5.84556e-08		-869.568	1.32819e-07
-875.562	2.583e-09		-875.562	2.96733e-09		-875.562	5.82076e-09		-875.562	1.2466e-08		-875.562	2.81447e-08		-875.562	5.85564e-08		-875.562	1.33772e-07
-881.562	2.636e-09		-881.562	3.11067e-09		-881.562	5.70224e-09		-881.562	1.26471e-08		-881.562	2.86469e-08		-881.562	5.90667e-08		-881.562	1.35068e-07
-887.556	2.613e-09		-887.556	3.11867e-09		-887.556	5.83534e-09		-887.556	1.2462e-08		-887.556	2.88376e-08		-887.556	5.92893e-08		-887.556	1.35735e-07
-893.556	2.607e-09		-893.556	3.106e-09		-893.556	5.79888e-09		-893.556	1.2707e-08		-893.556	2.88564e-08		-893.556	5.98731e-08		-893.556	1.36686e-07
-899.55	2.609e-09		-899.55	3.11333e-09		-899.55	6.00582e-09		-899.55	1.30228e-08		-899.55	2.94271e-08		-899.55	6.03729e-08		-899.55	1.38057e-07
-905.55	2.496e-09		-905.55	3.09867e-09		-905.55	6.16171e-09		-905.55	1.282e-08		-905.55	2.93479e-08		-905.55	6.0375e-08		-905.55	1.38871e-07
-911.544	2.55e-09		-911.544	3.06467e-09		-911.544	6.05778e-09		-911.544	1.30106e-08		-911.544	2.99508e-08		-911.544	6.1215e-08		-911.544	1.40266e-07
-917.544	2.615e-09		-917.544	3.12267e-09		-917.544	5.97938e-09		-917.544	1.33087e-08		-917.544	2.98622e-08		-917.544	6.10785e-08		-917.544	1.41309e-07
-923.538	2.62e-09		-923.538	3.19933e-09		-923.538	6.09151e-09		-923.538	1.31835e-08		-923.538	3.02073e-08		-923.538	6.17484e-08		-923.538	1.42479e-07
-929.538	2.693e-09		-929.538	3.198e-09		-929.538	6.14347e-09		-929.538	1.33496e-08		-929.538	3.059e-08		-929.538	6.18975e-08		-929.538	1.44097e-07
-935.532	2.692e-09		-935.532	3.28667e-09		-935.532	6.23646e-09		-935.532	1.36041e-08		-935.532	3.04168e-08		-935.532	6.23406e-08		-935.532	1.44945e-07
-941.532	2.565e-09		-941.532	3.18667e-09		-941.532	6.19635e-09		-941.532	1.35633e-08		-941.532	3.10103e-08		-941.532	6.24834e-08		-941.532	1.45673e-07
-947.526	2.649e-09		-947.526	3.22533e-09		-947.526	6.17994e-09		-947.526	1.36355e-08		-947.526	3.1111e-08		-947.526	6.28761e-08		-947.526	1.46831e-07
-953.526	2.749e-09		-953.526	3.20667e-09		-953.526	6.32033e-09		-953.526	1.3984e-08		-953.526	3.13044e-08		-953.526	6.36489e-08		-953.526	1.47484e-07
-959.52	2.764e-09		-959.52	3.24733e-09		-959.52	6.41331e-09		-959.52	1.3694e-08		-959.52	3.17086e-08		-959.52	6.38736e-08		-959.52	1.48541e-07
-965.52	2.777e-09		-965.52	3.302e-09		-965.52	6.37411e-09		-965.52	1.39173e-08		-965.52	3.16952e-08		-965.52	6.47556e-08		-965.52	1.49608e-07
-971.514	2.799e-09		-971.514	3.178e-09		-971.514	6.53183e-09		-971.514	1.39921e-08		-971.514	3.22283e-08		-971.514	6.46695e-08		-971.514	1.51292e-07
-977.514	2.761e-09		-977.514	3.17933e-09		-977.514	6.561e-09		-977.514	1.42113e-08		-977.514	3.22954e-08		-977.514	6.55305e-08		-977.514	1.5237e-07
-983.508	2.912e-09		-983.508	3.24467e-09		-983.508	6.51998e-09		-983.508	1.4372e-08		-983.508	3.2564e-08		-983.508	6.56019e-08		-983.508	1.52591e-07
-989.508	2.742e-09		-989.508	3.34333e-09		-989.508	6.46163e-09		-989.508	1.4489e-08		-989.508	3.31307e-08		-989.508	6.65994e-08		-989.508	1.53362e-07
-995.502	2.785e-09		-995.502	3.442e-09		-995.502	6.62755e-09		-995.502	1.45489e-08		-995.502	3.29239e-08		-995.502	6.76914e-08		-995.502	1.54123e-07
-1001.5	2.771e-09		-1001.5	3.39267e-09		-1001.5	6.71689e-09		-1001.5	1.4538e-08		-1001.5	3.35456e-08		-1001.5	6.77838e-08		-1001.5	1.5607e-07
-1007.5	2.913e-09		-1007.5	3.344e-09		-1007.5	6.75426e-09		-1007.5	1.48443e-08		-1007.5	3.37444e-08		-1007.5	6.88065e-08		-1007.5	1.56655e-07
-1013.5	2.969e-09		-1013.5	3.35667e-09		-1013.5	6.84452e-09		-1013.5	1.48539e-08		-1013.5	3.37027e-08		-1013.5	6.83172e-08		-1013.5	1.57935e-07
-1019.49	2.906e-09		-1019.49	3.43333e-09		-1019.49	6.76156e-09		-1019.49	1.49015e-08		-1019.49	3.44158e-08		-1019.49	6.98775e-08		-1019.49	1.59088e-07
-1025.49	2.88e-09		-1025.49	3.44333e-09		-1025.49	6.74241e-09		-1025.49	1.51847e-08		-1025.49	3.42546e-08		-1025.49	6.94302e-08		-1025.49	1.59983e-07
-1031.48	2.895e-09		-1031.48	3.564e-09		-1031.48	6.78252e-09		-1031.48	1.5201e-08		-1031.48	3.47152e-08		-1031.48	6.98376e-08		-1031.48	1.61443e-07
-1037.48	2.843e-09		-1037.48	3.50333e-09		-1037.48	6.78708e-09		-1037.48	1.50513e-08		-1037.48	3.47515e-08		-1037.48	7.04319e-08		-1037.48	1.62491e-07
-1043.48	2.839e-09		-1043.48	3.55467e-09		-1043.48	7.00952e-09		-1043.48	1.5506e-08		-1043.48	3.50751e-08		-1043.48	7.03647e-08		-1043.48	1.6381e-07
-1049.48	3.045e-09		-1049.48	3.516e-09		-1049.48	7.15994e-09		-1049.48	1.56108e-08		-1049.48	3.55787e-08		-1049.48	7.16457e-08		-1049.48	1.65156e-07
-1055.47	3.136e-09		-1055.47	3.61133e-09		-1055.47	7.12621e-09		-1055.47	1.53889e-08		-1055.47	3.54511e-08		-1055.47	7.14945e-08		-1055.47	1.65992e-07
-1061.47	3.126e-09		-1061.47	3.592e-09		-1061.47	7.14171e-09		-1061.47	1.583e-08		-1061.47	3.58701e-08		-1061.47	7.28973e-08		-1061.47	1.69767e-07
-1067.47	3.065e-09		-1067.47	3.574e-09		-1067.47	7.12621e-09		-1067.47	1.58068e-08		-1067.47	3.61548e-08		-1067.47	7.25193e-08		-1067.47	1.71578e-07
-1073.47	3.095e-09		-1073.47	3.74467e-09		-1073.47	7.26204e-09		-1073.47	1.58273e-08		-1073.47	3.63038e-08		-1073.47	7.36827e-08		-1073.47	1.73014e-07
-1079.46	3.002e-09		-1079.46	3.72333e-09		-1079.46	7.3842e-09		-1079.46	1.60968e-08		-1079.46	3.67671e-08		-1079.46	7.38402e-08		-1079.46	1.76164e-07
-1085.46	3.052e-09		-1085.46	3.69267e-09		-1085.46	7.33406e-09		-1085.46	1.60396e-08		-1085.46	3.66892e-08		-1085.46	7.41342e-08		-1085.46	1.78421e-07
-1091.45	3.139e-09		-1091.45	3.67867e-09		-1091.45	7.29942e-09		-1091.45	1.61254e-08		-1091.45	3.71914e-08		-1091.45	7.50288e-08		-1091.45	1.81487e-07
-1097.45	3.069e-09		-1097.45	3.65667e-09		-1097.45	7.36688e-09		-1097.45	1.65706e-08		-1097.45	3.72975e-08		-1097.45	7.50183e-08		-1097.45	1.83257e-07
-1103.45	3.177e-09		-1103.45	3.684e-09		-1103.45	7.29942e-09		-1103.45	1.63269e-08		-1103.45	3.76252e-08		-1103.45	7.57638e-08		-1103.45	1.78138e-07
-1109.45	3.163e-09		-1109.45	3.83333e-09		-1109.45	7.43525e-09		-1109.45	1.64099e-08		-1109.45	3.79703e-08		-1109.45	7.56315e-08		-1109.45	1.80565e-07
-1115.44	3.153e-09		-1115.44	3.80333e-09		-1115.44	7.64766e-09		-1115.44	1.68428e-08		-1115.44	3.79757e-08		-1115.44	7.66059e-08		-1115.44	1.8167e-07
-1121.44	3.128e-09		-1121.44	3.66267e-09		-1121.44	7.68322e-09		-1121.44	1.67366e-08		-1121.44	3.83342e-08		-1121.44	7.62951e-08		-1121.44	1.85563e-07
-1127.44	3.264e-09		-1127.44	3.732e-09		-1127.44	7.65769e-09		-1127.44	1.6768e-08		-1127.44	3.86659e-08		-1127.44	7.6797e-08		-1127.44	1.87025e-07
-1133.44	3.12e-09		-1133.44	3.78467e-09		-1133.44	7.50909e-09		-1133.44	1.70348e-08		-1133.44	3.86162e-08		-1133.44	7.70259e-08		-1133.44	1.86439e-07
-1139.43	3.285e-09		-1139.43	3.81933e-09		-1139.43	7.69598e-09		-1139.43	1.6998e-08		-1139.43	3.92124e-08		-1139.43	7.72968e-08		-1139.43	1.90376e-07
-1145.43	3.279e-09		-1145.43	3.874e-09		-1145.43	7.87283e-09		-1145.43	1.70974e-08		-1145.43	3.92017e-08		-1145.43	7.82838e-08		-1145.43	1.89997e-07
-1151.42	3.327e-09		-1151.42	3.86667e-09		-1151.42	7.89471e-09		-1151.42	1.75167e-08		-1151.42	3.95132e-08		-1151.42	7.82943e-08		-1151.42	1.91056e-07
-1157.42	3.24e-09		-1157.42	3.866e-09		-1157.42	7.92206e-09		-1157.42	1.72839e-08		-1157.42	3.9912e-08		-1157.42	7.94094e-08		-1157.42	1.94725e-07
-1163.42	3.232e-09		-1163.42	3.93133e-09		-1163.42	7.94121e-09		-1163.42	1.74704e-08		-1163.42	3.99349e-08		-1163.42	7.93128e-08		-1163.42	1.95981e-07
-1169.42	3.17e-09		-1169.42	4.036e-09		-1169.42	7.95306e-09		-1169.42	1.78788e-08		-1169.42	4.06452e-08		-1169.42	7.9905e-08		-1169.42	1.93324e-07
-1175.41	3.279e-09		-1175.41	4.05933e-09		-1175.41	8.01049e-09		-1175.41	1.7676e-08		-1175.41	4.03485e-08		-1175.41	7.96467e-08		-1175.41	1.92993e-07
-1181.41	3.388e-09		-1181.41	4.00533e-09		-1181.41	8.05151e-09		-1181.41	1.80735e-08		-1181.41	4.08144e-08		-1181.41	7.97286e-08		-1181.41	1.94823e-07
-1187.41	3.298e-09		-1187.41	3.98133e-09		-1187.41	8.23657e-09		-1187.41	1.8452e-08		-1187.41	4.11958e-08		-1187.41	8.04027e-08		-1187.41	1.99085e-07
-1193.41	3.358e-09		-1193.41	3.96267e-09		-1193.41	8.21287e-09		-1193.41	1.84247e-08		-1193.41	4.11743e-08		-1193.41	8.00772e-08		-1193.41	2.02184e-07
-1199.4	3.509e-09		-1199.4	4.07667e-09		-1199.4	8.25936e-09		-1199.4	1.85813e-08		-1199.4	4.17893e-08		-1199.4	8.11755e-08		-1199.4	2.05345e-07
-1205.4	3.47e-09		-1205.4	4.01467e-09		-1205.4	8.21834e-09		-1205.4	1.884e-08		-1205.4	4.17746e-08		-1205.4	8.11839e-08		-1205.4	1.5648e-07
-1211.39	3.471e-09		-1211.39	4.112e-09		-1211.39	8.31133e-09		-1211.39	1.9051e-08		-1211.39	4.21156e-08		-1211.39	8.18034e-08		-1211.39	1.94532e-07
-1217.39	3.278e-09		-1217.39	4.08533e-09		-1217.39	8.4426e-09		-1217.39	1.92443e-08		-1217.39	4.25749e-08		-1217.39	8.15976e-08		-1217.39	1.95394e-07
-1223.39	3.382e-09		-1223.39	4.10133e-09		-1223.39	8.41434e-09		-1223.39	1.96296e-08		-1223.39	4.24621e-08		-1223.39	8.22549e-08		-1223.39	1.5141e-07
-1229.39	3.463e-09		-1229.39	4.06267e-09		-1229.39	8.44443e-09		-1229.39	1.93137e-08		-1229.39	4.32141e-08		-1229.39	8.23536e-08		-1229.39	1.96743e-07
-1235.38	3.609e-09		-1235.38	4.13667e-09		-1235.38	8.53741e-09		-1235.38	1.98093e-08		-1235.38	4.29737e-08		-1235.38	8.31432e-08		-1235.38	1.99732e-07
-1241.38	3.681e-09		-1241.38	4.26533e-09		-1241.38	8.54288e-09		-1241.38	1.97194e-08		-1241.38	4.34075e-08		-1241.38	8.46552e-08		-1241.38	1.7688e-07
-1247.38	3.654e-09		-1247.38	4.32533e-09		-1247.38	8.54288e-09		-1247.38	2.00557e-08		-1247.38	4.38788e-08		-1247.38	8.4735e-08		-1247.38	2.22183e-07
-1253.38	3.682e-09		-1253.38	4.37533e-09		-1253.38	8.75894e-09		-1253.38	2.04042e-08		-1253.38	4.38667e-08		-1253.38	8.60055e-08		-1253.38	1.874e-07
-1259.37	3.624e-09		-1259.37	4.29e-09		-1259.37	8.71427e-09		-1259.37	2.03347e-08		-1259.37	4.43313e-08		-1259.37	8.61966e-08		-1259.37	2.36757e-07
-1265.37	3.555e-09		-1265.37	4.29667e-09		-1265.37	8.78264e-09		-1265.37	2.06138e-08		-1265.37	4.44817e-08		-1265.37	8.68581e-08		-1265.37	1.9607e-07
-1271.36	3.514e-09		-1271.36	4.31267e-09		-1271.36	8.76076e-09		-1271.36	2.08153e-08		-1271.36	4.47476e-08		-1271.36	8.76645e-08		-1271.36	2.118e-07
-1277.36	3.61e-09		-1277.36	4.25067e-09		-1277.36	8.89659e-09		-1277.36	2.08561e-08		-1277.36	4.52176e-08		-1277.36	8.78913e-08		-1277.36	2.54515e-07
-1283.36	3.611e-09		-1283.36	4.332e-09		-1283.36	8.98411e-09		-1283.36	2.10767e-08		-1283.36	4.50538e-08		-1283.36	8.85759e-08		-1283.36	2.58869e-07
-1289.36	3.709e-09		-1289.36	4.42533e-09		-1289.36	9.10171e-09		-1289.36	2.14905e-08		-1289.36	4.57104e-08		-1289.36	8.86137e-08		-1289.36	2.71863e-07
-1295.35	3.629e-09		-1295.35	4.546e-09		-1295.35	9.08895e-09		-1295.35	2.1172e-08		-1295.35	4.56379e-08		-1295.35	8.93193e-08		-1295.35	2.61792e-07
-1301.35	3.696e-09		-1301.35	4.278e-09		-1301.35	8.98411e-09		-1301.35	2.17941e-08		-1301.35	4.60757e-08		-1301.35	8.95167e-08		-1301.35	2.53219e-07
-1307.35	3.711e-09		-1307.35	4.32467e-09		-1307.35	9.09442e-09		-1307.35	2.18459e-08		-1307.35	4.66518e-08		-1307.35	9.06675e-08		-1307.35	1.9817e-07
-1313.35	3.725e-09		-1313.35	4.408e-09		-1313.35	9.09442e-09		-1313.35	2.19602e-08		-1313.35	4.65766e-08		-1313.35	9.00879e-08		-1313.35	2.42376e-07
-1319.34	3.759e-09		-1319.34	4.536e-09		-1319.34	9.2029e-09		-1319.34	2.25456e-08		-1319.34	4.70157e-08		-1319.34	9.05436e-08		-1319.34	2.52069e-07
-1325.34	3.792e-09		-1325.34	4.60667e-09		-1325.34	9.37976e-09		-1325.34	2.23128e-08		-1325.34	4.70989e-08		-1325.34	9.12009e-08		-1325.34	2.57419e-07
-1331.33	3.788e-09		-1331.33	4.58067e-09		-1331.33	9.47274e-09		-1331.33	2.25388e-08		-1331.33	4.75125e-08		-1331.33	9.15054e-08		-1331.33	5.14387e-06
-1337.33	3.874e-09		-1337.33	4.62267e-09		-1337.33	9.53656e-09		-1337.33	2.28492e-08		-1337.33	4.8051e-08		-1337.33	9.24945e-08		-1337.33	9.9743e-06
-1343.33	3.842e-09		-1343.33	4.59067e-09		-1343.33	9.37702e-09		-1343.33	2.28805e-08		-1343.33	4.77838e-08		-1343.33	9.2589e-08
-1349.33	3.964e-09		-1349.33	4.58333e-09		-1349.33	9.5712e-09		-1349.33	2.3165e-08		-1349.33	4.83854e-08		-1349.33	9.37167e-08
-1355.32	3.888e-09		-1355.32	4.664e-09		-1355.32	9.56573e-09		-1355.32	2.34768e-08		-1355.32	4.83908e-08		-1355.32	9.3492e-08
-1361.32	3.941e-09		-1361.32	4.76467e-09		-1361.32	9.63684e-09		-1361.32	2.33828e-08		-1361.32	4.85385e-08		-1361.32	9.43992e-08
-1367.32	3.8e-09		-1367.32	4.37133e-09		-1367.32	9.71159e-09		-1367.32	2.37368e-08		-1367.32	4.88876e-08		-1367.32	9.47079e-08
-1373.32	3.778e-09		-1373.32	4.42933e-09		-1373.32	9.67513e-09		-1373.32	2.4024e-08		-1373.32	4.90461e-08		-1373.32	9.49494e-08
-1379.31	3.9e-09		-1379.31	4.63267e-09		-1379.31	9.74532e-09		-1379.31	2.37858e-08		-1379.31	4.9551e-08		-1379.31	9.59784e-08
-1385.31	4.039e-09		-1385.31	4.45667e-09		-1385.31	9.90303e-09		-1385.31	2.43957e-08		-1385.31	4.95402e-08		-1385.31	9.5886e-08
-1391.3	3.965e-09		-1391.3	4.548e-09		-1391.3	9.93221e-09		-1391.3	2.42201e-08		-1391.3	5.01982e-08		-1391.3	9.68352e-08
-1397.3	3.907e-09		-1397.3	4.63267e-09		-1397.3	1.00179e-08		-1397.3	2.46584e-08		-1397.3	5.01915e-08		-1397.3	9.65097e-08
-1403.3	3.973e-09		-1403.3	4.72133e-09		-1403.3	9.91762e-09		-1403.3	2.47714e-08		-1403.3	5.05702e-08		-1403.3	9.74715e-08
-1409.3	4.03e-09		-1409.3	4.618e-09		-1409.3	9.94041e-09		-1409.3	2.48858e-08		-1409.3	5.09811e-08		-1409.3	9.66063e-08
-1415.29	3.932e-09		-1415.29	4.67933e-09		-1415.29	1.00544e-08		-1415.29	2.54276e-08		-1415.29	5.0961e-08		-1415.29	9.73308e-08
-1421.29	3.955e-09		-1421.29	4.75e-09		-1421.29	1.02349e-08		-1421.29	2.53092e-08		-1421.29	5.15223e-08		-1421.29	9.78033e-08
-1427.29	4.15e-09		-1427.29	4.82933e-09		-1427.29	1.02941e-08		-1427.29	2.55202e-08		-1427.29	5.15827e-08		-1427.29	9.82023e-08
-1433.29	4.1e-09		-1433.29	4.87267e-09		-1433.29	1.02704e-08		-1433.29	2.60538e-08		-1433.29	5.18929e-08		-1433.29	9.92355e-08
-1439.28	4.232e-09		-1439.28	4.96667e-09		-1439.28	1.02987e-08		-1439.28	2.58837e-08		-1439.28	5.23951e-08		-1439.28	9.92565e-08
-1445.28	4.244e-09		-1445.28	4.98467e-09		-1445.28	1.02914e-08		-1445.28	2.60715e-08		-1445.28	5.21333e-08		-1445.28	1.00563e-07
-1451.27	4.308e-09		-1451.27	5.00667e-09		-1451.27	1.03762e-08		-1451.27	2.65644e-08		-1451.27	5.2849e-08		-1451.27	1.00141e-07
-1457.27	4.155e-09		-1457.27	4.99867e-09		-1457.27	1.05421e-08		-1457.27	2.66174e-08		-1457.27	5.27953e-08		-1457.27	1.00993e-07
-1463.27	4.161e-09		-1463.27	5.05333e-09		-1463.27	1.07463e-08		-1463.27	2.67931e-08		-1463.27	5.30706e-08		-1463.27	1.011e-07
-1469.27	4.149e-09		-1469.27	5.018e-09		-1469.27	1.06387e-08		-1469.27	2.71593e-08		-1469.27	5.36373e-08		-1469.27	1.01764e-07
-1475.26	4.355e-09		-1475.26	5.04267e-09		-1475.26	1.06223e-08		-1475.26	2.7147e-08		-1475.26	5.35245e-08		-1475.26	1.02467e-07
-1481.26	4.292e-09		-1481.26	5.2e-09		-1481.26	1.06469e-08		-1481.26	2.76208e-08		-1481.26	5.41878e-08		-1481.26	1.02673e-07
-1487.26	4.368e-09		-1487.26	5.324e-09		-1487.26	1.07454e-08		-1487.26	2.79203e-08		-1487.26	5.42348e-08		-1487.26	1.0383e-07
-1493.26	4.346e-09		-1493.26	5.27267e-09		-1493.26	1.08812e-08		-1493.26	2.76235e-08		-1493.26	5.44497e-08		-1493.26	1.03811e-07
-1499.25	4.299e-09		-1499.25	5.32867e-09		-1499.25	1.07773e-08		-1499.25	2.8119e-08		-1499.25	5.49277e-08		-1499.25	1.05557e-07
-1505.25	4.343e-09		-1505.25	5.30133e-09		-1505.25	1.08903e-08		-1505.25	2.82974e-08		-1505.25	5.49022e-08		-1505.25	1.04444e-07
-1511.24	4.376e-09		-1511.24	5.35e-09		-1511.24	1.10161e-08		-1511.24	2.83369e-08		-1511.24	5.56126e-08		-1511.24	1.05252e-07
-1517.24	4.422e-09		-1517.24	5.354e-09		-1517.24	1.11301e-08		-1517.24	2.85751e-08		-1517.24	5.54877e-08		-1517.24	1.05542e-07
-1523.24	4.378e-09		-1523.24	5.38867e-09		-1523.24	1.11784e-08		-1523.24	2.90121e-08		-1523.24	5.58409e-08		-1523.24	1.06237e-07
-1529.24	4.536e-09		-1529.24	5.38933e-09		-1529.24	1.12304e-08		-1529.24	2.89236e-08		-1529.24	5.63807e-08		-1529.24	1.07337e-07
-1535.23	4.585e-09		-1535.23	5.45467e-09		-1535.23	1.11447e-08		-1535.23	2.92449e-08		-1535.23	5.63055e-08		-1535.23	1.07327e-07
-1541.23	4.535e-09		-1541.23	5.43133e-09		-1541.23	1.12586e-08		-1541.23	2.95594e-08		-1541.23	5.69232e-08		-1541.23	1.08417e-07
-1547.23	4.52e-09		-1547.23	5.506e-09		-1547.23	1.13726e-08		-1547.23	2.95049e-08		-1547.23	5.70964e-08		-1547.23	1.08108e-07
-1553.23	4.481e-09		-1553.23	5.562e-09		-1553.23	1.14747e-08		-1553.23	2.9961e-08		-1553.23	5.72106e-08		-1553.23	1.09085e-07
-1559.22	4.634e-09		-1559.22	5.60867e-09		-1559.22	1.13981e-08		-1559.22	3.00903e-08		-1559.22	5.78148e-08		-1559.22	1.09206e-07
-1565.22	4.655e-09		-1565.22	5.59067e-09		-1565.22	1.13626e-08		-1565.22	3.01978e-08		-1565.22	5.78108e-08		-1565.22	1.09946e-07
-1571.21	4.694e-09		-1571.21	5.66467e-09		-1571.21	1.15166e-08		-1571.21	3.06049e-08		-1571.21	5.85373e-08		-1571.21	1.10538e-07
-1577.21	4.617e-09		-1577.21	5.62267e-09		-1577.21	1.15978e-08		-1577.21	3.07628e-08		-1577.21	5.84634e-08		-1577.21	1.10483e-07
-1583.21	4.698e-09		-1583.21	5.69867e-09		-1583.21	1.17336e-08		-1583.21	3.07764e-08		-1583.21	5.89858e-08		-1583.21	1.11548e-07
-1589.21	4.715e-09		-1589.21	5.712e-09		-1589.21	1.19724e-08		-1589.21	3.13605e-08		-1589.21	5.93913e-08		-1589.21	1.11506e-07
-1595.2	4.724e-09		-1595.2	5.78267e-09		-1595.2	1.19004e-08		-1595.2	3.1566e-08		-1595.2	5.94061e-08		-1595.2	1.12405e-07
-1601.2	4.587e-09		-1601.2	5.80267e-09		-1601.2	1.19013e-08		-1601.2	3.14898e-08		-1601.2	5.98184e-08		-1601.2	1.12384e-07
-1607.2	4.604e-09		-1607.2	5.79e-09		-1607.2	1.20308e-08		-1607.2	3.19363e-08		-1607.2	6.00023e-08		-1607.2	1.12988e-07
-1613.2	4.814e-09		-1613.2	5.78467e-09		-1613.2	1.20791e-08		-1613.2	3.20629e-08		-1613.2	6.02185e-08		-1613.2	1.12703e-07
-1619.19	4.969e-09		-1619.19	5.848e-09		-1619.19	1.21885e-08		-1619.19	3.21242e-08		-1619.19	6.05999e-08		-1619.19	1.13148e-07
-1625.19	4.944e-09		-1625.19	5.94533e-09		-1625.19	1.22842e-08		-1625.19	3.26851e-08		-1625.19	6.07221e-08		-1625.19	1.14211e-07
-1631.18	4.934e-09		-1631.18	6.01267e-09		-1631.18	1.22195e-08		-1631.18	3.25625e-08		-1631.18	6.12579e-08		-1631.18	1.14578e-07
-1637.18	4.883e-09		-1637.18	5.93867e-09		-1637.18	1.24237e-08		-1637.18	3.26851e-08		-1637.18	6.13976e-08		-1637.18	1.15798e-07
-1643.18	4.831e-09		-1643.18	5.97733e-09		-1643.18	1.23918e-08		-1643.18	3.33385e-08		-1643.18	6.17789e-08		-1643.18	1.16017e-07
-1649.18	4.95e-09		-1649.18	6.016e-09		-1649.18	1.24729e-08		-1649.18	3.34297e-08		-1649.18	6.22127e-08		-1649.18	1.16896e-07
-1655.17	4.988e-09		-1655.17	6.14667e-09		-1655.17	1.2617e-08		-1655.17	3.34665e-08		-1655.17	6.22355e-08		-1655.17	1.171e-07
-1661.17	4.998e-09		-1661.17	6.11733e-09		-1661.17	1.27063e-08		-1661.17	3.39362e-08		-1661.17	6.27122e-08		-1661.17	1.17743e-07
-1667.17	4.962e-09		-1667.17	6.22e-09		-1667.17	1.27883e-08		-1667.17	3.40192e-08		-1667.17	6.28827e-08		-1667.17	1.18138e-07
-1673.17	5.045e-09		-1673.17	6.26e-09		-1673.17	1.26954e-08		-1673.17	3.40396e-08		-1673.17	6.29324e-08		-1673.17	1.18415e-07
-1679.16	4.973e-09		-1679.16	6.23333e-09		-1679.16	1.28066e-08		-1679.16	3.45324e-08		-1679.16	6.37005e-08		-1679.16	1.19242e-07
-1685.16	4.964e-09		-1685.16	6.304e-09		-1685.16	1.29871e-08		-1685.16	3.45937e-08		-1685.16	6.36683e-08		-1685.16	1.1957e-07
-1691.15	5.043e-09		-1691.15	6.40067e-09		-1691.15	1.31302e-08		-1691.15	3.45855e-08		-1691.15	6.40671e-08		-1691.15	1.20362e-07
-1697.15	5.21e-09		-1697.15	6.45133e-09		-1697.15	1.31466e-08		-1697.15	3.52349e-08		-1697.15	6.42847e-08		-1697.15	1.20053e-07
-1703.15	5.174e-09		-1703.15	6.42667e-09		-1703.15	1.31758e-08		-1703.15	3.51301e-08		-1703.15	6.45344e-08		-1703.15	1.21277e-07
-1709.15	5.158e-09		-1709.15	6.38333e-09		-1709.15	1.32405e-08		-1709.15	3.54269e-08		-1709.15	6.51011e-08		-1709.15	1.2074e-07
-1715.14	5.297e-09		-1715.14	6.40333e-09		-1715.14	1.34775e-08		-1715.14	3.59905e-08		-1715.14	6.49642e-08		-1715.14	1.20544e-07
-1721.14	5.34e-09		-1721.14	6.50533e-09		-1721.14	1.36243e-08		-1721.14	3.57999e-08		-1721.14	6.55308e-08		-1721.14	1.21695e-07
-1727.14	5.425e-09		-1727.14	6.62467e-09		-1727.14	1.36754e-08		-1727.14	3.60626e-08		-1727.14	6.55644e-08		-1727.14	1.22359e-07
-1733.14	5.278e-09		-1733.14	6.72067e-09		-1733.14	1.36626e-08		-1733.14	3.67079e-08		-1733.14	6.61311e-08		-1733.14	1.22461e-07
-1739.13	5.434e-09		-1739.13	6.68133e-09		-1739.13	1.36826e-08		-1739.13	3.66439e-08		-1739.13	6.635e-08		-1739.13	1.23131e-07
-1745.13	5.439e-09		-1745.13	6.74667e-09		-1745.13	1.38176e-08		-1745.13	3.67923e-08		-1745.13	6.65648e-08		-1745.13	1.24137e-07
-1751.12	5.631e-09		-1751.12	6.74733e-09		-1751.12	1.40154e-08		-1751.12	3.71231e-08		-1751.12	6.71624e-08		-1751.12	1.24885e-07
-1757.12	5.691e-09		-1757.12	6.80933e-09		-1757.12	1.40883e-08		-1757.12	3.71789e-08		-1757.12	6.71637e-08		-1757.12	1.2504e-07
-1763.12	5.78e-09		-1763.12	6.91867e-09		-1763.12	1.41512e-08		-1763.12	3.77194e-08		-1763.12	6.7858e-08		-1763.12	1.26158e-07
-1769.12	5.911e-09		-1769.12	7.014e-09		-1769.12	1.41685e-08		-1769.12	3.80788e-08		-1769.12	6.79292e-08		-1769.12	1.26267e-07
-1775.11	5.962e-09		-1775.11	7.09133e-09		-1775.11	1.43773e-08		-1775.11	3.78038e-08		-1775.11	6.82904e-08		-1775.11	1.27247e-07
-1781.11	5.969e-09		-1781.11	7.08067e-09		-1781.11	1.43609e-08		-1781.11	3.8509e-08		-1781.11	6.8845e-08		-1781.11	1.27115e-07
-1787.11	6.059e-09		-1787.11	7.18933e-09		-1787.11	1.45806e-08		-1787.11	3.86846e-08		-1787.11	6.8943e-08		-1787.11	1.27863e-07
-1793.11	6.194e-09		-1793.11	7.15933e-09		-1793.11	1.47256e-08		-1793.11	3.87146e-08		-1793.11	6.95365e-08		-1793.11	1.28835e-07
-1799.1	6.589e-09		-1799.1	7.414e-09		-1799.1	1.46453e-08		-1799.1	3.99343e-08		-1799.1	6.9511e-08		-1799.1	1.28705e-07
-1805.1	7.08e-09		-1805.1	7.53333e-09		-1805.1	1.47392e-08		-1805.1	4.06177e-08		-1805.1	6.99421e-08		-1805.1	1.29959e-07
-1811.09	7.71e-09		-1811.09	7.65067e-09		-1811.09	1.49261e-08		-1811.09	4.0483e-08		-1811.09	7.05544e-08		-1811.09	1.29904e-07
-1817.09	8.168e-09		-1817.09	7.77133e-09		-1817.09	1.50939e-08		-1817.09	4.03754e-08		-1817.09	7.0443e-08		-1817.09	1.29266e-07
-1823.09	8.871e-09		-1823.09	7.85867e-09		-1823.09	1.533e-08		-1823.09	4.02706e-08		-1823.09	7.12218e-08		-1823.09	1.30032e-07
-1829.09	9.462e-09		-1829.09	8.05933e-09		-1829.09	1.54804e-08		-1829.09	4.09554e-08		-1829.09	7.1019e-08		-1829.09	1.30717e-07
-1835.08	1.0053e-08		-1835.08	8.314e-09		-1835.08	1.5402e-08		-1835.08	4.09758e-08		-1835.08	7.15213e-08		-1835.08	1.30946e-07
-1841.08	1.0468e-08		-1841.08	8.44067e-09		-1841.08	1.56262e-08		-1841.08	4.11841e-08		-1841.08	7.20853e-08		-1841.08	1.32521e-07
-1847.08	1.1345e-08		-1847.08	8.63067e-09		-1847.08	1.58195e-08		-1847.08	4.17735e-08		-1847.08	7.21564e-08		-1847.08	1.32325e-07
-1853.08	1.2174e-08		-1853.08	9.01333e-09		-1853.08	1.60192e-08		-1853.08	4.16252e-08		-1853.08	7.29017e-08		-1853.08	1.33629e-07
-1859.07	1.3062e-08		-1859.07	9.324e-09		-1859.07	1.62261e-08		-1859.07	4.19369e-08		-1859.07	7.29783e-08		-1859.07	1.33564e-07
-1865.07	1.4626e-08		-1865.07	9.65e-09		-1865.07	1.63938e-08		-1865.07	4.2672e-08		-1865.07	7.34979e-08		-1865.07	1.34463e-07
-1871.06	1.5784e-08		-1871.06	1.00373e-08		-1871.06	1.66518e-08		-1871.06	4.27714e-08		-1871.06	7.40445e-08		-1871.06	1.3499e-07
-1877.06	1.8198e-08		-1877.06	1.06013e-08		-1877.06	1.698e-08		-1877.06	4.30124e-08		-1877.06	7.41747e-08		-1877.06	1.35622e-07
-1883.06	1.9892e-08		-1883.06	1.12387e-08		-1883.06	1.73319e-08		-1883.06	4.35215e-08		-1883.06	7.52154e-08		-1883.06	1.35727e-07
-1889.06	2.2155e-08		-1889.06	1.20293e-08		-1889.06	1.77212e-08		-1889.06	4.36931e-08		-1889.06	7.55579e-08		-1889.06	1.36899e-07
-1895.05	2.3893e-08		-1895.05	1.30127e-08		-1895.05	1.81095e-08		-1895.05	4.42676e-08		-1895.05	7.61756e-08		-1895.05	1.37008e-07
-1901.05	2.4959e-08		-1901.05	1.44067e-08		-1901.05	1.85918e-08		-1901.05	4.46964e-08		-1901.05	7.68134e-08		-1901.05	1.38554e-07
-1907.05	2.7808e-08		-1907.05	1.5872e-08		-1907.05	1.92053e-08		-1907.05	4.49809e-08		-1907.05	7.71827e-08		-1907.05	1.39058e-07
-1913.05	3.0813e-08		-1913.05	1.75647e-08		-1913.05	2.00112e-08		-1913.05	4.56848e-08		-1913.05	7.79602e-08		-1913.05	1.38615e-07
-1919.04	3.3703e-08		-1919.04	1.92107e-08		-1919.04	2.11498e-08		-1919.04	4.62878e-08		-1919.04	7.85403e-08		-1919.04	1.3843e-07
-1925.04	3.7394e-08		-1925.04	2.09473e-08		-1925.04	2.23823e-08		-1925.04	4.68868e-08		-1925.04	7.9111e-08		-1925.04	1.39667e-07
-1931.03	4.26e-08		-1931.03	2.2768e-08		-1931.03	2.37261e-08		-1931.03	4.77581e-08		-1931.03	8.00282e-08		-1931.03	1.40805e-07
-1937.03	5.3415e-08		-1937.03	2.51847e-08		-1937.03	2.48538e-08		-1937.03	4.88064e-08		-1937.03	8.05667e-08		-1937.03	1.41506e-07
-1943.03	6.2887e-08		-1943.03	2.75173e-08		-1943.03	2.61547e-08		-1943.03	4.95102e-08		-1943.03	8.14825e-08		-1943.03	1.42615e-07
-1949.03	7.3325e-08		-1949.03	2.9934e-08		-1949.03	2.77637e-08		-1949.03	5.08743e-08		-1949.03	8.18128e-08		-1949.03	1.43144e-07
-1955.02	8.7321e-08		-1955.02	3.2888e-08		-1955.02	2.92022e-08		-1955.02	5.25637e-08		-1955.02	8.28629e-08		-1955.02	1.44917e-07
-1961.02	9.124e-08		-1961.02	3.62373e-08		-1961.02	3.0494e-08		-1961.02	5.3823e-08		-1961.02	8.41413e-08		-1961.02	1.45337e-07
-1967.02	9.982e-08		-1967.02	4.06633e-08		-1967.02	3.18213e-08		-1967.02	5.5959e-08		-1967.02	8.51901e-08		-1967.02	1.46969e-07
-1973.02	1.06339e-07		-1973.02	4.7892e-08		-1973.02	3.32335e-08		-1973.02	5.75082e-08		-1973.02	8.69318e-08		-1973.02	1.47628e-07
-1979.01	1.10339e-07		-1979.01	5.61393e-08		-1979.01	3.43147e-08		-1979.01	5.90656e-08		-1979.01	8.83243e-08		-1979.01	1.49079e-07
-1985.01	1.2129e-07		-1985.01	7.68767e-08		-1985.01	3.58827e-08		-1985.01	6.13105e-08		-1985.01	9.16357e-08		-1985.01	1.51026e-07
-1991	1.384e-07		-1991	7.2548e-08		-1991	3.7375e-08		-1991	6.35445e-08		-1991	9.32163e-08		-1991	1.52258e-07
-1997	1.538e-07		-1997	8.19773e-08		-1997	3.96623e-08		-1997	6.63095e-08		-1997	9.47565e-08		-1997	1.54795e-07
-2003	1.73339e-07		-2003	9.23927e-08		-2003	4.25649e-08		-2003	7.01431e-08		-2003	9.72743e-08		-2003	1.56519e-07
-2009	1.9756e-07		-2009	1.04175e-07		-2009	4.59653e-08		-2009	7.39236e-08		-2009	9.97049e-08		-2009	1.59543e-07
-2014.99	2.0476e-06		-2014.99	1.16964e-07		-2014.99	5.19428e-08		-2014.99	7.80785e-08		-2014.99	1.02959e-07		-2014.99	1.60075e-07
-2020.99	1.02778e-05		-2020.99	1.29656e-07		-2020.99	6.03107e-08		-2020.99	8.31959e-08		-2020.99	1.05489e-07		-2020.99	1.63517e-07
			-2026.99	1.41762e-07		-2026.99	6.85755e-08		-2026.99	8.82642e-08		-2026.99	1.09782e-07		-2026.99	1.66247e-07
			-2032.99	1.51803e-07		-2032.99	7.50326e-08		-2032.99	9.37601e-08		-2032.99	1.14991e-07		-2032.99	1.70491e-07
			-2038.98	1.65141e-07		-2038.98	8.13192e-08		-2038.98	1.00095e-07		-2038.98	1.20455e-07		-2038.98	1.75092e-07
			-2044.98	1.87297e-07		-2044.98	8.82348e-08		-2044.98	1.06262e-07		-2044.98	1.26147e-07		-2044.98	1.80218e-07
			-2050.97	2.40893e-07		-2050.97	1.02006e-07		-2050.97	1.12968e-07		-2050.97	1.34395e-07		-2050.97	1.87572e-07
			-2056.97	7.76027e-07		-2056.97	1.25337e-07		-2056.97	1.20308e-07		-2056.97	1.45206e-07		-2056.97	1.95819e-07
			-2062.97	9.70533e-06		-2062.97	1.49706e-07		-2062.97	1.27888e-07		-2062.97	1.56208e-07		-2062.97	2.06079e-07
						-2068.97	1.69121e-07		-2068.97	1.37043e-07		-2068.97	1.68923e-07		-2068.97	2.15767e-07
						-2074.96	1.90904e-07		-2074.96	1.48654e-07		-2074.96	1.79346e-07		-2074.96	2.27197e-07
						-2080.96	2.49863e-07		-2080.96	1.61243e-07		-2080.96	1.94577e-07		-2080.96	2.38732e-07
						-2086.96	3.21016e-07		-2086.96	1.79336e-07		-2086.96	2.10982e-07		-2086.96	2.5167e-07
						-2092.96	5.35779e-07		-2092.96	2.08065e-07		-2092.96	2.27054e-07		-2092.96	2.66139e-07
						-2098.95	9.91377e-06		-2098.95	2.39801e-07		-2098.95	2.42439e-07		-2098.95	2.80058e-07
									-2104.95	2.79598e-07		-2104.95	2.60308e-07		-2104.95	2.97698e-07
									-2110.94	3.39431e-07		-2110.94	2.84666e-07		-2110.94	3.13524e-07
									-2116.94	4.04909e-07		-2116.94	3.11297e-07		-2116.94	3.33652e-07
									-2122.94	4.65191e-07		-2122.94	3.46179e-07		-2122.94	3.55624e-07
									-2128.94	6.83782e-07		-2128.94	3.73969e-07		-2128.94	3.79262e-07
									-2134.93	7.57395e-07		-2134.93	4.11777e-07		-2134.93	4.03845e-07
									-2140.93	8.49094e-07		-2140.93	4.47876e-07		-2140.93	4.2772e-07
									-2146.93	1.43035e-06		-2146.93	4.88062e-07		-2146.93	4.54721e-07
									-2152.93	5.43035e-06		-2152.93	5.32934e-07		-2152.93	4.89458e-07
									-2158.92	9.93035e-06		-2158.92	5.69325e-07		-2158.92	5.21852e-07
												-2164.92	6.11659e-07		-2164.92	5.52252e-07
												-2170.91	6.54288e-07		-2170.91	5.91387e-07
												-2176.91	6.98314e-07		-2176.91	6.38996e-07
												-2182.91	8.56084e-07		-2182.91	8.8918e-07
												-2188.91	1.54547e-06		-2188.91	7.86748e-07
												-2194.9	9.98e-06		-2194.9	8.56e-07
															-2200.9	9.34956e-07
															-2206.9	1.00259e-06
															-2212.9	1.08672e-06
															-2218.89	1.18412e-06
															-2224.89	1.69777e-06
															-2230.88	2.07414e-06
															-2236.88	6.4162e-06
															-2242.88	9.934e-06
