# Supplementary material for: A megawatt ultra-wide bandgap semiconductor module for pulsed power electronics
Source: Nat Commun. 2026 Mar 30;17:4783. doi: 10.1038/s41467-026-71274-6 (PMC13219416; doi:10.1038/s41467-026-71274-6)
Supplement: Supplementary file 3 — Source Data [file 41467_2026_71274_MOESM3_ESM.zip › Source Data/Main manuscript_Figure3_data.xlsx]

## Sheet: Fig. 3a
Sub-module B					Sub-module C
Thermal Grease		Silicon Oil			Thermal Grease		Silicon Oil
Time	Z	Time	Z		Time	Z	Time	Z
1e-06	0.0018	1e-06	0.00185		1e-06	0.00181	1e-06	0.00188
1.13066e-06	0.00197	1.13066e-06	0.002		1.13066e-06	0.00196	1.13066e-06	0.00205
1.2784e-06	0.00219	1.2784e-06	0.00223		1.2784e-06	0.00219	1.2784e-06	0.00228
1.44544e-06	0.00247	1.44544e-06	0.00252		1.44544e-06	0.00247	1.44544e-06	0.00257
1.63431e-06	0.00281	1.63431e-06	0.00287		1.63431e-06	0.00281	1.63431e-06	0.00291
1.84785e-06	0.00318	1.84785e-06	0.00325		1.84785e-06	0.00318	1.84785e-06	0.00328
2.0893e-06	0.00358	2.0893e-06	0.00366		2.0893e-06	0.00358	2.0893e-06	0.00368
2.36229e-06	0.00401	2.36229e-06	0.00409		2.36229e-06	0.00401	2.36229e-06	0.00411
2.67096e-06	0.00447	2.67096e-06	0.00456		2.67096e-06	0.00447	2.67096e-06	0.00458
3.01995e-06	0.00497	3.01995e-06	0.00507		3.01995e-06	0.00497	3.01995e-06	0.00502
3.41455e-06	0.00552	3.41455e-06	0.00563		3.41455e-06	0.00552	3.41455e-06	0.00553
3.86071e-06	0.00613	3.86071e-06	0.00626		3.86071e-06	0.00613	3.86071e-06	0.00618
4.36516e-06	0.0068	4.36516e-06	0.00694		4.36516e-06	0.0068	4.36516e-06	0.00688
4.93553e-06	0.00753	4.93553e-06	0.00768		4.93553e-06	0.00753	4.93553e-06	0.00761
5.58042e-06	0.00832	5.58042e-06	0.00849		5.58042e-06	0.00832	5.58042e-06	0.00834
6.30957e-06	0.00918	6.30957e-06	0.00936		6.30957e-06	0.00918	6.30957e-06	0.00921
7.134e-06	0.01011	7.134e-06	0.01031		7.134e-06	0.0101	7.134e-06	0.01026
8.06616e-06	0.01112	8.06616e-06	0.01133		8.06616e-06	0.0111	8.06616e-06	0.01131
9.12011e-06	0.01219	9.12011e-06	0.01244		9.12011e-06	0.01217	9.12011e-06	0.01232
1.03118e-05	0.01333	1.03118e-05	0.01361		1.03118e-05	0.01332	1.03118e-05	0.01336
1.16591e-05	0.0145	1.16591e-05	0.0148		1.16591e-05	0.01448	1.16591e-05	0.01453
1.31826e-05	0.01571	1.31826e-05	0.01603		1.31826e-05	0.01568	1.31826e-05	0.01576
1.49051e-05	0.01697	1.49051e-05	0.01731		1.49051e-05	0.01692	1.49051e-05	0.01692
1.68526e-05	0.01832	1.68526e-05	0.01868		1.68526e-05	0.01824	1.68526e-05	0.01805
1.90546e-05	0.01977	1.90546e-05	0.02016		1.90546e-05	0.01966	1.90546e-05	0.0195
2.15444e-05	0.02134	2.15444e-05	0.02177		2.15444e-05	0.0212	2.15444e-05	0.02116
2.43594e-05	0.02305	2.43594e-05	0.02351		2.43594e-05	0.02287	2.43594e-05	0.02305
2.75423e-05	0.02487	2.75423e-05	0.02537		2.75423e-05	0.02465	2.75423e-05	0.02479
3.11411e-05	0.02681	3.11411e-05	0.02735		3.11411e-05	0.02653	3.11411e-05	0.02655
3.52101e-05	0.02886	3.52101e-05	0.02944		3.52101e-05	0.02851	3.52101e-05	0.02861
3.98107e-05	0.03101	3.98107e-05	0.03163		3.98107e-05	0.03059	3.98107e-05	0.03072
4.50125e-05	0.03328	4.50125e-05	0.03395		4.50125e-05	0.03276	4.50125e-05	0.03299
5.0894e-05	0.03567	5.0894e-05	0.03639		5.0894e-05	0.03503	5.0894e-05	0.0352
5.7544e-05	0.03818	5.7544e-05	0.03895		5.7544e-05	0.0374	5.7544e-05	0.03758
6.50629e-05	0.04082	6.50629e-05	0.04164		6.50629e-05	0.03987	6.50629e-05	0.0401
7.35642e-05	0.0436	7.35642e-05	0.04447		7.35642e-05	0.04246	7.35642e-05	0.04271
8.31764e-05	0.04652	8.31764e-05	0.04744		8.31764e-05	0.04514	8.31764e-05	0.04544
9.40445e-05	0.04957	9.40445e-05	0.05056		9.40445e-05	0.04794	9.40445e-05	0.04845
0.000106333	0.0527	0.000106333	0.05378		0.000106333	0.0508	0.000106333	0.05147
0.000120226	0.05588	0.000120226	0.05701		0.000120226	0.05362	0.000120226	0.05434
0.000135936	0.05912	0.000135936	0.0603		0.000135936	0.05645	0.000135936	0.05723
0.000153698	0.0625	0.000153698	0.06375		0.000153698	0.05937	0.000153698	0.06013
0.00017378	0.0661	0.00017378	0.06741		0.00017378	0.06246	0.00017378	0.06328
0.000196487	0.06999	0.000196487	0.07137		0.000196487	0.06579	0.000196487	0.06651
0.00022216	0.07422	0.00022216	0.0757		0.00022216	0.06941	0.00022216	0.07025
0.000251189	0.07881	0.000251189	0.08038		0.000251189	0.07333	0.000251189	0.07398
0.00028401	0.08372	0.00028401	0.08541		0.00028401	0.07752	0.00028401	0.0782
0.00032112	0.08896	0.00032112	0.09074		0.00032112	0.08194	0.00032112	0.08246
0.000363078	0.09451	0.000363078	0.0964		0.000363078	0.0866	0.000363078	0.08671
0.000410519	0.10038	0.000410519	0.10239		0.000410519	0.09154	0.000410519	0.09204
0.000464159	0.10661	0.000464159	0.10874		0.000464159	0.09678	0.000464159	0.09779
0.000524808	0.1132	0.000524808	0.11547		0.000524808	0.10233	0.000524808	0.10362
0.000593381	0.12018	0.000593381	0.12258		0.000593381	0.10821	0.000593381	0.10983
0.000670914	0.12755	0.000670914	0.13011		0.000670914	0.11445	0.000670914	0.11561
0.000758578	0.13537	0.000758578	0.13806		0.000758578	0.12107	0.000758578	0.12221
0.000857696	0.14364	0.000857696	0.14646		0.000857696	0.12807	0.000857696	0.12921
0.000969765	0.15232	0.000969765	0.1554		0.000969765	0.13554	0.000969765	0.13672
0.0011	0.16129	0.0011	0.16459		0.0011	0.14322	0.0011	0.14476
0.00124	0.1705	0.00124	0.17394		0.00124	0.15098	0.00124	0.15251
0.0014	0.18006	0.0014	0.18366		0.0014	0.159	0.0014	0.16026
0.00158	0.19015	0.00158	0.19395		0.00158	0.16745	0.00158	0.1687
0.00179	0.20102	0.00179	0.20502		0.00179	0.17649	0.00179	0.17733
0.00203	0.21286	0.00203	0.21707		0.00203	0.18629	0.00203	0.18792
0.00229	0.22575	0.00229	0.23025		0.00229	0.19696	0.00229	0.19937
0.00259	0.23972	0.00259	0.24452		0.00259	0.20846	0.00259	0.21053
0.00293	0.25471	0.00293	0.25983		0.00293	0.22072	0.00293	0.223
0.00331	0.27069	0.00331	0.27612		0.00331	0.23365	0.00331	0.23486
0.00374	0.28766	0.00374	0.29341		0.00374	0.24727	0.00374	0.24903
0.00423	0.30566	0.00423	0.31177		0.00423	0.26162	0.00423	0.26295
0.00479	0.32474	0.00479	0.33124		0.00479	0.27671	0.00479	0.27806
0.00541	0.3449	0.00541	0.3518		0.00541	0.29252	0.00541	0.29424
0.00612	0.36615	0.00612	0.37348		0.00612	0.30906	0.00612	0.31058
0.00692	0.38853	0.00692	0.39629		0.00692	0.32632	0.00692	0.32746
0.00782	0.41211	0.00782	0.42023		0.00782	0.34433	0.00782	0.34475
0.00884	0.43674	0.00884	0.44531		0.00884	0.36305	0.00884	0.36341
0.01	0.462	0.01	0.47148		0.01	0.38253	0.01	0.38305
0.01131	0.48732	0.01131	0.49735		0.01131	0.40169	0.01131	0.40247
0.01278	0.51246	0.01278	0.52282		0.01278	0.42055	0.01278	0.42189
0.01445	0.53771	0.01445	0.54852		0.01445	0.43958	0.01445	0.44153
0.01634	0.56375	0.01634	0.57506		0.01634	0.45923	0.01634	0.46195
0.01848	0.59127	0.01848	0.60305		0.01848	0.47998	0.01848	0.48365
0.02089	0.62074	0.02089	0.6331		0.02089	0.50229	0.02089	0.50702
0.02362	0.65227	0.02362	0.66539		0.02362	0.52629	0.02362	0.53218
0.02671	0.68565	0.02671	0.69955		0.02671	0.55171	0.02671	0.55896
0.0302	0.72047	0.0302	0.7351		0.0302	0.57821	0.0302	0.58704
0.03415	0.75643	0.03415	0.77172		0.03415	0.60554	0.03415	0.61623
0.03861	0.7934	0.03861	0.80941		0.03861	0.63367	0.03861	0.64648
0.04365	0.83136	0.04365	0.84821		0.04365	0.66265	0.04365	0.67779
0.04936	0.87028	0.04936	0.88808		0.04936	0.69241	0.04936	0.71015
0.0558	0.91018	0.0558	0.92891		0.0558	0.72285	0.0558	0.74345
0.0631	0.95101	0.0631	0.97066		0.0631	0.7539	0.0631	0.77766
0.07134	0.99271	0.07134	1.01334		0.07134	0.78553	0.07134	0.81272
0.08066	1.03494	0.08066	1.05694		0.08066	0.81768	0.08066	0.84878
0.0912	1.07687	0.0912	1.10163		0.0912	0.85039	0.0912	0.88571
0.10312	1.11744	0.10312	1.14689		0.10312	0.88332	0.10312	0.92278
0.11659	1.1557	0.11659	1.1908		0.11659	0.91463	0.11659	0.95939
0.13183	1.1918	0.13183	1.23401		0.13183	0.94485	0.13183	0.9955
0.14905	1.22702	0.14905	1.27781		0.14905	0.97488	0.14905	1.03206
0.16853	1.26335	0.16853	1.3234		0.16853	1.00561	0.16853	1.07024
0.19055	1.30268	0.19055	1.37204		0.19055	1.03791	0.19055	1.11109
0.21544	1.34613	0.21544	1.42486		0.21544	1.07261	0.21544	1.15538
0.24359	1.39373	0.24359	1.48207		0.24359	1.10972	0.24359	1.20331
0.27542	1.44455	0.27542	1.54315		0.27542	1.14858	0.27542	1.25456
0.31141	1.49742	0.31141	1.60754		0.31141	1.18854	0.31141	1.30869
0.3521	1.55169	0.3521	1.67504		0.3521	1.22918	0.3521	1.36556
0.39811	1.60733	0.39811	1.74599		0.39811	1.2705	0.39811	1.42531
0.45013	1.66446	0.45013	1.82072		0.45013	1.31246	0.45013	1.48815
0.50894	1.72302	0.50894	1.89929		0.50894	1.35475	0.50894	1.55411
0.57544	1.78269	0.57544	1.98163		0.57544	1.39698	0.57544	1.62309
0.65063	1.84309	0.65063	2.06771		0.65063	1.43875	0.65063	1.69499
0.73564	1.90395	0.73564	2.15745		0.73564	1.4797	0.73564	1.76955
0.83176	1.96472	0.83176	2.2504		0.83176	1.51892	0.83176	1.84695
0.94044	2.02407	0.94044	2.34688		0.94044	1.55625	0.94044	1.92573
1.06333	2.07993	1.06333	2.44261		1.06333	1.59056	1.06333	2.00287
1.20226	2.13036	1.20226	2.53215		1.20226	1.61918	1.20226	2.07585
1.35936	2.17472	1.35936	2.61737		1.35936	1.64287	1.35936	2.1442
1.53698	2.21347	1.53698	2.70065		1.53698	1.66256	1.53698	2.21025
1.7378	2.24753	1.7378	2.78436		1.7378	1.67916	1.7378	2.27641
1.96487	2.2778	1.96487	2.8709		1.96487	1.69362	1.96487	2.34474
2.2216	2.30561	2.2216	2.96194		2.2216	1.70682	2.2216	2.41606
2.51189	2.33324	2.51189	3.05581		2.51189	1.71953	2.51189	2.48922
2.8401	2.36293	2.8401	3.14932		2.8401	1.73243	2.8401	2.5614
3.2112	2.39437	3.2112	3.2395		3.2112	1.74612	3.2112	2.63069
3.63078	2.4239	3.63078	3.32623		3.63078	1.75924	3.63078	2.69857
4.10519	2.4481	4.10519	3.41196		4.10519	1.76881	4.10519	2.76554
4.64159	2.46669	4.64159	3.49358		4.64159	1.77419	4.64159	2.82309
5.24808	2.48212	5.24808	3.55783		5.24808	1.77988	5.24808	2.86954
5.93381	2.49598	5.93381	3.61404		5.93381	1.78616	5.93381	2.9143
6.70914	2.50755	6.70914	3.68427		6.70914	1.7888	6.70914	2.95668
7.58578	2.51696	7.58578	3.73604		7.58578	1.79248	7.58578	3.00233
8.57696	2.52479	8.57696	3.78724		8.57696	1.79508	8.57696	3.03909
9.69765	2.53203	9.69765	3.83123		9.69765	1.79744	9.69765	3.06647
10.9648	2.53842	10.9648	3.85866		10.9648	1.8002	10.9648	3.08882
12.3975	2.54288	12.3975	3.88693		12.3975	1.80166	12.3975	3.10599
14.0174	2.54538	14.0174	3.91468		14.0174	1.80227	14.0174	3.12783
15.8489	2.54649	15.8489	3.94053		15.8489	1.80249	15.8489	3.15006
17.9198	2.54788	17.9198	3.9631		17.9198	1.80279	17.9198	3.16922
20.2613	2.55014	20.2613	3.9809		20.2613	1.80363	20.2613	3.18293
22.9087	2.55326	22.9087	3.995		22.9087	1.80525	22.9087	3.19153
25.902	2.55649	25.902	4.00728		25.902	1.80716	25.902	3.1983
29.2864	2.5586	29.2864	4.02579		29.2864	1.80876	29.2864	3.20696
33.1131	2.55971	33.1131	4.03831		33.1131	1.80959	33.1131	3.21594
37.4398	2.55971	37.4398	4.04982		37.4398	1.80906	37.4398	3.22291
42.3318	2.5596	42.3318	4.05209		42.3318	1.80918	42.3318	3.22691
47.863	2.55971	47.863	4.05273		47.863	1.80918	47.863	3.22988
54.117	2.55992	54.117	4.05277		54.117	1.80919	54.117	3.23237
61.1881	2.5601	61.1881	4.05285		61.1881	1.80922	61.1881	3.23399
69.1831	2.56023	69.1831	4.05288		69.1831	1.80924	69.1831	3.23465
78.2228	2.56033	78.2228	4.05291		78.2228	1.80924	78.2228	3.23502
88.4437	2.56039	88.4437	4.05293		88.4437	1.80924	88.4437	3.23547
100	2.56041	100	4.05297		100	1.80924	100	3.23585

## Sheet: Fig. 3b
Sub-module B				Sub-module C
Position	Position	Temperature		Position	Position	Temperature
11.7	6.41853	66.7653		11.5	5.83599	50.4469
11.7	6.52747	66.6671		11.5	5.94509	50.3836
11.5	6.44105	67.6025		11.3	5.85789	50.9863
11.5	6.33211	67.7009		11.3	5.74879	51.0501
11.9	6.6139	65.7321		11.9	6.0104	49.1933
11.9	6.50496	65.8303		11.9	6.11948	49.1933
12.1	6.59138	64.8126		11.7	6.03228	49.7826
12.1	6.70032	64.8125		11.7	5.9232	49.8459
12.3	6.6778	63.8942		12.1	6.0976	48.6062
12.3	6.78675	63.7967		12.1	6.20668	48.5439
12.7	6.85065	62.0357		12.3	6.29388	47.9504
12.7	6.95958	61.9389		12.3	6.18479	48.0127
12.5	6.87317	62.8663		12.5	6.27199	47.4219
12.5	6.76423	62.9637		12.5	6.38108	47.3603
12.9	7.04601	61.0144		12.7	6.46828	46.7732
12.9	6.93707	61.1111		12.7	6.35919	46.8348
13.1	7.02349	60.1896		12.9	6.44639	46.2505
13.1	7.13243	60.0936		12.9	6.55548	46.1896
16.9	7.13243	41.4967		13.3	6.62079	45.0917
16.9	7.02349	41.4048		13.3	6.72987	45.0317
17.1	6.93707	40.53		13.1	6.64267	45.6089
17.1	7.04601	40.6215		13.1	6.53359	45.6698
17.5	6.76423	38.7859		16.9	6.53359	34.0272
17.5	6.87317	38.8771		16.9	6.64267	34.0847
17.3	6.95958	39.7485		16.7	6.72987	34.6322
17.3	6.85065	39.6569		16.7	6.62079	34.5748
17.9	6.59138	37.0615		17.1	6.55548	33.5381
17.9	6.70032	37.0615		17.1	6.44639	33.4806
17.7	6.78675	38.0075		17.3	6.35919	32.9349
17.7	6.6778	37.9163		17.3	6.46828	32.9922
18.1	6.50496	36.1171		17.5	6.38108	32.4471
18.1	6.6139	36.2079		17.5	6.27199	32.3898
18.5	6.33211	34.3867		17.7	6.18479	31.8454
18.5	6.44105	34.4774		17.7	6.29388	31.9026
18.3	6.52747	35.3421		18.1	6.0104	30.7671
18.3	6.41853	35.2512		18.1	6.11948	30.7671
13.3	7.21885	59.1755		17.9	6.20668	31.3589
13.3	7.10992	59.2716		17.9	6.0976	31.3017
13.5	7.19338	58.2688		18.3	5.9232	30.176
13.5	7.30096	58.2687		18.3	6.03228	30.233
16.5	7.30096	43.2456		18.7	5.74879	29.0932
16.5	7.19338	43.2454		18.7	5.85789	29.1501
16.7	7.10992	42.2819		18.5	5.94509	29.6911
16.7	7.21885	42.374		18.5	5.83599	29.634
11.1	6.27229	69.4799		10.9	5.5744	52.2181
11.1	6.16471	69.575		10.9	5.68349	52.1538
11.3	6.24568	68.637		10.7	5.60379	52.7736
11.3	6.35463	68.5385		10.7	5.49838	52.8327
18.7	6.35463	33.6141		19.3	5.49838	27.5168
18.7	6.24568	33.5232		19.3	5.60379	27.5682
18.9	6.16471	32.6607		19.1	5.68349	28.1126
18.9	6.27229	32.748		19.1	5.5744	28.0556
13.7	7.26834	57.3508		13.5	6.81229	44.4548
13.7	7.37366	57.2623		13.5	6.70458	44.5143
16.3	7.37366	44.2187		13.7	6.7795	43.8785
16.3	7.26834	44.1325		13.7	6.8849	43.8786
10.7	6.1394	71.4817		16.3	6.8849	35.7365
10.7	6.0359	71.4824		16.3	6.7795	35.7365
10.9	6.09455	70.5245		16.5	6.70458	35.1259
10.9	6.19988	70.4305		16.5	6.81229	35.1828
19.1	6.19988	31.8766		13.9	6.84274	43.2942
19.1	6.09455	31.7903		13.9	6.94629	43.2408
19.3	6.0359	30.9145		16.1	6.94629	36.3533
19.3	6.1394	30.9151		16.1	6.84274	36.3013
13.9	7.43511	56.3263		14.1	6.99704	42.6502
13.9	7.33161	56.4142		14.1	6.89493	42.7032
14.1	7.38382	55.3817		14.3	6.93656	42.0537
14.1	7.48589	55.382		14.3	7.03761	42.0538
15.9	7.48589	46.0516		15.7	7.03761	37.5118
15.9	7.38382	46.0516		15.7	6.93656	37.5119
16.1	7.33161	45.043		15.9	6.89493	36.8763
16.1	7.43511	45.1285		15.9	6.99704	36.928
10.5	6.09024	72.4497		10.3	5.51259	54.0777
10.5	5.98818	72.5337		10.3	5.44	54.0563
19.5	5.98818	29.9544		10.5	5.44482	53.4713
19.5	6.09024	30.031		10.5	5.54693	53.3976
14.3	7.42518	54.3434		19.5	5.54693	27.0256
14.3	7.52647	54.3436		19.5	5.44482	26.9616
15.7	7.52647	47.0713		19.7	5.44	26.4575
15.7	7.42518	47.0713		19.7	5.51259	26.4397
14.5	7.45479	53.3035		14.5	6.96615	41.4026
14.5	7.55581	53.3036		14.5	7.06719	41.4027
15.5	7.55581	48.0975		15.5	7.06719	38.1527
15.5	7.45479	48.0974		15.5	6.96615	38.1527
10.1	6.02415	74.4378		14.7	6.98567	40.7515
10.1	5.94	74.354		14.7	7.08601	40.7516
10.3	5.95092	73.5049		15.3	7.08601	38.797
10.3	6.05195	73.4086		15.3	6.98567	38.797
19.7	6.05195	29.155		10.1	5.5005	54.5907
19.7	5.95092	29.0672		10.1	5.44	54.6062
19.9	5.94	28.2901		19.9	5.44	25.9981
19.9	6.02415	28.2133		19.9	5.5005	26.0127
14.7	7.47437	52.2613		14.9	6.99539	40.0987
14.7	7.57471	52.2614		14.9	7.09538	40.0987
15.3	7.57471	49.1306		15.1	7.09538	39.4465
15.3	7.47437	49.1305		15.1	6.99539	39.4465
9.9	6.00662	75.4511		7.54	5.44	55.4755
9.9	5.94	75.465		7.51333	5.44	55.475
20.1	5.94	27.2699		7.51333	5.41333	55.4749
20.1	6.00662	27.2834		7.54	5.41333	55.4754
10.1	5.92382	74.4639		7.59333	5.41333	55.4772
9.9	5.90662	75.5965		7.59333	5.44	55.4771
20.1	5.90662	27.1476		7.74667	5.41333	55.4822
19.9	5.92382	28.1894		7.74667	5.44	55.4817
14.9	7.48412	51.216		7.9	5.41333	55.4834
14.9	7.58412	51.2161		7.9	5.44	55.4825
15.1	7.58412	50.1714		8.1	5.41333	55.47
15.1	7.48412	50.1713		8.1	5.44	55.4695
9.7	5.91333	76.213		8.3	5.41333	55.4504
9.7	5.94	76.1998		8.3	5.44	55.45
9.7	5.9	76.2322		8.5	5.41333	55.4284
9.9	5.9	76.031		8.5	5.44	55.4267
20.3	5.91333	26.5943		8.7	5.41333	55.3708
20.3	5.94	26.6083		8.7	5.44	55.3702
20.1	5.9	26.7463		8.9	5.41333	55.3042
20.3	5.9	26.5762		8.9	5.44	55.3054
9.7	6.00079	76.1757		9.1	5.41333	55.2704
20.3	6.00079	26.6314		9.1	5.44	55.2707
7.54	5.94	77.377		9.3	5.41333	55.2476
7.51333	5.94	77.379		9.3	5.44	55.2465
7.51333	5.91333	77.3845		9.5	5.41333	55.207
7.54	5.91333	77.3821		9.5	5.44	55.2034
7.59333	5.91333	77.3713		9.7	5.41333	55.0928
7.59333	5.94	77.3672		9.7	5.44	55.0884
7.74667	5.91333	77.3121		9.9	5.41333	54.8911
7.74667	5.94	77.3112		9.9	5.44	54.8868
7.9	5.91333	77.2378		10.1	5.41333	54.619
7.9	5.94	77.2389		10.3	5.41225	54.1806
8.1	5.91333	77.1571		7.5	5.41333	55.4748
8.1	5.94	77.1576		7.5	5.44	55.4748
8.3	5.91333	77.0702		7.51333	5.4	55.4747
8.3	5.94	77.0712		7.54	5.4	55.4755
8.5	5.91333	76.9865		7.59333	5.4	55.478
8.5	5.94	76.9888		7.74667	5.4	55.4826
8.7	5.91333	76.9386		7.9	5.4	55.4839
8.7	5.94	76.9396		8.1	5.4	55.4703
8.9	5.91333	76.8967		8.3	5.4	55.4507
8.9	5.94	76.8952		8.5	5.4	55.4295
9.1	5.91333	76.8014		8.7	5.4	55.3711
9.1	5.94	76.8004		8.9	5.4	55.3034
9.3	5.91333	76.6685		9.1	5.4	55.2701
9.3	5.94	76.6678		9.3	5.4	55.2483
9.5	5.91333	76.514		9.5	5.4	55.2093
9.5	5.94	76.5072		9.7	5.4	55.0956
7.5	5.91333	77.384		9.9	5.4	54.8938
7.5	5.94	77.3778		10.1	5.4	54.6279
7.51333	5.9	77.3879		7.51333	5.5	55.4747
7.54	5.9	77.3845		7.54	5.5	55.4754
7.59333	5.9	77.3684		7.59333	5.5	55.4773
7.74667	5.9	77.3126		7.74667	5.5	55.481
7.9	5.9	77.2341		7.9	5.5	55.4814
8.1	5.9	77.1568		8.1	5.5	55.4689
8.3	5.9	77.0696		8.3	5.5	55.4495
8.5	5.9	76.985		8.5	5.5	55.425
8.7	5.9	76.9379		8.7	5.5	55.3696
8.9	5.9	76.8977		8.9	5.5	55.3064
9.1	5.9	76.802		9.1	5.5	55.2708
9.3	5.9	76.6689		9.3	5.5	55.2453
9.5	5.9	76.5182		9.5	5.5	55.2
7.51333	6	77.3735		9.7	5.5	55.0843
7.54	6	77.3714		9.9	5.5	54.8824
7.59333	6	77.3587		7.5	5.4	55.4746
7.74667	6	77.31		7.5	5.5	55.4747
7.9	6	77.2368		10.3	5.4	54.4738
8.1	6	77.1579		19.7	5.41225	26.3502
8.3	6	77.0719		19.9	5.41333	25.9855
8.5	6	76.9908		20.1	5.41333	25.8036
8.7	6	76.9404		20.1	5.44	25.8078
8.9	6	76.8937		20.3	5.41333	25.6966
9.1	6	76.7993		20.3	5.44	25.6986
9.3	6	76.6669		20.5	5.41333	25.6305
9.5	6	76.5005		20.5	5.44	25.6318
7.5	5.9	77.3874		20.7	5.41333	25.5962
7.5	6	77.3739		20.7	5.44	25.5954
20.5	5.91333	26.3521		20.9	5.41333	25.5454
20.5	5.94	26.359		20.9	5.44	25.5445
20.7	5.91333	26.2501		21.1	5.41333	25.4761
20.7	5.94	26.2505		21.1	5.44	25.477
20.9	5.91333	26.1565		21.3	5.41333	25.4299
20.9	5.94	26.1556		21.3	5.44	25.4309
21.1	5.91333	26.0471		21.5	5.41333	25.4102
21.1	5.94	26.0485		21.5	5.44	25.41
21.3	5.91333	25.9766		21.7	5.41333	25.3883
21.3	5.94	25.9781		21.7	5.44	25.3881
21.5	5.91333	25.9481		21.9	5.41333	25.3651
21.5	5.94	25.9479		21.9	5.44	25.3653
21.7	5.91333	25.9204		22.1	5.41333	25.349
21.7	5.94	25.92		22.1	5.44	25.3492
21.9	5.91333	25.8924		22.3	5.41333	25.3393
21.9	5.94	25.8926		22.3	5.44	25.3395
22.1	5.91333	25.8741		19.9	5.4	25.9768
22.1	5.94	25.8742		20.1	5.4	25.8011
22.3	5.91333	25.8637		20.3	5.4	25.6954
22.3	5.94	25.8638		20.5	5.4	25.6297
20.5	5.9	26.3478		20.7	5.4	25.5967
20.7	5.9	26.2499		20.9	5.4	25.546
20.9	5.9	26.1572		21.1	5.4	25.4756
21.1	5.9	26.0463		21.3	5.4	25.4293
21.3	5.9	25.9756		21.5	5.4	25.4103
21.5	5.9	25.9482		21.7	5.4	25.3885
21.7	5.9	25.9206		21.9	5.4	25.365
21.9	5.9	25.8924		22.1	5.4	25.3489
22.1	5.9	25.8741		22.3	5.4	25.3392
22.3	5.9	25.8636		22.5	5.44	25.3368
22.5	5.94	25.8608		22.5	5.41333	25.3367
22.5	5.91333	25.8608		20.1	5.5	25.8117
20.5	6	26.3656		20.3	5.5	25.7005
20.7	6	26.251		20.5	5.5	25.6329
20.9	6	26.1549		20.7	5.5	25.5946
21.1	6	26.0497		20.9	5.5	25.5436
21.3	6	25.9795		21.1	5.5	25.4777
21.5	6	25.9477		21.3	5.5	25.4318
21.7	6	25.9198		21.5	5.5	25.4099
21.9	6	25.8927		21.7	5.5	25.388
22.1	6	25.8743		21.9	5.5	25.3654
22.3	6	25.8639		22.1	5.5	25.3494
22.5	5.9	25.8608		22.3	5.5	25.3397
22.5	6	25.8609		19.7	5.4	26.0981
7	3.6	45.6936		22.5	5.4	25.3366
6.49	3.6	43.2347		22.5	5.5	25.337
6.49	3.33333	42.9436		11.1	5.66159	51.6647
7	3.33333	45.2331		11.1	5.77069	51.537
7	3.86667	46.1054		18.9	5.77069	28.6588
6.49	3.86667	43.4531		18.9	5.66159	28.5453
7.18	3.33333	46.1787		7	3.6	46.211
7.18	3.6	46.7566		6.49	3.6	43.8353
7.18	3.86667	47.3205		6.49	3.33333	43.4879
7.36	3.33333	47.1837		7	3.33333	45.6212
7.36	3.6	47.927		7	3.86667	46.8207
7.36	3.86667	48.7367		6.49	3.86667	44.1221
7.44	3.33333	47.6396		7.135	3.33333	46.2406
7.44	3.6	48.4766		7.135	3.6	46.9424
7.44	3.86667	49.4454		7.135	3.86667	47.7298
7.48	3.33333	47.8687		7.27	3.33333	46.8668
7.48	3.6	48.7565		7.27	3.6	47.6967
7.48	3.86667	49.8174		7.27	3.86667	48.7212
7.5	3.33333	47.9825		7.39	3.33333	47.4133
7.5	3.6	48.8973		7.39	3.6	48.3664
7.5	3.86667	50.0102		7.39	3.86667	49.6505
7.54	3.33333	48.2121		7.45	3.33333	47.6781
7.54	3.6	49.1805		7.45	3.6	48.6933
7.54	3.86667	50.3968		7.45	3.86667	50.1185
7.595	3.33333	48.5266		7.48	3.33333	47.8079
7.595	3.6	49.5714		7.48	3.6	48.8531
7.595	3.86667	50.9413		7.48	3.86667	50.3458
7.65	3.33333	48.8365		7.5	3.33333	47.893
7.65	3.6	49.9612		7.5	3.6	48.9579
7.65	3.86667	51.5026		7.5	3.86667	50.4946
7.75	3.33333	49.3881		7.54	3.33333	48.0611
7.75	3.6	50.6564		7.54	3.6	49.1629
7.75	3.86667	52.5109		7.54	3.86667	50.7771
7.95	3.33333	50.4092		7.62	3.33333	48.3847
7.95	3.6	51.9174		7.62	3.6	49.5515
7.95	3.86667	54.2243		7.62	3.86667	51.2867
8.35	3.33333	51.9382		7.78	3.33333	48.9718
8.35	3.6	53.6903		7.78	3.6	50.2291
8.35	3.86667	56.3194		7.78	3.86667	52.0875
9.15	3.33333	52.6419		8.09999	3.33333	49.87
9.15	3.6	54.4953		8.09999	3.6	51.1877
9.15	3.86667	57.2093		8.09999	3.86667	53.0551
9.65	3.33333	51.4388		8.73999	3.33333	50.6342
9.65	3.6	53.2348		8.73999	3.6	51.9446
9.65	3.86667	55.9364		8.73999	3.86667	53.7247
10.05	3.33333	49.5345		9.8	3.33333	49.1569
10.05	3.6	51.0838		9.8	3.6	50.4828
10.05	3.86667	53.472		9.8	3.86667	52.3671
10.25	3.33333	48.3058		10.2	3.33333	47.6496
10.25	3.6	49.6108		10.2	3.6	48.9018
10.25	3.86667	51.5445		10.2	3.86667	50.7535
10.35	3.33333	47.6479		10.4	3.33333	46.6694
10.35	3.6	48.8032		10.4	3.6	47.7997
10.35	3.86667	50.4044		10.4	3.86667	49.472
10.5	3.33333	46.6284		10.5	3.33333	46.1317
10.5	3.6	47.5688		10.5	3.6	47.1735
10.5	3.86667	48.7355		10.5	3.86667	48.673
10.8	3.33333	44.589		10.55	3.33333	45.8547
10.8	3.6	45.2187		10.55	3.6	46.8459
10.8	3.86667	45.8651		10.55	3.86667	48.2314
11	3.33333	43.2691		10.65	3.33333	45.2829
11	3.6	43.8073		10.65	3.6	46.1722
11	3.86667	44.2598		10.65	3.86667	47.3351
12.5	3.33333	35.785		10.825	3.33333	44.2516
12.5	3.6	35.9893		10.825	3.6	44.9762
12.5	3.86667	36.1895		10.825	3.86667	45.8209
13	3.33333	34.0735		11	3.33333	43.2095
13	3.6	34.2451		11	3.6	43.8043
13	3.86667	34.2074		11	3.86667	44.4196
14	3.33333	31.2899		11.9	3.33333	38.4909
14	3.6	31.3848		11.9	3.6	38.7348
14	3.86667	31.6424		11.9	3.86667	38.938
13.5	3.86667	32.6588		12.5	3.33333	36.0218
15.6667	3.33333	28.2072		12.5	3.6	36.2136
15.6667	3.6	28.2517		12.5	3.86667	36.3979
15.6667	3.86667	28.1037		13	3.33333	34.2857
17	3.33333	26.7794		13	3.6	34.4177
17	3.6	26.7135		13	3.86667	34.4885
17	3.86667	26.753		14	3.6	31.5852
16.3333	3.86667	27.3478		14	3.33333	31.4607
19.5	3.6	25.6962		13.5	3.6	32.7838
18.5	3.6	26.0377		15.6667	3.33333	28.2706
18.5	3.33333	25.9825		15.6667	3.6	28.3153
19.5	3.33333	25.6583		14	3.86667	31.8723
19.5	3.86667	25.7275		15.6667	3.86667	28.1592
18.5	3.86667	26.0359		17	3.33333	26.7549
21	3.33333	25.346		17	3.6	26.6833
21	3.6	25.3918		17	3.86667	26.7323
21	3.86667	25.4407		16.3333	3.86667	27.3646
22.5	3.33333	25.0794		19.5	3.6	25.5167
22.5	3.6	25.1246		18.5	3.6	25.9216
22.5	3.86667	25.1755		18.5	3.33333	25.8676
23.5	3.33333	24.8911		19.5	3.33333	25.4869
23.5	3.6	24.9251		19.5	3.86667	25.5367
23.5	3.86667	24.9588		18.5	3.86667	25.9097
4	3.6	38.9335		21	3.33333	25.1273
4	3.33333	38.9534		21	3.6	25.165
5	3.6	39.7425		21	3.86667	25.2035
5	3.33333	39.6603		22.5	3.33333	24.8501
4.5	3.33333	39.1818		22.5	3.6	24.8862
4	3.86667	38.9672		22.5	3.86667	24.925
5	3.86667	39.8732		23.5	3.33333	24.6817
4.5	3.86667	39.2167		23.5	3.6	24.7095
25	3.6	24.7273		23.5	3.86667	24.7359
25	3.33333	24.7144		13.5	3.86667	32.9592
26	3.6	24.6892		5.745	3.6	41.529
26	3.33333	24.6898		5.745	3.33333	41.4303
25.5	3.33333	24.6998		5.745	3.86667	41.8084
25	3.86667	24.737		17.75	3.86667	26.243
26	3.86667	24.6911		17.75	3.6	26.2232
25.5	3.86667	24.7033		24.25	3.6	24.6023
3.5	3.33333	38.7318		24.25	3.33333	24.5847
3.5	3.6	38.7333		24.25	3.86667	24.6195
3.5	3.86667	38.7372		4.5	3.6	39.7805
5.745	3.6	40.9286		4.5	3.33333	39.8757
5.745	3.33333	40.7918		4	3.6	39.5722
5.745	3.86667	41.1429		4	3.33333	39.5801
17.75	3.86667	26.3155		5	3.6	40.3089
17.75	3.6	26.2941		5	3.33333	40.2968
24.25	3.6	24.793		4	3.86667	39.5899
24.25	3.33333	24.7709		4.5	3.86667	39.9119
24.25	3.86667	24.8108		5	3.86667	40.498
26.5	3.33333	24.6796		5.3725	3.6	40.7566
26.5	3.6	24.6798		5.3725	3.33333	40.7324
26.5	3.86667	24.68		5.3725	3.86667	41.0633
5.3725	3.6	40.171		17.75	3.33333	26.1953
5.3725	3.33333	40.1074		17.375	3.6	26.326
5.3725	3.86667	40.4237		17.375	3.86667	26.3913
17.75	3.33333	26.2633		24.625	3.6	24.5659
17.375	3.6	26.3828		24.625	3.33333	24.5541
17.375	3.86667	26.4435		25	3.6	24.5498
24.625	3.6	24.7482		25	3.33333	24.5423
24.625	3.33333	24.7332		24.625	3.86667	24.5845
24.625	3.86667	24.7676		25	3.86667	24.5606
6.49	3.2	42.7336		25.5	3.6	24.5321
7	3.2	44.7462		25.5	3.33333	24.5348
6.49	4	43.4705		26	3.6	24.5253
7	4	45.9175		26	3.33333	24.5259
7.18	3.2	45.9305		25.5	3.86667	24.5381
7.18	4	47.5616		26	3.86667	24.5268
7.36	3.2	46.7512		6.49	3.2	43.2186
7.36	4	48.8911		7	3.2	45.0354
7.44	3.2	47.2474		6.49	4	44.118
7.44	4	49.807		7	4	46.5956
7.48	3.2	47.4877		7.135	3.2	45.9502
7.48	4	50.2869		7.135	4	48.0993
7.5	3.2	47.649		7.27	3.2	46.5245
7.5	4	50.6237		7.27	4	49.2312
7.54	3.2	47.8577		7.39	3.2	46.9893
7.54	4	51.0783		7.39	4	50.2883
7.595	3.2	48.1317		7.45	3.2	47.268
7.595	4	51.7099		7.45	4	50.9719
7.65	3.2	48.4818		7.48	3.2	47.4104
7.65	4	52.5639		7.48	4	51.3155
7.75	3.2	49.0667		7.5	3.2	47.5211
7.75	4	54.0212		7.5	4	51.5726
7.95	3.2	50.1101		7.54	3.2	47.6995
7.95	4	56.1523		7.54	4	51.9599
8.35	3.2	51.5913		7.62	3.2	48.0419
8.35	4	58.3142		7.62	4	52.6007
9.15	3.2	52.1815		7.78	3.2	48.6558
9.15	4	59.1066		7.78	4	53.4744
9.65	3.2	50.9782		8.09999	3.2	49.5609
9.65	4	57.8589		8.09999	4	54.3499
10.05	3.2	49.2654		8.73999	3.2	50.2508
10.05	4	55.4977		8.73999	4	54.8649
10.25	3.2	48.0031		9.8	3.2	49.0024
10.25	4	53.1463		9.8	4	53.8145
10.35	3.2	47.1593		10.2	3.2	47.4141
10.35	4	51.2259		10.2	4	52.2139
10.5	3.2	46.0797		10.4	3.2	46.3913
10.5	4	48.9962		10.4	4	50.8007
10.8	3.2	44.4748		10.5	3.2	45.8186
10.8	4	46.3428		10.5	4	49.7913
11	3.2	42.2769		10.55	3.2	45.422
11	4	43.5617		10.55	4	48.9869
12.5	3.2	35.9838		10.65	3.2	44.8474
12.5	4	36.6123		10.65	4	47.8183
13	3.2	33.8539		10.825	3.2	43.965
13	4	35.4639		10.825	4	46.2338
14	3.2	31.1846		11	3.2	42.2906
15.6667	3.2	28.2065		11	4	43.8139
14	4	31.5895		11.9	3.2	38.5646
15.6667	4	28.1004		11.9	4	39.2338
17	3.2	26.7956		12.5	3.2	35.994
18.5	3.2	25.9659		12.5	4	36.5763
19.5	3.2	25.6365		13	3.2	34.0127
18.5	4	26.0322		13	4	35.7888
19.5	4	25.7414		14	3.2	31.3121
21	3.2	25.3293		15.6667	3.2	28.2759
21	4	25.4716		14	4	31.9152
22.5	3.2	25.0674		15.6667	4	28.1936
22.5	4	25.2121		17	3.2	26.7674
23.5	3.2	24.8815		18.5	3.2	25.8548
23.5	4	24.9845		19.5	3.2	25.4613
5.745	3.2	40.6326		18.5	4	25.8926
5.745	4	41.1567		19.5	4	25.5378
13.5	4	32.6923		21	3.2	25.1117
16.3333	4	27.3566		21	4	25.2267
17	4	26.5034		22.5	3.2	24.8414
17.75	4	26.3214		22.5	4	24.9544
24.25	3.2	24.756		23.5	3.2	24.6734
24.25	4	24.8152		23.5	4	24.7561
3	3.2	38.6706		5.745	3.2	41.3042
3.5	3.2	38.7536		5.745	4	41.8683
3	3.33333	38.6666		16.3333	4	27.3688
4	3.2	38.9931		17	4	26.4595
4.5	3.2	39.2031		17.75	4	26.2407
5	3.2	39.5991		24.25	3.2	24.5737
3	3.6	38.6727		24.25	4	24.6259
3	3.86667	38.6708		3.5	3.6	39.3613
3.5	4	38.761		3.5	3.33333	39.3589
3	4	38.6765		3.5	3.86667	39.3621
4	4	39.0107		26.5	3.6	24.5183
4.5	4	39.247		26.5	3.33333	24.5181
5	4	39.9157		26.5	3.86667	24.5184
25.5	3.2	24.7014		13.5	4	32.9794
25	3.2	24.7072		3.5	3.2	39.3538
26	3.2	24.6924		3	3.33333	39.2828
26.5	3.2	24.6815		3	3.2	39.2808
27	3.33333	24.6767		4	3.2	39.5841
27	3.2	24.6771		4.5	3.2	39.8826
27	3.6	24.6773		5	3.2	40.2212
27	3.86667	24.677		3	3.6	39.2843
25.5	4	24.7058		3	3.86667	39.2851
25	4	24.7407		3.5	4	39.3581
26	4	24.6941		3	4	39.284
26.5	4	24.6821		4	4	39.596
27	4	24.6775		4.5	4	39.9267
5.3725	3.2	40.0093		5	4	40.5122
5.3725	4	40.4947		5.3725	3.2	40.6335
17.375	4	26.4417		5.3725	4	41.1413
24.625	3.2	24.7215		17.375	4	26.3889
24.625	4	24.7741		24.625	3.2	24.544
7	3.13333	44.9042		25	3.2	24.5363
6.49	3.13333	42.7012		24.625	4	24.5906
6.49	3.06667	42.6209		25	4	24.5627
7	3.06667	44.8068		25.5	3.2	24.5356
7.18	3.06667	45.6957		26	3.2	24.5262
7.18	3.13333	45.8023		26.5	3.2	24.5175
7.36	3.06667	46.6199		27	3.2	24.5149
7.36	3.13333	46.7379		27	3.33333	24.5151
7.44	3.06667	47.0363		27	3.6	24.5152
7.44	3.13333	47.1601		27	3.86667	24.5153
7.48	3.06667	47.2445		25.5	4	24.5397
7.48	3.13333	47.3712		26	4	24.5273
7.5	3.06667	47.3484		26.5	4	24.5179
7.5	3.13333	47.4767		27	4	24.5152
7.54	3.06667	47.5555		-6.3333	2.33333	23.0015
7.54	3.13333	47.6869		-6.3333	1.61667	23.0012
7.595	3.06667	47.8384		-5	2.33333	23.0023
7.595	3.13333	47.974		-5	1.61667	23.0019
7.65	3.06667	48.118		-5.6667	1.61667	23.0014
7.65	3.13333	48.2579		-2.3333	2.33333	23.009
7.75	3.06667	48.6143		-2.3333	1.61667	23.0076
7.75	3.13333	48.7619		-3.6667	1.61667	23.003
7.95	3.06667	49.5359		0.3333	2.33333	23.0379
7.95	3.13333	49.6975		0.3333	1.61667	23.0321
8.35	3.06667	50.943		-1	1.61667	23.0123
8.35	3.13333	51.1222		5	2.33333	23.5015
9.15	3.06667	51.5866		5	1.61667	23.3477
9.15	3.13333	51.7746		6.49	2.33333	23.8719
9.65	3.06667	50.4283		6.49	1.61667	23.5674
9.65	3.13333	50.6082		5.745	1.61667	23.4799
10.05	3.06667	48.6532		6.49	0.9	23.3025
10.05	3.13333	48.8139		7	1.61667	23.6241
10.25	3.06667	47.5279		7	0.9	23.3354
10.25	3.13333	47.6737		7	2.33333	23.9569
10.35	3.06667	46.9249		7.135	1.61667	23.6371
10.35	3.13333	47.0626		7.135	0.9	23.3428
10.5	3.06667	45.9911		7.135	2.33333	23.9792
10.5	3.13333	46.1164		7.27	1.61667	23.6493
10.8	3.06667	44.0994		7.27	0.9	23.3496
10.8	3.13333	44.2037		7.27	2.33333	23.9984
11	3.06667	42.8626		7.39	1.61667	23.6594
11	3.13333	42.9566		7.39	0.9	23.3552
12.5	3.06667	35.5787		7.39	2.33333	24.0144
12.5	3.13333	35.6298		7.45	1.61667	23.6642
13	3.06667	33.8961		7.45	0.9	23.3578
13	3.13333	33.94		7.45	2.33333	24.0221
14	3.06667	31.1706		7.48	1.61667	23.6666
14	3.13333	31.2019		7.48	0.9	23.3591
15.6667	3.06667	28.1404		7.48	2.33333	24.0259
15.6667	3.13333	28.1591		7.5	1.61667	23.6681
17	3.06667	26.7651		7.5	0.9	23.3599
17	3.13333	26.7788		7.5	2.33333	24.0284
18.5	3.06667	25.9279		7.54	1.61667	23.6711
18.5	3.13333	25.9391		7.54	0.9	23.3616
19.5	3.06667	25.6162		7.54	2.33333	24.0332
19.5	3.13333	25.6267		7.62	1.61667	23.6769
21	3.06667	25.3043		7.62	0.9	23.3647
21	3.13333	25.3141		7.62	2.33333	24.0426
22.5	3.06667	25.0406		7.78	1.61667	23.6874
22.5	3.13333	25.0495		7.78	0.9	23.3705
23.5	3.06667	24.8585		7.78	2.33333	24.0596
23.5	3.13333	24.8663		8.09999	1.61667	23.7043
5.745	3.13333	40.6009		8.09999	0.9	23.3797
5.745	3.06667	40.5336		8.09999	2.33333	24.087
24.25	3.13333	24.7509		8.73999	1.61667	23.7204
24.25	3.06667	24.7439		8.73999	0.9	23.3891
6.49	3	42.4938		8.73999	2.33333	24.1125
7	3	44.4618		9.8	2.33333	24.0698
6.49	3.2	42.7336		9.8	1.61667	23.6965
7	3.2	44.7462		9.27	1.61667	23.7227
7.18	3	45.6106		9.8	0.9	23.3785
7.18	3.2	45.9305		10.2	1.61667	23.6717
7.36	3	46.4019		10.2	0.9	23.3651
7.36	3.2	46.7512		10.2	2.33333	24.0271
7.44	3	46.8783		10.4	1.61667	23.6568
7.44	3.2	47.2474		10.4	0.9	23.3574
7.48	3	47.1085		10.4	2.33333	24.0011
7.48	3.2	47.4877		10.5	1.61667	23.6487
7.5	3	47.2629		10.5	0.9	23.3532
7.5	3.2	47.649		10.5	2.33333	23.9872
7.54	3	47.4626		10.55	1.61667	23.6446
7.54	3.2	47.8577		10.55	0.9	23.3511
7.595	3	47.7246		10.55	2.33333	23.9799
7.595	3.2	48.1317		10.65	1.61667	23.6361
7.65	3	48.059		10.65	0.9	23.3467
7.65	3.2	48.4818		10.65	2.33333	23.9652
7.75	3	48.6178		10.825	1.61667	23.6206
7.75	3.2	49.0667		10.825	0.9	23.3388
7.95	3	49.6167		10.825	2.33333	23.9387
7.95	3.2	50.1101		11	1.61667	23.6043
8.35	3	51.0468		11	0.9	23.3304
8.35	3.2	51.5913		11	2.33333	23.9067
9.15	3	51.6135		11.9	1.61667	23.5165
9.15	3.2	52.1815		11.9	0.9	23.2847
9.65	3	50.4345		11.9	2.33333	23.7661
9.65	3.2	50.9782		12.5	1.61667	23.4573
10.05	3	48.7741		12.5	0.9	23.2527
10.05	3.2	49.2654		12.5	2.33333	23.6724
10.25	3	47.5592		13	1.61667	23.4098
10.25	3.2	48.0031		13	0.9	23.2257
10.35	3	46.7489		13	2.33333	23.5994
10.35	3.2	47.1593		14	2.33333	23.4732
10.5	3	45.7108		14	1.61667	23.3271
10.5	3.2	46.0797		13.5	1.61667	23.365
10.8	3	44.158		15.6667	2.33333	23.3165
10.8	3.2	44.4748		15.6667	1.61667	23.2224
11	3	42.0117		14.8333	1.61667	23.2651
11	3.2	42.2769		17	2.33333	23.2334
12.5	3	35.827		17	1.61667	23.1648
12.5	3.2	35.9838		16.3333	1.61667	23.1883
13	3	33.7241		18.5	2.33333	23.1731
13	3.2	33.8539		18.5	1.61667	23.1221
14	3	31.0914		17.75	1.61667	23.1388
14	3.2	31.1846		19.5	2.33333	23.1464
15.6667	3	28.1503		19.5	1.61667	23.1026
15.6667	3.2	28.2065		19	1.61667	23.1109
17	3	26.7546		21	2.33333	23.1179
17	3.2	26.7956		21	1.61667	23.0817
18.5	3	25.9321		20.25	1.61667	23.0904
18.5	3.2	25.9659		22.5	2.33333	23.0954
19.5	3	25.6051		22.5	1.61667	23.0652
19.5	3.2	25.6365		21.75	1.61667	23.073
21	3	25.2998		23.5	2.33333	23.0802
21	3.2	25.3293		23.5	1.61667	23.0541
22.5	3	25.0405		23	1.61667	23.0599
22.5	3.2	25.0674		25	2.33333	23.0466
23.5	3	24.8579		25	1.61667	23.0329
23.5	3.2	24.8815		24.25	1.61667	23.0453
5.745	3	40.4302		29.6667	2.33333	23.0038
5.745	3.2	40.6326		29.6667	1.61667	23.0032
24.25	3	24.7352		32.3333	2.33333	23.0009
24.25	3.2	24.756		32.3333	1.61667	23.0008
7	4.10833	46.3391		31	1.61667	23.0012
6.49	4.10833	43.5611		35	2.33333	23.0002
6.49	4.05	43.5449		35	1.61667	23.0002
7	4.05	46.3048		33.6667	1.61667	23.0003
7	4.16667	46.3592		36.3333	2.33333	23.0001
6.49	4.16667	43.5713		36.3333	1.61667	23.0001
7.18	4.05	47.6044		35.6667	1.61667	23.0001
7.18	4.10833	47.6551		-6.3333	0.9	23.0008
7.18	4.16667	47.684		-5.6667	0.9	23.0009
7.36	4.05	49.2057		-5	0.9	23.0012
7.36	4.10833	49.2935		-3.6667	0.9	23.002
7.36	4.16667	49.3431		-2.3333	0.9	23.0046
7.44	4.05	50.0428		-1	0.9	23.008
7.44	4.10833	50.162		0.3333	0.9	23.0189
7.44	4.16667	50.2302		1.6667	1.61667	23.0568
7.48	4.05	50.4985		1.6667	0.9	23.0351
7.48	4.10833	50.641		3	1.61667	23.125
7.48	4.16667	50.7237		3	0.9	23.074
7.5	4.05	50.7365		4	1.61667	23.2057
7.5	4.10833	50.8936		4	0.9	23.1229
7.5	4.16667	50.9862		3.5	1.61667	23.1593
7.54	4.05	51.235		5	0.9	23.202
7.54	4.10833	51.4288		5.745	0.9	23.2589
7.54	4.16667	51.5485		9.26999	0.9	23.389
7.595	4.05	51.9688		13.5	0.9	23.2028
7.595	4.10833	52.238		14	0.9	23.1805
7.595	4.16667	52.426		14.8333	0.9	23.1496
7.65	4.05	52.7512		15.6667	0.9	23.1256
7.65	4.10833	53.1376		16.3333	0.9	23.1071
7.65	4.16667	53.4909		17	0.9	23.0927
7.75	4.05	54.198		17.75	0.9	23.079
7.75	4.10833	54.8316		18.5	0.9	23.0692
7.75	4.16667	55.5562		19	0.9	23.0628
7.95	4.05	56.4534		19.5	0.9	23.0574
7.95	4.10833	57.3255		20.25	0.9	23.0509
7.95	4.16667	58.3338		21	0.9	23.0456
8.35	4.05	58.7185		21.75	0.9	23.0408
8.35	4.10833	59.5719		22.5	0.9	23.0364
8.35	4.16667	60.4897		23	0.9	23.0331
9.15	4.05	59.5968		23.5	0.9	23.0296
9.15	4.10833	60.4208		24.25	0.9	23.0248
9.15	4.16667	61.2941		25	0.9	23.0193
9.65	4.05	58.3945		26	1.61667	23.0197
9.65	4.10833	59.2658		26	0.9	23.0118
9.65	4.16667	60.2015		27	1.61667	23.0121
10.05	4.05	55.7894		27	0.9	23.0072
10.05	4.10833	56.6964		26.5	1.61667	23.0153
10.05	4.16667	57.7441		28.3333	1.61667	23.0056
10.25	4.05	53.3246		28.3333	0.9	23.0034
10.25	4.10833	53.9989		29.6667	0.9	23.0019
10.25	4.16667	54.7701		31	0.9	23.0008
10.35	4.05	51.7498		32.3333	0.9	23.0005
10.35	4.10833	52.1791		33.6667	0.9	23.0002
10.35	4.16667	52.5979		35	0.9	23.0001
10.5	4.05	49.559		35.6667	0.9	23.0001
10.5	4.10833	49.7492		36.3333	0.9	23.0001
10.5	4.16667	49.8709		1.6667	2.33333	23.0699
10.8	4.05	46.2011		3	2.33333	23.1409
10.8	4.10833	46.2633		2.3333	2.33333	23.0898
10.8	4.16667	46.2989		4	2.33333	23.2595
11	4.05	44.5432		26	2.33333	23.0246
11	4.10833	44.5863		27	2.33333	23.0136
11	4.16667	44.6013		28.3333	2.33333	23.0069
12.5	4.05	36.3587		27.6667	2.33333	23.0088
12.5	4.10833	36.3955		3.5	2.33333	23.1909
12.5	4.16667	36.4158		26.5	2.33333	23.0183
5.745	4.10833	41.2161		-7	0.9	23.0007
5.745	4.05	41.2038		-7	1.61667	23.0012
5.745	4.16667	41.2233		-7	2.33333	23.0015
7	4	45.9175		-6.3333	2.6	23.0016
6.49	4	43.4705		-7	2.6	23.0015
6.49	4.2	43.5175		-5	2.6	23.0024
7	4.2	46.008		-2.3333	2.6	23.0092
7.18	4	47.5616		0.3333	2.6	23.0373
7.18	4.2	47.7067		5.745	2.6	23.8498
7.36	4	48.8911		6.49	2.6	23.9616
7.36	4.2	49.1209		5	2.6	23.6242
7.44	4	49.807		7	2.6	24.0848
7.44	4.2	50.1282		7.135	2.6	24.1218
7.48	4	50.2869		7.27	2.6	24.1437
7.48	4.2	50.6753		7.39	2.6	24.1609
7.5	4	50.6237		7.45	2.6	24.171
7.5	4.2	51.0707		7.48	2.6	24.1762
7.54	4	51.0783		7.5	2.6	24.1801
7.54	4.2	51.6273		7.54	2.6	24.1866
7.595	4	51.7099		7.62	2.6	24.1988
7.595	4.2	52.4671		7.78	2.6	24.221
7.65	4	52.5639		8.09999	2.6	24.2548
7.65	4.2	53.9192		8.73999	2.6	24.2826
7.75	4	54.0212		9.8	2.6	24.2385
7.75	4.2	56.5317		10.2	2.6	24.1823
7.95	4	56.1523		10.4	2.6	24.1483
7.95	4.2	59.32		10.5	2.6	24.1295
8.35	4	58.3142		10.55	2.6	24.1166
8.35	4.2	61.2816		10.65	2.6	24.098
9.15	4	59.1066		10.825	2.6	24.069
9.15	4.2	61.9659		11	2.6	24.0129
9.65	4	57.8589		11.9	2.6	23.8716
9.65	4.2	60.9029		12.5	2.6	23.758
10.05	4	55.4977		13	2.6	23.6621
10.05	4.2	58.7842		14	2.6	23.5225
10.25	4	53.1463		15.6667	2.6	23.3524
10.25	4.2	55.7998		17	2.6	23.2576
10.35	4	51.2259		18.5	2.6	23.1928
10.35	4.2	52.5558		19.5	2.6	23.1616
10.5	4	48.9962		21	2.6	23.1315
10.5	4.2	49.469		22.5	2.6	23.1077
10.8	4	46.3428		23.5	2.6	23.0878
10.8	4.2	46.5283		24.25	2.6	23.0777
11	4	43.5617		25	2.6	23.0575
11	4.2	43.6721		29.6667	2.6	23.0037
12.5	4	36.6123		32.3333	2.6	23.0009
12.5	4.2	36.7128		35	2.6	23.0002
13	4	35.4639		36.3333	2.6	23.0002
13	4.05	35.4917		37	0.9	23.0001
13	4.10833	35.5353		37	1.61667	23.0001
13	4.16667	35.5584		37	2.33333	23.0001
13	4.2	35.5747		37	2.6	23.0001
5.745	4	41.1567		1.6667	2.6	23.0699
5.745	4.2	41.1916		4	2.6	23.2671
19.5	4.10833	25.75		26	2.6	23.0253
18.5	4.10833	26.0412		28.3333	2.6	23.0068
18.5	4.05	26.035		2.3333	2.6	23.0922
19.5	4.05	25.7452		3	2.6	23.1435
18.5	4.16667	26.0586		27.6667	2.6	23.009
19.5	4.16667	25.7708		27	2.6	23.0138
19	4.16667	25.8368		6.49	0.45	23.1495
21	4.05	25.4756		7	0.45	23.1653
21	4.10833	25.4865		7.135	0.45	23.1689
21	4.16667	25.4976		7.27	0.45	23.1723
22.5	4.05	25.2139		7.39	0.45	23.175
22.5	4.10833	25.2264		7.45	0.45	23.1763
22.5	4.16667	25.2231		7.48	0.45	23.177
23.5	4.05	24.9812		7.5	0.45	23.1774
23.5	4.10833	24.983		7.54	0.45	23.1782
23.5	4.16667	24.9836		7.62	0.45	23.1798
23	4.16667	25.156		7.78	0.45	23.1826
17.75	4.05	26.3123		8.09999	0.45	23.1871
17.75	4.10833	26.3018		8.73999	0.45	23.1919
18.125	4.10833	26.1834		9.8	0.45	23.1868
24.25	4.05	24.8188		10.2	0.45	23.1804
24.25	4.10833	24.8243		10.4	0.45	23.1767
23.875	4.10833	24.8726		10.5	0.45	23.1747
17.75	4.16667	26.2864		10.55	0.45	23.1737
18.125	4.16667	26.1876		10.65	0.45	23.1716
23.875	4.16667	24.8798		10.825	0.45	23.1677
24.25	4.16667	24.8332		11	0.45	23.1637
19.5	4	25.7414		11.9	0.45	23.1414
18.5	4	26.0322		12.5	0.45	23.1257
21	4	25.4716		13	0.45	23.1126
19.5	4.2	25.7735		-6.3333	0.45	23.0004
21	4.2	25.5092		-5.6667	0.45	23.0005
22.5	4	25.2121		-5	0.45	23.0006
22.5	4.2	25.237		-3.6667	0.45	23.001
23.5	4	24.9845		-2.3333	0.45	23.0023
17.75	4	26.3214		-1	0.45	23.0042
18.5	4.2	26.0558		0.3333	0.45	23.0097
19	4.2	25.8393		1.6667	0.45	23.0181
23	4.2	25.1666		3	0.45	23.0373
23.5	4.2	24.9923		4	0.45	23.0624
24.25	4	24.8152		5	0.45	23.1004
5.3725	3.13333	39.9507		5.745	0.45	23.1277
5.3725	3.06667	39.884		9.26999	0.45	23.1916
24.625	3.13333	24.7148		13.5	0.45	23.1011
24.625	3.06667	24.7076		14	0.45	23.0899
5	3	39.5969		14.8333	0.45	23.075
5.3725	3	39.8091		15.6667	0.45	23.063
5	3.06667	39.6511		16.3333	0.45	23.0538
5	3.13333	39.7201		17	0.45	23.0465
5.3725	3.2	40.0093		17.75	0.45	23.0397
5	3.2	39.5991		18.5	0.45	23.0347
24.625	3	24.6999		19	0.45	23.0315
25	3.06667	24.6944		19.5	0.45	23.0287
25	3	24.6887		20.25	0.45	23.0255
25	3.13333	24.702		21	0.45	23.0228
24.625	3.2	24.7215		21.75	0.45	23.0204
25	3.2	24.7072		22.5	0.45	23.0181
5.3725	4.10833	40.5281		23	0.45	23.0165
5.3725	4.05	40.513		23.5	0.45	23.0147
5.3725	4.16667	40.5365		24.25	0.45	23.0123
5.3725	4	40.4947		25	0.45	23.0096
5	4.05	40.2704		26	0.45	23.006
5	4	39.9157		27	0.45	23.0036
5	4.10833	40.2877		28.3333	0.45	23.0018
5	4.16667	40.2969		29.6667	0.45	23.001
5.3725	4.2	40.5382		31	0.45	23.0004
5	4.2	40.2993		32.3333	0.45	23.0002
17.375	4.10833	26.4318		33.6667	0.45	23.0001
17.375	4.05	26.4363		35	0.45	23.0001
17.375	4.16667	26.4295		35.6667	0.45	23.0001
24.625	4.10833	24.7772		36.3333	0.45	23.0001
24.625	4.05	24.7758		-7	0	23.0001
24.625	4.16667	24.778		-6.3333	0	23
17.375	4	26.4417		-7	0.45	23.0004
17	4.05	26.4976		7	0	23
17	4	26.5034		6.49	0	23
17	4.10833	26.4913		7.135	0	23
17	4.16667	26.4884		7.27	0	23
17.375	4.2	26.4293		7.39	0	23
17	4.2	26.4873		7.45	0	23
17.75	4.2	26.2853		7.48	0	23
18.125	4.2	26.1903		7.5	0	23
24.625	4	24.7741		7.54	0	23
25	4	24.7407		7.62	0	23
25	4.05	24.7604		7.78	0	23
25	4.10833	24.7616		8.09999	0	23
25	4.16667	24.7622		8.73999	0	23
23.875	4.2	24.8819		10.2	0	23
24.25	4.2	24.8352		9.8	0	23
24.625	4.2	24.7782		10.4	0	23
25	4.2	24.7624		10.5	0	23
-6.3333	1.61667	23.0011		10.55	0	23
-6.3333	0.9	23.0007		10.65	0	23
-5	1.61667	23.0018		10.825	0	23
-5	0.9	23.0011		11	0	23
-5.6667	0.9	23.0008		11.9	0	23
-5	2.33333	23.0022		12.5	0	23
-6.3333	2.33333	23.0014		13	0	23
-2.3333	1.61667	23.0076		37	0.45	23
-2.3333	0.9	23.0047		36.3333	0	23
-3.6667	0.9	23.0018		37	0	23
-2.3333	2.33333	23.009		-5.6667	0	23
0.3333	1.61667	23.0329		-5	0	23
0.3333	0.9	23.0206		-3.6667	0	23
-1	0.9	23.0079		-2.3333	0	23
0.3333	2.33333	23.0387		-1	0	23
3	1.61667	23.1255		0.3333	0	23
3	0.9	23.0797		1.6667	0	23
1.6667	0.9	23.0347		3	0	23
1.6667	1.61667	23.0566		4	0	23
5	1.61667	23.3495		5	0	23
5	0.9	23.1939		5.745	0	23
4	0.9	23.1169		9.26999	0	23
4	1.61667	23.1983		13.5	0	23
6.49	1.61667	23.5639		14	0	23
6.49	0.9	23.2984		14.8333	0	23
5.745	0.9	23.2534		15.6667	0	23
6.49	2.33333	23.8621		16.3333	0	23
5	2.33333	23.4848		17	0	23
7	0.9	23.3319		17.75	0	23
7	1.61667	23.6221		18.5	0	23
7	2.33333	23.9532		19	0	23
7.18	0.9	23.3416		19.5	0	23
7.18	1.61667	23.6404		20.25	0	23
7.18	2.33333	23.9833		21	0	23
7.36	0.9	23.3505		21.75	0	23
7.36	1.61667	23.6574		22.5	0	23
7.36	2.33333	24.0111		23	0	23
7.44	0.9	23.3542		23.5	0	23
7.44	1.61667	23.6645		24.25	0	23
7.44	2.33333	24.023		25	0	23
7.48	0.9	23.356		26	0	23
7.48	1.61667	23.668		27	0	23
7.48	2.33333	24.0288		28.3333	0	23
7.5	0.9	23.3568		29.6667	0	23
7.5	1.61667	23.6697		31	0	23
7.5	2.33333	24.0317		32.3333	0	23
7.54	0.9	23.3586		33.6667	0	23
7.54	1.61667	23.673		35	0	23
7.54	2.33333	24.0374		35.6667	0	23
7.595	0.9	23.3608		3.5	2.6	23.1958
7.595	1.61667	23.6774		26.5	2.6	23.0187
7.595	2.33333	24.0449		7	3.13333	45.2413
7.65	0.9	23.363		6.49	3.13333	43.2188
7.65	1.61667	23.6817		6.49	3.06667	43.1335
7.65	2.33333	24.0523		7	3.06667	45.1364
7.75	0.9	23.3668		7.135	3.06667	45.7111
7.75	1.61667	23.6892		7.135	3.13333	45.8232
7.75	2.33333	24.0651		7.27	3.06667	46.2824
7.95	0.9	23.3735		7.27	3.13333	46.4021
7.95	1.61667	23.7024		7.39	3.06667	46.7779
7.95	2.33333	24.0882		7.39	3.13333	46.9046
8.35	0.9	23.3831		7.45	3.06667	47.0188
8.35	1.61667	23.7218		7.45	3.13333	47.1489
8.35	2.33333	24.1226		7.48	3.06667	47.1371
9.15	0.9	23.3868		7.48	3.13333	47.2688
9.15	1.61667	23.729		7.5	3.06667	47.215
9.15	2.33333	24.1356		7.5	3.13333	47.3478
9.65	0.9	23.3785		7.54	3.06667	47.3685
9.65	1.61667	23.7118		7.54	3.13333	47.5034
9.65	2.33333	24.1047		7.62	3.06667	47.665
10.05	0.9	23.3665		7.62	3.13333	47.8038
10.05	1.61667	23.6872		7.78	3.06667	48.209
10.05	2.33333	24.0607		7.78	3.13333	48.3541
10.25	0.9	23.3589		8.09999	3.06667	49.0636
10.25	1.61667	23.6718		8.09999	3.13333	49.216
10.25	2.33333	24.033		8.73999	3.06667	49.8125
10.35	0.9	23.3548		8.73999	3.13333	49.9686
10.35	1.61667	23.6635		9.8	3.06667	48.3524
10.35	2.33333	24.0178		9.8	3.13333	48.503
10.5	0.9	23.3482		10.2	3.06667	46.9009
10.5	1.61667	23.6503		10.2	3.13333	47.0417
10.5	2.33333	23.9942		10.4	3.06667	45.9797
10.8	0.9	23.3333		10.4	3.13333	46.1113
10.8	1.61667	23.6218		10.5	3.06667	45.479
10.8	2.33333	23.9446		10.5	3.13333	45.6052
11	0.9	23.3227		10.55	3.06667	45.2205
11	1.61667	23.6017		10.55	3.13333	45.3437
11	2.33333	23.9035		10.65	3.06667	44.6902
12.5	1.61667	23.4528		10.65	3.13333	44.8074
12.5	0.9	23.2518		10.825	3.06667	43.7322
11.75	0.9	23.2869		10.825	3.13333	43.8388
12.5	2.33333	23.6644		11	3.06667	42.755
13	0.9	23.2233		11	3.13333	42.8518
13	1.61667	23.4065		11.9	3.06667	38.2367
13	2.33333	23.5917		11.9	3.13333	38.2994
14	1.61667	23.3242		12.5	3.06667	35.8165
14	0.9	23.1792		12.5	3.13333	35.8679
13.5	0.9	23.2003		13	3.06667	34.1094
14	2.33333	23.467		13	3.13333	34.1537
15.6667	1.61667	23.2206		14	3.06667	31.3384
15.6667	0.9	23.124		14	3.13333	31.3704
14.8333	0.9	23.147		15.6667	3.06667	28.2033
15.6667	2.33333	23.3138		15.6667	3.13333	28.2222
17	1.61667	23.1654		17	3.06667	26.7443
17	0.9	23.0929		17	3.13333	26.7577
16.3333	0.9	23.1059		18.5	3.06667	25.8145
17	2.33333	23.2343		18.5	3.13333	25.825
18.5	1.61667	23.1251		19.5	3.06667	25.4498
18.5	0.9	23.0704		19.5	3.13333	25.4593
17.75	0.9	23.0794		21	3.06667	25.0912
18.5	2.33333	23.1779		21	3.13333	25.0999
19.5	1.61667	23.1073		22.5	3.06667	24.8173
19.5	0.9	23.0599		22.5	3.13333	24.825
19	0.9	23.0645		23.5	3.06667	24.6538
19.5	2.33333	23.1535		23.5	3.13333	24.6606
21	1.61667	23.0877		5.745	3.13333	41.2295
21	0.9	23.0487		5.745	3.06667	41.1593
20.25	0.9	23.0536		24.25	3.13333	24.5671
21	2.33333	23.127		24.25	3.06667	24.5608
22.5	1.61667	23.0713		6.49	3	42.9651
22.5	0.9	23.0394		7	3	44.7322
21.75	0.9	23.0439		6.49	3.2	43.2186
22.5	2.33333	23.1049		7	3.2	45.0354
23.5	1.61667	23.0596		7.135	3	45.614
23.5	0.9	23.0325		7.135	3.2	45.9502
23	0.9	23.0361		7.27	3	46.1657
23.5	2.33333	23.0887		7.27	3.2	46.5245
25	1.61667	23.0372		7.39	3	46.6115
25	0.9	23.0208		7.39	3.2	46.9893
24.25	0.9	23.0273		7.45	3	46.8787
25	2.33333	23.051		7.45	3.2	47.268
27	1.61667	23.0137		7.48	3	47.0153
27	0.9	23.0087		7.48	3.2	47.4104
26	0.9	23.0127		7.5	3	47.1217
26	1.61667	23.0214		7.5	3.2	47.5211
29.6667	1.61667	23.0037		7.54	3	47.293
29.6667	0.9	23.0023		7.54	3.2	47.6995
28.3333	0.9	23.0038		7.62	3	47.6225
28.3333	1.61667	23.0063		7.62	3.2	48.0419
32.3333	1.61667	23.0009		7.78	3	48.2162
32.3333	0.9	23.0005		7.78	3.2	48.6558
31	0.9	23.0009		8.09999	3	49.1013
32.3333	2.33333	23.001		8.09999	3.2	49.5609
29.6667	2.33333	23.0043		8.73999	3	49.7817
35	1.61667	23.0002		8.73999	3.2	50.2508
35	0.9	23.0001		9.8	3	48.5472
33.6667	0.9	23.0002		9.8	3.2	49.0024
35	2.33333	23.0002		10.2	3	46.9866
36.3333	1.61667	23.0001		10.2	3.2	47.4141
36.3333	0.9	23.0001		10.4	3	45.9921
35.6667	0.9	23.0001		10.4	3.2	46.3913
36.3333	2.33333	23.0001		10.5	3	45.4377
6.49	0.45	23.146		10.5	3.2	45.8186
7	0.45	23.1632		10.55	3	45.0543
7.18	0.45	23.1682		10.55	3.2	45.422
7.36	0.45	23.1726		10.65	3	44.499
7.44	0.45	23.1745		10.65	3.2	44.8474
7.48	0.45	23.1754		10.825	3	43.6451
7.5	0.45	23.1758		10.825	3.2	43.965
7.54	0.45	23.1766		11	3	42.019
7.595	0.45	23.1778		11	3.2	42.2906
7.65	0.45	23.1789		11.9	3	38.3736
7.75	0.45	23.1807		11.9	3.2	38.5646
7.95	0.45	23.184		12.5	3	35.8388
8.35	0.45	23.1887		12.5	3.2	35.994
9.15	0.45	23.1905		13	3	33.8825
9.65	0.45	23.1865		13	3.2	34.0127
10.05	0.45	23.1807		14	3	31.2172
10.25	0.45	23.177		14	3.2	31.3121
10.35	0.45	23.1749		15.6667	3	28.219
10.5	0.45	23.1716		15.6667	3.2	28.2759
10.8	0.45	23.1641		17	3	26.7271
11	0.45	23.1584		17	3.2	26.7674
12.5	0.45	23.1263		18.5	3	25.8229
13	0.45	23.1112		18.5	3.2	25.8548
-6.3333	0.45	23.0004		19.5	3	25.4327
-5.6667	0.45	23.0004		19.5	3.2	25.4613
-5	0.45	23.0006		21	3	25.0857
-3.6667	0.45	23.001		21	3.2	25.1117
-2.3333	0.45	23.0024		22.5	3	24.8181
-1	0.45	23.0042		22.5	3.2	24.8414
0.3333	0.45	23.0104		23.5	3	24.6528
1.6667	0.45	23.018		23.5	3.2	24.6734
3	0.45	23.0395		5.745	3	41.0927
4	0.45	23.0598		5.745	3.2	41.3042
5	0.45	23.0953		24.25	3	24.5549
5.745	0.45	23.1246		24.25	3.2	24.5737
11.75	0.45	23.1426		7	4.1125	47.2447
13.5	0.45	23.0998		6.49	4.1125	44.2851
14	0.45	23.0887		6.49	4.055	44.26
14.8333	0.45	23.0737		7	4.055	47.1806
15.6667	0.45	23.0622		7	4.17	47.2838
16.3333	0.45	23.0533		6.49	4.17	44.3023
17	0.45	23.0464		7.135	4.055	48.2101
17.75	0.45	23.0399		7.135	4.1125	48.3015
18.5	0.45	23.0354		7.135	4.17	48.3556
19	0.45	23.0324		7.27	4.055	49.45
19.5	0.45	23.0298		7.27	4.1125	49.612
20.25	0.45	23.0268		7.27	4.17	49.7124
21	0.45	23.0243		7.39	4.055	50.7603
21.75	0.45	23.022		7.39	4.1125	51.0959
22.5	0.45	23.0197		7.39	4.17	51.3711
23	0.45	23.018		7.45	4.055	51.4621
23.5	0.45	23.0161		7.45	4.1125	51.9607
24.25	0.45	23.0135		7.45	4.17	52.5721
25	0.45	23.0103		7.48	4.055	51.8002
26	0.45	23.0065		7.48	4.1125	52.381
27	0.45	23.0043		7.48	4.17	53.1739
28.3333	0.45	23.002		7.5	4.055	52.0124
29.6667	0.45	23.0012		7.5	4.1125	52.6304
31	0.45	23.0005		7.5	4.17	53.4583
32.3333	0.45	23.0003		7.54	4.055	52.3989
33.6667	0.45	23.0001		7.54	4.1125	53.0581
35	0.45	23.0001		7.54	4.17	53.8953
35.6667	0.45	23.0001		7.62	4.055	53.0248
36.3333	0.45	23.0001		7.62	4.1125	53.6959
1.6667	2.33333	23.0696		7.62	4.17	54.4786
3	2.33333	23.1406		7.78	4.055	53.868
2.3333	2.33333	23.0886		7.78	4.1125	54.4967
4	2.33333	23.251		7.78	4.17	55.1794
3.5	2.33333	23.189		8.09999	4.055	54.7223
26	2.33333	23.027		8.09999	4.1125	55.2687
27	2.33333	23.0153		8.09999	4.17	55.8409
26.5	2.33333	23.0205		8.73999	4.055	55.2304
28.3333	2.33333	23.0077		8.73999	4.1125	55.707
27.6667	2.33333	23.0097		8.73999	4.17	56.1992
-7	0.9	23.0007		9.8	4.055	54.0513
-7	1.61667	23.0011		9.8	4.1125	54.6033
-7	2.33333	23.0013		9.8	4.17	55.1826
-6.3333	2.6	23.0014		10.2	4.055	52.5136
-7	2.6	23.0013		10.2	4.1125	53.1316
-5	2.6	23.0023		10.2	4.17	53.8027
-2.3333	2.6	23.0092		10.4	4.055	51.1232
0.3333	2.6	23.0386		10.4	4.1125	51.7606
5.745	2.6	23.831		10.4	4.17	52.5116
6.49	2.6	23.9493		10.5	4.055	50.1222
5	2.6	23.6101		10.5	4.1125	50.7018
7	2.6	24.0805		10.5	4.17	51.477
7.18	2.6	24.1263		10.55	4.055	49.5176
7.36	2.6	24.1552		10.55	4.1125	49.9898
7.44	2.6	24.1716		10.55	4.17	50.5738
7.48	2.6	24.1794		10.65	4.055	48.2723
7.5	2.6	24.1846		10.65	4.1125	48.5237
7.54	2.6	24.1912		10.65	4.17	48.7076
7.595	2.6	24.1997		10.825	4.055	46.3591
7.65	2.6	24.2104		10.825	4.1125	46.4664
7.75	2.6	24.228		10.825	4.17	46.5311
7.95	2.6	24.2586		11	4.055	44.8155
8.35	2.6	24.3019		11	4.1125	44.8845
9.15	2.6	24.3165		11	4.17	44.92
9.65	2.6	24.2778		11.9	4.055	39.0369
10.05	2.6	24.2265		11.9	4.1125	39.0558
10.25	2.6	24.1895		11.9	4.17	39.0691
10.35	2.6	24.1647		12.5	4.055	36.5412
10.5	2.6	24.1325		12.5	4.1125	36.5686
10.8	2.6	24.082		12.5	4.17	36.5829
11	2.6	24.0078		5.745	4.1125	41.8871
12.5	2.6	23.7587		5.745	4.055	41.8748
13	2.6	23.6555		5.745	4.17	41.8934
14	2.6	23.5173		7	4	46.5956
15.6667	2.6	23.3489		6.49	4	44.118
17	2.6	23.259		6.49	4.2	44.1933
18.5	2.6	23.198		7	4.2	46.7653
19.5	2.6	23.1702		7.135	4	48.0993
21	2.6	23.1421		7.135	4.2	48.3713
22.5	2.6	23.1185		7.27	4	49.2312
23.5	2.6	23.0972		7.27	4.2	49.6936
24.25	2.6	23.0862		7.39	4	50.2883
25	2.6	23.0637		7.39	4.2	51.1892
29.6667	2.6	23.0043		7.45	4	50.9719
32.3333	2.6	23.001		7.45	4.2	52.772
35	2.6	23.0003		7.48	4	51.3155
36.3333	2.6	23.0002		7.48	4.2	53.7459
37	1.61667	23.0001		7.5	4	51.5726
37	0.9	23.0001		7.5	4.2	54.0872
37	2.33333	23.0001		7.54	4	51.9599
37	2.6	23.0001		7.54	4.2	54.5107
1.6667	2.6	23.0702		7.62	4	52.6007
4	2.6	23.2652		7.62	4.2	55.0359
26	2.6	23.0284		7.78	4	53.4744
28.3333	2.6	23.0078		7.78	4.2	55.6703
-7	0	23.0001		8.09999	4	54.3499
-6.3333	0	23		8.09999	4.2	56.2234
-7	0.45	23.0003		8.73999	4	54.8649
7	0	23		8.73999	4.2	56.5183
6.49	0	23		9.8	4	53.8145
7.18	0	23		9.8	4.2	55.7036
7.36	0	23		10.2	4	52.2139
7.44	0	23		10.2	4.2	54.3816
7.48	0	23		10.4	4	50.8007
7.5	0	23		10.4	4.2	53.1399
7.54	0	23		10.5	4	49.7913
7.595	0	23		10.5	4.2	52.1751
7.65	0	23		10.55	4	48.9869
7.75	0	23		10.55	4.2	50.6381
7.95	0	23		10.65	4	47.8183
8.35	0	23		10.65	4.2	48.486
9.15	0	23		10.825	4	46.2338
9.65	0	23		10.825	4.2	46.5511
10.05	0	23		11	4	43.8139
10.25	0	23		11	4.2	43.9927
10.35	0	23		11.9	4	39.2338
10.5	0	23		11.9	4.2	39.2962
10.8	0	23		12.5	4	36.5763
11	0	23		12.5	4.2	36.6567
13	0	23		13	4	35.7888
12.5	0	23		13	4.055	35.8334
37	0.45	23		13	4.1125	35.8741
36.3333	0	23		13	4.17	35.894
37	0	23		13	4.2	35.8908
-5.6667	0	23		5.745	4	41.8683
-5	0	23		5.745	4.2	41.9041
-3.6667	0	23		18.5	4.1125	25.8981
-2.3333	0	23		18.5	4.055	25.9017
-1	0	23		19.5	4.1125	25.5508
0.3333	0	23		19.5	4.055	25.5448
1.6667	0	23		19	4.1125	25.6514
3	0	23		21	4.055	25.231
4	0	23		21	4.1125	25.2392
5	0	23		19.5	4.17	25.5847
5.745	0	23		21	4.17	25.2475
11.75	0	23		22.5	4.055	24.9541
13.5	0	23		22.5	4.1125	24.9594
14	0	23		22.5	4.17	24.9556
14.8333	0	23		23.5	4.1125	24.7583
15.6667	0	23		23.5	4.055	24.7531
16.3333	0	23		23	4.1125	24.8786
17	0	23		17.75	4.055	26.2376
17.75	0	23		17.75	4.1125	26.225
18.5	0	23		18.125	4.1125	26.0852
19	0	23		24.25	4.055	24.6269
19.5	0	23		24.25	4.1125	24.6313
20.25	0	23		23.875	4.1125	24.6676
21	0	23		18.5	4.17	25.9005
21.75	0	23		19	4.17	25.6572
22.5	0	23		23	4.17	24.8949
23	0	23		23.5	4.17	24.7709
23.5	0	23		17.75	4.17	26.2065
24.25	0	23		18.125	4.17	26.0874
25	0	23		23.875	4.17	24.6769
26	0	23		24.25	4.17	24.6391
27	0	23		19.5	4	25.5378
28.3333	0	23		18.5	4	25.8926
29.6667	0	23		21	4	25.2267
31	0	23		19.5	4.2	25.5907
32.3333	0	23		21	4.2	25.2553
33.6667	0	23		22.5	4	24.9544
35	0	23		22.5	4.2	24.9586
35.6667	0	23		23.5	4	24.7561
2.3333	2.6	23.0913		17.75	4	26.2407
3	2.6	23.1399		24.25	4	24.6259
3.5	2.6	23.1931		5.3725	3.13333	40.5758
26.5	2.6	23.0209		5.3725	3.06667	40.5066
27	2.6	23.0152		24.625	3.13333	24.5382
27.6667	2.6	23.01		24.625	3.06667	24.5317
-8	-1	23.0068		5	3	40.2077
-7.6667	-1	23.0064		5.3725	3	40.4259
-7.6667	-0.66667	23.0068		5	3.06667	40.2664
-8	-0.66667	23.0072		5	3.13333	40.338
-7.6667	-0.33333	23.0079		5.3725	3.2	40.6335
-8	-0.33333	23.0086		5	3.2	40.2212
-7.6667	0	23.0102		24.625	3	24.5244
-8	0	23.0121		25	3.06667	24.5206
-7.6667	0.9	23.0315		25	3	24.5152
-8	0.9	23.0354		25	3.13333	24.5275
-7.6667	1.61667	23.0863		24.625	3.2	24.544
-8	1.61667	23.0977		25	3.2	24.5363
-7.6667	2.33333	23.2431		5.3725	4.1125	41.1801
-8	2.33333	23.2422		5.3725	4.055	41.1653
-7.6667	2.6	23.3477		5.3725	4.17	41.1876
-8	2.6	23.3548		5.3725	4	41.1413
-7.6667	2.73333	23.4127		5	4.055	40.9111
-8	2.73333	23.4296		5	4	40.5122
-7.6667	2.86667	23.4837		5	4.1125	40.9281
-8	2.86667	23.4971		5	4.17	40.9362
-7.6667	3	23.5593		5.3725	4.2	41.1857
-8	3	23.5601		5	4.2	40.9374
-7.6667	3.06667	23.5984		17.375	4.1125	26.3781
-8	3.06667	23.6061		17.375	4.055	26.383
-7.6667	3.13333	23.6381		17.375	4.17	26.3756
-8	3.13333	23.6439		24.625	4.1125	24.5934
-7.6667	3.2	23.6783		24.625	4.055	24.5923
-8	3.2	23.6915		24.625	4.17	24.5941
-7.6667	3.33333	23.7593		18.5	4.2	25.8841
-8	3.33333	23.7767		19	4.2	25.6565
-7.6667	3.6	23.9198		23	4.2	24.9016
-8	3.6	23.9136		23.5	4.2	24.7829
-7.6667	3.86667	24.0713		17.375	4	26.3889
-8	3.86667	24.0439		17	4.055	26.4531
-7.6667	4	24.1411		17	4	26.4595
-8	4	24.1166		17	4.1125	26.4461
-7.6667	4.05	24.1659		17	4.17	26.4429
-8	4.05	24.1516		17.375	4.2	26.3746
-7.6667	4.10833	24.1936		17	4.2	26.4415
-8	4.10833	24.1781		17.75	4.2	26.2047
-7.6667	4.16667	24.2201		18.125	4.2	26.0905
-8	4.16667	24.2018		24.625	4	24.5906
-7.6667	4.2	24.2347		25	4	24.5627
-8	4.2	24.2174		25	4.055	24.5796
-7.6667	4.21667	24.2419		25	4.1125	24.5806
-8	4.21667	24.2265		25	4.17	24.581
-7.6667	4.23333	24.2489		23.875	4.2	24.6792
-8	4.23333	24.2336		24.25	4.2	24.6409
-7.6667	4.25	24.2559		24.625	4.2	24.5938
-8	4.25	24.2424		25	4.2	24.581
-7.6667	4.28333	24.2694		-8	-1	23.0108
-8	4.28333	24.2579		-7.6667	-1	23.0102
-7.6667	4.35	24.2955		-7.6667	-0.66667	23.0107
-8	4.35	24.2877		-8	-0.66667	23.0115
-7.6667	4.48333	24.3438		-7.6667	-0.33333	23.0125
-8	4.48333	24.3355		-8	-0.33333	23.0136
-7.6667	4.66	24.4017		-7.6667	0	23.0162
-8	4.66	24.3839		-8	0	23.0196
-7.6667	4.72	24.4201		-8	0.9	23.0552
-8	4.72	24.4101		-7.6667	0.9	23.0487
-7.6667	4.75	24.4292		-7.6667	0.45	23.0228
-8	4.75	24.4209		-7.6667	1.61667	23.1354
-7.6667	4.765	24.4336		-8	1.61667	23.1532
-8	4.765	24.4273		-7.6667	2.33333	23.3805
-7.6667	4.785	24.4396		-8	2.33333	23.3731
-8	4.785	24.4324		-7.6667	2.6	23.5432
-7.6667	4.795	24.4425		-8	2.6	23.5538
-8	4.795	24.436		-7.6667	2.73333	23.6439
-7.6667	4.8	24.444		-8	2.73333	23.6711
-8	4.8	24.4384		-7.6667	2.86667	23.7539
-7.6667	4.81	24.447		-8	2.86667	23.776
-8	4.81	24.4419		-7.6667	3	23.871
-7.6667	4.83	24.4529		-8	3	23.8737
-8	4.83	24.449		-7.6667	3.06667	23.9316
-7.6667	4.87	24.4646		-8	3.06667	23.9455
-8	4.87	24.4631		-7.6667	3.13333	23.9932
-7.6667	4.95	24.4877		-8	3.13333	24.0044
-8	4.95	24.4912		-7.6667	3.2	24.0555
-7.6667	5.115	24.5349		-8	3.2	24.0787
-8	5.115	24.5358		-7.6667	3.33333	24.1813
-7.6667	5.28	24.5829		-8	3.33333	24.2125
-8	5.28	24.5875		-7.6667	3.6	24.432
-7.6667	5.45	24.6348		-8	3.6	24.4264
-8	5.45	24.6402		-7.6667	3.86667	24.6719
-7.6667	5.59	24.681		-8	3.86667	24.6334
-8	5.59	24.6911		-7.6667	4	24.784
-7.6667	5.73	24.7315		-8	4	24.7535
-8	5.73	24.7353		-7.6667	4.055	24.828
-7.6667	5.78333	24.7521		-8	4.055	24.8131
-8	5.78333	24.7617		-7.6667	4.1125	24.8726
-7.6667	5.81	24.7627		-8	4.1125	24.8572
-8	5.81	24.7738		-7.6667	4.17	24.9156
-7.6667	5.82333	24.7681		-8	4.17	24.8956
-8	5.82333	24.7806		-7.6667	4.2	24.9376
-7.6667	5.83667	24.7735		-8	4.2	24.9203
-8	5.83667	24.7861		-7.6667	4.215	24.9483
-7.6667	5.85	24.779		-8	4.215	24.935
-8	5.85	24.7913		-7.6667	4.235	24.9626
-7.6667	5.86	24.7831		-8	4.235	24.9469
-8	5.86	24.7958		-7.6667	4.245	24.9697
-7.6667	5.87	24.7873		-8	4.245	24.9551
-8	5.87	24.8		-7.6667	4.25	24.9732
-7.6667	5.88	24.7915		-8	4.25	24.9606
-8	5.88	24.8053		-7.6667	4.26	24.9802
-7.6667	5.9	24.8001		-8	4.26	24.9687
-8	5.9	24.8149		-7.6667	4.28	24.9942
-7.6667	5.94	24.8175		-8	4.28	24.9849
-8	5.94	24.8346		-7.6667	4.32	25.0219
-7.6667	6.02	24.8539		-8	4.32	25.017
-8	6.02	24.875		-7.6667	4.4	25.0762
-7.6667	6.18	24.9321		-8	4.4	25.0831
-8	6.18	24.9593		-7.6667	4.5775	25.1937
-7.6667	6.5	25.1032		-8	4.5775	25.1901
-8	6.5	25.1417		-7.6667	4.755	25.3093
-7.6667	7.25	25.5227		-8	4.755	25.315
-8	7.25	25.523		-7.6667	4.95	25.4391
-7.6667	8	25.9154		-8	4.95	25.4374
-8	8	25.9033		-7.6667	5.075	25.5258
-7.6667	8.58704	26.1793		-8	5.075	25.54
-8	8.58704	26.1633		-7.6667	5.2	25.6168
-7.6667	9	26.3357		-8	5.2	25.6222
-8	9	26.3405		-7.6667	5.26	25.6624
-7.6667	9.66667	26.5306		-8	5.26	25.6764
-8	9.66667	26.5241		-7.6667	5.295	25.6895
-7.6667	10.3333	26.6496		-8	5.295	25.7091
-8	10.3333	26.6428		-7.6667	5.33	25.7171
-7.6667	11	26.6917		-8	5.33	25.7343
-8	11	26.6813		-7.6667	5.35	25.7332
-7.3333	-1	23.0053		-8	5.35	25.7515
-7.3333	-0.66667	23.0055		-7.6667	5.36	25.7412
-7.3333	-0.33333	23.006		-8	5.36	25.7618
-7.3333	0	23.007		-7.6667	5.37	25.7494
-7.3333	0.9	23.0176		-8	5.37	25.77
-7.3333	0.45	23.0087		-7.6667	5.38	25.7575
-7.3333	1.61667	23.0529		-8	5.38	25.7804
-7.3333	2.33333	23.1718		-7.6667	5.4	25.774
-7.3333	2.6	23.2804		-8	5.4	25.7991
-7.3333	2.73333	23.3582		-7.6667	5.44	25.8077
-7.3333	2.86667	23.4423		-8	5.44	25.8372
-7.3333	3	23.5304		-7.6667	5.52	25.8774
-7.3333	3.06667	23.5755		-8	5.52	25.9151
-7.3333	3.13333	23.6211		-7.6667	5.68	26.0259
-7.3333	3.2	23.6669		-8	5.68	26.0757
-7.3333	3.33333	23.759		-7.6667	6	26.3442
-7.3333	3.6	23.9408		-8	6	26.3992
-7.3333	3.86667	24.1135		-7.6667	6.64	26.8917
-7.3333	4	24.1935		-8	6.64	26.8868
-7.3333	4.05	24.221		-7.6667	7.41005	27.263
-7.3333	4.10833	24.2498		-8	7.41005	27.2351
-7.3333	4.16667	24.2757		-7.6667	7.80335	27.3556
-7.3333	4.2	24.2894		-8	7.80335	27.3404
-7.3333	4.21667	24.2959		-7.6667	8	27.3908
-7.3333	4.23333	24.3023		-8	8	27.3811
-7.3333	4.25	24.3085		-7.6667	8.09833	27.4063
-7.3333	4.28333	24.3205		-8	8.09833	27.4047
-7.3333	4.35	24.343		-7.6667	8.29497	27.4341
-7.3333	4.48333	24.383		-8	8.29497	27.4342
-7.3333	4.66	24.4293		-7.6667	8.64749	27.4749
-7.3333	4.72	24.4437		-8	8.64749	27.4716
-7.3333	4.75	24.4508		-7.6667	9	27.5063
-7.3333	4.765	24.4543		-8	9	27.5077
-7.3333	4.785	24.4589		-7.6667	9.66667	27.5457
-7.3333	4.795	24.4612		-8	9.66667	27.5438
-7.3333	4.8	24.4624		-7.6667	10.3333	27.5638
-7.3333	4.81	24.4647		-8	10.3333	27.5623
-7.3333	4.83	24.4692		-7.6667	11	27.5686
-7.3333	4.87	24.4784		-8	11	27.5667
-7.3333	4.95	24.4963		-7.3333	-1	23.0084
-7.3333	5.115	24.5329		-7.3333	-0.66667	23.0087
-7.3333	5.28	24.5701		-7.3333	-0.33333	23.0095
-7.3333	5.45	24.611		-7.3333	0	23.0107
-7.3333	5.59	24.6482		-7.3333	1.61667	23.0832
-7.3333	5.73	24.6907		-7.3333	0.9	23.0272
-7.3333	5.78333	24.7088		-7.3333	2.33333	23.2693
-7.3333	5.81	24.7183		-7.3333	2.6	23.4372
-7.3333	5.82333	24.7232		-7.3333	2.73333	23.5568
-7.3333	5.83667	24.7283		-7.3333	2.86667	23.6859
-7.3333	5.85	24.7334		-7.3333	3	23.8211
-7.3333	5.86	24.7373		-7.3333	3.06667	23.8903
-7.3333	5.87	24.7412		-7.3333	3.13333	23.9602
-7.3333	5.88	24.7453		-7.3333	3.2	24.0305
-7.3333	5.9	24.7535		-7.3333	3.33333	24.1716
-7.3333	5.94	24.771		-7.3333	3.6	24.451
-7.3333	6.02	24.8102		-7.3333	3.86667	24.7173
-7.3333	6.18	24.8981		-7.3333	4	24.8406
-7.3333	6.5	25.0871		-7.3333	4.055	24.8871
-7.3333	7.25	25.533		-7.3333	4.1125	24.9314
-7.3333	8	25.9377		-7.3333	4.17	24.972
-7.3333	8.58704	26.2067		-7.3333	4.2	24.992
-7.3333	9	26.3657		-7.3333	4.215	25.0017
-7.3333	9.66667	26.5631		-7.3333	4.235	25.0144
-7.3333	10.3333	26.6835		-7.3333	4.245	25.0206
-7.3333	11	26.7259		-7.3333	4.25	25.0237
-7	-1	23.0037		-7.3333	4.26	25.0298
-7	-0.66667	23.0039		-7.3333	4.28	25.042
-7	-0.33333	23.0037		-7.3333	4.32	25.0656
-7	2.73333	23.2653		-7.3333	4.4	25.1111
-7	2.86667	23.3757		-7.3333	4.5775	25.2068
-7	3	23.4866		-7.3333	4.755	25.2994
-7	3.06667	23.5413		-7.3333	4.95	25.4039
-7	3.13333	23.5964		-7.3333	5.075	25.4746
-7	3.2	23.6509		-7.3333	5.2	25.5502
-7	3.33333	23.7599		-7.3333	5.26	25.5886
-7	3.6	23.9765		-7.3333	5.295	25.6118
-7	3.86667	24.1889		-7.3333	5.33	25.6357
-7	6.02	24.6325		-7.3333	5.35	25.6496
-7	6.18	24.8392		-7.3333	5.36	25.6566
-7	6.5	25.0635		-7.3333	5.37	25.6637
-7	7.25	25.5529		-7.3333	5.38	25.6709
-7	8	25.9757		-7.3333	5.4	25.6854
-7	8.58704	26.2527		-7.3333	5.44	25.7155
-7	9	26.4155		-7.3333	5.52	25.7792
-7	9.66667	26.6174		-7.3333	5.68	25.9247
-7	10.3333	26.74		-7.3333	6	26.2855
-7	11	26.7938		-7.3333	6.64	26.9178
-6.3333	-1	23.0018		-7.3333	7.41005	27.2875
-6.3333	-0.66667	23.0017		-7.3333	7.80335	27.3717
-6.3333	-0.33333	23.0012		-7.3333	8	27.4044
-6.3333	2.73333	23.1545		-7.3333	8.09833	27.4189
-6.3333	2.86667	23.3012		-7.3333	8.29497	27.4452
-6.3333	3	23.4435		-7.3333	8.64749	27.4842
-6.3333	3.06667	23.5131		-7.3333	9	27.5146
-6.3333	3.13333	23.5821		-7.3333	9.66667	27.5527
-6.3333	3.2	23.6503		-7.3333	10.3333	27.5702
-6.3333	3.33333	23.7855		-7.3333	11	27.5748
-6.3333	3.6	24.0531		-7	-1	23.0059
-6.3333	3.86667	24.3205		-7	-0.66667	23.0062
-6.3333	6.02	24.6648		-7	-0.33333	23.0059
-6.3333	6.18	24.8085		-7	2.73333	23.4097
-6.3333	6.5	25.0841		-7	2.86667	23.5773
-6.3333	7.25	25.6436		-7	3	23.7455
-6.3333	8	26.1051		-7	3.06667	23.8283
-6.3333	8.58704	26.4024		-7	3.13333	23.9116
-6.3333	9	26.5764		-7	3.2	23.994
-6.3333	9.66667	26.7917		-7	3.33333	24.1586
-6.3333	10.3333	26.9213		-7	3.6	24.4864
-6.3333	11	26.9859		-7	3.86667	24.8089
-5	-1	23.0004		-7	6.64	26.9286
-5	-0.66667	23.0003		-7	7.41005	27.3156
-5	-0.33333	23.0002		-7	7.80335	27.3922
-5	2.73333	23.1779		-7	8	27.4226
-5	2.86667	23.3527		-7	8.09833	27.4363
-5	3	23.5269		-7	8.29497	27.461
-5	3.06667	23.6134		-7	8.64749	27.4981
-5	3.13333	23.6997		-7	9	27.5273
-5	3.2	23.7855		-7	9.66667	27.5641
-5	3.33333	23.9561		-7	10.3333	27.5811
-5	3.6	24.2928		-7	11	27.588
-5	3.86667	24.6211		-6.3333	-1	23.0027
-5	6.02	24.9977		-6.3333	-0.66667	23.0027
-5	6.18	25.1419		-6.3333	-0.33333	23.0018
-5	6.5	25.4459		-6.3333	2.73333	23.2301
-5	7.25	26.0808		-6.3333	2.86667	23.4467
-5	8	26.6096		-6.3333	3	23.6563
-5	8.58704	26.9521		-6.3333	3.06667	23.7588
-5	9	27.1537		-6.3333	3.13333	23.8602
-5	9.66667	27.4037		-6.3333	3.2	23.9605
-5	10.3333	27.5523		-6.3333	3.33333	24.1591
-5	11	27.6297		-6.3333	3.6	24.554
-2.3333	-1	23		-6.3333	3.86667	24.9534
-2.3333	-0.66667	23		-6.3333	6.64	26.9696
-2.3333	-0.33333	23		-6.3333	7.41005	27.3849
-2.3333	2.73333	23.3588		-6.3333	7.80335	27.4488
-2.3333	2.86667	23.7069		-6.3333	8	27.4749
-2.3333	3	24.0539		-6.3333	8.09833	27.4868
-2.3333	3.06667	24.2266		-6.3333	8.29497	27.5086
-2.3333	3.13333	24.3988		-6.3333	8.64749	27.5416
-2.3333	3.2	24.5704		-6.3333	9	27.568
-2.3333	3.33333	24.9113		-6.3333	9.66667	27.6017
-2.3333	3.6	25.5827		-6.3333	10.3333	27.6178
-2.3333	3.86667	26.2362		-6.3333	11	27.6274
-2.3333	6.02	26.8829		-5	-1	23.0006
-2.3333	6.18	27.0688		-5	-0.66667	23.0005
-2.3333	6.5	27.4279		-5	-0.33333	23.0003
-2.3333	7.25	28.1721		-5.6667	-0.33333	23.0005
-2.3333	8	28.8026		-5	2.73333	23.2368
-2.3333	8.58704	29.2214		-5	2.86667	23.4689
-2.3333	9	29.4728		-5	3	23.7004
-2.3333	9.66667	29.7873		-5	3.06667	23.8154
-2.3333	10.3333	29.9698		-5	3.13333	23.9302
-2.3333	11	30.0406		-5	3.2	24.0444
0.3333	-1	23		-5	3.33333	24.2716
0.3333	-0.66667	23		-5	3.6	24.7226
0.3333	-0.33333	23		-5	3.86667	25.1681
0.3333	2.73333	23.8319		-5	6.64	27.1755
0.3333	2.86667	24.6214		-5	7.41005	27.5688
0.3333	3	25.4079		-5	7.80335	27.6172
0.3333	3.06667	25.801		-5	8	27.6373
0.3333	3.13333	26.1925		-5	8.09833	27.6465
0.3333	3.2	26.5842		-5	8.29497	27.6633
0.3333	3.33333	27.365		-5	8.64749	27.6892
0.3333	3.6	28.9281		-5	9	27.7102
0.3333	3.86667	30.5193		-5	9.66667	27.7374
0.3333	6.02	31.9054		-5	10.3333	27.7514
0.3333	6.18	31.9945		-5	11	27.7638
0.3333	6.5	32.1071		-2.3333	-1	23
0.3333	7.25	32.5634		-2.3333	-0.66667	23
0.3333	8	33.0991		-2.3333	-0.33333	23
0.3333	8.58704	33.4964		-3.6667	-0.33333	23
0.3333	9	33.7533		-2.3333	2.73333	23.3742
0.3333	9.66667	34.1606		-2.3333	2.86667	23.7363
0.3333	10.3333	34.2225		-2.3333	3	24.0972
0.3333	11	34.156		-2.3333	3.06667	24.2769
3	-1	23		-2.3333	3.13333	24.456
3	-0.66667	23		-2.3333	3.2	24.6344
3	-0.33333	23		-2.3333	3.33333	24.9887
3	11	39.5614		-2.3333	3.6	25.6874
3	10.3333	39.5276		-2.3333	3.86667	26.3701
1.6667	10.3333	36.6546		-2.3333	6.64	27.9548
5	-1	23		-2.3333	7.41005	28.1751
5	-0.66667	23		-2.3333	7.80335	28.1976
5	-0.33333	23		-2.3333	8	28.2069
5	11	44.6875		-2.3333	8.09833	28.2112
5	10.3333	44.6781		-2.3333	8.29497	28.2191
4	10.3333	41.7688		-2.3333	8.64749	28.2316
6.49	-1	23		-2.3333	9	28.2421
6.49	-0.66667	23		-2.3333	9.66667	28.2568
6.49	-0.33333	23		-2.3333	10.3333	28.2688
7	-1	23		-2.3333	11	28.2774
7	-0.66667	23		0.3333	-1	23
7	-0.33333	23		0.3333	-0.66667	23
7	9	54.6705		0.3333	-0.33333	23
6.49	9	52.266		-1	-0.33333	23
6.49	8.58704	53.9905		0.3333	2.73333	23.7797
7	8.58704	56.8338		0.3333	2.86667	24.5149
7	9.66667	52.2712		0.3333	3	25.245
6.49	9.66667	50.3651		0.3333	3.06667	25.6097
7	10.3333	50.9596		0.3333	3.13333	25.9717
6.49	10.3333	49.277		0.3333	3.2	26.3333
6.49	11	48.8584		0.3333	3.33333	27.0514
7	11	50.3861		0.3333	3.6	28.4776
7.18	-1	23		0.3333	3.86667	29.9182
7.18	-0.66667	23		0.3333	6.64	29.5216
7.18	-0.33333	23		0.3333	7.41005	29.2187
7.18	8.58704	57.7513		0.3333	7.80335	29.1843
7.18	9	55.446		0.3333	8	29.1718
7.18	9.66667	52.8797		0.3333	8.09833	29.1664
7.18	10.3333	51.4919		0.3333	8.29497	29.1579
7.18	11	51.0576		0.3333	8.64749	29.1487
7.36	-1	23		0.3333	9	29.1471
7.36	-0.66667	23		0.3333	9.66667	29.162
7.36	-0.33333	23		0.3333	10.3333	29.2193
7.36	8.58704	58.6156		0.3333	11	29.2584
7.36	9	56.1632		3	-1	23
7.36	9.66667	53.4453		3	-0.66667	23
7.36	10.3333	51.9886		3	-0.33333	23
7.36	11	51.4707		1.6667	-0.33333	23
7.44	-1	23		3	11	31.7575
7.44	-0.66667	23		3	10.3333	31.6528
7.44	-0.33333	23		1.6667	10.3333	29.8575
7.44	8.58704	58.977		5	-1	23
7.44	9	56.4649		5	-0.66667	23
7.44	9.66667	53.6817		5	-0.33333	23
7.44	10.3333	52.1977		4	-0.33333	23
7.44	11	51.7032		6.49	-1	23
7.48	-1	23		6.49	-0.66667	23
7.48	-0.66667	23		6.49	-0.33333	23
7.48	-0.33333	23		5.745	-0.33333	23
7.48	9	56.6113		7	-1	23
7.48	9.66667	53.7962		7	-0.66667	23
7.48	10.3333	52.2994		7	-0.33333	23
7.48	11	51.8122		7	8.29497	42.206
7.5	-1	23		6.49	8.29497	40.9874
7.5	-0.66667	23		6.49	8.09833	41.8493
7.5	-0.33333	23		7	8.09833	43.3546
7.5	9	56.6828		7	8.64749	40.8266
7.5	9.66667	53.8525		6.49	8.64749	39.9102
7.5	10.3333	52.3496		7	9	40.029
7.5	11	51.8842		6.49	9	39.2538
7.54	-1	23		7	9.66667	39.2229
7.54	-0.66667	23		6.49	9.66667	38.5389
7.54	-0.33333	23		7	10.3333	38.8084
7.54	9	56.817		6.49	10.3333	38.1165
7.54	9.66667	53.9632		6.49	11	37.907
7.54	10.3333	52.4485		7	11	38.5729
7.54	11	51.976		7.135	-1	23
7.595	-1	23		7.135	-0.66667	23
7.595	-0.66667	23		7.135	-0.33333	23
7.595	-0.33333	23		7.135	8.09833	43.7484
7.595	9	56.9878		7.135	8.29497	42.5107
7.595	9.66667	54.1111		7.135	8.64749	41.0351
7.595	10.3333	52.5812		7.135	9	40.204
7.595	11	52.0947		7.135	9.66667	39.3732
7.65	-1	23		7.135	10.3333	38.9591
7.65	-0.66667	23		7.135	11	38.8152
7.65	-0.33333	23		7.27	-1	23
7.65	9	57.1464		7.27	-0.66667	23
7.65	9.66667	54.2539		7.27	-0.33333	23
7.65	10.3333	52.7102		7.27	8.09833	44.1279
7.65	11	52.2434		7.27	8.29497	42.7935
7.75	-1	23		7.27	8.64749	41.227
7.75	-0.66667	23		7.27	9	40.3612
7.75	-0.33333	23		7.27	9.66667	39.51
7.75	9	57.4116		7.27	10.3333	39.0968
7.75	9.66667	54.5006		7.27	11	38.9534
7.75	10.3333	52.935		7.39	-1	23
7.75	11	52.4865		7.39	-0.66667	23
7.95	-1	23		7.39	-0.33333	23
7.95	-0.66667	23		7.39	8.09833	44.4555
7.95	-0.33333	23		7.39	8.29497	43.0281
7.95	9	57.8714		7.39	8.64749	41.3844
7.95	9.66667	54.945		7.39	9	40.4902
7.95	10.3333	53.346		7.39	9.66667	39.6223
7.95	11	52.9148		7.39	10.3333	39.2098
8.35	-1	23		7.39	11	39.0597
8.35	-0.66667	23		7.45	-1	23
8.35	-0.33333	23		7.45	-0.66667	23
8.35	9	58.5648		7.45	-0.33333	23
8.35	9.66667	55.6494		7.45	8.09833	44.6158
8.35	10.3333	54.0163		7.45	8.29497	43.1386
8.35	11	53.5825		7.45	8.64749	41.4585
9.15	-1	23		7.45	9	40.5512
9.15	-0.66667	23		7.45	9.66667	39.6753
9.15	-0.33333	23		7.45	10.3333	39.2632
9.15	9	59.261		7.45	11	39.1217
9.15	9.66667	56.413		7.48	-1	23
9.15	10.3333	54.7818		7.48	-0.66667	23
9.15	11	54.2644		7.48	-0.33333	23
9.65	-1	23		7.48	8.29497	43.1912
9.65	-0.66667	23		7.48	8.64749	41.4944
9.65	-0.33333	23		7.48	9	40.5809
9.65	9	59.2707		7.48	9.66667	39.7009
9.65	9.66667	56.4868		7.48	10.3333	39.2891
9.65	10.3333	54.8887		7.48	11	39.153
9.65	11	54.3882		7.5	-1	23
10.05	-1	23		7.5	-0.66667	23
10.05	-0.66667	23		7.5	-0.33333	23
10.05	-0.33333	23		7.5	8.29497	43.2246
10.05	9	59.0474		7.5	8.64749	41.518
10.05	9.66667	56.3375		7.5	9	40.6005
10.05	10.3333	54.7818		7.5	9.66667	39.7179
10.05	11	54.3004		7.5	10.3333	39.3061
10.25	-1	23		7.5	11	39.1773
10.25	-0.66667	23		7.54	-1	23
10.25	-0.33333	23		7.54	-0.66667	23
10.25	9	58.8597		7.54	-0.33333	23
10.25	9.66667	56.1973		7.54	8.29497	43.286
10.25	10.3333	54.6678		7.54	8.64749	41.5648
10.25	11	54.1837		7.54	9	40.6392
10.35	-1	23		7.54	9.66667	39.7513
10.35	-0.66667	23		7.54	10.3333	39.3398
10.35	-0.33333	23		7.54	11	39.2163
10.35	9	58.7467		7.62	-1	23
10.35	9.66667	56.1117		7.62	-0.66667	23
10.35	10.3333	54.5963		7.62	-0.33333	23
10.35	11	54.0929		7.62	8.29497	43.3965
10.5	-1	23		7.62	8.64749	41.6562
10.5	-0.66667	23		7.62	9	40.7155
10.5	-0.33333	23		7.62	9.66667	39.8171
10.5	9	58.5537		7.62	10.3333	39.4054
10.5	9.66667	55.965		7.62	11	39.2918
10.5	10.3333	54.4717		7.78	-1	23
10.5	11	53.9633		7.78	-0.66667	23
10.8	-1	23		7.78	-0.33333	23
10.8	-0.66667	23		7.78	8.29497	43.5879
10.8	-0.33333	23		7.78	8.64749	41.8307
10.8	9	58.1069		7.78	9	40.8636
10.8	9.66667	55.6111		7.78	9.66667	39.9441
10.8	10.3333	54.1633		7.78	10.3333	39.5303
10.8	11	53.7203		7.78	11	39.4315
11	-1	23		8.09999	-1	23
11	-0.66667	23		8.09999	-0.66667	23
11	-0.33333	23		8.09999	-0.33333	23
11	9	57.7696		8.09999	8.29497	43.9085
11	9.66667	55.3342		8.09999	8.64749	42.1437
11	10.3333	53.9158		8.09999	9	41.1374
11	11	53.3051		8.09999	9.66667	40.1779
12.5	-1	23		8.09999	10.3333	39.7544
12.5	-0.66667	23		8.09999	11	39.6689
12.5	-0.33333	23		8.73999	-1	23
12.5	9	54.523		8.73999	-0.66667	23
12.5	9.66667	52.414		8.73999	-0.33333	23
12.5	10.3333	51.2392		8.73999	8.29497	44.3384
12.5	11	51.0538		8.73999	8.64749	42.5991
13	-1	23		8.73999	9	41.5552
13	-0.66667	23		8.73999	9.66667	40.5385
13	-0.33333	23		8.73999	10.3333	40.0913
13	9	53.091		8.73999	11	39.9913
13	9.66667	51.1287		9.8	-1	23
13	10.3333	50.0449		9.8	-0.66667	23
13	11	49.6085		9.8	-0.33333	23
14	-1	23		9.27	-0.33333	23
14	-0.66667	23		9.8	8.29497	44.5173
14	-0.33333	23		9.8	8.64749	42.8439
14	9	49.907		9.8	9	41.8001
14	9.66667	48.2542		9.8	9.66667	40.7551
14	10.3333	47.3535		9.8	10.3333	40.2861
14	11	47.027		9.8	11	40.1591
15.6667	-1	23		10.2	-1	23
15.6667	-0.66667	23		10.2	-0.66667	23
15.6667	-0.33333	23		10.2	-0.33333	23
15.6667	9	44.0106		10.2	8.29497	44.422
15.6667	9.66667	42.9586		10.2	8.64749	42.775
15.6667	10.3333	42.4099		10.2	9	41.7443
15.6667	11	42.3172		10.2	9.66667	40.7068
17	-1	23		10.2	10.3333	40.2374
17	-0.66667	23		10.2	11	40.1063
17	-0.33333	23		10.4	-1	23
17	9	39.2188		10.4	-0.66667	23
17	9.66667	38.654		10.4	-0.33333	23
17	10.3333	38.3795		10.4	8.29497	44.3361
17	11	38.3102		10.4	8.64749	42.7083
18.5	-1	23		10.4	9	41.6876
18.5	-0.66667	23		10.4	9.66667	40.6568
18.5	-0.33333	23		10.4	10.3333	40.1882
18.5	9	34.3143		10.4	11	40.0521
18.5	9.66667	34.2301		10.5	-1	23
18.5	10.3333	34.2153		10.5	-0.66667	23
18.5	11	34.3003		10.5	-0.33333	23
19.5	-1	23		10.5	8.29497	44.2801
19.5	-0.66667	23		10.5	8.64749	42.6677
19.5	-0.33333	23		10.5	9	41.6527
19.5	9	31.5425		10.5	9.66667	40.6256
19.5	9.66667	31.7069		10.5	10.3333	40.1575
19.5	10.3333	31.8189		10.5	11	40.0176
19.5	11	31.8203		10.55	-1	23
21	-1	23		10.55	-0.66667	23
21	-0.66667	23		10.55	-0.33333	23
21	-0.33333	23		10.55	8.29497	44.2491
21	9	28.6097		10.55	8.64749	42.6456
21	9.66667	28.8625		10.55	9	41.6337
21	10.3333	29.0202		10.55	9.66667	40.6084
21	11	29.0855		10.55	10.3333	40.1406
22.5	-1	23		10.55	11	39.9923
22.5	-0.66667	23		10.65	-1	23
22.5	-0.33333	23		10.65	-0.66667	23
22.5	9	26.7402		10.65	-0.33333	23
22.5	9.66667	26.9637		10.65	8.29497	44.1877
22.5	10.3333	27.0864		10.65	8.64749	42.5984
22.5	11	27.1621		10.65	9	41.5925
23.5	-1	23		10.65	9.66667	40.5709
23.5	-0.66667	23		10.65	10.3333	40.1037
23.5	-0.33333	23		10.65	11	39.9534
23.5	9.66667	26.0434		10.825	-1	23
23.5	9	25.9019		10.825	-0.66667	23
23	9	26.2834		10.825	-0.33333	23
23.5	10.3333	26.1328		10.825	8.29497	44.0686
23.5	11	26.1807		10.825	8.64749	42.506
25	-1	23		10.825	9	41.5103
25	-0.66667	23		10.825	9.66667	40.4949
25	-0.33333	23		10.825	10.3333	40.0291
27	-1	23		10.825	11	39.8862
27	-0.66667	23		11	-1	23
27	-0.33333	23		11	-0.66667	23
27	11	24.5946		11	-0.33333	23
25	11	25.2969		11	8.29497	43.9374
25	10.3333	25.2465		11	8.64749	42.4006
27	10.3333	24.5682		11	9	41.4104
26	10.3333	24.8064		11	9.66667	40.4047
29.6667	-1	23		11	10.3333	39.9411
29.6667	-0.66667	23		11	11	39.7415
29.6667	-0.33333	23		11.9	-1	23
29.6667	11	24.05		11.9	-0.66667	23
29.6667	10.3333	24.0565		11.9	-0.33333	23
28.3333	10.3333	24.2791		11.9	8.29497	43.078
32.3333	-1	23		11.9	8.64749	41.637
32.3333	-0.66667	23		11.9	9	40.7059
32.3333	-0.33333	23		11.9	9.66667	39.7436
32.3333	2.86667	23.0717		11.9	10.3333	39.302
29.6667	2.86667	23.1638		11.9	11	39.2127
29.6667	2.73333	23.0842		12.5	-1	23
32.3333	2.73333	23.0364		12.5	-0.66667	23
32.3333	3	23.1068		12.5	-0.33333	23
29.6667	3	23.2429		12.5	8.29497	42.2537
32.3333	3.06667	23.1243		12.5	8.64749	40.9163
29.6667	3.06667	23.2824		12.5	9	40.0425
32.3333	3.13333	23.1417		12.5	9.66667	39.1333
29.6667	3.13333	23.3217		12.5	10.3333	38.7155
32.3333	3.2	23.159		12.5	11	38.6137
29.6667	3.2	23.361		13	-1	23
32.3333	3.33333	23.1935		13	-0.66667	23
29.6667	3.33333	23.439		13	-0.33333	23
32.3333	3.6	23.2612		13	8.29497	41.4585
29.6667	3.6	23.5944		13	8.64749	40.2113
32.3333	3.86667	23.3269		13	9	39.3896
29.6667	3.86667	23.7516		13	9.66667	38.5335
29.6667	6.18	23.8699		13	10.3333	38.1408
29.6667	6.02	23.8607		13	11	37.9588
32.3333	6.02	23.3898		14	-1	23
32.3333	6.18	23.4078		14	-0.66667	23
32.3333	6.5	23.4422		14	-0.33333	23
29.6667	6.5	23.881		13.5	-0.33333	23
32.3333	7.25	23.5114		14	8.29497	39.6865
29.6667	7.25	23.9198		14	8.64749	38.6017
32.3333	8	23.5663		14	9	37.8892
29.6667	8	23.9619		14	9.66667	37.1492
32.3333	8.58704	23.6005		14	10.3333	36.8156
29.6667	8.58704	23.9932		14	11	36.6728
32.3333	9	23.6202		15.6667	-1	23
29.6667	9	24.0144		15.6667	-0.66667	23
32.3333	9.66667	23.6442		15.6667	-0.33333	23
29.6667	9.66667	24.0506		14.8333	-0.33333	23
32.3333	10.3333	23.6582		15.6667	8.29497	36.1315
32.3333	11	23.6638		15.6667	8.64749	35.4404
35	-1	23		15.6667	9	34.985
35	-0.66667	23		15.6667	9.66667	34.511
35	-0.33333	23		15.6667	10.3333	34.3031
35	2.73333	23.0182		15.6667	11	34.2912
35	2.86667	23.036		17	-1	23
35	3	23.0538		17	-0.66667	23
35	3.06667	23.0626		17	-0.33333	23
35	3.13333	23.0714		16.3333	-0.33333	23
35	3.2	23.0801		17	8.29497	33.1848
35	3.33333	23.0975		17	8.64749	32.8177
35	3.6	23.1317		17	9	32.5744
35	3.86667	23.1651		17	9.66667	32.3252
35	6.02	23.2024		17	10.3333	32.22
35	6.18	23.216		17	11	32.1899
35	6.5	23.2448		18.5	-1	23
35	7.25	23.304		18.5	-0.66667	23
35	8	23.3518		18.5	-0.33333	23
35	8.58704	23.3818		17.75	-0.33333	23
35	9	23.399		18.5	8.29497	30.19
35	9.66667	23.4199		18.5	8.64749	30.1295
35	10.3333	23.4324		18.5	9	30.0912
35	11	23.4391		18.5	9.66667	30.0549
36.3333	-1	23.0002		18.5	10.3333	30.0457
36.3333	-0.66667	23.0002		18.5	11	30.1034
36.3333	-0.33333	23.0001		19.5	-1	23
36.3333	2.73333	23.0158		19.5	-0.66667	23
36.3333	2.86667	23.0307		19.5	-0.33333	23
36.3333	3	23.0453		19	-0.33333	23
36.3333	3.06667	23.0524		19.5	8.29497	28.5102
36.3333	3.13333	23.0594		19.5	8.64749	28.6052
36.3333	3.2	23.0664		19.5	9	28.6681
36.3333	3.33333	23.0801		19.5	9.66667	28.739
36.3333	3.6	23.1074		19.5	10.3333	28.776
36.3333	3.86667	23.1346		19.5	11	28.753
36.3333	6.02	23.1686		21	-1	23
36.3333	6.18	23.1822		21	-0.66667	23
36.3333	6.5	23.2082		21	-0.33333	23
36.3333	7.25	23.2605		20.25	-0.33333	23
36.3333	8	23.3029		21	8.29497	26.8163
36.3333	8.58704	23.3298		21	8.64749	26.9608
36.3333	9	23.3453		21	9	27.0628
36.3333	9.66667	23.3643		21	9.66667	27.1777
36.3333	10.3333	23.3758		21	10.3333	27.2342
36.3333	11	23.3815		21	11	27.2566
37	-1	23.0004		22.5	-1	23
37	-0.66667	23.0004		22.5	-0.66667	23
37	-0.33333	23.0004		22.5	-0.33333	23
37	2.73333	23.0271		21.75	-0.33333	23
37	2.86667	23.0383		22.5	8.64749	25.8467
37	3	23.0496		22.5	8.29497	25.711
37	3.06667	23.0552		22.5	9	25.934
37	3.13333	23.0608		22.5	9.66667	26.0273
37	3.2	23.0664		22.5	10.3333	26.0704
37	3.33333	23.0775		22.5	11	26.1093
37	3.6	23.0995		23.5	-1	23
37	3.86667	23.1211		23.5	-0.66667	23
37	6.02	23.1652		23.5	-0.33333	23
37	6.18	23.1847		23	-0.33333	23
37	6.5	23.2058		23.5	9	25.3305
37	7.25	23.2516		23.5	8.64749	25.2696
37	8	23.2906		23	8.64749	25.5379
37	8.58704	23.316		23.5	9.66667	25.4036
37	9	23.3307		23.5	10.3333	25.4256
37	9.66667	23.349		23.5	11	25.4443
37	10.3333	23.36		25	-1	23
37	11	23.3648		25	-0.66667	23
37.3333	-1	23.0006		25	-0.33333	23
37.3333	-0.66667	23.0006		24.25	-0.33333	23
37.3333	-0.33333	23.0006		27	-1	23
37.3333	2.73333	23.0366		27	-0.66667	23
37.3333	2.86667	23.0451		27	-0.33333	23
37.3333	3	23.0541		26	-0.33333	23
37.3333	3.06667	23.0587		29.6667	-1	23
37.3333	3.13333	23.0633		29.6667	-0.66667	23
37.3333	3.2	23.068		29.6667	-0.33333	23
37.3333	3.33333	23.0774		28.3333	-0.33333	23
37.3333	3.6	23.0959		29.6667	11	23.7078
37.3333	3.86667	23.1135		27	11	24.0444
37.3333	6.02	23.1819		27	10.3333	24.0208
37.3333	6.18	23.1902		29.6667	10.3333	23.7022
37.3333	6.5	23.208		28.3333	10.3333	23.7777
37.3333	7.25	23.2496		32.3333	-1	23
37.3333	8	23.2871		32.3333	-0.66667	23
37.3333	8.58704	23.3118		32.3333	-0.33333	23
37.3333	9	23.3263		31	-0.33333	23
37.3333	9.66667	23.3442		32.3333	2.86667	23.0761
37.3333	10.3333	23.3551		29.6667	2.86667	23.1501
37.3333	11	23.359		29.6667	2.73333	23.0773
37.6667	-1	23.0007		32.3333	2.73333	23.0386
37.6667	-0.66667	23.0007		32.3333	3	23.1133
37.6667	-0.33333	23.0008		29.6667	3	23.2225
37.6667	0	23.001		32.3333	3.06667	23.1319
37.3333	0	23.0007		29.6667	3.06667	23.2586
37.6667	0.9	23.0032		32.3333	3.13333	23.1504
37.3333	0.9	23.0018		29.6667	3.13333	23.2945
37.3333	0.45	23.0009		32.3333	3.2	23.1689
37.6667	1.61667	23.0088		29.6667	3.2	23.3304
37.3333	1.61667	23.0054		32.3333	3.33333	23.2055
37.6667	2.33333	23.0248		29.6667	3.33333	23.4016
37.3333	2.33333	23.0175		32.3333	3.6	23.2777
37.6667	2.6	23.0355		29.6667	3.6	23.5429
37.3333	2.6	23.0286		32.3333	3.86667	23.3484
37.6667	2.73333	23.0421		29.6667	3.86667	23.6852
37.6667	2.86667	23.0494		32.3333	7.41005	23.5778
37.6667	3	23.0571		29.6667	7.41005	23.6879
37.6667	3.06667	23.0611		29.6667	6.64	23.7043
37.6667	3.13333	23.0651		32.3333	6.64	23.5468
37.6667	3.2	23.0692		32.3333	7.80335	23.5812
37.6667	3.33333	23.0774		29.6667	7.80335	23.6866
37.6667	3.6	23.0937		32.3333	8	23.5826
37.6667	3.86667	23.1091		29.6667	8	23.6864
37.6667	4	23.1162		32.3333	8.09833	23.5833
37.3333	4	23.1216		29.6667	8.09833	23.6863
37.6667	4.05	23.1187		32.3333	8.29497	23.5845
37.3333	4.05	23.1244		29.6667	8.29497	23.6864
37.6667	4.10833	23.1215		32.3333	8.64749	23.5864
37.3333	4.10833	23.1273		29.6667	8.64749	23.6872
37.6667	4.16667	23.1242		32.3333	9	23.5881
37.3333	4.16667	23.1299		29.6667	9	23.6886
37.6667	4.2	23.1257		32.3333	9.66667	23.5904
37.3333	4.2	23.1313		29.6667	9.66667	23.6928
37.6667	4.21667	23.1264		32.3333	10.3333	23.5921
37.3333	4.21667	23.132		32.3333	11	23.5931
37.6667	4.23333	23.1271		35	-1	23.0001
37.3333	4.23333	23.1326		35	-0.66667	23.0001
37.6667	4.25	23.1278		35	-0.33333	23
37.3333	4.25	23.1332		33.6667	-0.33333	23
37.6667	4.28333	23.1292		35	2.73333	23.0251
37.3333	4.28333	23.1344		35	2.86667	23.0498
37.6667	4.35	23.1318		35	3	23.0744
37.3333	4.35	23.1367		35	3.06667	23.0866
37.6667	4.48333	23.1367		35	3.13333	23.0988
37.3333	4.48333	23.1408		35	3.2	23.111
37.6667	4.66	23.1425		35	3.33333	23.1351
37.3333	4.66	23.1454		35	3.6	23.1831
37.6667	4.72	23.1444		35	3.86667	23.2305
37.3333	4.72	23.1469		35	6.64	23.4642
37.6667	4.75	23.1453		35	7.41005	23.5114
37.3333	4.75	23.1476		35	7.80335	23.5173
37.6667	4.765	23.1457		35	8	23.5197
37.3333	4.765	23.1479		35	8.09833	23.5209
37.6667	4.785	23.1463		35	8.29497	23.5229
37.3333	4.785	23.1484		35	8.64749	23.5261
37.6667	4.795	23.1466		35	9	23.5287
37.3333	4.795	23.1486		35	9.66667	23.5321
37.6667	4.8	23.1468		35	10.3333	23.5338
37.3333	4.8	23.1487		35	11	23.5352
37.6667	4.81	23.147		36.3333	-1	23.0003
37.3333	4.81	23.149		36.3333	-0.66667	23.0003
37.6667	4.83	23.1476		36.3333	-0.33333	23.0002
37.3333	4.83	23.1494		35.6667	-0.33333	23.0001
37.6667	4.87	23.1488		36.3333	2.73333	23.0246
37.3333	4.87	23.1503		36.3333	2.86667	23.0478
37.6667	4.95	23.151		36.3333	3	23.0703
37.3333	4.95	23.152		36.3333	3.06667	23.0813
37.6667	5.115	23.1556		36.3333	3.13333	23.0921
37.3333	5.115	23.1556		36.3333	3.2	23.1029
37.6667	5.28	23.1602		36.3333	3.33333	23.1242
37.3333	5.28	23.1592		36.3333	3.6	23.1665
37.6667	5.45	23.1652		36.3333	3.86667	23.2092
37.3333	5.45	23.1631		36.3333	6.64	23.4416
37.6667	5.59	23.1696		36.3333	7.41005	23.4907
37.3333	5.59	23.1666		36.3333	7.80335	23.4984
37.6667	5.73	23.1744		36.3333	8	23.5015
37.3333	5.73	23.1706		36.3333	8.09833	23.503
37.6667	5.78333	23.1763		36.3333	8.29497	23.5056
37.3333	5.78333	23.1723		36.3333	8.64749	23.5096
37.6667	5.81	23.1773		36.3333	9	23.5128
37.3333	5.81	23.1732		36.3333	9.66667	23.5168
37.6667	5.82333	23.1778		36.3333	10.3333	23.5188
37.3333	5.82333	23.1737		36.3333	11	23.5199
37.6667	5.83667	23.1784		37	-1	23.0006
37.3333	5.83667	23.1742		37	-0.66667	23.0007
37.6667	5.85	23.1789		37	-0.33333	23.0006
37.3333	5.85	23.1746		37	2.73333	23.044
37.6667	5.86	23.1792		37	2.86667	23.0621
37.3333	5.86	23.175		37	3	23.0801
37.6667	5.87	23.1797		37	3.06667	23.089
37.3333	5.87	23.1754		37	3.13333	23.098
37.6667	5.88	23.1801		37	3.2	23.1068
37.3333	5.88	23.1758		37	3.33333	23.1245
37.6667	5.9	23.1809		37	3.6	23.1597
37.3333	5.9	23.1766		37	3.86667	23.1943
37.6667	5.94	23.1825		37	6.64	23.4371
37.3333	5.94	23.1782		37	7.41005	23.4828
37.6667	6.02	23.186		37	7.80335	23.4919
37.6667	6.18	23.1933		37	8	23.4956
37.6667	6.5	23.2094		37	8.09833	23.4972
37.6667	7.25	23.2487		37	8.29497	23.5002
37.6667	8	23.2851		37	8.64749	23.5047
37.6667	8.58704	23.3093		37	9	23.5082
37.6667	9	23.3236		37	9.66667	23.5126
37.6667	9.66667	23.3414		37	10.3333	23.5147
37.6667	10.3333	23.3522		37	11	23.5155
37.6667	11	23.356		37.3333	-1	23.0009
38	-0.66667	23.0007		37.3333	-0.66667	23.0009
38	-1	23.0007		37.3333	-0.33333	23.001
38	-0.33333	23.0009		37.3333	2.73333	23.0599
38	0	23.0013		37.3333	2.86667	23.0738
38	0.9	23.0036		37.3333	3	23.0884
38	1.61667	23.01		37.3333	3.06667	23.0958
38	2.33333	23.0247		37.3333	3.13333	23.1033
38	2.6	23.0362		37.3333	3.2	23.1109
38	2.73333	23.0438		37.3333	3.33333	23.126
38	2.86667	23.0507		37.3333	3.6	23.1561
38	3	23.0571		37.3333	3.86667	23.1848
38	3.06667	23.0618		37.3333	6.64	23.436
38	3.13333	23.0657		37.3333	7.41005	23.4796
38	3.2	23.0705		37.3333	7.80335	23.4896
38	3.33333	23.0792		37.3333	8	23.4935
38	3.6	23.0931		37.3333	8.09833	23.4953
38	3.86667	23.1063		37.3333	8.29497	23.4984
38	4	23.1137		37.3333	8.64749	23.5031
38	4.05	23.1173		37.3333	9	23.5067
38	4.10833	23.1199		37.3333	9.66667	23.5113
38	4.16667	23.1223		37.3333	10.3333	23.5134
38	4.2	23.1239		37.3333	11	23.514
38	4.21667	23.1248		37.6667	-1	23.0011
38	4.23333	23.1255		37.6667	-0.66667	23.0012
38	4.25	23.1264		37.6667	-0.33333	23.0013
38	4.28333	23.128		37.3333	0	23.0012
38	4.35	23.131		37.6667	0	23.0018
38	4.48333	23.1358		37.3333	1.61667	23.009
38	4.66	23.1407		37.3333	0.9	23.0029
38	4.72	23.1433		37.6667	1.61667	23.0146
38	4.75	23.1444		37.6667	0.9	23.0053
38	4.765	23.145		37.6667	2.33333	23.041
38	4.785	23.1456		37.3333	2.33333	23.029
38	4.795	23.1459		37.6667	2.6	23.0585
38	4.8	23.1461		37.3333	2.6	23.0471
38	4.81	23.1465		37.6667	2.73333	23.0693
38	4.83	23.1472		37.6667	2.86667	23.0812
38	4.87	23.1486		37.6667	3	23.0938
38	4.95	23.1513		37.6667	3.06667	23.1003
38	5.115	23.1556		37.6667	3.13333	23.107
38	5.28	23.1606		37.6667	3.2	23.1136
38	5.45	23.1657		37.6667	3.33333	23.1272
38	5.59	23.1705		37.6667	3.6	23.1542
38	5.73	23.1747		37.6667	3.86667	23.1802
38	5.78333	23.1772		37.6667	4	23.1923
38	5.81	23.1783		37.3333	4	23.1981
38	5.82333	23.179		37.6667	4.055	23.1971
38	5.83667	23.1795		37.3333	4.055	23.2031
38	5.85	23.18		37.6667	4.1125	23.2019
38	5.86	23.1804		37.3333	4.1125	23.2079
38	5.87	23.1808		37.6667	4.17	23.2066
38	5.88	23.1813		37.3333	4.17	23.2123
38	5.9	23.1822		37.6667	4.2	23.209
38	5.94	23.1841		37.3333	4.2	23.2144
38	6.02	23.1879		37.6667	4.215	23.2102
38	6.18	23.1959		37.3333	4.215	23.2155
38	6.5	23.213		37.6667	4.235	23.2117
38	7.25	23.2487		37.3333	4.235	23.2169
38	8	23.2839		37.6667	4.245	23.2125
[truncated: 5,716 more rows]

## Sheet: Fig. 3c
10us,50kW							1ms,500W							100ms,5W
Sub-module B			Sub-module C				Sub-module B			Sub-module C				Sub-module B			Sub-module C
Position	Position	Temperature	Position	Position	Temperature		Position	Position	Temperature	Position	Position	Temperature		Position	Position	Temperature	Position	Position	Temperature
11.7	6.41853	23	11.5	5.83599	23		11.7	6.41853	23	11.5	5.83599	23		11.7	6.41853	23.9558	11.5	5.83599	23.7805
11.7	6.52747	23	11.5	5.94509	23		11.7	6.52747	23	11.5	5.94509	23		11.7	6.52747	23.9479	11.5	5.94509	23.7739
11.5	6.44105	23	11.3	5.85789	23		11.5	6.44105	23	11.3	5.85789	23		11.5	6.44105	24.0287	11.3	5.85789	23.8414
11.5	6.33211	23	11.3	5.74879	23		11.5	6.33211	23	11.3	5.74879	23		11.5	6.33211	24.038	11.3	5.74879	23.8491
11.9	6.6139	23	11.9	6.0104	23		11.9	6.6139	23	11.9	6.0104	23		11.9	6.6139	23.873	11.9	6.0104	23.6552
11.9	6.50496	23	11.9	6.11948	23		11.9	6.50496	23	11.9	6.11948	23		11.9	6.50496	23.8808	11.9	6.11948	23.6552
12.1	6.59138	23	11.7	6.03228	23		12.1	6.59138	23	11.7	6.03228	23		12.1	6.59138	23.8053	11.7	6.03228	23.7115
12.1	6.70032	23	11.7	5.9232	23		12.1	6.70032	23	11.7	5.9232	23		12.1	6.70032	23.8053	11.7	5.9232	23.718
12.3	6.6778	23	12.1	6.0976	23		12.3	6.6778	23	12.1	6.0976	23		12.3	6.6778	23.7423	12.1	6.0976	23.6029
12.3	6.78675	23	12.1	6.20668	23		12.3	6.78675	23	12.1	6.20668	23		12.3	6.78675	23.7361	12.1	6.20668	23.5977
12.7	6.85065	23	12.3	6.29388	23		12.7	6.85065	23	12.3	6.29388	23		12.7	6.85065	23.6292	12.3	6.29388	23.549
12.7	6.95958	23	12.3	6.18479	23		12.7	6.95958	23	12.3	6.18479	23		12.7	6.95958	23.624	12.3	6.18479	23.5542
12.5	6.87317	23	12.5	6.27199	23		12.5	6.87317	23	12.5	6.27199	23		12.5	6.87317	23.6774	12.5	6.27199	23.509
12.5	6.76423	23	12.5	6.38108	23		12.5	6.76423	23	12.5	6.38108	23		12.5	6.76423	23.6836	12.5	6.38108	23.5047
12.9	7.04601	23	12.7	6.46828	23		12.9	7.04601	23	12.7	6.46828	23		12.9	7.04601	23.5745	12.7	6.46828	23.4637
12.9	6.93707	23	12.7	6.35919	23		12.9	6.93707	23	12.7	6.35919	23		12.9	6.93707	23.5797	12.7	6.35919	23.468
13.1	7.02349	23	12.9	6.44639	23		13.1	7.02349	23	12.9	6.44639	23		13.1	7.02349	23.5339	12.9	6.44639	23.4301
13.1	7.13243	23	12.9	6.55548	23		13.1	7.13243	23	12.9	6.55548	23		13.1	7.13243	23.5296	12.9	6.55548	23.4264
16.9	7.13243	23	13.3	6.62079	23		16.9	7.13243	23	13.3	6.62079	23		16.9	7.13243	23.0872	13.3	6.62079	23.3639
16.9	7.02349	23	13.3	6.72987	23		16.9	7.02349	23	13.3	6.72987	23		16.9	7.02349	23.0863	13.3	6.72987	23.3608
17.1	6.93707	23	13.1	6.64267	23		17.1	6.93707	23	13.1	6.64267	23		17.1	6.93707	23.078	13.1	6.64267	23.392
17.1	7.04601	23	13.1	6.53359	23		17.1	7.04601	23	13.1	6.53359	23		17.1	7.04601	23.0788	13.1	6.53359	23.3956
17.5	6.76423	23	16.9	6.53359	23		17.5	6.76423	23	16.9	6.53359	23		17.5	6.76423	23.0634	16.9	6.53359	23.062
17.5	6.87317	23	16.9	6.64267	23		17.5	6.87317	23	16.9	6.64267	23		17.5	6.87317	23.064	16.9	6.64267	23.0627
17.3	6.95958	23	16.7	6.72987	23		17.3	6.95958	23	16.7	6.72987	23		17.3	6.95958	23.0711	16.7	6.72987	23.0696
17.3	6.85065	23	16.7	6.62079	23		17.3	6.85065	23	16.7	6.62079	23		17.3	6.85065	23.0703	16.7	6.62079	23.0688
17.9	6.59138	23	17.1	6.55548	23		17.9	6.59138	23	17.1	6.55548	23		17.9	6.59138	23.0511	17.1	6.55548	23.0565
17.9	6.70032	23	17.1	6.44639	23		17.9	6.70032	23	17.1	6.44639	23		17.9	6.70032	23.0511	17.1	6.44639	23.0558
17.7	6.78675	23	17.3	6.35919	23		17.7	6.78675	23	17.3	6.35919	23		17.7	6.78675	23.0576	17.3	6.35919	23.0501
17.7	6.6778	23	17.3	6.46828	23		17.7	6.6778	23	17.3	6.46828	23		17.7	6.6778	23.0569	17.3	6.46828	23.0507
18.1	6.50496	23	17.5	6.38108	23		18.1	6.50496	23	17.5	6.38108	23		18.1	6.50496	23.0451	17.5	6.38108	23.0454
18.1	6.6139	23	17.5	6.27199	23		18.1	6.6139	23	17.5	6.27199	23		18.1	6.6139	23.0457	17.5	6.27199	23.0449
18.5	6.33211	23	17.7	6.18479	23		18.5	6.33211	23	17.7	6.18479	23		18.5	6.33211	23.0354	17.7	6.18479	23.04
18.5	6.44105	23	17.7	6.29388	23		18.5	6.44105	23	17.7	6.29388	23		18.5	6.44105	23.0359	17.7	6.29388	23.0405
18.3	6.52747	23	18.1	6.0104	23		18.3	6.52747	23	18.1	6.0104	23		18.3	6.52747	23.0406	18.1	6.0104	23.0315
18.3	6.41853	23	18.1	6.11948	23		18.3	6.41853	23	18.1	6.11948	23		18.3	6.41853	23.04	18.1	6.11948	23.0315
13.3	7.21885	23	17.9	6.20668	23		13.3	7.21885	23	17.9	6.20668	23		13.3	7.21885	23.4881	17.9	6.20668	23.036
13.3	7.10992	23	17.9	6.0976	23		13.3	7.10992	23	17.9	6.0976	23		13.3	7.10992	23.4925	17.9	6.0976	23.0356
13.5	7.19338	23	18.3	5.9232	23		13.5	7.19338	23	18.3	5.9232	23		13.5	7.19338	23.4507	18.3	5.9232	23.0273
13.5	7.30096	23	18.3	6.03228	23		13.5	7.30096	23	18.3	6.03228	23		13.5	7.30096	23.4507	18.3	6.03228	23.0277
16.5	7.30096	23	18.7	5.74879	23		16.5	7.30096	23	18.7	5.74879	23		16.5	7.30096	23.1063	18.7	5.74879	23.0203
16.5	7.19338	23	18.7	5.85789	23		16.5	7.19338	23	18.7	5.85789	23		16.5	7.19338	23.1063	18.7	5.85789	23.0207
16.7	7.10992	23	18.5	5.94509	23		16.7	7.10992	23	18.5	5.94509	23		16.7	7.10992	23.0954	18.5	5.94509	23.0241
16.7	7.21885	23	18.5	5.83599	23		16.7	7.21885	23	18.5	5.83599	23		16.7	7.21885	23.0964	18.5	5.83599	23.0237
11.1	6.27229	23	10.9	5.5744	23		11.1	6.27229	23	10.9	5.5744	23		11.1	6.27229	24.2132	10.9	5.5744	23.9988
11.1	6.16471	23	10.9	5.68349	23		11.1	6.16471	23	10.9	5.68349	23		11.1	6.16471	24.2238	10.9	5.68349	23.9903
11.3	6.24568	23	10.7	5.60379	23		11.3	6.24568	23	10.7	5.60379	23		11.3	6.24568	24.1265	10.7	5.60379	24.0793
11.3	6.35463	23	10.7	5.49838	23		11.3	6.35463	23	10.7	5.49838	23		11.3	6.35463	24.1172	10.7	5.49838	24.0886
18.7	6.35463	23	19.3	5.49838	23		18.7	6.35463	23	19.3	5.49838	23		18.7	6.35463	23.0315	19.3	5.49838	23.0116
18.7	6.24568	23	19.3	5.60379	23		18.7	6.24568	23	19.3	5.60379	23		18.7	6.24568	23.031	19.3	5.60379	23.0118
18.9	6.16471	23	19.1	5.68349	23		18.9	6.16471	23	19.1	5.68349	23		18.9	6.16471	23.027	19.1	5.68349	23.0147
18.9	6.27229	23	19.1	5.5744	23		18.9	6.27229	23	19.1	5.5744	23		18.9	6.27229	23.0274	19.1	5.5744	23.0144
13.7	7.26834	23	13.5	6.81229	23		13.7	7.26834	23	13.5	6.81229	23		13.7	7.26834	23.4155	13.5	6.81229	23.332
13.7	7.37366	23	13.5	6.70458	23		13.7	7.37366	23	13.5	6.70458	23		13.7	7.37366	23.4124	13.5	6.70458	23.335
16.3	7.37366	23	13.7	6.7795	23		16.3	7.37366	23	13.7	6.7795	23		16.3	7.37366	23.1183	13.7	6.7795	23.3057
16.3	7.26834	23	13.7	6.8849	23		16.3	7.26834	23	13.7	6.8849	23		16.3	7.26834	23.1172	13.7	6.8849	23.3057
10.7	6.1394	23	16.3	6.8849	23		10.7	6.1394	23	16.3	6.8849	23		10.7	6.1394	24.4464	16.3	6.8849	23.0852
10.7	6.0359	23	16.3	6.7795	23		10.7	6.0359	23	16.3	6.7795	23		10.7	6.0359	24.4464	16.3	6.7795	23.0852
10.9	6.09455	23	16.5	6.70458	23		10.9	6.09455	23	16.5	6.70458	23		10.9	6.09455	24.3298	16.5	6.70458	23.0762
10.9	6.19988	23	16.5	6.81229	23		10.9	6.19988	23	16.5	6.81229	23		10.9	6.19988	24.3193	16.5	6.81229	23.077
19.1	6.19988	23	13.9	6.84274	23		19.1	6.19988	23	13.9	6.84274	23		19.1	6.19988	23.0235	13.9	6.84274	23.2809
19.1	6.09455	23	13.9	6.94629	23		19.1	6.09455	23	13.9	6.94629	23		19.1	6.09455	23.0232	13.9	6.94629	23.2788
19.3	6.0359	23	16.1	6.94629	23		19.3	6.0359	23	16.1	6.94629	23		19.3	6.0359	23.0195	16.1	6.94629	23.095
19.3	6.1394	23	16.1	6.84274	23		19.3	6.1394	23	16.1	6.84274	23		19.3	6.1394	23.0195	16.1	6.84274	23.0942
13.9	7.43511	23	14.1	6.99704	23		13.9	7.43511	23	14.1	6.99704	23		13.9	7.43511	23.3796	14.1	6.99704	23.2559
13.9	7.33161	23	14.1	6.89493	23		13.9	7.33161	23	14.1	6.89493	23		13.9	7.33161	23.3827	14.1	6.89493	23.258
14.1	7.38382	23	14.3	6.93656	23		14.1	7.38382	23	14.3	6.93656	23		14.1	7.38382	23.3494	14.3	6.93656	23.2348
14.1	7.48589	23	14.3	7.03761	23		14.1	7.48589	23	14.3	7.03761	23		14.1	7.48589	23.3494	14.3	7.03761	23.2348
15.9	7.48589	23	15.7	7.03761	23		15.9	7.48589	23	15.7	7.03761	23		15.9	7.48589	23.144	15.7	7.03761	23.116
15.9	7.38382	23	15.7	6.93656	23		15.9	7.38382	23	15.7	6.93656	23		15.9	7.38382	23.144	15.7	6.93656	23.116
16.1	7.33161	23	15.9	6.89493	23		16.1	7.33161	23	15.9	6.89493	23		16.1	7.33161	23.1294	15.9	6.89493	23.1041
16.1	7.43511	23	15.9	6.99704	23		16.1	7.43511	23	15.9	6.99704	23		16.1	7.43511	23.1305	15.9	6.99704	23.105
10.5	6.09024	23	10.3	5.51259	23		10.5	6.09024	23	10.3	5.51259	23		10.5	6.09024	24.5733	10.3	5.51259	24.2902
10.5	5.98818	23	10.3	5.44	23		10.5	5.98818	23	10.3	5.44	23		10.5	5.98818	24.5853	10.3	5.44	24.2869
19.5	5.98818	23	10.5	5.44482	23		19.5	5.98818	23	10.5	5.44482	23		19.5	5.98818	23.0157	10.5	5.44482	24.1887
19.5	6.09024	23	10.5	5.54693	23		19.5	6.09024	23	10.5	5.54693	23		19.5	6.09024	23.016	10.5	5.54693	24.1768
14.3	7.42518	23	19.5	5.54693	23		14.3	7.42518	23	19.5	5.54693	23		14.3	7.42518	23.3187	19.5	5.54693	23.009
14.3	7.52647	23	19.5	5.44482	23		14.3	7.52647	23	19.5	5.44482	23		14.3	7.52647	23.3187	19.5	5.44482	23.0087
15.7	7.52647	23	19.7	5.44	23		15.7	7.52647	23	19.7	5.44	23		15.7	7.52647	23.16	19.7	5.44	23.0062
15.7	7.42518	23	19.7	5.51259	23		15.7	7.42518	23	19.7	5.51259	23		15.7	7.42518	23.16	19.7	5.51259	23.0061
14.5	7.45479	23	14.5	6.96615	23		14.5	7.45479	23	14.5	6.96615	23		14.5	7.45479	23.2903	14.5	6.96615	23.2134
14.5	7.55581	23	14.5	7.06719	23		14.5	7.55581	23	14.5	7.06719	23		14.5	7.55581	23.2903	14.5	7.06719	23.2134
15.5	7.55581	23	15.5	7.06719	23		15.5	7.55581	23	15.5	7.06719	23		15.5	7.55581	23.1775	15.5	7.06719	23.129
15.5	7.45479	23	15.5	6.96615	23		15.5	7.45479	23	15.5	6.96615	23		15.5	7.45479	23.1775	15.5	6.96615	23.129
10.1	6.02415	23	14.7	6.98567	23		10.1	6.02415	23	14.7	6.98567	23		10.1	6.02415	24.8666	14.7	6.98567	23.1937
10.1	5.94	23	14.7	7.08601	23		10.1	5.94	23	14.7	7.08601	23		10.1	5.94	24.8536	14.7	7.08601	23.1937
10.3	5.95092	23	15.3	7.08601	23		10.3	5.95092	23	15.3	7.08601	23		10.3	5.95092	24.7236	15.3	7.08601	23.1432
10.3	6.05195	23	15.3	6.98567	23		10.3	6.05195	23	15.3	6.98567	23		10.3	6.05195	24.7095	15.3	6.98567	23.1432
19.7	6.05195	23	10.1	5.5005	23		19.7	6.05195	23	10.1	5.5005	23		19.7	6.05195	23.0127	10.1	5.5005	24.3795
19.7	5.95092	23	10.1	5.44	23		19.7	5.95092	23	10.1	5.44	23		19.7	5.95092	23.0123	10.1	5.44	24.3828
19.9	5.94	23	19.9	5.44	23		19.9	5.94	23	19.9	5.44	23		19.9	5.94	23.0095	19.9	5.44	23.0039
19.9	6.02415	23	19.9	5.5005	23		19.9	6.02415	23	19.9	5.5005	23		19.9	6.02415	23.0092	19.9	5.5005	23.004
14.7	7.47437	23	14.9	6.99539	23		14.7	7.47437	23	14.9	6.99539	23		14.7	7.47437	23.264	14.9	6.99539	23.1755
14.7	7.57471	23	14.9	7.09538	23		14.7	7.57471	23	14.9	7.09538	23		14.7	7.57471	23.264	14.9	7.09538	23.1755
15.3	7.57471	23	15.1	7.09538	23		15.3	7.57471	23	15.1	7.09538	23		15.3	7.57471	23.1965	15.1	7.09538	23.1587
15.3	7.47437	23	15.1	6.99539	23		15.3	7.47437	23	15.1	6.99539	23		15.3	7.47437	23.1965	15.1	6.99539	23.1587
9.9	6.00662	23	7.54	5.44	23		9.9	6.00662	23	7.54	5.44	23		9.9	6.00662	25.0337	7.54	5.44	24.4353
9.9	5.94	23	7.51333	5.44	23		9.9	5.94	23	7.51333	5.44	23		9.9	5.94	25.0366	7.51333	5.44	24.4346
20.1	5.94	23	7.51333	5.41333	23		20.1	5.94	23	7.51333	5.41333	23		20.1	5.94	23.0058	7.51333	5.41333	24.434
20.1	6.00662	23	7.54	5.41333	23		20.1	6.00662	23	7.54	5.41333	23		20.1	6.00662	23.0058	7.54	5.41333	24.4348
10.1	5.92382	23	7.59333	5.41333	23		10.1	5.92382	23	7.59333	5.41333	23		10.1	5.92382	24.8711	7.59333	5.41333	24.4376
9.9	5.90662	23	7.59333	5.44	23		9.9	5.90662	23	7.59333	5.44	23		9.9	5.90662	25.0596	7.59333	5.44	24.4378
20.1	5.90662	23	7.74667	5.41333	23		20.1	5.90662	23	7.74667	5.41333	23		20.1	5.90662	23.0054	7.74667	5.41333	24.4487
19.9	5.92382	23	7.74667	5.44	23		19.9	5.92382	23	7.74667	5.44	23		19.9	5.92382	23.0091	7.74667	5.44	24.4484
14.9	7.48413	23	7.9	5.41333	23		14.9	7.48413	23	7.9	5.41333	23		14.9	7.48413	23.2396	7.9	5.41333	24.4611
14.9	7.58413	23	7.9	5.44	23		14.9	7.58413	23	7.9	5.44	23		14.9	7.58413	23.2396	7.9	5.44	24.4608
15.1	7.58413	23	8.1	5.41333	23		15.1	7.58413	23	8.1	5.41333	23		15.1	7.58413	23.2171	8.1	5.41333	24.4821
15.1	7.48413	23	8.1	5.44	23		15.1	7.48413	23	8.1	5.44	23		15.1	7.48413	23.2172	8.1	5.44	24.4815
9.7	5.91333	23	8.3	5.41333	23		9.7	5.91333	23	8.3	5.41333	23		9.7	5.91333	25.169	8.3	5.41333	24.4995
9.7	5.94	23	8.3	5.44	23		9.7	5.94	23	8.3	5.44	23		9.7	5.94	25.1662	8.3	5.44	24.4984
9.7	5.9	23	8.5	5.41333	23		9.7	5.9	23	8.5	5.41333	23		9.7	5.9	25.1729	8.5	5.41333	24.5042
9.9	5.9	23	8.5	5.44	23		9.9	5.9	23	8.5	5.44	23		9.9	5.9	25.1346	8.5	5.44	24.5034
20.3	5.91333	23	8.7	5.41333	23		20.3	5.91333	23	8.7	5.41333	23		20.3	5.91333	23.0034	8.7	5.41333	24.5033
20.3	5.94	23	8.7	5.44	23		20.3	5.94	23	8.7	5.44	23		20.3	5.94	23.0034	8.7	5.44	24.5027
20.1	5.9	23	8.9	5.41333	23		20.1	5.9	23	8.9	5.41333	23		20.1	5.9	23.0039	8.9	5.41333	24.5005
20.3	5.9	23	8.9	5.44	23		20.3	5.9	23	8.9	5.44	23		20.3	5.9	23.0033	8.9	5.44	24.5001
9.7	6.00079	23	9.1	5.41333	23		9.7	6.00079	23	9.1	5.41333	23		9.7	6.00079	25.161	9.1	5.41333	24.4985
20.3	6.00079	23	9.1	5.44	23		20.3	6.00079	23	9.1	5.44	23		20.3	6.00079	23.0035	9.1	5.44	24.498
7.54	5.94	23	9.3	5.41333	23		7.54	5.94	23	9.3	5.41333	23		7.54	5.94	25.2263	9.3	5.41333	24.4958
7.51333	5.94	23	9.3	5.44	23		7.51333	5.94	23	9.3	5.44	23		7.51333	5.94	25.2253	9.3	5.44	24.4951
7.51333	5.91333	23	9.5	5.41333	23		7.51333	5.91333	23	9.5	5.41333	23		7.51333	5.91333	25.2246	9.5	5.41333	24.4892
7.54	5.91333	23	9.5	5.44	23		7.54	5.91333	23	9.5	5.44	23		7.54	5.91333	25.2256	9.5	5.44	24.488
7.59333	5.91333	23	9.7	5.41333	23		7.59333	5.91333	23	9.7	5.41333	23		7.59333	5.91333	25.2294	9.7	5.41333	24.4692
7.59333	5.94	23	9.7	5.44	23		7.59333	5.94	23	9.7	5.44	23		7.59333	5.94	25.2297	9.7	5.44	24.468
7.74667	5.91333	23	9.9	5.41333	23		7.74667	5.91333	23	9.9	5.41333	23		7.74667	5.91333	25.2459	9.9	5.41333	24.4337
7.74667	5.94	23	9.9	5.44	23		7.74667	5.94	23	9.9	5.44	23		7.74667	5.94	25.2452	9.9	5.44	24.4324
7.9	5.91333	23	10.1	5.41333	23		7.9	5.91333	23	10.1	5.41333	23		7.9	5.91333	25.2627	10.1	5.41333	24.3854
7.9	5.94	23	10.3	5.41225	23		7.9	5.94	23	10.3	5.41225	23		7.9	5.94	25.2616	10.3	5.41225	24.3087
8.1	5.91333	23	7.5	5.41333	23		8.1	5.91333	23	7.5	5.41333	23		8.1	5.91333	25.2769	7.5	5.41333	24.4339
8.1	5.94	23	7.5	5.44	23		8.1	5.94	23	7.5	5.44	23		8.1	5.94	25.2759	7.5	5.44	24.4345
8.3	5.91333	23	7.51333	5.4	23		8.3	5.91333	23	7.51333	5.4	23		8.3	5.91333	25.2858	7.51333	5.4	24.4336
8.3	5.94	23	7.54	5.4	23		8.3	5.94	23	7.54	5.4	23		8.3	5.94	25.2849	7.54	5.4	24.4348
8.5	5.91333	23	7.59333	5.4	23		8.5	5.91333	23	7.59333	5.4	23		8.5	5.91333	25.2914	7.59333	5.4	24.4387
8.5	5.94	23	7.74667	5.4	23		8.5	5.94	23	7.74667	5.4	23		8.5	5.94	25.2904	7.74667	5.4	24.4489
8.7	5.91333	23	7.9	5.4	23		8.7	5.91333	23	7.9	5.4	23		8.7	5.91333	25.2926	7.9	5.4	24.4618
8.7	5.94	23	8.1	5.4	23		8.7	5.94	23	8.1	5.4	23		8.7	5.94	25.2916	8.1	5.4	24.4825
8.9	5.91333	23	8.3	5.4	23		8.9	5.91333	23	8.3	5.4	23		8.9	5.91333	25.289	8.3	5.4	24.5002
8.9	5.94	23	8.5	5.4	23		8.9	5.94	23	8.5	5.4	23		8.9	5.94	25.2878	8.5	5.4	24.5047
9.1	5.91333	23	8.7	5.4	23		9.1	5.91333	23	8.7	5.4	23		9.1	5.91333	25.2754	8.7	5.4	24.5037
9.1	5.94	23	8.9	5.4	23		9.1	5.94	23	8.9	5.4	23		9.1	5.94	25.2743	8.9	5.4	24.5008
9.3	5.91333	23	9.1	5.4	23		9.3	5.91333	23	9.1	5.4	23		9.3	5.91333	25.2544	9.1	5.4	24.4988
9.3	5.94	23	9.3	5.4	23		9.3	5.94	23	9.3	5.4	23		9.3	5.94	25.2533	9.3	5.4	24.4963
9.5	5.91333	23	9.5	5.4	23		9.5	5.91333	23	9.5	5.4	23		9.5	5.91333	25.2263	9.5	5.4	24.4898
9.5	5.94	23	9.7	5.4	23		9.5	5.94	23	9.7	5.4	23		9.5	5.94	25.2241	9.7	5.4	24.47
7.5	5.91333	23	9.9	5.4	23		7.5	5.91333	23	9.9	5.4	23		7.5	5.91333	25.2245	9.9	5.4	24.4344
7.5	5.94	23	10.1	5.4	23		7.5	5.94	23	10.1	5.4	23		7.5	5.94	25.2252	10.1	5.4	24.3872
7.51333	5.9	23	7.51333	5.5	23		7.51333	5.9	23	7.51333	5.5	23		7.51333	5.9	25.2241	7.51333	5.5	24.4349
7.54	5.9	23	7.54	5.5	23		7.54	5.9	23	7.54	5.5	23		7.54	5.9	25.2255	7.54	5.5	24.4356
7.59333	5.9	23	7.59333	5.5	23		7.59333	5.9	23	7.59333	5.5	23		7.59333	5.9	25.231	7.59333	5.5	24.4387
7.74667	5.9	23	7.74667	5.5	23		7.74667	5.9	23	7.74667	5.5	23		7.74667	5.9	25.2463	7.74667	5.5	24.4479
7.9	5.9	23	7.9	5.5	23		7.9	5.9	23	7.9	5.5	23		7.9	5.9	25.264	7.9	5.5	24.4608
8.1	5.9	23	8.1	5.5	23		8.1	5.9	23	8.1	5.5	23		8.1	5.9	25.2775	8.1	5.5	24.4806
8.3	5.9	23	8.3	5.5	23		8.3	5.9	23	8.3	5.5	23		8.3	5.9	25.2863	8.3	5.5	24.4972
8.5	5.9	23	8.5	5.5	23		8.5	5.9	23	8.5	5.5	23		8.5	5.9	25.292	8.5	5.5	24.5025
8.7	5.9	23	8.7	5.5	23		8.7	5.9	23	8.7	5.5	23		8.7	5.9	25.2931	8.7	5.5	24.5019
8.9	5.9	23	8.9	5.5	23		8.9	5.9	23	8.9	5.5	23		8.9	5.9	25.2897	8.9	5.5	24.4994
9.1	5.9	23	9.1	5.5	23		9.1	5.9	23	9.1	5.5	23		9.1	5.9	25.276	9.1	5.5	24.4972
9.3	5.9	23	9.3	5.5	23		9.3	5.9	23	9.3	5.5	23		9.3	5.9	25.2551	9.3	5.5	24.4942
9.5	5.9	23	9.5	5.5	23		9.5	5.9	23	9.5	5.5	23		9.5	5.9	25.2276	9.5	5.5	24.4868
7.51333	6	23	9.7	5.5	23		7.51333	6	23	9.7	5.5	23		7.51333	6	25.2256	9.7	5.5	24.4666
7.54	6	23	9.9	5.5	23		7.54	6	23	9.9	5.5	23		7.54	6	25.2267	9.9	5.5	24.4311
7.59333	6	23	7.5	5.4	23		7.59333	6	23	7.5	5.4	23		7.59333	6	25.2311	7.5	5.4	24.4335
7.74667	6	23	7.5	5.5	23		7.74667	6	23	7.5	5.5	23		7.74667	6	25.2443	7.5	5.5	24.4347
7.9	6	23	10.3	5.4	23		7.9	6	23	10.3	5.4	23		7.9	6	25.2609	10.3	5.4	24.3597
8.1	6	23	19.7	5.41225	23		8.1	6	23	19.7	5.41225	23		8.1	6	25.2746	19.7	5.41225	23.0056
8.3	6	23	19.9	5.41333	23		8.3	6	23	19.9	5.41333	23		8.3	6	25.2837	19.9	5.41333	23.0039
8.5	6	23	20.1	5.41333	23		8.5	6	23	20.1	5.41333	23		8.5	6	25.2892	20.1	5.41333	23.003
8.7	6	23	20.1	5.44	23		8.7	6	23	20.1	5.44	23		8.7	6	25.2903	20.1	5.44	23.003
8.9	6	23	20.3	5.41333	23		8.9	6	23	20.3	5.41333	23		8.9	6	25.2864	20.3	5.41333	23.0025
9.1	6	23	20.3	5.44	23		9.1	6	23	20.3	5.44	23		9.1	6	25.2729	20.3	5.44	23.0025
9.3	6	23	20.5	5.41333	23		9.3	6	23	20.5	5.41333	23		9.3	6	25.2519	20.5	5.41333	23.0022
9.5	6	23	20.5	5.44	23		9.5	6	23	20.5	5.44	23		9.5	6	25.2217	20.5	5.44	23.0022
7.5	5.9	23	20.7	5.41333	23		7.5	5.9	23	20.7	5.41333	23		7.5	5.9	25.224	20.7	5.41333	23.002
7.5	6	23	20.7	5.44	23		7.5	6	23	20.7	5.44	23		7.5	6	25.2254	20.7	5.44	23.002
20.5	5.91333	23	20.9	5.41333	23		20.5	5.91333	23	20.9	5.41333	23		20.5	5.91333	23.0025	20.9	5.41333	23.0018
20.5	5.94	23	20.9	5.44	23		20.5	5.94	23	20.9	5.44	23		20.5	5.94	23.0026	20.9	5.44	23.0018
20.7	5.91333	23	21.1	5.41333	23		20.7	5.91333	23	21.1	5.41333	23		20.7	5.91333	23.0022	21.1	5.41333	23.0016
20.7	5.94	23	21.1	5.44	23		20.7	5.94	23	21.1	5.44	23		20.7	5.94	23.0022	21.1	5.44	23.0016
20.9	5.91333	23	21.3	5.41333	23		20.9	5.91333	23	21.3	5.41333	23		20.9	5.91333	23.0019	21.3	5.41333	23.0014
20.9	5.94	23	21.3	5.44	23		20.9	5.94	23	21.3	5.44	23		20.9	5.94	23.0019	21.3	5.44	23.0014
21.1	5.91333	23	21.5	5.41333	23		21.1	5.91333	23	21.5	5.41333	23		21.1	5.91333	23.0016	21.5	5.41333	23.0013
21.1	5.94	23	21.5	5.44	23		21.1	5.94	23	21.5	5.44	23		21.1	5.94	23.0016	21.5	5.44	23.0013
21.3	5.91333	23	21.7	5.41333	23		21.3	5.91333	23	21.7	5.41333	23		21.3	5.91333	23.0014	21.7	5.41333	23.0012
21.3	5.94	23	21.7	5.44	23		21.3	5.94	23	21.7	5.44	23		21.3	5.94	23.0014	21.7	5.44	23.0012
21.5	5.91333	23	21.9	5.41333	23		21.5	5.91333	23	21.9	5.41333	23		21.5	5.91333	23.0013	21.9	5.41333	23.0012
21.5	5.94	23	21.9	5.44	23		21.5	5.94	23	21.9	5.44	23		21.5	5.94	23.0013	21.9	5.44	23.0012
21.7	5.91333	23	22.1	5.41333	23		21.7	5.91333	23	22.1	5.41333	23		21.7	5.91333	23.0012	22.1	5.41333	23.0011
21.7	5.94	23	22.1	5.44	23		21.7	5.94	23	22.1	5.44	23		21.7	5.94	23.0012	22.1	5.44	23.0011
21.9	5.91333	23	22.3	5.41333	23		21.9	5.91333	23	22.3	5.41333	23		21.9	5.91333	23.0012	22.3	5.41333	23.0011
21.9	5.94	23	22.3	5.44	23		21.9	5.94	23	22.3	5.44	23		21.9	5.94	23.0012	22.3	5.44	23.0011
22.1	5.91333	23	19.9	5.4	23		22.1	5.91333	23	19.9	5.4	23		22.1	5.91333	23.0011	19.9	5.4	23.0038
22.1	5.94	23	20.1	5.4	23		22.1	5.94	23	20.1	5.4	23		22.1	5.94	23.0011	20.1	5.4	23.003
22.3	5.91333	23	20.3	5.4	23		22.3	5.91333	23	20.3	5.4	23		22.3	5.91333	23.0011	20.3	5.4	23.0025
22.3	5.94	23	20.5	5.4	23		22.3	5.94	23	20.5	5.4	23		22.3	5.94	23.0011	20.5	5.4	23.0022
20.5	5.9	23	20.7	5.4	23		20.5	5.9	23	20.7	5.4	23		20.5	5.9	23.0025	20.7	5.4	23.002
20.7	5.9	23	20.9	5.4	23		20.7	5.9	23	20.9	5.4	23		20.7	5.9	23.0022	20.9	5.4	23.0018
20.9	5.9	23	21.1	5.4	23		20.9	5.9	23	21.1	5.4	23		20.9	5.9	23.0019	21.1	5.4	23.0016
21.1	5.9	23	21.3	5.4	23		21.1	5.9	23	21.3	5.4	23		21.1	5.9	23.0016	21.3	5.4	23.0014
21.3	5.9	23	21.5	5.4	23		21.3	5.9	23	21.5	5.4	23		21.3	5.9	23.0014	21.5	5.4	23.0013
21.5	5.9	23	21.7	5.4	23		21.5	5.9	23	21.7	5.4	23		21.5	5.9	23.0013	21.7	5.4	23.0012
21.7	5.9	23	21.9	5.4	23		21.7	5.9	23	21.9	5.4	23		21.7	5.9	23.0012	21.9	5.4	23.0012
21.9	5.9	23	22.1	5.4	23		21.9	5.9	23	22.1	5.4	23		21.9	5.9	23.0012	22.1	5.4	23.0011
22.1	5.9	23	22.3	5.4	23		22.1	5.9	23	22.3	5.4	23		22.1	5.9	23.0011	22.3	5.4	23.0011
22.3	5.9	23	22.5	5.44	23		22.3	5.9	23	22.5	5.44	23		22.3	5.9	23.0011	22.5	5.44	23.0011
22.5	5.94	23	22.5	5.41333	23		22.5	5.94	23	22.5	5.41333	23		22.5	5.94	23.0011	22.5	5.41333	23.0011
22.5	5.91333	23	20.1	5.5	23		22.5	5.91333	23	20.1	5.5	23		22.5	5.91333	23.0011	20.1	5.5	23.003
20.5	6	23	20.3	5.5	23		20.5	6	23	20.3	5.5	23		20.5	6	23.0026	20.3	5.5	23.0025
20.7	6	23	20.5	5.5	23		20.7	6	23	20.5	5.5	23		20.7	6	23.0022	20.5	5.5	23.0022
20.9	6	23	20.7	5.5	23		20.9	6	23	20.7	5.5	23		20.9	6	23.0019	20.7	5.5	23.002
21.1	6	23	20.9	5.5	23		21.1	6	23	20.9	5.5	23		21.1	6	23.0016	20.9	5.5	23.0018
21.3	6	23	21.1	5.5	23		21.3	6	23	21.1	5.5	23		21.3	6	23.0014	21.1	5.5	23.0016
21.5	6	23	21.3	5.5	23		21.5	6	23	21.3	5.5	23		21.5	6	23.0013	21.3	5.5	23.0014
21.7	6	23	21.5	5.5	23		21.7	6	23	21.5	5.5	23		21.7	6	23.0012	21.5	5.5	23.0013
21.9	6	23	21.7	5.5	23		21.9	6	23	21.7	5.5	23		21.9	6	23.0012	21.7	5.5	23.0012
22.1	6	23	21.9	5.5	23		22.1	6	23	21.9	5.5	23		22.1	6	23.0011	21.9	5.5	23.0012
22.3	6	23	22.1	5.5	23		22.3	6	23	22.1	5.5	23		22.3	6	23.0011	22.1	5.5	23.0011
22.5	5.9	23	22.3	5.5	23		22.5	5.9	23	22.3	5.5	23		22.5	5.9	23.0011	22.3	5.5	23.0011
22.5	6	23	19.7	5.4	23		22.5	6	23	19.7	5.4	23		22.5	6	23.0011	19.7	5.4	23.0044
7	3.6	23	22.5	5.4	23		7	3.6	23.0001	22.5	5.4	23		7	3.6	24.6089	22.5	5.4	23.0011
6.49	3.6	23	22.5	5.5	23		6.49	3.6	23	22.5	5.5	23		6.49	3.6	24.1315	22.5	5.5	23.0011
6.49	3.33333	23	11.1	5.66159	23		6.49	3.33333	23	11.1	5.66159	23		6.49	3.33333	24.0992	11.1	5.66159	23.9248
7	3.33333	23	11.1	5.77069	23		7	3.33333	23	11.1	5.77069	23		7	3.33333	24.5395	11.1	5.77069	23.9085
7	3.86667	23	18.9	5.77069	23		7	3.86667	23.0004	18.9	5.77069	23		7	3.86667	24.6731	18.9	5.77069	23.0178
6.49	3.86667	23	18.9	5.66159	23		6.49	3.86667	23	18.9	5.66159	23		6.49	3.86667	24.1549	18.9	5.66159	23.0171
7.18	3.33333	23	4.37	3.6	23		7.18	3.33333	23.0001	4.37	3.6	23		7.18	3.33333	24.7256	7	3.6	25.3446
7.18	3.6	23	4.37	3.33333	23		7.18	3.6	23.0004	4.37	3.33333	23		7.18	3.6	24.8206	6.49	3.6	24.7037
7.18	3.86667	23	3.685	3.6	23		7.18	3.86667	23.0014	3.685	3.6	23		7.18	3.86667	24.9173	6.49	3.33333	24.6519
7.36	3.33333	23	3.685	3.33333	23		7.36	3.33333	23.0002	3.685	3.33333	23		7.36	3.33333	24.9259	7	3.33333	25.2311
7.36	3.6	23	4.37	3.685	23		7.36	3.6	23.0013	4.37	3.685	23		7.36	3.6	25.0566	7	3.86667	25.4645
7.36	3.86667	23	3.685	3.685	23		7.36	3.86667	23.0057	3.685	3.685	23		7.36	3.86667	25.2055	6.49	3.86667	24.7448
7.44	3.33333	23	4.37	3.845	23		7.44	3.33333	23.0003	4.37	3.845	23		7.44	3.33333	25.0176	7.135	3.33333	25.4049
7.44	3.6	23	3.685	3.845	23		7.44	3.6	23.0022	3.685	3.845	23		7.44	3.6	25.1685	7.135	3.6	25.5479
7.44	3.86667	23	4.37	3.925	23		7.44	3.86667	23.0103	4.37	3.925	23		7.44	3.86667	25.3509	7.135	3.86667	25.7132
7.48	3.33333	23	3.685	3.925	23		7.48	3.33333	23.0004	3.685	3.925	23		7.48	3.33333	25.0638	7.27	3.33333	25.5846
7.48	3.6	23	4.37	3.965	23		7.48	3.6	23.0027	4.37	3.965	23		7.48	3.6	25.2256	7.27	3.6	25.7621
7.48	3.86667	23	3.685	3.965	23		7.48	3.86667	23.0138	3.685	3.965	23		7.48	3.86667	25.4275	7.27	3.86667	25.989
7.5	3.33333	23	4.37	3.985	23		7.5	3.33333	23.0004	4.37	3.985	23		7.5	3.33333	25.0867	7.39	3.33333	25.7454
7.5	3.6	23	3.685	3.985	23		7.5	3.6	23.0031	3.685	3.985	23		7.5	3.6	25.2544	7.39	3.6	25.9572
7.5	3.86667	23	4.37	3.995	23		7.5	3.86667	23.016	4.37	3.995	23		7.5	3.86667	25.4672	7.39	3.86667	26.2531
7.54	3.33333	23	3.685	3.995	23		7.54	3.33333	23.0005	3.685	3.995	23		7.54	3.33333	25.1332	7.45	3.33333	25.8249
7.54	3.6	23	4.69	3.33333	23		7.54	3.6	23.0038	4.69	3.33333	23		7.54	3.6	25.3124	7.45	3.6	26.0545
7.54	3.86667	23	4.69	3.6	23		7.54	3.86667	23.0211	4.69	3.6	23		7.54	3.86667	25.5469	7.45	3.86667	26.389
7.595	3.33333	23	4.69	3.685	23		7.595	3.33333	23.0006	4.69	3.685	23		7.595	3.33333	25.1971	7.48	3.33333	25.8643
7.595	3.6	23	4.69	3.845	23		7.595	3.6	23.005	4.69	3.845	23		7.595	3.6	25.3926	7.48	3.6	26.1028
7.595	3.86667	23	4.69	3.925	23		7.595	3.86667	23.0298	4.69	3.925	23		7.595	3.86667	25.6594	7.48	3.86667	26.4562
7.65	3.33333	23	4.69	3.965	23		7.65	3.33333	23.0008	4.69	3.965	23		7.65	3.33333	25.2601	7.5	3.33333	25.8903
7.65	3.6	23	4.69	3.985	23		7.65	3.6	23.0064	4.69	3.985	23		7.65	3.6	25.4728	7.5	3.6	26.1347
7.65	3.86667	23	4.69	3.995	23		7.65	3.86667	23.043	4.69	3.995	23		7.65	3.86667	25.7755	7.5	3.86667	26.5007
7.75	3.33333	23	4.85	3.33333	23		7.95	3.33333	23.0014	4.85	3.33333	23		7.75	3.33333	25.373	7.54	3.33333	25.9422
7.75	3.6	23	4.85	3.6	23		7.95	3.6	23.0121	4.85	3.6	23		7.75	3.6	25.6164	7.54	3.6	26.1977
7.75	3.86667	23	4.85	3.685	23		7.95	3.86667	23.0844	4.85	3.685	23		7.75	3.86667	25.9846	7.54	3.86667	26.5866
7.95	3.33333	23	4.85	3.845	23		8.55	3.33333	23.0019	4.85	3.845	23		7.95	3.33333	25.5837	7.62	3.33333	26.0438
7.95	3.6	23	4.85	3.925	23		8.55	3.6	23.0157	4.85	3.925	23		7.95	3.6	25.8785	7.62	3.6	26.3202
7.95	3.86667	23	4.85	3.965	23		8.55	3.86667	23.1054	4.85	3.965	23		7.95	3.86667	26.3416	7.62	3.86667	26.747
8.35	3.33333	23	4.85	3.985	23		9.45	3.33333	23.0019	4.85	3.985	23		8.35	3.33333	25.9072	7.78	3.33333	26.236
8.35	3.6	23	4.85	3.995	23		9.45	3.6	23.0157	4.85	3.995	23		8.35	3.6	26.2547	7.78	3.6	26.5463
8.35	3.86667	23	4.93	3.33333	23		9.45	3.86667	23.1054	4.93	3.33333	23		8.35	3.86667	26.7858	7.78	3.86667	27.0205
9.15	3.33333	23	4.93	3.6	23		10.05	3.33333	23.0014	4.93	3.6	23		9.15	3.33333	26.1078	8.09999	3.33333	26.5628
9.15	3.6	23	4.93	3.685	23		10.05	3.6	23.0122	4.93	3.685	23		9.15	3.6	26.4749	8.09999	3.6	26.9218
9.15	3.86667	23	4.93	3.845	23		10.05	3.86667	23.0849	4.93	3.845	23		9.15	3.86667	27.0197	8.09999	3.86667	27.459
9.65	3.33333	23	4.93	3.925	23		10.35	3.33333	23.0008	4.93	3.925	23		9.65	3.33333	25.9268	8.73999	3.33333	26.9144
9.65	3.6	23	4.93	3.965	23		10.35	3.6	23.0066	4.93	3.965	23		9.65	3.6	26.2781	8.73999	3.6	27.3124
9.65	3.86667	23	4.93	3.985	23		10.35	3.86667	23.0436	4.93	3.985	23		9.65	3.86667	26.8132	8.73999	3.86667	27.9044
10.05	3.33333	23	4.93	3.995	23		10.5	3.33333	23.0005	4.93	3.995	23		10.05	3.33333	25.6101	9.8	3.33333	26.5951
10.05	3.6	23	4.97	3.33333	23		10.5	3.6	23.0034	4.97	3.33333	23		10.05	3.6	25.9072	9.8	3.6	26.9587
10.05	3.86667	23	4.97	3.6	23		10.5	3.86667	23.0186	4.97	3.6	23		10.05	3.86667	26.3723	9.8	3.86667	27.5108
10.25	3.33333	23	4.97	3.685	23		10.8	3.33333	23.0001	4.97	3.685	23		10.25	3.33333	25.4028	10.2	3.33333	26.198
10.25	3.6	23	4.97	3.845	23		10.8	3.6	23.0006	4.97	3.845	23		10.25	3.6	25.6487	10.2	3.6	26.5069
10.25	3.86667	23	4.97	3.925	23		10.8	3.86667	23.0024	4.97	3.925	23.0001		10.25	3.86667	26.0203	10.2	3.86667	26.9831
10.35	3.33333	23	4.97	3.965	23		11	3.33333	23	4.97	3.965	23.0001		10.35	3.33333	25.2922	10.4	3.33333	25.9505
10.35	3.6	23	4.97	3.985	23		11	3.6	23.0002	4.97	3.985	23.0001		10.35	3.6	25.5071	10.4	3.6	26.2098
10.35	3.86667	23	4.97	3.995	23		11	3.86667	23.0007	4.97	3.995	23.0001		10.35	3.86667	25.8116	10.4	3.86667	26.5984
10.5	3.33333	23	4.99	3.33333	23		11.75	3.33333	23	4.99	3.33333	23		10.5	3.33333	25.122	10.5	3.33333	25.819
10.5	3.6	23	4.99	3.6	23		11.75	3.6	23	4.99	3.6	23		10.5	3.6	25.2926	10.5	3.6	26.0493
10.5	3.86667	23	4.99	3.685	23		11.75	3.86667	23	4.99	3.685	23		10.5	3.86667	25.5097	10.5	3.86667	26.3795
10.8	3.33333	23	4.99	3.845	23		12.5	3.33333	23	4.99	3.845	23		10.8	3.33333	24.7895	10.55	3.33333	25.7526
10.8	3.6	23	4.99	3.925	23		12.5	3.6	23	4.99	3.925	23.0001		10.8	3.6	24.8964	10.55	3.6	25.9675
10.8	3.86667	23	4.99	3.965	23		12.5	3.86667	23	4.99	3.965	23.0001		10.8	3.86667	25.0086	10.55	3.86667	26.2651
11	3.33333	23	4.99	3.985	23		13	3.6	23	4.99	3.985	23.0001		11	3.33333	24.583	10.65	3.33333	25.6176
11	3.6	23	5	3.33333	23		13	3.33333	23	5	3.33333	23		11	3.6	24.6684	10.65	3.6	25.8037
11	3.86667	23	5	3.6	23		12.75	3.6	23	5	3.6	23		11	3.86667	24.7438	10.65	3.86667	26.0436
12.5	3.33333	23	5	3.685	23		15	3.6	23	5	3.685	23		12.5	3.33333	23.5637	10.825	3.33333	25.3819
12.5	3.6	23	5	3.845	23		14	3.6	23	5	3.845	23.0001		12.5	3.6	23.58	10.825	3.6	25.5248
12.5	3.86667	23	5	3.925	23		14	3.33333	23	5	3.925	23.0001		12.5	3.86667	23.5944	10.825	3.86667	25.6885
13	3.33333	23	5	3.965	23		15	3.33333	23	5	3.965	23.0001		13	3.33333	23.4014	11	3.33333	25.1538
13	3.6	23	5	3.985	23		15	3.86667	23	5	3.985	23.0001		13	3.6	23.4133	11	3.6	25.2649
13	3.86667	23	5.02	3.33333	23		14	3.86667	23	5.02	3.33333	23		13	3.86667	23.4067	11	3.86667	25.3766
14	3.33333	23	5.02	3.6	23		16	3.33333	23	5.02	3.6	23		14	3.33333	23.1985	11.9	3.33333	24.2273
14	3.6	23	5.02	3.685	23		16	3.6	23	5.02	3.685	23		14	3.6	23.2035	11.9	3.6	24.2582
14	3.86667	23	5.02	3.845	23		16	3.86667	23	5.02	3.845	23.0001		14	3.86667	23.2169	11.9	3.86667	24.2807
13.5	3.86667	23	5.02	3.925	23		17.75	3.6	23	5.02	3.925	23.0001		13.5	3.86667	23.2768	12.5	3.33333	23.8357
15.6667	3.33333	23	5.02	3.965	23		17.75	3.33333	23	5.02	3.965	23.0001		15.6667	3.33333	23.0538	12.5	3.6	23.8556
15.6667	3.6	23	5.02	3.985	23		18.5	3.6	23	5.02	3.985	23.0002		15.6667	3.6	23.0549	12.5	3.86667	23.873
15.6667	3.86667	23	5.06	3.33333	23		18.5	3.33333	23	5.06	3.33333	23		15.6667	3.86667	23.0501	13	3.33333	23.607
17	3.33333	23	5.06	3.6	23		18.5	3.86667	23	5.06	3.6	23		17	3.33333	23.0174	13	3.6	23.6185
17	3.6	23	5.06	3.685	23		17.75	3.86667	23	5.06	3.685	23		17	3.6	23.0157	13	3.86667	23.6256
17	3.86667	23	5.06	3.845	23		19.5	3.33333	23	5.06	3.845	23.0001		17	3.86667	23.0161	14	3.6	23.322
16.3333	3.86667	23	5.06	3.925	23		19.5	3.6	23	5.06	3.925	23.0002		16.3333	3.86667	23.0274	14	3.33333	23.3129
19.5	3.6	23	5.06	3.965	23		19.5	3.86667	23	5.06	3.965	23.0002		19.5	3.6	23.0019	13.5	3.6	23.4246
18.5	3.6	23	5.06	3.985	23		20.5	3.33333	23	5.06	3.985	23.0002		18.5	3.6	23.0051	15.6667	3.33333	23.0899
18.5	3.33333	23	5.14	3.33333	23		20.5	3.6	23	5.14	3.33333	23		18.5	3.33333	23.0049	15.6667	3.6	23.0916
19.5	3.33333	23	5.14	3.6	23		20.5	3.86667	23	5.14	3.6	23		19.5	3.33333	23.0019	14	3.86667	23.3449
19.5	3.86667	23	5.14	3.685	23		21.5	3.33333	23	5.14	3.685	23.0001		19.5	3.86667	23.0018	15.6667	3.86667	23.0838
18.5	3.86667	23	5.14	3.845	23		21.5	3.6	23	5.14	3.845	23.0002		18.5	3.86667	23.0047	17	3.33333	23.0303
21	3.33333	23	5.14	3.925	23		21.5	3.86667	23	5.14	3.925	23.0003		21	3.33333	23.0005	17	3.6	23.0276
21	3.6	23	5.14	3.965	23		22.5	3.33333	23	5.14	3.965	23.0003		21	3.6	23.0005	17	3.86667	23.0284
21	3.86667	23	5.14	3.985	23		22.5	3.6	23	5.14	3.985	23.0003		21	3.86667	23.0005	16.3333	3.86667	23.0471
22.5	3.33333	23	5.3	3.33333	23		22.5	3.86667	23	5.3	3.33333	23		22.5	3.33333	23.0002	19.5	3.6	23.0035
22.5	3.6	23	5.3	3.6	23		23.5	3.33333	23	5.3	3.6	23.0001		22.5	3.6	23.0002	18.5	3.6	23.0093
22.5	3.86667	23	5.3	3.685	23		23.5	3.6	23	5.3	3.685	23.0002		22.5	3.86667	23.0002	18.5	3.33333	23.009
23.5	3.33333	23	5.3	3.845	23		23.5	3.86667	23	5.3	3.845	23.0006		23.5	3.33333	23.0001	19.5	3.33333	23.0036
23.5	3.6	23	5.3	3.925	23		24.25	3.6	23	5.3	3.925	23.0011		23.5	3.6	23.0001	19.5	3.86667	23.0033
23.5	3.86667	23	5.3	3.965	23		24.25	3.33333	23	5.3	3.965	23.0014		23.5	3.86667	23.0001	18.5	3.86667	23.0086
4	3.6	23	5.3	3.985	23		24.25	3.86667	23	5.3	3.985	23.0015		4	3.6	23.2861	21	3.33333	23.001
4	3.33333	23	5.62	3.33333	23		4	3.6	23	5.62	3.33333	23.0001		4	3.33333	23.2922	21	3.6	23.001
5	3.33333	23	5.62	3.6	23		4	3.33333	23	5.62	3.6	23.0005		5	3.33333	23.454	21	3.86667	23.001
5	3.6	23	5.62	3.685	23		3.5	3.6	23	5.62	3.685	23.0008		5	3.6	23.4632	22.5	3.33333	23.0003
4.5	3.33333	23	5.62	3.845	23		3.5	3.33333	23	5.62	3.845	23.0024		4.5	3.33333	23.3432	22.5	3.6	23.0003
4	3.86667	23	5.62	3.925	23		4	3.86667	23	5.62	3.925	23.004		4	3.86667	23.2909	22.5	3.86667	23.0004
5	3.86667	23	5.62	3.965	23		3.5	3.86667	23	5.62	3.965	23.0051		5	3.86667	23.4626	23.5	3.33333	23.0001
4.5	3.86667	23	5.62	3.985	23		26	3.6	23	5.62	3.985	23.0058		4.5	3.86667	23.3428	23.5	3.6	23.0001
25	3.33333	23	6.31	3.33333	23		26	3.33333	23	6.31	3.33333	23.0019		25	3.33333	23	23.5	3.86667	23.0001
25	3.6	23	6.31	3.6	23		26.5	3.6	23	6.31	3.6	23.0092		25	3.6	23	13.5	3.86667	23.4443
26	3.6	23	6.31	3.685	23		26.5	3.33333	23	6.31	3.685	23.0136		26	3.6	23	5.745	3.6	24.098
26	3.33333	23	6.31	3.845	23		26	3.86667	23	6.31	3.845	23.0278		26	3.33333	23	5.745	3.33333	24.0958
25.5	3.33333	23	6.31	3.925	23		26.5	3.86667	23	6.31	3.925	23.038		25.5	3.33333	23	5.745	3.86667	24.1308
25	3.86667	23	6.31	3.965	23		12.75	3.86667	23	6.31	3.965	23.0438		25	3.86667	23	17.75	3.86667	23.0149
26	3.86667	23	6.31	3.985	23		13	3.86667	23	6.31	3.985	23.047		26	3.86667	23	17.75	3.6	23.0149
25.5	3.86667	23	7	3.33333	23		4.5	3.33333	23	7	3.33333	23.0346		25.5	3.86667	23	24.25	3.6	23.0001
3.5	3.33333	23	7	3.6	23		4.5	3.6	23	7	3.6	23.1647		3.5	3.33333	23.2444	24.25	3.33333	23.0001
3.5	3.6	23	7	3.685	23		4.5	3.86667	23	7	3.685	23.2758		3.5	3.6	23.2435	24.25	3.86667	23.0001
3.5	3.86667	23	7	3.845	23		5.745	3.33333	23	7	3.845	23.5747		3.5	3.86667	23.2429	4.5	3.6	23.5796
5.745	3.33333	23	7	3.925	23		5.745	3.6	23	7	3.925	23.8147		5.745	3.33333	23.6805	4.5	3.33333	23.5939
5.745	3.6	23	7	3.965	23		5.745	3.86667	23	7	3.965	23.9512		5.745	3.6	23.6963	4	3.6	23.4933
5.745	3.86667	23	7	3.985	23		13.5	3.86667	23	7	3.985	24.0215		5.745	3.86667	23.7024	4	3.33333	23.4959
17.75	3.86667	23	7.18	3.33333	23		13.5	3.6	23	7.18	3.33333	23.0592		17.75	3.86667	23.0082	5	3.6	23.7514
17.75	3.6	23	7.18	3.6	23		16.5	3.86667	23	7.18	3.6	23.3334		17.75	3.6	23.0083	5	3.33333	23.7565
24.25	3.33333	23	7.18	3.685	23		16.5	3.6	23	7.18	3.685	23.5206		24.25	3.33333	23	4	3.86667	23.4936
24.25	3.6	23	7.18	3.845	23		25.5	3.33333	23	7.18	3.845	24.2056		24.25	3.6	23	4.5	3.86667	23.5933
24.25	3.86667	23	7.18	3.925	23		25.5	3.6	23	7.18	3.925	24.753		24.25	3.86667	23.0001	5	3.86667	23.7692
26.5	3.33333	23	7.18	3.965	23		25.5	3.86667	23	7.18	3.965	25.0913		26.5	3.33333	23	5.3725	3.6	23.8926
26.5	3.6	23	7.18	3.985	23		17.375	3.33333	23	7.18	3.985	25.2791		26.5	3.6	23	5.3725	3.33333	23.9069
26.5	3.86667	23	7.36	3.33333	23		17.375	3.6	23	7.36	3.33333	23.1095		26.5	3.86667	23	5.3725	3.86667	23.9319
5.3725	3.33333	23	7.36	3.6	23		4.75	3.33333	23	7.36	3.6	23.6382		5.3725	3.33333	23.5541	17.75	3.33333	23.0147
5.3725	3.6	23	7.36	3.685	23		4.75	3.6	23	7.36	3.685	24.0479		5.3725	3.6	23.5551	17.375	3.6	23.0173
5.3725	3.86667	23	7.36	3.845	23		5	3.33333	23	7.36	3.845	25.5137		5.3725	3.86667	23.5699	17.375	3.86667	23.0184
17.75	3.33333	23	7.36	3.925	23		5	3.6	23	7.36	3.925	26.7136		17.75	3.33333	23.0081	24.625	3.6	23.0001
17.375	3.6	23	7.36	3.965	23		4.75	3.86667	23	7.36	3.965	27.4132		17.375	3.6	23.0096	24.625	3.33333	23.0001
17.375	3.86667	23	7.36	3.985	23		5	3.86667	23	7.36	3.985	27.776		17.375	3.86667	23.0102	25	3.6	23.0001
24.625	3.33333	23	7.44	3.33333	23		5.3725	3.33333	23	7.44	3.33333	23.1361		24.625	3.33333	23	25	3.33333	23.0001
24.625	3.6	23	7.44	3.6	23		5.3725	3.6	23	7.44	3.6	23.8341		24.625	3.6	23	24.625	3.86667	23.0001
24.625	3.86667	23	7.44	3.685	23		5.3725	3.86667	23	7.44	3.685	24.3595		24.625	3.86667	23	25	3.86667	23.0001
6.49	3.2	23	7.44	3.845	23		13.5	3.33333	23	7.44	3.845	26.4234		6.49	3.2	24.0639	25.5	3.6	23
7	3.2	23	7.44	3.925	23		13.25	3.6	23	7.44	3.925	28.1375		7	3.2	24.4499	25.5	3.33333	23
6.49	4	23	7.44	3.965	23		13.25	3.86667	23	7.44	3.965	29.1131		6.49	4	24.1409	26	3.6	23
7	4	23	7.44	3.985	23		16.5	3.33333	23	7.44	3.985	29.5788		7	4	24.6195	26	3.33333	23
7.18	3.2	23	7.48	3.33333	23		16.75	3.6	23	7.48	3.33333	23.15		7.18	3.2	24.6864	25.5	3.86667	23
7.18	4	23	7.48	3.6	23		16.75	3.86667	23	7.48	3.6	23.9377		7.18	4	24.9559	26	3.86667	23
7.36	3.2	23	7.48	3.685	23		25.25	3.6	23	7.48	3.685	24.5286		7.36	3.2	24.8493	6.49	3.2	24.6008
7.36	4	23	7.48	3.845	23		25.25	3.33333	23	7.48	3.845	26.9752		7.36	4	25.2273	7	3.2	25.0927
7.44	3.2	23	7.48	3.925	23		25.25	3.86667	23	7.48	3.925	29.1261		7.44	3.2	24.9497	6.49	4	24.7279
7.44	4	23	7.48	3.965	23		16.75	3.33333	23	7.48	3.965	30.3886		7.44	4	25.4172	7	4	25.3813
7.48	3.2	23	7.48	3.985	23		17	3.6	23	7.48	3.985	30.834		7.48	3.2	24.9981	7.135	3.2	25.3496
7.48	4	23	7.5	3.33333	23		17	3.33333	23	7.5	3.33333	23.1564		7.48	4	25.5164	7.135	4	25.7899
7.5	3.2	23	7.5	3.6	23		6.49	3.2	23	7.5	3.6	23.9941		7.5	3.2	25.0305	7.27	3.2	25.5146
7.5	4	23	7.5	3.685	23		7	3.2	23	7.5	3.685	24.6098		7.5	4	25.5859	7.27	4	26.1004
7.54	3.2	23	7.5	3.845	23		6.49	4	23	7.5	3.845	27.2785		7.54	3.2	25.0724	7.39	3.2	25.6513
7.54	4	23	7.5	3.925	23		7	4	23.0004	7.5	3.925	29.7325		7.54	4	25.6797	7.39	4	26.3939
7.595	3.2	23	7.5	3.965	23		7.18	3.2	23	7.5	3.965	31.3818		7.595	3.2	25.1276	7.45	3.2	25.7348
7.595	4	23	7.5	3.985	23		7.18	4	23.002	7.5	3.985	32.2015		7.595	4	25.8101	7.45	4	26.5872
7.65	3.2	23	7.54	3.33333	23		7.36	3.2	23.0001	7.54	3.33333	23.1702		7.65	3.2	25.1983	7.48	3.2	25.778
7.65	4	23	7.54	3.6	23		7.36	4	23.008	7.54	3.6	24.096		7.65	4	25.9864	7.48	4	26.6868
7.75	3.2	23	7.54	3.685	23		7.44	3.2	23.0001	7.54	3.685	24.7762		7.75	3.2	25.3162	7.5	3.2	25.8119
7.75	4	23	7.54	3.845	23		7.44	4	23.017	7.54	3.845	27.8172		7.75	4	26.2872	7.5	4	26.763
7.95	3.2	23	7.54	3.925	23		7.48	3.2	23.0001	7.54	3.925	30.7284		7.95	3.2	25.5273	7.54	3.2	25.8669
7.95	4	23	7.54	3.965	23		7.48	4	23.0247	7.54	3.965	32.9409		7.95	4	26.7275	7.54	4	26.8808
8.35	3.2	23	7.54	3.985	23		7.5	3.2	23.0001	7.54	3.985	34.465		8.35	3.2	25.832	7.62	3.2	25.9745
8.35	4	23	7.62	3.33333	23		7.5	4	23.0316	7.62	3.33333	23.1962		8.35	4	27.1762	7.62	4	27.086
9.15	3.2	23	7.62	3.6	23		7.54	3.2	23.0002	7.62	3.6	24.2801		9.15	3.2	25.9994	7.78	3.2	26.1757
9.15	4	23	7.62	3.685	23		7.54	4	23.0434	7.62	3.685	25.0744		9.15	4	27.3773	7.78	4	27.3973
9.65	3.2	23	7.62	3.845	23		7.595	3.2	23.0002	7.62	3.845	28.6628		9.65	3.2	25.8268	8.09999	3.2	26.5044
9.65	4	23	7.62	3.925	23		7.595	4	23.0646	7.62	3.925	32.0156		9.65	4	27.1783	8.09999	4	27.8898
10.05	3.2	23	7.62	3.965	23		7.65	3.2	23.0003	7.62	3.965	34.3513		10.05	3.2	25.5522	8.73999	3.2	26.8199
10.05	4	23	7.62	3.985	23		7.65	4	23.1303	7.62	3.985	35.7205		10.05	4	26.7577	8.73999	4	28.3229
10.25	3.2	23	7.78	3.33333	23		7.95	3.2	23.0004	7.78	3.33333	23.2372		10.25	3.2	25.3447	9.8	3.2	26.5633
10.25	4	23	7.78	3.6	23		7.95	4	23.2198	7.78	3.6	24.5377		10.25	4	26.3242	9.8	4	27.9753
10.35	3.2	23	7.78	3.685	23		8.55	3.2	23.0005	7.78	3.685	25.4894		10.35	3.2	25.2049	10.2	3.2	26.1486
10.35	4	23	7.78	3.845	23		8.55	4	23.2605	7.78	3.845	29.6635		10.35	4	25.9669	10.2	4	27.3884
10.5	3.2	23	7.78	3.925	23		9.45	3.2	23.0005	7.78	3.925	33.445		10.5	3.2	25.0251	10.4	3.2	25.8928
10.5	4	23	7.78	3.965	23		9.45	4	23.2605	7.78	3.965	35.9976		10.5	4	25.5543	10.4	4	26.9165
10.8	3.2	23	7.78	3.985	23		10.05	3.2	23.0004	7.78	3.985	37.4733		10.8	3.2	24.7688	10.5	3.2	25.7541
10.8	4	23	8.1	3.33333	23		10.05	4	23.2209	8.1	3.33333	23.2784		10.8	4	25.0873	10.5	4	26.6213
11	3.2	23	8.1	3.6	23		10.35	3.2	23.0002	8.1	3.6	24.7644		11	3.2	24.4184	10.55	3.2	25.6601
11	4	23	8.1	3.685	23		10.35	4	23.12	8.1	3.685	25.8514		11	4	24.6157	10.55	4	26.4126
12.5	3.2	23	8.1	3.845	23		10.5	3.2	23.0001	8.1	3.845	30.4629		12.5	3.2	23.5862	10.65	3.2	25.5265
12.5	4	23	8.1	3.925	23		10.5	4	23.0322	8.1	3.925	34.5726		12.5	4	23.6344	10.65	4	26.1305
13	3.2	23	8.1	3.965	23		10.8	3.2	23	8.1	3.965	37.3091		13	3.2	23.3819	10.825	3.2	25.3272
13	4	23	8.1	3.985	23		10.8	4	23.0045	8.1	3.985	38.8803		13	4	23.51	10.825	4	25.7647
14	3.2	23	8.85999	3.33333	23		11	3.2	23	8.85999	3.33333	23.2987		14	3.2	23.1918	11	3.2	24.9645
15.6667	3.2	23	8.85999	3.6	23		11	4	23.0008	8.85999	3.6	24.8659		15.6667	3.2	23.0537	11	4	25.2304
14	4	23	8.85999	3.685	23		11.75	3.2	23	8.85999	3.685	26.0211		14	4	23.2112	11.9	3.2	24.2464
15.6667	4	23	8.85999	3.845	23		11.75	4	23	8.85999	3.845	30.8474		15.6667	4	23.0498	11.9	4	24.3261
17	3.2	23	8.85999	3.925	23		12.5	3.2	23	8.85999	3.925	35.1522		17	3.2	23.0177	12.5	3.2	23.8358
18.5	3.2	23	8.85999	3.965	23		12.5	4	23	8.85999	3.965	38.0178		18.5	3.2	23.0049	12.5	4	23.894
19.5	3.2	23	8.85999	3.985	23		13	3.2	23	8.85999	3.985	39.6634		19.5	3.2	23.0019	13	3.2	23.5768
18.5	4	23	9.62	3.33333	23		14	3.2	23	9.62	3.33333	23.2847		18.5	4	23.0044	13	4	23.7795
19.5	4	23	9.62	3.6	23		15	3.2	23	9.62	3.6	24.7832		19.5	4	23.0016	14	3.2	23.3013
21	3.2	23	9.62	3.685	23		14	4	23	9.62	3.685	25.8915		21	3.2	23.0005	15.6667	3.2	23.0905
21	4	23	9.62	3.845	23		15	4	23	9.62	3.845	30.5296		21	4	23.0005	14	4	23.347
22.5	3.2	23	9.62	3.925	23		16	3.2	23	9.62	3.925	34.6778		22.5	3.2	23.0001	15.6667	4	23.0852
22.5	4	23	9.62	3.965	23		16	4	23	9.62	3.965	37.4439		22.5	4	23.0002	17	3.2	23.0309
23.5	3.2	23	9.62	3.985	23		17.75	3.2	23	9.62	3.985	39.0339		23.5	3.2	23.0001	18.5	3.2	23.009
23.5	4	23	10.5	3.33333	23		18.5	3.2	23	10.5	3.33333	23.1354		23.5	4	23.0001	19.5	3.2	23.0035
5.745	3.2	23	10.5	3.6	23		17.75	4	23	10.5	3.6	23.8874		5.745	3.2	23.6716	18.5	4	23.0081
5.745	4	23	10.5	3.685	23		18.125	4	23	10.5	3.685	24.3789		5.745	4	23.7038	19.5	4	23.0031
13.5	4	23	10.5	3.845	23		18.5	4	23	10.5	3.845	26.667		13.5	4	23.2779	21	3.2	23.001
16.3333	4	23	10.5	3.925	23		19.5	3.2	23	10.5	3.925	28.6361		16.3333	4	23.0274	21	4	23.0011
17	4	23	10.5	3.965	23		19	4	23	10.5	3.965	29.9392		17	4	23.0109	22.5	3.2	23.0003
17.75	4	23	10.5	3.985	23		19.5	4	23	10.5	3.985	30.6855		17.75	4	23.008	22.5	4	23.0004
24.25	3.2	23	11	3.33333	23		20.5	3.2	23	11	3.33333	23.0457		24.25	3.2	23	23.5	3.2	23.0001
24.25	4	23	11	3.6	23		20.5	4	23	11	3.6	23.26		24.25	4	23.0001	23.5	4	23.0002
3	3.2	23	11	3.685	23		21.5	3.2	23	11	3.685	23.4338		3	3.2	23.2297	5.745	3.2	24.0833
3.5	3.2	23	11	3.845	23		21.5	4	23	11	3.845	24.0661		3.5	3.2	23.2449	5.745	4	24.1349
3	3.33333	23	11	3.925	23		22.5	3.2	23	11	3.925	24.6387		3	3.33333	23.2295	16.3333	4	23.0472
4	3.2	23	11	3.965	23		22.5	4	23	11	3.965	25.0164		4	3.2	23.2965	17	4	23.0198
4.5	3.2	23	11	3.985	23		23.5	3.2	23	11	3.985	25.232		4.5	3.2	23.3441	17.75	4	23.0146
5	3.2	23	12	3.33333	23		23	4	23	12	3.33333	23.0019		5	3.2	23.4504	24.25	3.2	23.0001
3	3.6	23	12	3.6	23		23.5	4	23	12	3.6	23.0104		3	3.6	23.2291	24.25	4	23.0001
3	3.86667	23	12	3.685	23		24.25	3.2	23	12	3.685	23.0162		3	3.86667	23.2282	3.5	3.6	23.4263
3.5	4	23	12	3.845	23		23.875	4	23	12	3.845	23.0371		3.5	4	23.2426	3.5	3.33333	23.4272
3	4	23	12	3.925	23		24.25	4	23	12	3.925	23.0539		3	4	23.2277	3.5	3.86667	23.4247
4	4	23	12	3.965	23		4	3.2	23	12	3.965	23.0644		4	4	23.2944	26.5	3.6	23
4.5	4	23	12	3.985	23		3.5	3.2	23	12	3.985	23.0701		4.5	4	23.343	26.5	3.33333	23
5	4	23	13	3.33333	23		3.5	4	23	13	3.33333	23		5	4	23.4631	26.5	3.86667	23
25.5	3.2	23	13	3.6	23		4	4	23	13	3.6	23.0003		25.5	3.2	23	13.5	4	23.4452
25	3.2	23	13	3.685	23		4.5	3.2	23	13	3.685	23.0005		25	3.2	23	3.5	3.2	23.4273
26	3.2	23	13	3.845	23		4.5	4	23	13	3.845	23.0011		26	3.2	23	3	3.33333	23.4047
26.5	3.2	23	13	3.925	23		5.745	3.2	23	13	3.925	23.0016		26.5	3.2	23	3	3.2	23.4048
27	3.33333	23	13	3.965	23		5.745	4	23	13	3.965	23.0019		27	3.33333	23	4	3.2	23.497
27	3.2	23	13	3.985	23		13.5	4	23	13	3.985	23.0017		27	3.2	23	4.5	3.2	23.5944
27	3.6	23	14	3.33333	23		16.5	4	23	14	3.33333	23		27	3.6	23	5	3.2	23.7477
27	3.86667	23	14	3.6	23		26	3.2	23	14	3.6	23		27	3.86667	23	3	3.6	23.404
25	4	23	14	3.685	23		25.5	3.2	23	14	3.685	23		25	4	23	3	3.86667	23.4026
25.5	4	23	14	3.845	23		25.5	4	23	14	3.845	23		25.5	4	23	3.5	4	23.4235
26	4	23	14	3.925	23		26	4	23	14	3.925	23		26	4	23	3	4	23.4015
26.5	4	23	14	3.965	23		26.5	3.2	23	14	3.965	23		26.5	4	23	4	4	23.4934
27	4	23	14	3.985	23		26.5	4	23	14	3.985	23		27	4	23	4.5	4	23.5927
5.3725	3.2	23	13.5	3.985	23		17.375	3.2	23	13.5	3.985	23		5.3725	3.2	23.5522	5	4	23.7654
5.3725	4	23	15	3.33333	23		17	3.2	23	15	3.33333	23		5.3725	4	23.5761	5.3725	3.2	23.9045
17.375	4	23	15	3.6	23		16.5	3.2	23	15	3.6	23		17.375	4	23.0099	5.3725	4	23.9424
24.625	3.2	23	15	3.685	23		3.25	3.6	23	15	3.685	23		24.625	3.2	23	17.375	4	23.018
24.625	4	23	15	3.845	23		3.25	3.33333	23	15	3.845	23		24.625	4	23	24.625	3.2	23.0001
7	3.13333	23	15	3.925	23		3.25	3.86667	23	15	3.925	23		7	3.13333	24.4941	25	3.2	23
6.49	3.13333	23	15	3.965	23		26.75	3.6	23	15	3.965	23		6.49	3.13333	24.0736	24.625	4	23.0001
6.49	3.06667	23	15	3.985	23		26.75	3.33333	23	15	3.985	23		6.49	3.06667	24.066	25	4	23.0001
7	3.06667	23	14.5	3.985	23		26.75	3.86667	23	14.5	3.985	23		7	3.06667	24.4823	25.5	3.2	23
7.18	3.06667	23	16	3.33333	23		17.1875	3.6	23	16	3.33333	23		7.18	3.06667	24.6556	26	3.2	23
7.18	3.13333	23	16	3.6	23		17	3.86667	23	16	3.6	23		7.18	3.13333	24.6695	26.5	3.2	23
7.36	3.06667	23	16	3.685	23		17.1875	3.86667	23	16	3.685	23		7.36	3.06667	24.8379	27	3.2	23
7.36	3.13333	23	16	3.845	23		17.375	3.86667	23	16	3.845	23		7.36	3.13333	24.8544	27	3.33333	23
7.44	3.06667	23	16	3.925	23		24.625	3.6	23	16	3.925	23		7.44	3.06667	24.9208	27	3.6	23
7.44	3.13333	23	16	3.965	23		24.625	3.33333	23	16	3.965	23		7.44	3.13333	24.9386	27	3.86667	23
7.48	3.06667	23	16	3.985	23		24.8125	3.6	23	16	3.985	23		7.48	3.06667	24.9623	25.5	4	23
7.48	3.13333	23	16	3.995	23		24.8125	3.33333	23	16	3.995	23		7.48	3.13333	24.9808	26	4	23
7.5	3.06667	23	15	3.995	23		25	3.6	23	15	3.995	23		7.5	3.06667	24.9831	26.5	4	23
7.5	3.13333	23	17	3.33333	23		25	3.33333	23	17	3.33333	23		7.5	3.13333	25.002	27	4	23
7.54	3.06667	23	17	3.6	23		24.625	3.86667	23	17	3.6	23		7.54	3.06667	25.0246	-6.3333	2.33333	23
7.54	3.13333	23	17	3.685	23		24.8125	3.86667	23	17	3.685	23		7.54	3.13333	25.0442	-6.3333	1.61667	23
7.595	3.06667	23	17	3.845	23		25	3.86667	23	17	3.845	23		7.595	3.06667	25.0815	-5	2.33333	23
7.595	3.13333	23	17	3.925	23		12.75	4	23	17	3.925	23		7.595	3.13333	25.102	-5	1.61667	23
7.65	3.06667	23	16.5	3.925	23		13	4	23	16.5	3.925	23		7.65	3.06667	25.1379	-5.6667	1.61667	23
7.65	3.13333	23	17.75	3.33333	23		17.375	4	23	17.75	3.33333	23		7.65	3.13333	25.1594	-2.3333	2.33333	23.0001
7.75	3.06667	23	17.75	3.6	23		24.625	3.2	23	17.75	3.6	23		7.75	3.06667	25.2385	-2.3333	1.61667	23.0001
7.75	3.13333	23	17.75	3.685	23		24.625	4	23	17.75	3.685	23		7.75	3.13333	25.2617	-3.6667	1.61667	23
7.95	3.06667	23	17.75	3.845	23		3	3.2	23	17.75	3.845	23		7.95	3.06667	25.4271	0.3333	2.33333	23.0007
7.95	3.13333	23	17.75	3.925	23		3.25	3.2	23	17.75	3.925	23		7.95	3.13333	25.4535	0.3333	1.61667	23.0006
8.35	3.06667	23	17	3.965	23		3	3.33333	23	17	3.965	23		8.35	3.06667	25.7232	-1	1.61667	23.0002
8.35	3.13333	23	17.75	3.965	23		3	3.6	23	17.75	3.965	23		8.35	3.13333	25.7537	5	2.33333	23.0186
9.15	3.06667	23	17.375	3.965	23		3	3.86667	23	17.375	3.965	23		9.15	3.06667	25.9108	5	1.61667	23.0128
9.15	3.13333	23	18.5	3.33333	23		3.25	4	23	18.5	3.33333	23		9.15	3.13333	25.9434	6.49	2.33333	23.0455
9.65	3.06667	23	18.5	3.6	23		3	4	23	18.5	3.6	23		9.65	3.06667	25.7406	6.49	1.61667	23.0281
9.65	3.13333	23	18.5	3.685	23		4.75	3.2	23	18.5	3.685	23		9.65	3.13333	25.7714	5.745	1.61667	23.0194
10.05	3.06667	23	18.5	3.845	23		5	3.2	23	18.5	3.845	23		10.05	3.06667	25.4522	6.49	0.9	23.0143
10.05	3.13333	23	18.5	3.925	23		4.75	4	23	18.5	3.925	23		10.05	3.13333	25.4788	7	1.61667	23.0343
10.25	3.06667	23	18.5	3.965	23		5	4	23	18.5	3.965	23		10.25	3.06667	25.2668	7	0.9	23.0177
10.25	3.13333	23	18.5	3.985	23		5.3725	3.2	23	18.5	3.985	23		10.25	3.13333	25.2903	7	2.33333	23.0565
10.35	3.06667	23	17.75	3.985	23		5.3725	4	23	17.75	3.985	23		10.35	3.06667	25.1678	7.135	1.61667	23.0359
10.35	3.13333	23	18.5	3.995	23		13.25	4	23	18.5	3.995	23		10.35	3.13333	25.1895	7.135	0.9	23.0185
10.5	3.06667	23	17.75	3.995	23		16.75	4	23	17.75	3.995	23		10.5	3.06667	25.0156	7.135	2.33333	23.0597
10.5	3.13333	23	19.5	3.33333	23		17	4	23	19.5	3.33333	23		10.5	3.13333	25.0347	7.27	1.61667	23.0375
10.8	3.06667	23	19.5	3.6	23		25.25	3.2	23	19.5	3.6	23		10.8	3.06667	24.7139	7.27	0.9	23.0193
10.8	3.13333	23	19.5	3.685	23		25	3.2	23	19.5	3.685	23		10.8	3.13333	24.7287	7.27	2.33333	23.0627
11	3.06667	23	19.5	3.845	23		25.25	4	23	19.5	3.845	23		11	3.06667	24.5226	7.39	1.61667	23.0389
11	3.13333	23	19.5	3.925	23		25	4	23	19.5	3.925	23		11	3.13333	24.5351	7.39	0.9	23.0199
12.5	3.06667	23	19.5	3.965	23		26.75	3.2	23	19.5	3.965	23		12.5	3.06667	23.5471	7.39	2.33333	23.0653
12.5	3.13333	23	19.5	3.985	23		27	3.33333	23	19.5	3.985	23		12.5	3.13333	23.5511	7.45	1.61667	23.0396
13	3.06667	23	19.5	3.995	23		27	3.2	23	19.5	3.995	23		13	3.06667	23.3891	7.45	0.9	23.0203
13	3.13333	23	20.5	3.33333	23		27	3.6	23	20.5	3.33333	23		13	3.13333	23.392	7.45	2.33333	23.0667
14	3.06667	23	20.5	3.6	23		27	3.86667	23	20.5	3.6	23		14	3.06667	23.1926	7.48	1.61667	23.0399
14	3.13333	23	20.5	3.685	23		26.75	4	23	20.5	3.685	23		14	3.13333	23.194	7.48	0.9	23.0204
15.6667	3.06667	23	20.5	3.845	23		27	4	23	20.5	3.845	23		15.6667	3.06667	23.0523	7.48	2.33333	23.0673
15.6667	3.13333	23	20.5	3.925	23		17.1875	4	23	20.5	3.925	23		15.6667	3.13333	23.0526	7.5	1.61667	23.0401
17	3.06667	23	20.5	3.965	23		24.8125	3.2	23	20.5	3.965	23		17	3.06667	23.0175	7.5	0.9	23.0205
17	3.13333	23	20.5	3.985	23		24.8125	4	23	20.5	3.985	23		17	3.13333	23.0176	7.5	2.33333	23.0677
18.5	3.06667	23	20.5	3.995	23		7	3.13333	23	20.5	3.995	23		18.5	3.06667	23.0047	7.54	1.61667	23.0405
18.5	3.13333	23	21.5	3.33333	23		6.49	3.13333	23	21.5	3.33333	23		18.5	3.13333	23.0047	7.54	0.9	23.0207
19.5	3.06667	23	21.5	3.6	23		6.49	3.06667	23	21.5	3.6	23		19.5	3.06667	23.0019	7.54	2.33333	23.0686
19.5	3.13333	23	21.5	3.685	23		7	3.06667	23	21.5	3.685	23		19.5	3.13333	23.0019	7.62	1.61667	23.0414
21	3.06667	23	21.5	3.845	23		7.18	3.06667	23	21.5	3.845	23		21	3.06667	23.0005	7.62	0.9	23.0212
21	3.13333	23	21.5	3.925	23		7.18	3.13333	23	21.5	3.925	23		21	3.13333	23.0005	7.62	2.33333	23.0702
22.5	3.06667	23	21.5	3.965	23		7.36	3.06667	23	21.5	3.965	23		22.5	3.06667	23.0001	7.78	1.61667	23.043
22.5	3.13333	23	21.5	3.985	23		7.36	3.13333	23	21.5	3.985	23		22.5	3.13333	23.0001	7.78	0.9	23.0219
23.5	3.06667	23	21.5	3.995	23		7.44	3.06667	23	21.5	3.995	23		23.5	3.06667	23.0001	7.78	2.33333	23.0734
23.5	3.13333	23	22.5	3.33333	23		7.44	3.13333	23.0001	22.5	3.33333	23		23.5	3.13333	23.0001	8.09999	1.61667	23.0457
5.745	3.13333	23	22.5	3.6	23		7.48	3.06667	23	22.5	3.6	23		5.745	3.13333	23.6671	8.09999	0.9	23.0233
5.745	3.06667	23	22.5	3.685	23		7.48	3.13333	23.0001	22.5	3.685	23		5.745	3.06667	23.6634	8.09999	2.33333	23.0788
24.25	3.13333	23	22.5	3.845	23		7.5	3.06667	23.0001	22.5	3.845	23		24.25	3.13333	23	8.73999	1.61667	23.0489
24.25	3.06667	23	22.5	3.925	23		7.5	3.13333	23.0001	22.5	3.925	23		24.25	3.06667	23	8.73999	0.9	23.0248
5.3725	3.13333	23	22.5	3.965	23		7.54	3.06667	23.0001	22.5	3.965	23		5.3725	3.13333	23.5512	8.73999	2.33333	23.085
5.3725	3.06667	23	22.5	3.985	23		7.54	3.13333	23.0001	22.5	3.985	23		5.3725	3.06667	23.5489	9.8	2.33333	23.0797
24.625	3.06667	23	22.5	3.995	23		7.595	3.06667	23.0001	22.5	3.995	23		24.625	3.06667	23	9.8	1.61667	23.0463
24.625	3.13333	23	23.5	3.33333	23		7.595	3.13333	23.0001	23.5	3.33333	23		24.625	3.13333	23	9.27	1.61667	23.0499
6.49	3	23	23.5	3.6	23		7.65	3.06667	23.0001	23.5	3.6	23		6.49	3	24.0415	9.8	0.9	23.0237
7	3	23	23.5	3.685	23		7.65	3.13333	23.0001	23.5	3.685	23		7	3	24.4167	10.2	1.61667	23.0429
6.49	3.2	23	23.5	3.845	23		7.95	3.06667	23.0001	23.5	3.845	23		6.49	3.2	24.0639	10.2	0.9	23.022
7	3.2	23	23.5	3.925	23		7.95	3.13333	23.0002	23.5	3.925	23		7	3.2	24.4499	10.2	2.33333	23.073
7.18	3	23	23.5	3.965	23		8.55	3.06667	23.0002	23.5	3.965	23		7.18	3	24.6448	10.4	1.61667	23.0408
7.18	3.2	23	23.5	3.985	23		8.55	3.13333	23.0003	23.5	3.985	23		7.18	3.2	24.6864	10.4	0.9	23.021
7.36	3	23	23.5	3.995	23		9.45	3.06667	23.0002	23.5	3.995	23		7.36	3	24.801	10.4	2.33333	23.0689
7.36	3.2	23	24.25	3.33333	23		9.45	3.13333	23.0003	24.25	3.33333	23		7.36	3.2	24.8493	10.5	1.61667	23.0397
7.44	3	23	24.25	3.6	23		10.05	3.06667	23.0001	24.25	3.6	23		7.44	3	24.8968	10.5	0.9	23.0205
7.44	3.2	23	24.25	3.685	23		10.05	3.13333	23.0002	24.25	3.685	23		7.44	3.2	24.9497	10.5	2.33333	23.0668
7.48	3	23	24.25	3.845	23		10.35	3.06667	23.0001	24.25	3.845	23		7.48	3	24.9429	10.55	1.61667	23.0392
7.48	3.2	23	24.25	3.925	23		10.35	3.13333	23.0001	24.25	3.925	23		7.48	3.2	24.9981	10.55	0.9	23.0203
7.5	3	23	24.25	3.965	23		10.5	3.06667	23.0001	24.25	3.965	23		7.5	3	24.9738	10.55	2.33333	23.0656
7.5	3.2	23	24.25	3.985	23		10.5	3.13333	23.0001	24.25	3.985	23		7.5	3.2	25.0305	10.65	1.61667	23.038
7.54	3	23	24.25	3.995	23		10.8	3.06667	23	24.25	3.995	23		7.54	3	25.0136	10.65	0.9	23.0197
7.54	3.2	23	25	3.845	23		10.8	3.13333	23	25	3.845	23		7.54	3.2	25.0724	10.65	2.33333	23.0634
7.595	3	23	25	3.685	23		11	3.06667	23	25	3.685	23		7.595	3	25.0661	10.825	1.61667	23.0359
7.595	3.2	23	24.625	3.685	23		11	3.13333	23	24.625	3.685	23		7.595	3.2	25.1276	10.825	0.9	23.0187
7.65	3	23	25	3.925	23		11.75	3.06667	23	25	3.925	23		7.65	3	25.1332	10.825	2.33333	23.0595
7.65	3.2	23	25	3.965	23		11.75	3.13333	23	25	3.965	23		7.65	3.2	25.1983	11	1.61667	23.0338
7.75	3	23	24.625	3.965	23		12.5	3.06667	23	24.625	3.965	23		7.75	3	25.2452	11	0.9	23.0177
7.75	3.2	23	26	3.925	23		12.5	3.13333	23	26	3.925	23		7.75	3.2	25.3162	11	2.33333	23.0549
7.95	3	23	26	3.845	23		13	3.06667	23	26	3.845	23		7.95	3	25.4462	11.9	1.61667	23.0236
7.95	3.2	23	25.5	3.845	23		13	3.13333	23	25.5	3.845	23		7.95	3.2	25.5273	11.9	0.9	23.0127
8.35	3	23	25.5	3.925	23		14	3.06667	23	25.5	3.925	23		8.35	3	25.7393	11.9	2.33333	23.0368
8.35	3.2	23	26	3.6	23		14	3.13333	23	26	3.6	23		8.35	3.2	25.832	12.5	1.61667	23.0177
9.15	3	23	26	3.33333	23		15	3.06667	23	26	3.33333	23		9.15	3	25.9011	12.5	0.9	23.0096
9.15	3.2	23	26.5	3.6	23		15	3.13333	23	26.5	3.6	23		9.15	3.2	25.9994	12.5	2.33333	23.0269
9.65	3	23	26.5	3.33333	23		16	3.06667	23	26.5	3.33333	23		9.65	3	25.7339	13	1.61667	23.0137
9.65	3.2	23	26	3.685	23		16	3.13333	23	26	3.685	23		9.65	3.2	25.8268	13	0.9	23.0074
10.05	3	23	26.5	3.685	23		17	3.06667	23	26.5	3.685	23		10.05	3	25.4705	13	2.33333	23.0204
10.05	3.2	23	26.5	3.845	23		17	3.13333	23	26.5	3.845	23		10.05	3.2	25.5522	14	2.33333	23.0115
10.25	3	23	26.5	3.925	23		17.75	3.06667	23	26.5	3.925	23		10.25	3	25.2731	14	1.61667	23.0079
10.25	3.2	23	26	3.965	23		17.75	3.13333	23	26	3.965	23		10.25	3.2	25.3447	13.5	1.61667	23.0101
10.35	3	23	26.5	3.965	23		18.5	3.06667	23	26.5	3.965	23		10.35	3	25.1403	15.6667	2.33333	23.0039
10.35	3.2	23	26	3.985	23		18.5	3.13333	23	26	3.985	23		10.35	3.2	25.2049	15.6667	1.61667	23.0029
10.5	3	23	26.5	3.985	23		19.5	3.06667	23	26.5	3.985	23		10.5	3	24.9693	14.8333	1.61667	23.0044
10.5	3.2	23	26	3.995	23		19.5	3.13333	23	26	3.995	23		10.5	3.2	25.0251	17	2.33333	23.0016
10.8	3	23	26.5	3.995	23		20.5	3.06667	23	26.5	3.995	23		10.8	3	24.7238	17	1.61667	23.0012
10.8	3.2	23	16.5	3.995	23		20.5	3.13333	23	16.5	3.995	23		10.8	3.2	24.7688	16.3333	1.61667	23.0017
11	3	23	16.5	3.985	23		21.5	3.06667	23	16.5	3.985	23		11	3	24.3845	18.5	2.33333	23.0005
11	3.2	23	17.375	3.995	23		21.5	3.13333	23	17.375	3.995	23		11	3.2	24.4184	18.5	1.61667	23.0004
12.5	3	23	17.375	3.985	23		22.5	3.06667	23	17.375	3.985	23		12.5	3	23.5737	17.75	1.61667	23.0006
12.5	3.2	23	24.625	3.6	23		22.5	3.13333	23	24.625	3.6	23		12.5	3.2	23.5862	19.5	2.33333	23.0003
13	3	23	24.625	3.33333	23		23.5	3.06667	23	24.625	3.33333	23		13	3	23.3734	19.5	1.61667	23.0002
13	3.2	23	24.625	3.995	23		23.5	3.13333	23	24.625	3.995	23		13	3.2	23.3819	19	1.61667	23.0003
14	3	23	24.625	3.985	23		24.25	3.13333	23	24.625	3.985	23		14	3	23.1875	21	2.33333	23.0001
14	3.2	23	25.5	3.6	23		24.25	3.06667	23	25.5	3.6	23		14	3.2	23.1918	21	1.61667	23.0001
15.6667	3	23	25.5	3.33333	23		5.745	3.13333	23	25.5	3.33333	23		15.6667	3	23.0525	20.25	1.61667	23.0001
15.6667	3.2	23	25.5	3.995	23		5.745	3.06667	23	25.5	3.995	23		15.6667	3.2	23.0537	22.5	2.33333	23
17	3	23	25.5	3.985	23		6.49	3	23	25.5	3.985	23		17	3	23.0173	22.5	1.61667	23
17	3.2	23	16.5	3.965	23		7	3	23	16.5	3.965	23		17	3.2	23.0177	21.75	1.61667	23
18.5	3	23	17	3.985	23		6.49	3.2	23	17	3.985	23		18.5	3	23.0048	23.5	2.33333	23
18.5	3.2	23	16.75	3.985	23		7	3.2	23	16.75	3.985	23		18.5	3.2	23.0049	23.5	1.61667	23
19.5	3	23	16.75	3.995	23		7.18	3	23	16.75	3.995	23		19.5	3	23.0018	23	1.61667	23
19.5	3.2	23	17	3.995	23		7.18	3.2	23	17	3.995	23		19.5	3.2	23.0019	25	2.33333	23
21	3	23	17.1875	3.985	23		7.36	3	23	17.1875	3.985	23		21	3	23.0005	25	1.61667	23
21	3.2	23	17.1875	3.995	23		7.36	3.2	23.0001	17.1875	3.995	23		21	3.2	23.0005	24.25	1.61667	23
22.5	3	23	25	3.6	23		7.44	3	23	25	3.6	23		22.5	3	23.0001	29.6667	2.33333	23
22.5	3.2	23	24.8125	3.6	23		7.44	3.2	23.0001	24.8125	3.6	23		22.5	3.2	23.0001	29.6667	1.61667	23
23.5	3	23	24.8125	3.33333	23		7.48	3	23	24.8125	3.33333	23		23.5	3	23.0001	32.3333	2.33333	23
23.5	3.2	23	25	3.33333	23		7.48	3.2	23.0001	25	3.33333	23		23.5	3.2	23.0001	32.3333	1.61667	23
5.745	3	23	25	3.985	23		7.5	3	23	25	3.985	23		5.745	3	23.6602	31	1.61667	23
5.745	3.2	23	24.8125	3.985	23		7.5	3.2	23.0001	24.8125	3.985	23		5.745	3.2	23.6716	35	2.33333	23
24.25	3	23	24.8125	3.995	23		7.54	3	23	24.8125	3.995	23		24.25	3	23	35	1.61667	23
24.25	3.2	23	25	3.995	23		7.54	3.2	23.0002	25	3.995	23		24.25	3.2	23	33.6667	1.61667	23
5	3.06667	23	25.5	3.685	23		7.595	3	23.0001	25.5	3.685	23		5	3.06667	23.5097	36.3333	2.33333	23
5	3	23	25.25	3.6	23		7.595	3.2	23.0002	25.25	3.6	23		5	3	23.5076	36.3333	1.61667	23
5.3725	3	23	25.25	3.33333	23		7.65	3	23.0001	25.25	3.33333	23		5.3725	3	23.5452	35.6667	1.61667	23
5	3.13333	23	25.5	3.965	23		7.65	3.2	23.0003	25.5	3.965	23		5	3.13333	23.5115	-6.3333	0.9	23
5.3725	3.2	23	25.25	3.985	23		7.95	3	23.0001	25.25	3.985	23		5.3725	3.2	23.5522	-5.6667	0.9	23
5	3.2	23	25.25	3.995	23		7.95	3.2	23.0004	25.25	3.995	23		5	3.2	23.4504	-5	0.9	23
24.625	3	23	4.37	3.2	23		8.55	3	23.0001	4.37	3.2	23		24.625	3	23	-3.6667	0.9	23
25	3	23	3.685	3.2	23		8.55	3.2	23.0005	3.685	3.2	23		25	3	23	-2.3333	0.9	23.0001
25	3.06667	23	4.37	4	23		9.45	3	23.0001	4.37	4	23		25	3.06667	23	-1	0.9	23.0001
25	3.13333	23	3.685	4	23		9.45	3.2	23.0005	3.685	4	23		25	3.13333	23	0.3333	0.9	23.0004
24.625	3.2	23	4.69	3.2	23		10.05	3	23.0001	4.69	3.2	23		24.625	3.2	23	1.6667	1.61667	23.0012
25	3.2	23	4.69	4	23		10.05	3.2	23.0004	4.69	4	23		25	3.2	23	1.6667	0.9	23.0008
7	4.10833	23	4.85	3.2	23		10.35	3	23.0001	4.85	3.2	23		7	4.10833	24.7068	3	1.61667	23.0034
6.49	4.10833	23	4.85	4	23		10.35	3.2	23.0002	4.85	4	23		6.49	4.10833	24.1632	3	0.9	23.002
6.49	4.05	23	4.93	3.2	23		10.5	3	23	4.93	3.2	23		6.49	4.05	24.1625	4	1.61667	23.0063
7	4.05	23	4.93	4	23		10.5	3.2	23.0001	4.93	4	23		7	4.05	24.7026	4	0.9	23.0038
7	4.16667	23	4.97	3.2	23		10.8	3	23	4.97	3.2	23		7	4.16667	24.7085	3.5	1.61667	23.0044
6.49	4.16667	23	4.97	4	23		10.8	3.2	23	4.97	4	23.0001		6.49	4.16667	24.1632	5	0.9	23.0075
7.18	4.05	23	4.99	3.2	23		11	3	23	4.99	3.2	23		7.18	4.05	24.9644	5.745	0.9	23.0106
7.18	4.10833	23	4.99	3.995	23		11	3.2	23	4.99	3.995	23.0001		7.18	4.10833	24.9719	9.26999	0.9	23.025
7.18	4.16667	23	4.99	4	23		11.75	3	23	4.99	4	23.0001		7.18	4.16667	24.9753	13.5	0.9	23.0057
7.36	4.05	23	5	3.2	23		11.75	3.2	23	5	3.2	23		7.36	4.05	25.2914	14	0.9	23.0043
7.36	4.10833	23	5	3.995	23		12.5	3	23	5	3.995	23.0001		7.36	4.10833	25.3066	14.8333	0.9	23.0026
7.36	4.16667	23	5.02	3.2	23		12.5	3.2	23	5.02	3.2	23		7.36	4.16667	25.3142	15.6667	0.9	23.0017
7.44	4.05	23	5.02	3.995	23		13	3	23	5.02	3.995	23.0002		7.44	4.05	25.4635	16.3333	0.9	23.0011
7.44	4.10833	23	5.06	3.2	23		13	3.2	23	5.06	3.2	23		7.44	4.10833	25.4853	17	0.9	23.0007
7.44	4.16667	23	5.06	3.995	23		14	3	23	5.06	3.995	23.0003		7.44	4.16667	25.4967	17.75	0.9	23.0004
7.48	4.05	23	5.14	3.2	23		14	3.2	23	5.14	3.2	23		7.48	4.05	25.5575	18.5	0.9	23.0002
7.48	4.10833	23	5.14	3.995	23		15	3	23	5.14	3.995	23.0004		7.48	4.10833	25.5841	19	0.9	23.0002
7.48	4.16667	23	5.3	3.2	23		15	3.2	23	5.3	3.2	23		7.48	4.16667	25.5986	19.5	0.9	23.0001
7.5	4.05	23	5.3	3.995	23		16	3	23	5.3	3.995	23.002		7.5	4.05	25.6066	20.25	0.9	23.0001
7.5	4.10833	23	5.62	3.2	23		16	3.2	23	5.62	3.2	23		7.5	4.10833	25.6362	21	0.9	23.0001
7.5	4.16667	23	5.62	3.995	23		17	3	23	5.62	3.995	23.007		7.5	4.16667	25.6528	21.75	0.9	23
7.54	4.05	23	6.31	3.2	23		16.5	3.2	23	6.31	3.2	23.0007		7.54	4.05	25.7095	22.5	0.9	23
7.54	4.10833	23	6.31	3.995	23		17	3.2	23	6.31	3.995	23.0456		7.54	4.10833	25.7467	23	0.9	23
7.54	4.16667	23	7	3.2	23		17.75	3	23	7	3.2	23.0088		7.54	4.16667	25.7689	23.5	0.9	23
7.595	4.05	23	7	3.995	23		17.375	3.2	23	7	3.995	23.6783		7.595	4.05	25.8611	24.25	0.9	23
7.595	4.10833	23	7.18	3.2	23		17.75	3.2	23	7.18	3.2	23.0207		7.595	4.10833	25.9138	25	0.9	23
7.595	4.16667	23	7.18	3.995	23		18.5	3	23	7.18	3.995	25.3027		7.595	4.16667	25.9501	26	1.61667	23
7.65	4.05	23	7.36	3.2	23		18.5	3.2	23	7.36	3.2	23.034		7.65	4.05	26.0228	26	0.9	23
7.65	4.10833	23	7.36	3.995	23		19.5	3	23	7.36	3.995	27.7613		7.65	4.10833	26.0994	27	1.61667	23
7.65	4.16667	23	7.44	3.2	23		19.5	3.2	23	7.44	3.2	23.0443		7.65	4.16667	26.1695	27	0.9	23
7.75	4.05	23	7.44	3.995	23		20.5	3	23	7.44	3.995	29.7279		7.75	4.05	26.3218	26.5	1.61667	23
7.75	4.10833	23	7.48	3.2	23		20.5	3.2	23	7.48	3.2	23.0494		7.75	4.10833	26.4487	28.3333	1.61667	23
7.75	4.16667	23	7.48	3.995	23		21.5	3	23	7.48	3.995	31.7578		7.75	4.16667	26.5942	28.3333	0.9	23
7.95	4.05	23	7.5	3.2	23		21.5	3.2	23	7.5	3.2	23.0528		7.95	4.05	26.7902	29.6667	0.9	23
7.95	4.10833	23	7.5	3.995	23		22.5	3	23	7.5	3.995	32.9416		7.95	4.10833	26.9656	31	0.9	23
7.95	4.16667	23	7.54	3.2	23		22.5	3.2	23	7.54	3.2	23.0579		7.95	4.16667	27.1684	32.3333	0.9	23
8.35	4.05	23	7.54	3.995	23		23.5	3	23	7.54	3.995	34.3255		8.35	4.05	27.2695	33.6667	0.9	23
8.35	4.10833	23	7.62	3.2	23		23.5	3.2	23	7.62	3.2	23.0674		8.35	4.10833	27.441	35	0.9	23
8.35	4.16667	23	7.62	3.995	23		24.25	3	23	7.62	3.995	36.6744		8.35	4.16667	27.6252	35.6667	0.9	23
9.15	4.05	23	7.78	3.2	23		24.25	3.2	23	7.78	3.2	23.0816		9.15	4.05	27.4963	36.3333	0.9	23
9.15	4.10833	23	7.78	3.995	23		5.745	3	23	7.78	3.995	38.6338		9.15	4.10833	27.66	1.6667	2.33333	23.0015
9.15	4.16667	23	8.1	3.2	23		5.745	3.2	23	8.1	3.2	23.0945		9.15	4.16667	27.8333	3	2.33333	23.0036
9.65	4.05	23	8.1	3.995	23		7	4.1125	23.0006	8.1	3.995	40.122		9.65	4.05	27.2973	2.3333	2.33333	23.002
9.65	4.10833	23	8.85999	3.2	23		6.49	4.1125	23	8.85999	3.2	23.1		9.65	4.10833	27.4681	4	2.33333	23.0078
9.65	4.16667	23	8.85999	3.995	23		6.49	4.055	23	8.85999	3.995	40.6511		9.65	4.16667	27.6511	26	2.33333	23
10.05	4.05	23	9.62	3.2	23		7	4.055	23.0006	9.62	3.2	23.0949		10.05	4.05	26.8212	27	2.33333	23
10.05	4.10833	23	9.62	3.995	23		7	4.17	23.0006	9.62	3.995	39.9893		10.05	4.10833	26.9961	28.3333	2.33333	23
10.05	4.16667	23	10.5	3.2	23		6.49	4.17	23	10.5	3.2	23.0519		10.05	4.16667	27.1977	27.6667	2.33333	23
10.25	4.05	23	10.5	3.995	23		7.18	4.055	23.0023	10.5	3.995	32.3388		10.25	4.05	26.361	3.5	2.33333	23.0052
10.25	4.10833	23	11	3.2	23		7.18	4.1125	23.0025	11	3.2	23.0134		10.25	4.10833	26.4895	26.5	2.33333	23
10.25	4.16667	23	11	3.995	23		7.18	4.17	23.0026	11	3.995	24.6989		10.25	4.16667	26.636	-7	0.9	23
10.35	4.05	23	12	3.2	23		7.36	4.055	23.0114	12	3.2	23.0007		10.35	4.05	26.067	-7	1.61667	23
10.35	4.10833	23	12	3.995	23		7.36	4.1125	23.013	12	3.995	23.0684		10.35	4.10833	26.1479	-7	2.33333	23
10.35	4.16667	23	13	3.2	23		7.36	4.17	23.0139	13	3.2	23		10.35	4.16667	26.2262	-6.3333	2.6	23
10.5	4.05	23	13	3.995	23		7.44	4.055	23.0224	13	3.995	23.0021		10.5	4.05	25.6626	-7	2.6	23
10.5	4.10833	23	14	3.2	23		7.44	4.1125	23.0265	14	3.2	23		10.5	4.10833	25.6972	-5	2.6	23
10.5	4.16667	23	15	3.2	23		7.44	4.17	23.029	15	3.2	23		10.5	4.16667	25.7186	-2.3333	2.6	23.0001
10.8	4.05	23	16	3.2	23		7.48	4.055	23.0319	16	3.2	23		10.8	4.05	25.0648	0.3333	2.6	23.0007
10.8	4.10833	23	15	4	23		7.48	4.1125	23.0386	15	4	23		10.8	4.10833	25.0743	5.745	2.6	23.035
10.8	4.16667	23	16	4	23		7.48	4.17	23.0429	16	4	23		10.8	4.16667	25.0788	6.49	2.6	23.0487
11	4.05	23	17	3.2	23		7.5	4.055	23.0381	17	3.2	23		11	4.05	24.7874	5	2.6	23.0238
11	4.10833	23	17.75	3.2	23		7.5	4.1125	23.0467	17.75	3.2	23		11	4.10833	24.7932	7	2.6	23.0648
11	4.16667	23	18.5	3.2	23		7.5	4.17	23.0526	18.5	3.2	23		11	4.16667	24.7953	7.135	2.6	23.0707
12.5	4.05	23	17.75	4	23		7.54	4.055	23.0544	17.75	4	23		12.5	4.05	23.6059	7.27	2.6	23.0744
12.5	4.10833	23	18.5	4	23		7.54	4.1125	23.0692	18.5	4	23		12.5	4.10833	23.6081	7.39	2.6	23.0774
12.5	4.16667	23	19.5	3.2	23		7.54	4.17	23.0802	19.5	3.2	23		12.5	4.16667	23.6091	7.45	2.6	23.0793
5.745	4.10833	23	19.5	4	23		7.595	4.055	23.0873	19.5	4	23		5.745	4.10833	23.7044	7.48	2.6	23.0802
5.745	4.05	23	20.5	3.2	23		7.595	4.1125	23.1182	20.5	3.2	23		5.745	4.05	23.7036	7.5	2.6	23.081
5.745	4.16667	23	20.5	4	23		7.595	4.17	23.1465	20.5	4	23		5.745	4.16667	23.7045	7.54	2.6	23.0821
5.3725	4.10833	23	21.5	3.2	23		7.65	4.055	23.1339	21.5	3.2	23		5.3725	4.10833	23.58	7.62	2.6	23.0845
5.3725	4.05	23	21.5	4	23		7.65	4.1125	23.1964	21.5	4	23		5.3725	4.05	23.5785	7.78	2.6	23.0889
5.3725	4.16667	23	22.5	3.2	23		7.65	4.17	23.2892	22.5	3.2	23		5.3725	4.16667	23.5806	8.09999	2.6	23.0963
7	4	23	22.5	4	23		7.95	4.055	23.3155	22.5	4	23		7	4	24.6195	8.73999	2.6	23.1036
6.49	4	23	23.5	3.2	23		7.95	4.1125	23.5051	23.5	3.2	23		6.49	4	24.1409	9.8	2.6	23.098
6.49	4.2	23	23.5	4	23		7.95	4.17	23.8207	23.5	4	23		6.49	4.2	24.1424	10.2	2.6	23.0886
7	4.2	23	24.25	3.2	23		8.55	4.055	23.3842	24.25	3.2	23		7	4.2	24.6287	10.4	2.6	23.0829
7.18	4	23	24.25	4	23		8.55	4.1125	23.6053	24.25	4	23		7.18	4	24.9559	10.5	2.6	23.0799
7.18	4.2	23	13.5	3.995	23		8.55	4.17	23.964	13.5	3.995	23		7.18	4.2	24.9762	10.55	2.6	23.0778
7.36	4	23	14	3.995	23		9.45	4.055	23.3842	14	3.995	23		7.36	4	25.2273	10.65	2.6	23.0749
7.36	4.2	23	14.5	3.995	23		9.45	4.1125	23.6054	14.5	3.995	23		7.36	4.2	25.265	10.825	2.6	23.0703
7.44	4	23	14	4	23		9.45	4.17	23.9641	14	4	23		7.44	4	25.4172	11	2.6	23.0619
7.44	4.2	23	14.5	4	23		10.05	4.055	23.3172	14.5	4	23		7.44	4.2	25.4739	11.9	2.6	23.0432
7.48	4	23	16.5	4	23		10.05	4.1125	23.5075	16.5	4	23		7.48	4	25.5164	12.5	2.6	23.0308
7.48	4.2	23	17.375	4	23		10.05	4.17	23.8235	17.375	4	23		7.48	4.2	25.5871	13	2.6	23.0222
7.5	4	23	24.625	3.2	23		10.35	4.055	23.1431	24.625	3.2	23		7.5	4	25.5859	14	2.6	23.0124
7.5	4.2	23	24.625	4	23		10.35	4.1125	23.2169	24.625	4	23		7.5	4.2	25.6688	15.6667	2.6	23.0043
7.54	4	23	26	3.2	23		10.35	4.17	23.3341	26	3.2	23		7.54	4	25.6797	17	2.6	23.0017
7.54	4.2	23	25.5	3.2	23		10.5	4.055	23.0516	25.5	3.2	23		7.54	4.2	25.7837	18.5	2.6	23.0006
7.595	4	23	26	4	23		10.5	4.1125	23.0675	26	4	23		7.595	4	25.8101	19.5	2.6	23.0003
7.595	4.2	23	25.5	4	23		10.5	4.17	23.0808	25.5	4	23		7.595	4.2	25.9572	21	2.6	23.0001
7.65	4	23	26.5	3.2	23		10.8	4.055	23.0046	26.5	3.2	23		7.65	4	25.9864	22.5	2.6	23
7.65	4.2	23	26.5	4	23		10.8	4.1125	23.0054	26.5	4	23		7.65	4.2	26.2558	23.5	2.6	23
7.75	4	23	3.3425	3.6	23		10.8	4.17	23.0058	3.3425	3.6	23		7.75	4	26.2872	24.25	2.6	23
7.75	4.2	23	3.3425	3.33333	23		11	4.055	23.0012	3.3425	3.33333	23		7.75	4.2	26.792	25	2.6	23
7.95	4	23	3.3425	3.685	23		11	4.1125	23.0013	3.3425	3.685	23		7.95	4	26.7275	29.6667	2.6	23
7.95	4.2	23	3.3425	3.845	23		11	4.17	23.0013	3.3425	3.845	23		7.95	4.2	27.3655	32.3333	2.6	23
8.35	4	23	3.3425	3.925	23		11.75	4.055	23	3.3425	3.925	23		8.35	4	27.1762	35	2.6	23
8.35	4.2	23	3.3425	3.965	23		11.75	4.1125	23	3.3425	3.965	23		8.35	4.2	27.7741	36.3333	2.6	23
9.15	4	23	3.3425	3.985	23		11.75	4.17	23	3.3425	3.985	23		9.15	4	27.3773	37	0.9	23
9.15	4.2	23	3.3425	3.995	23		12.5	4.1125	23	3.3425	3.995	23		9.15	4.2	27.9482	37	1.61667	23
9.65	4	23	26.75	3.6	23		12.5	4.055	23	26.75	3.6	23		9.65	4	27.1783	37	2.33333	23
9.65	4.2	23	26.75	3.33333	23		12.5	4.17	23	26.75	3.33333	23		9.65	4.2	27.7765	37	2.6	23
10.05	4	23	26.75	3.685	23		5.745	4.1125	23	26.75	3.685	23		10.05	4	26.7577	1.6667	2.6	23.0015
10.05	4.2	23	26.75	3.845	23		5.745	4.055	23	26.75	3.845	23		10.05	4.2	27.3928	4	2.6	23.0078
10.25	4	23	26.75	3.925	23		5.745	4.17	23	26.75	3.925	23		10.25	4	26.3242	26	2.6	23
10.25	4.2	23	26.75	3.965	23		7	4	23.0004	26.75	3.965	23		10.25	4.2	26.831	28.3333	2.6	23
10.35	4	23	26.75	3.985	23		6.49	4	23	26.75	3.985	23		10.35	4	25.9669	2.3333	2.6	23.0021
10.35	4.2	23	26.75	3.995	23		6.49	4.2	23	26.75	3.995	23		10.35	4.2	26.2157	3	2.6	23.0036
10.5	4	23	3.3425	3.2	23		7	4.2	23.0005	3.3425	3.2	23		10.5	4	25.5543	27.6667	2.6	23
10.5	4.2	23	3.3425	4	23		7.18	4	23.002	3.3425	4	23		10.5	4.2	25.6377	27	2.6	23
10.8	4	23	16.75	4	23		7.18	4.2	23.0026	16.75	4	23		10.8	4	25.0873	6.49	0.45	23.007
10.8	4.2	23	17	4	23		7.36	4	23.008	17	4	23		10.8	4.2	25.1148	7	0.45	23.0085
11	4	23	17.1875	4	23		7.36	4.2	23.0114	17.1875	4	23		11	4	24.6157	7.135	0.45	23.0089
11	4.2	23	24.8125	3.2	23		7.44	4	23.017	24.8125	3.2	23		11	4.2	24.6285	7.27	0.45	23.0093
12.5	4	23	25	3.2	23		7.44	4.2	23.0266	25	3.2	23		12.5	4	23.6344	7.39	0.45	23.0096
12.5	4.2	23	24.8125	4	23		7.48	4	23.0247	24.8125	4	23		12.5	4.2	23.6399	7.45	0.45	23.0098
13	4	23	25	4	23		7.48	4.2	23.0413	25	4	23		13	4	23.51	7.48	0.45	23.0098
13	4.05	23	25.25	3.2	23		7.5	4	23.0316	25.25	3.2	23		13	4.05	23.5121	7.5	0.45	23.0099
13	4.10833	23	25.25	4	23		7.5	4.2	23.0562	25.25	4	23		13	4.10833	23.5148	7.54	0.45	23.01
13	4.16667	23	26.75	3.2	23		7.54	4	23.0434	26.75	3.2	23		13	4.16667	23.516	7.62	0.45	23.0102
13	4.2	23	27	3.2	23		7.54	4.2	23.0851	27	3.2	23		13	4.2	23.5168	7.78	0.45	23.0105
5.745	4	23	27	3.33333	23		7.595	4	23.0646	27	3.33333	23		5.745	4	23.7038	8.09999	0.45	23.0112
5.745	4.2	23	27	3.6	23		7.595	4.2	23.1522	27	3.6	23		5.745	4.2	23.7056	8.73999	0.45	23.0119
5	4.05	23	27	3.685	23		7.65	4	23.1303	27	3.685	23		5	4.05	23.5353	9.8	0.45	23.0114
5	4	23	27	3.845	23		7.65	4.2	23.5666	27	3.845	23		5	4	23.4631	10.2	0.45	23.0106
5.3725	4	23	27	3.925	23		7.95	4	23.2198	27	3.925	23		5.3725	4	23.5761	10.4	0.45	23.0102
5	4.10833	23	27	3.965	23		7.95	4.2	24.0831	27	3.965	23		5	4.10833	23.537	10.5	0.45	23.0099
5	4.16667	23	27	3.985	23		8.55	4	23.2605	27	3.985	23		5	4.16667	23.5377	10.55	0.45	23.0098
5.3725	4.2	23	27	3.995	23		8.55	4.2	24.225	27	3.995	23		5.3725	4.2	23.5803	10.65	0.45	23.0095
5	4.2	23	26.75	4	23		9.45	4	23.2605	26.75	4	23		5	4.2	23.538	10.825	0.45	23.0091
19.5	4.10833	23	27	4	23		9.45	4.2	24.2251	27	4	23		19.5	4.10833	23.0016	11	0.45	23.0086
18.5	4.10833	23	3.1712	3.6	23		10.05	4	23.2209	3.1712	3.6	23		18.5	4.10833	23.0045	11.9	0.45	23.0062
18.5	4.05	23	3.1712	3.33333	23		10.05	4.2	24.0852	3.1712	3.33333	23		18.5	4.05	23.0045	12.5	0.45	23.0048
19.5	4.05	23	3.1712	3.685	23		10.35	4	23.12	3.1712	3.685	23		19.5	4.05	23.0016	13	0.45	23.0037
18.5	4.16667	23	3.1712	3.845	23		10.35	4.2	23.5315	3.1712	3.845	23		18.5	4.16667	23.0045	-6.3333	0.45	23
19.5	4.16667	23	3.1712	3.925	23		10.5	4	23.0322	3.1712	3.925	23		19.5	4.16667	23.0016	-5.6667	0.45	23
19	4.16667	23	3.1712	3.965	23		10.5	4.2	23.0675	3.1712	3.965	23		19	4.16667	23.002	-5	0.45	23
21	4.05	23	3.1712	3.985	23		10.8	4	23.0045	3.1712	3.985	23		21	4.05	23.0005	-3.6667	0.45	23
21	4.10833	23	3.1712	3.995	23		10.8	4.2	23.0068	3.1712	3.995	23		21	4.10833	23.0005	-2.3333	0.45	23
21	4.16667	23	3.1712	3.2	23		11	4	23.0008	3.1712	3.2	23		21	4.16667	23.0005	-1	0.45	23.0001
22.5	4.05	23	3	3.33333	23		11	4.2	23.001	3	3.33333	23		22.5	4.05	23.0002	0.3333	0.45	23.0002
22.5	4.10833	23	3	3.2	23		11.75	4	23	3	3.2	23		22.5	4.10833	23.0002	1.6667	0.45	23.0004
22.5	4.16667	23	3	3.6	23		11.75	4.2	23	3	3.6	23		22.5	4.16667	23.0002	3	0.45	23.001
23.5	4.05	23	3	3.685	23		12.5	4	23	3	3.685	23		23.5	4.05	23.0001	4	0.45	23.002
23.5	4.10833	23	3	3.845	23		12.5	4.2	23	3	3.845	23		23.5	4.10833	23.0001	5	0.45	23.0037
23.5	4.16667	23	3	3.925	23		5.745	4	23	3	3.925	23		23.5	4.16667	23.0001	5.745	0.45	23.0052
23	4.16667	23	3	3.965	23		5.745	4.2	23	3	3.965	23		23	4.16667	23.0001	9.26999	0.45	23.012
17.75	4.05	23	3	3.985	23		20.5	4.1125	23	3	3.985	23		17.75	4.05	23.008	13.5	0.45	23.0028
17.75	4.10833	23	3	3.995	23		19.5	4.1125	23	3	3.995	23		17.75	4.10833	23.0078	14	0.45	23.0021
18.125	4.10833	23	3.1712	4	23		19.5	4.055	23	3.1712	4	23		18.125	4.10833	23.0062	14.8333	0.45	23.0013
24.25	4.05	23	3	4	23		20.5	4.055	23	3	4	23		24.25	4.05	23.0001	15.6667	0.45	23.0008
24.25	4.10833	23	4.9967	3.99833	23		20.5	4.17	23	4.9967	3.99833	23.0002		24.25	4.10833	23.0001	16.3333	0.45	23.0006
23.875	4.10833	23	4.9933	3.99833	23		19.5	4.17	23	4.9933	3.99833	23.0002		23.875	4.10833	23.0001	17	0.45	23.0004
17.375	4.10833	23	4.9933	3.99667	23		21.5	4.055	23	4.9933	3.99667	23.0002		17.375	4.10833	23.0097	17.75	0.45	23.0002
17.375	4.05	23	4.9967	3.99667	23		21.5	4.1125	23	4.9967	3.99667	23.0002		17.375	4.05	23.0098	18.5	0.45	23.0001
17.375	4.16667	23	5	3.99667	23		21.5	4.17	23	5	3.99667	23.0002		17.375	4.16667	23.0096	19	0.45	23.0001
17.75	4.16667	23	5	3.99833	23		22.5	4.055	23	5	3.99833	23.0002		17.75	4.16667	23.0075	19.5	0.45	23.0001
18.125	4.16667	23	5.00667	3.99667	23		22.5	4.1125	23	5.00667	3.99667	23.0002		18.125	4.16667	23.0061	20.25	0.45	23
24.625	4.05	23	5.00667	3.99833	23		22.5	4.17	23	5.00667	3.99833	23.0002		24.625	4.05	23	21	0.45	23
24.625	4.10833	23	5.02	3.99667	23		19	4.17	23	5.02	3.99667	23.0002		24.625	4.10833	23	21.75	0.45	23
24.25	4.16667	23	5.02	3.99833	23		19	4.1125	23	5.02	3.99833	23.0002		24.25	4.16667	23.0001	22.5	0.45	23
24.625	4.16667	23	5.04667	3.99667	23		23	4.17	23	5.04667	3.99667	23.0002		24.625	4.16667	23	23	0.45	23
23.875	4.16667	23	5.04667	3.99833	23		23	4.1125	23	5.04667	3.99833	23.0002		23.875	4.16667	23.0001	23.5	0.45	23
19.5	4	23	5.12333	3.99667	23		17.75	4.1125	23	5.12333	3.99667	23.0004		19.5	4	23.0016	24.25	0.45	23
18.5	4	23	5.12333	3.99833	23		17.75	4.055	23	5.12333	3.99833	23.0004		18.5	4	23.0044	25	0.45	23
21	4	23	5.2	3.99667	23		18.125	4.055	23	5.2	3.99667	23.0005		21	4	23.0005	26	0.45	23
19.5	4.2	23	5.2	3.99833	23		18.125	4.1125	23	5.2	3.99833	23.0005		19.5	4.2	23.0016	27	0.45	23
21	4.2	23	5.3	3.99667	23		24.25	4.1125	23	5.3	3.99667	23.002		21	4.2	23.0005	28.3333	0.45	23
22.5	4	23	5.3	3.99833	23		24.25	4.055	23	5.3	3.99833	23.002		22.5	4	23.0002	29.6667	0.45	23
22.5	4.2	23	5.4	3.99667	23		23.875	4.055	23	5.4	3.99667	23.0035		22.5	4.2	23.0002	31	0.45	23
23.5	4	23	5.4	3.99833	23		23.875	4.1125	23	5.4	3.99833	23.0035		23.5	4	23.0001	32.3333	0.45	23
17.75	4	23	5.5	3.99667	23		19	4.055	23	5.5	3.99667	23.0036		17.75	4	23.008	33.6667	0.45	23
18.5	4.2	23	5.5	3.99833	23		18.75	4.1125	23	5.5	3.99833	23.0036		18.5	4.2	23.0044	35	0.45	23
19	4.2	23	5.6	3.99667	23		18.75	4.17	23	5.6	3.99667	23.0063		19	4.2	23.002	35.6667	0.45	23
23	4.2	23	5.6	3.99833	23		23	4.055	23	5.6	3.99833	23.0062		23	4.2	23.0001	36.3333	0.45	23
23.5	4.2	23	5.7	3.99667	23		23.25	4.1125	23	5.7	3.99667	23.0096		23.5	4.2	23.0001	-7	0	23
24.25	4	23	5.7	3.99833	23		23.25	4.17	23	5.7	3.99833	23.0095		24.25	4	23.0001	-6.3333	0	23
17	4.05	23	5.8	3.99667	23		23.25	4.055	23	5.8	3.99667	23.0104		17	4.05	23.0107	-7	0.45	23
17	4	23	5.8	3.99833	23		23.5	4.1125	23	5.8	3.99833	23.0102		17	4	23.0109	7	0	23
17.375	4	23	5.9	3.99667	23		23.5	4.055	23	5.9	3.99667	23.0104		17.375	4	23.0099	6.49	0	23
17	4.10833	23	5.9	3.99833	23		18.5	4.1125	23	5.9	3.99833	23.0103		17	4.10833	23.0106	7.135	0	23
17	4.16667	23	6	3.99667	23		18.5	4.055	23	6	3.99667	23.0104		17	4.16667	23.0105	7.27	0	23
17.375	4.2	23	6	3.99833	23		18.75	4.055	23	6	3.99833	23.0103		17.375	4.2	23.0096	7.39	0	23
17	4.2	23	6.1	3.99667	23		20.5	4	23	6.1	3.99667	23.0106		17	4.2	23.0105	7.45	0	23
17.75	4.2	23	6.1	3.99833	23		19.5	4	23	6.1	3.99833	23.0104		17.75	4.2	23.0075	7.48	0	23
18.125	4.2	23	6.2	3.99667	23		19.5	4.2	23	6.2	3.99667	23.0113		18.125	4.2	23.0061	7.5	0	23
24.625	4	23	6.2	3.99833	23		20.5	4.2	23	6.2	3.99833	23.0114		24.625	4	23	7.54	0	23
25	4	23	6.3	3.99667	23		21.5	4	23	6.3	3.99667	23.0421		25	4	23	7.62	0	23
25	4.05	23	6.3	3.99833	23		21.5	4.2	23	6.3	3.99833	23.0415		25	4.05	23	7.78	0	23
25	4.10833	23	6.4	3.99667	23		22.5	4	23	6.4	3.99667	23.0762		25	4.10833	23	8.09999	0	23
25	4.16667	23	6.4	3.99833	23		22.5	4.2	23	6.4	3.99833	23.075		25	4.16667	23	8.73999	0	23
23.875	4.2	23	6.5	3.99667	23		19	4.2	23	6.5	3.99667	23.0805		23.875	4.2	23.0001	10.2	0	23
24.25	4.2	23	6.5	3.99833	23		23	4.2	23	6.5	3.99833	23.0794		24.25	4.2	23.0001	9.8	0	23
24.625	4.2	23	6.6	3.99667	23		18.125	4	23	6.6	3.99667	23.081		24.625	4.2	23	10.4	0	23
25	4.2	23	6.6	3.99833	23		17.75	4	23	6.6	3.99833	23.0801		25	4.2	23	10.5	0	23
-6.3333	1.61667	23	6.7	3.99667	23		18.5	4	23	6.7	3.99667	23.0822		-6.3333	1.61667	23	10.55	0	23
-6.3333	0.9	23	6.7	3.99833	23		23.875	4	23	6.7	3.99833	23.0816		-6.3333	0.9	23	10.65	0	23
-5	1.61667	23	6.8	3.99667	23		23.5	4	23	6.8	3.99667	23.0862		-5	1.61667	23	10.825	0	23
-5	0.9	23	6.8	3.99833	23		24.25	4	23	6.8	3.99833	23.0865		-5	0.9	23	11	0	23
-5.6667	0.9	23	6.9	3.99667	23		23	4	23	6.9	3.99667	23.1051		-5.6667	0.9	23	11.9	0	23
-5	2.33333	23	6.9	3.99833	23		19	4	23	6.9	3.99833	23.1099		-5	2.33333	23	12.5	0	23
-6.3333	2.33333	23	7	3.99667	23		24.625	3.13333	23	7	3.99667	23.6804		-6.3333	2.33333	23	13	0	23
-2.3333	1.61667	23	7	3.99833	23		24.625	3.06667	23	7	3.99833	23.6779		-2.3333	1.61667	23.0001	37	0.45	23
-2.3333	0.9	23	7.1	3.99667	23		5.3725	3.13333	23	7.1	3.99667	24.3391		-2.3333	0.9	23	36.3333	0	23
-3.6667	0.9	23	7.1	3.99833	23		5.3725	3.06667	23	7.1	3.99833	24.3385		-3.6667	0.9	23	37	0	23
-2.3333	2.33333	23	7.18333	3.99667	23		24.625	3	23	7.18333	3.99667	25.3511		-2.3333	2.33333	23.0001	-5.6667	0	23
0.3333	1.61667	23	7.18333	3.99833	23		24.625	3.2	23	7.18333	3.99833	25.3443		0.3333	1.61667	23.0004	-5	0	23
0.3333	0.9	23	7.26667	3.99667	23		5	3	23	7.26667	3.99667	26.3879		0.3333	0.9	23.0002	-3.6667	0	23
-1	0.9	23	7.26667	3.99833	23		5.3725	3	23	7.26667	3.99833	26.3903		-1	0.9	23.0001	-2.3333	0	23
0.3333	2.33333	23	7.35	3.99667	23		5	3.06667	23	7.35	3.99667	27.5013		0.3333	2.33333	23.0004	-1	0	23
3	1.61667	23	7.35	3.99833	23		5	3.13333	23	7.35	3.99833	27.5384		3	1.61667	23.002	0.3333	0	23
3	0.9	23	7.45	3.99667	23		5.3725	3.2	23	7.45	3.99667	30.3057		3	0.9	23.0013	1.6667	0	23
1.6667	0.9	23	7.45	3.99833	23		5	3.2	23	7.45	3.99833	30.3922		1.6667	0.9	23.0004	3	0	23
1.6667	1.61667	23	7.5	3.99667	23		12.75	4.1125	23	7.5	3.99667	32.5626		1.6667	1.61667	23.0007	4	0	23
5	1.61667	23	7.5	3.99833	23		12.75	4.055	23	7.5	3.99833	32.6587		5	1.61667	23.008	5	0	23
5	0.9	23	7.6	3.99667	23		12.75	4.17	23	7.6	3.99667	36.505		5	0.9	23.0044	5.745	0	23
4	0.9	23	7.6	3.99833	23		5.3725	4.1125	23	7.6	3.99833	36.6085		4	0.9	23.0021	9.26999	0	23
4	1.61667	23	7.7	3.99667	23		5.3725	4.055	23	7.7	3.99667	37.9529		4	1.61667	23.0035	13.5	0	23
6.49	1.61667	23	7.7	3.99833	23		5.3725	4.17	23	7.7	3.99833	38.1014		6.49	1.61667	23.0177	14	0	23
6.49	0.9	23	7.8	3.99667	23		12.75	4	23	7.8	3.99667	38.9956		6.49	0.9	23.0088	14.8333	0	23
5.745	0.9	23	7.8	3.99833	23		13	4	23	7.8	3.99833	39.1583		5.745	0.9	23.0062	15.6667	0	23
6.49	2.33333	23	7.9	3.99667	23		13	4.055	23	7.9	3.99667	39.6459		6.49	2.33333	23.0286	16.3333	0	23
5	2.33333	23	7.9	3.99833	23		13	4.1125	23	7.9	3.99833	39.8118		5	2.33333	23.011	17	0	23
7	0.9	23	8	3.99667	23		13	4.17	23	8	3.99667	39.695		7	0.9	23.011	17.75	0	23
7	1.61667	23	8	3.99833	23		12.75	4.2	23	8	3.99833	39.8727		7	1.61667	23.0219	18.5	0	23
7	2.33333	23	8.1	3.99667	23		13	4.2	23	8.1	3.99667	40.2885		7	2.33333	23.0363	19	0	23
7.18	0.9	23	8.1	3.99833	23		5.3725	4	23	8.1	3.99833	40.4572		7.18	0.9	23.0117	19.5	0	23
7.18	1.61667	23	8.2	3.99667	23		5	4.055	23	8.2	3.99667	40.8756		7.18	1.61667	23.0234	20.25	0	23
7.18	2.33333	23	8.2	3.99833	23		5	4	23	8.2	3.99833	41.0336		7.18	2.33333	23.0394	21	0	23
7.36	0.9	23	8.3	3.99667	23		5	4.1125	23	8.3	3.99667	40.891		7.36	0.9	23.0124	21.75	0	23
7.36	1.61667	23	8.3	3.99833	23		5	4.17	23	8.3	3.99833	41.0526		7.36	1.61667	23.0249	22.5	0	23
7.36	2.33333	23	8.4	3.99667	23		5.3725	4.2	23	8.4	3.99667	40.8935		7.36	2.33333	23.0423	23	0	23
7.44	0.9	23	8.4	3.99833	23		5	4.2	23	8.4	3.99833	41.0557		7.44	0.9	23.0126	23.5	0	23
7.44	1.61667	23	8.5	3.99667	23		17.375	4.1125	23	8.5	3.99667	40.8941		7.44	1.61667	23.0256	24.25	0	23
7.44	2.33333	23	8.5	3.99833	23		17.375	4.055	23	8.5	3.99833	41.0565		7.44	2.33333	23.0436	25	0	23
7.48	0.9	23	8.6	3.99667	23		17.75	4.17	23	8.6	3.99667	40.8941		7.48	0.9	23.0128	26	0	23
7.48	1.61667	23	8.6	3.99833	23		17.375	4.17	23	8.6	3.99833	41.0565		7.48	1.61667	23.0259	27	0	23
7.48	2.33333	23	8.7	3.99667	23		24.625	4.1125	23	8.7	3.99667	40.8932		7.48	2.33333	23.0443	28.3333	0	23
7.5	0.9	23	8.7	3.99833	23		24.625	4.055	23	8.7	3.99833	41.0554		7.5	0.9	23.0129	29.6667	0	23
7.5	1.61667	23	8.8	3.99667	23		24.25	4.17	23	8.8	3.99667	40.8622		7.5	1.61667	23.026	31	0	23
7.5	2.33333	23	8.8	3.99833	23		24.625	4.17	23	8.8	3.99833	41.0248		7.5	2.33333	23.0446	32.3333	0	23
7.54	0.9	23	8.9	3.99667	23		18.3125	4.1125	23	8.9	3.99667	40.7875		7.54	0.9	23.013	33.6667	0	23
7.54	1.61667	23	8.9	3.99833	23		18.125	4.17	23	8.9	3.99833	40.9515		7.54	1.61667	23.0264	35	0	23
7.54	2.33333	23	9	3.99667	23		18.3125	4.17	23	9	3.99667	40.7419		7.54	2.33333	23.0453	35.6667	0	23
7.595	0.9	23	9	3.99833	23		18.5	4.17	23	9	3.99833	40.9066		7.595	0.9	23.0132	3.5	2.6	23.0053
7.595	1.61667	23	9.1	3.99667	23		23.6875	4.1125	23	9.1	3.99667	40.7407		7.595	1.61667	23.0268	26.5	2.6	23
7.595	2.33333	23	9.1	3.99833	23		23.5	4.17	23	9.1	3.99833	40.905		7.595	2.33333	23.0461	7	3.13333	25.1628
7.65	0.9	23	9.2	3.99667	23		23.6875	4.17	23	9.2	3.99667	40.7403		7.65	0.9	23.0134	6.49	3.13333	24.6136
7.65	1.61667	23	9.2	3.99833	23		23.875	4.17	23	9.2	3.99833	40.9046		7.65	1.61667	23.0272	6.49	3.06667	24.6026
7.65	2.33333	23	9.3	3.99667	23		17.375	4	23	9.3	3.99667	40.7398		7.65	2.33333	23.047	7	3.06667	25.1461
7.75	0.9	23	9.3	3.99833	23		17.75	4.2	23	9.3	3.99833	40.9039		7.75	0.9	23.0137	7.135	3.06667	25.3076
7.75	1.61667	23	9.4	3.99667	23		17.375	4.2	23	9.4	3.99667	40.7379		7.75	1.61667	23.028	7.135	3.13333	25.3264
7.75	2.33333	23	9.4	3.99833	23		18.125	4.2	23	9.4	3.99833	40.9015		7.75	2.33333	23.0485	7.27	3.06667	25.4717
7.95	0.9	23	9.5	3.99667	23		24.25	4.2	23	9.5	3.99667	40.7259		7.95	0.9	23.0143	7.27	3.13333	25.4927
7.95	1.61667	23	9.5	3.99833	23		23.875	4.2	23	9.5	3.99833	40.8867		7.95	1.61667	23.0293	7.39	3.06667	25.6175
7.95	2.33333	23	9.6	3.99667	23		24.625	4	23	9.6	3.99667	40.2695		7.95	2.33333	23.0514	7.39	3.13333	25.6407
8.35	0.9	23	9.6	3.99833	23		24.625	4.2	23	9.6	3.99833	40.4382		8.35	0.9	23.0153	7.45	3.06667	25.6898
8.35	1.61667	23	9.7	3.99667	23		18.75	4.2	23	9.7	3.99667	39.7025		8.35	1.61667	23.0315	7.45	3.13333	25.714
8.35	2.33333	23	9.7	3.99833	23		18.5	4.2	23	9.7	3.99833	39.8819		8.35	2.33333	23.056	7.48	3.06667	25.7257
9.15	0.9	23	9.8	3.99667	23		23.25	4.2	23	9.8	3.99667	39.5769		9.15	0.9	23.0158	7.48	3.13333	25.7504
9.15	1.61667	23	9.8	3.99833	23		23.5	4.2	23	9.8	3.99833	39.7555		9.15	1.61667	23.0329	7.5	3.06667	25.7494
9.15	2.33333	23	9.9	3.99667	23		24.8125	3.13333	23	9.9	3.99667	39.5698		9.15	2.33333	23.0588	7.5	3.13333	25.7745
9.65	0.9	23	9.9	3.99833	23		24.8125	3.06667	23	9.9	3.99833	39.7467		9.65	0.9	23.0152	7.54	3.06667	25.7966
9.65	1.61667	23	10	3.99667	23		24.8125	3	23	10	3.99667	39.5621		9.65	1.61667	23.0315	7.54	3.13333	25.8224
9.65	2.33333	23	10	3.99833	23		25	3.06667	23	10	3.99833	39.7371		9.65	2.33333	23.056	7.62	3.06667	25.8892
10.05	0.9	23	10.1	3.99667	23		25	3	23	10.1	3.99667	39.5437		10.05	0.9	23.0143	7.62	3.13333	25.9164
10.05	1.61667	23	10.1	3.99833	23		25	3.13333	23	10.1	3.99833	39.7141		10.05	1.61667	23.0293	7.78	3.06667	26.0654
10.05	2.33333	23	10.2	3.99667	23		24.8125	3.2	23	10.2	3.99667	39.497		10.05	2.33333	23.0516	7.78	3.13333	26.0949
10.25	0.9	23	10.2	3.99833	23		25	3.2	23	10.2	3.99833	39.6557		10.25	0.9	23.0136	8.09999	3.06667	26.3673
10.25	1.61667	23	10.3	3.99667	23		17.1875	4.1125	23	10.3	3.99667	39.3798		10.25	1.61667	23.0279	8.09999	3.13333	26.4007
10.25	2.33333	23	10.3	3.99833	23		17.1875	4.055	23	10.3	3.99833	39.5093		10.25	2.33333	23.0487	8.73999	3.06667	26.697
10.35	0.9	23	10.4	3.99667	23		17.1875	4.17	23	10.4	3.99667	39.0248		10.35	0.9	23.0133	8.73999	3.13333	26.7338
10.35	1.61667	23	10.4	3.99833	23		24.8125	4.1125	23	10.4	3.99833	39.0682		10.35	1.61667	23.0272	9.8	3.06667	26.3981
10.35	2.33333	23	10.5	3.99667	23		24.8125	4.055	23	10.5	3.99667	31.2318		10.35	2.33333	23.0472	9.8	3.13333	26.4316
10.5	0.9	23	10.5	3.99833	23		24.8125	4.17	23	10.5	3.99833	31.3992		10.5	0.9	23.0128	10.2	3.06667	26.0292
10.5	1.61667	23	10.55	3.99667	23		17.1875	4	23	10.55	3.99667	27.2194		10.5	1.61667	23.026	10.2	3.13333	26.0584
10.5	2.33333	23	10.55	3.99833	23		17	4.055	23	10.55	3.99833	27.4218		10.5	2.33333	23.0447	10.4	3.06667	25.8034
10.8	0.9	23	10.65	3.99667	23		17	4	23	10.65	3.99667	26.5715		10.8	0.9	23.0116	10.4	3.13333	25.8294
10.8	1.61667	23	10.65	3.99833	23		17	4.1125	23	10.65	3.99833	26.619		10.8	1.61667	23.0235	10.5	3.06667	25.684
10.8	2.33333	23	10.7333	3.99667	23		17	4.17	23	10.7333	3.99667	26.3931		10.8	2.33333	23.0398	10.5	3.13333	25.7082
11	0.9	23	10.7333	3.99833	23		17.1875	4.2	23	10.7333	3.99833	26.3961		11	0.9	23.0107	10.55	3.06667	25.6232
11	1.61667	23	10.8167	3.99667	23		17	4.2	23	10.8167	3.99667	26.3029		11	1.61667	23.0217	10.55	3.13333	25.6465
11	2.33333	23	10.8167	3.99833	23		18.3125	4.2	23	10.8167	3.99833	26.2834		11	2.33333	23.0359	10.65	3.06667	25.5003
12.5	1.61667	23	10.9	3.99667	23		23.6875	4.2	23	10.9	3.99667	26.2286		12.5	1.61667	23.0109	10.65	3.13333	25.5219
12.5	0.9	23	10.9	3.99833	23		24.8125	4	23	10.9	3.99833	26.191		12.5	0.9	23.006	10.825	3.06667	25.2846
11.75	0.9	23	11	3.99667	23		25	4	23	11	3.99667	24.7003		11.75	0.9	23.0079	10.825	3.13333	25.3033
12.5	2.33333	23	11	3.99833	23		25	4.055	23	11	3.99833	24.6854		12.5	2.33333	23.0167	11	3.06667	25.0727
13	0.9	23	11.1	3.99667	23		25	4.1125	23	11.1	3.99667	23.1863		13	0.9	23.0045	11	3.13333	25.0889
13	1.61667	23	11.1	3.99833	23		25	4.17	23	11.1	3.99833	23.1975		13	1.61667	23.0084	11.9	3.06667	24.1945
13	2.33333	23	11.2	3.99667	23		24.8125	4.2	23	11.2	3.99667	23.1438		13	2.33333	23.0124	11.9	3.13333	24.2024
14	1.61667	23	11.2	3.99833	23		25	4.2	23	11.2	3.99833	23.1449		14	1.61667	23.0047	12.5	3.06667	23.8135
14	0.9	23	11.3	3.99667	23		-4.25	2.33333	23	11.3	3.99667	23.136		14	0.9	23.0026	12.5	3.13333	23.8189
13.5	0.9	23	11.3	3.99833	23		-4.25	1.61667	23	11.3	3.99833	23.1351		13.5	0.9	23.0033	13	3.06667	23.5901
14	2.33333	23	11.4	3.99667	23		-5.2917	2.33333	23	11.4	3.99667	23.1337		14	2.33333	23.0068	13	3.13333	23.5942
15.6667	1.61667	23	11.4	3.99833	23		-4.7708	1.61667	23	11.4	3.99833	23.1323		15.6667	1.61667	23.0016	14	3.06667	23.3039
15.6667	0.9	23	11.5	3.99667	23		-5.2917	1.61667	23	11.5	3.99667	23.133		15.6667	0.9	23.0009	14	3.13333	23.3061
14.8333	0.9	23	11.5	3.99833	23		-5.2917	1.975	23	11.5	3.99833	23.1313		14.8333	0.9	23.0014	15.6667	3.06667	23.0874
15.6667	2.33333	23	11.6	3.99667	23		-3.2083	2.33333	23	11.6	3.99667	23.1327		15.6667	2.33333	23.0022	15.6667	3.13333	23.0881
17	1.61667	23	11.6	3.99833	23		-3.2083	1.61667	23	11.6	3.99833	23.131		17	1.61667	23.0007	17	3.06667	23.0305
17	0.9	23	11.7	3.99667	23		-3.7292	1.61667	23	11.7	3.99667	23.1326		17	0.9	23.0004	17	3.13333	23.0307
16.3333	0.9	23	11.7	3.99833	23		-2.1667	2.33333	23	11.7	3.99833	23.1308		16.3333	0.9	23.0006	18.5	3.06667	23.0086
17	2.33333	23	11.8	3.99667	23		-2.1667	1.61667	23	11.8	3.99667	23.1323		17	2.33333	23.0009	18.5	3.13333	23.0086
18.5	1.61667	23	11.8	3.99833	23		-2.6875	1.61667	23	11.8	3.99833	23.1305		18.5	1.61667	23.0002	19.5	3.06667	23.0035
18.5	0.9	23	11.9	3.99667	23		-1.125	2.33333	23	11.9	3.99667	23.1308		18.5	0.9	23.0001	19.5	3.13333	23.0035
17.75	0.9	23	11.9	3.99833	23		-1.125	1.61667	23	11.9	3.99833	23.1286		17.75	0.9	23.0002	21	3.06667	23.001
18.5	2.33333	23	12	3.99667	23		-1.6458	1.61667	23	12	3.99667	23.0683		18.5	2.33333	23.0003	21	3.13333	23.001
19.5	1.61667	23	12	3.99833	23		-0.0833	2.33333	23	12	3.99833	23.0675		19.5	1.61667	23.0001	22.5	3.06667	23.0003
19.5	0.9	23	12.1	3.99667	23		-0.0833	1.61667	23	12.1	3.99667	23.0059		19.5	0.9	23.0001	22.5	3.13333	23.0003
19	0.9	23	12.1	3.99833	23		-0.6042	1.61667	23	12.1	3.99833	23.0063		19	0.9	23.0001	23.5	3.06667	23.0001
19.5	2.33333	23	12.2	3.99667	23		0.9583	2.33333	23	12.2	3.99667	23.0044		19.5	2.33333	23.0001	23.5	3.13333	23.0001
21	1.61667	23	12.2	3.99833	23		0.9583	1.61667	23	12.2	3.99833	23.0044		21	1.61667	23	5.745	3.13333	24.0763
21	0.9	23	12.3	3.99667	23		0.4375	1.61667	23	12.3	3.99667	23.0042		21	0.9	23	5.745	3.06667	24.0703
20.25	0.9	23	12.3	3.99833	23		2	2.33333	23	12.3	3.99833	23.0041		20.25	0.9	23	24.25	3.13333	23.0001
21	2.33333	23	12.4	3.99667	23		2	1.61667	23	12.4	3.99667	23.0041		21	2.33333	23.0001	24.25	3.06667	23.0001
22.5	1.61667	23	12.4	3.99833	23		1.4792	1.61667	23	12.4	3.99833	23.0041		22.5	1.61667	23	6.49	3	24.5683
22.5	0.9	23	12.5	3.99667	23		4	2.33333	23	12.5	3.99667	23.0041		22.5	0.9	23	7	3	25.0458
21.75	0.9	23	12.5	3.99833	23		4	1.61667	23	12.5	3.99833	23.004		21.75	0.9	23	6.49	3.2	24.6008
22.5	2.33333	23	12.6	3.99667	23		5	2.33333	23	12.6	3.99667	23.0041		22.5	2.33333	23	7	3.2	25.0927
23.5	1.61667	23	12.6	3.99833	23		5	1.61667	23	12.6	3.99833	23.004		23.5	1.61667	23	7.135	3	25.2932
23.5	0.9	23	12.7	3.99667	23		4.5	1.61667	23	12.7	3.99667	23.0041		23.5	0.9	23	7.135	3.2	25.3496
23	0.9	23	12.7	3.99833	23		6.49	2.33333	23	12.7	3.99833	23.004		23	0.9	23	7.27	3	25.4516
23.5	2.33333	23	12.8	3.99667	23		6.49	1.61667	23	12.8	3.99667	23.0041		23.5	2.33333	23	7.27	3.2	25.5146
25	1.61667	23	12.8	3.99833	23		5.745	1.61667	23	12.8	3.99833	23.004		25	1.61667	23	7.39	3	25.5825
25	0.9	23	12.9	3.99667	23		6.49	0.9	23	12.9	3.99667	23.0041		25	0.9	23	7.39	3.2	25.6513
24.25	0.9	23	12.9	3.99833	23		7	1.61667	23	12.9	3.99833	23.004		24.25	0.9	23	7.45	3	25.6624
25	2.33333	23	13	3.99667	23		7	0.9	23	13	3.99667	23.0021		25	2.33333	23	7.45	3.2	25.7348
27	1.61667	23	13	3.99833	23		6.745	0.9	23	13	3.99833	23.002		27	1.61667	23	7.48	3	25.7038
27	0.9	23	13.1	3.99667	23		7	2.33333	23	13.1	3.99667	23.0001		27	0.9	23	7.48	3.2	25.778
26	0.9	23	13.1	3.99833	23		7.18	0.9	23	13.1	3.99833	23.0001		26	0.9	23	7.5	3	25.7362
26	1.61667	23	13.2	3.99667	23		7.18	1.61667	23	13.2	3.99667	23.0001		26	1.61667	23	7.5	3.2	25.8119
29.6667	1.61667	23	13.2	3.99833	23		7.18	2.33333	23	13.2	3.99833	23.0001		29.6667	1.61667	23	7.54	3	25.7889
29.6667	0.9	23	13.3	3.99667	23		7.36	0.9	23	13.3	3.99667	23.0001		29.6667	0.9	23	7.54	3.2	25.8669
28.3333	0.9	23	13.3	3.99833	23		7.36	1.61667	23	13.3	3.99833	23.0001		28.3333	0.9	23	7.62	3	25.8921
28.3333	1.61667	23	13.4	3.99667	23		7.36	2.33333	23	13.4	3.99667	23.0001		28.3333	1.61667	23	7.62	3.2	25.9745
32.3333	1.61667	23	13.4	3.99833	23		7.44	0.9	23	13.4	3.99833	23.0001		32.3333	1.61667	23	7.78	3	26.0854
32.3333	0.9	23	13.5	3.99667	23		7.44	1.61667	23	13.5	3.99667	23.0001		32.3333	0.9	23	7.78	3.2	26.1757
31	0.9	23	13.5	3.99833	23		7.44	2.33333	23	13.5	3.99833	23.0001		31	0.9	23	8.09999	3	26.4022
32.3333	2.33333	23	13.6	3.99667	23		7.48	0.9	23	13.6	3.99667	23.0001		32.3333	2.33333	23	8.09999	3.2	26.5044
29.6667	2.33333	23	13.6	3.99833	23		7.48	1.61667	23	13.6	3.99833	23.0001		29.6667	2.33333	23	8.73999	3	26.7084
35	1.61667	23	13.7	3.99667	23		7.48	2.33333	23	13.7	3.99667	23.0001		35	1.61667	23	8.73999	3.2	26.8199
35	0.9	23	13.7	3.99833	23		7.5	0.9	23	13.7	3.99833	23.0001		35	0.9	23	9.8	3	26.4601
33.6667	0.9	23	13.8	3.99667	23		7.5	1.61667	23	13.8	3.99667	23.0001		33.6667	0.9	23	9.8	3.2	26.5633
35	2.33333	23	13.8	3.99833	23		7.5	2.33333	23	13.8	3.99833	23.0001		35	2.33333	23	10.2	3	26.0588
36.3333	1.61667	23	13.9	3.99667	23		7.54	0.9	23	13.9	3.99667	23.0001		36.3333	1.61667	23	10.2	3.2	26.1486
36.3333	0.9	23	13.9	3.99833	23		7.54	1.61667	23	13.9	3.99833	23.0001		36.3333	0.9	23	10.4	3	25.8134
35.6667	0.9	23	4.99	3.99667	23		7.54	2.33333	23	4.99	3.99667	23.0002		35.6667	0.9	23	10.4	3.2	25.8928
36.3333	2.33333	23	4.99	3.99833	23		7.595	0.9	23	4.99	3.99833	23.0002		36.3333	2.33333	23	10.5	3	25.6807
6.49	0.45	23	4.9933	3.995	23		7.595	1.61667	23	4.9933	3.995	23.0002		6.49	0.45	23.0042	10.5	3.2	25.7541
7	0.45	23	4.9967	3.995	23		7.595	2.33333	23	4.9967	3.995	23.0002		7	0.45	23.0053	10.55	3	25.5906
7.18	0.45	23	4.9933	4	23		7.65	0.9	23	4.9933	4	23.0002		7.18	0.45	23.0056	10.55	3.2	25.6601
7.36	0.45	23	4.9967	4	23		7.65	1.61667	23	4.9967	4	23.0002		7.36	0.45	23.0059	10.65	3	25.4627
7.44	0.45	23	5	3.995	23		7.65	2.33333	23	5	3.995	23.0002		7.44	0.45	23.0061	10.65	3.2	25.5265
7.48	0.45	23	5	4	23		7.95	0.9	23	5	4	23.0002		7.48	0.45	23.0062	10.825	3	25.2712
7.5	0.45	23	5.00667	3.995	23		7.95	1.61667	23	5.00667	3.995	23.0002		7.5	0.45	23.0062	10.825	3.2	25.3272
7.54	0.45	23	5.00667	4	23		7.95	2.33333	23	5.00667	4	23.0002		7.54	0.45	23.0062	11	3	24.9208
7.595	0.45	23	5.02	3.995	23		8.55	1.61667	23	5.02	3.995	23.0002		7.595	0.45	23.0063	11	3.2	24.9645
7.65	0.45	23	5.02	4	23		8.55	0.9	23	5.02	4	23.0002		7.65	0.45	23.0064	11.9	3	24.2221
7.75	0.45	23	5.04667	3.995	23		8.25	0.9	23	5.04667	3.995	23.0002		7.75	0.45	23.0066	11.9	3.2	24.2464
7.95	0.45	23	5.04667	4	23		8.55	2.33333	23	5.04667	4	23.0002		7.95	0.45	23.0069	12.5	3	23.8193
8.35	0.45	23	5.12333	3.995	23		9.45	1.61667	23	5.12333	3.995	23.0004		8.35	0.45	23.0073	12.5	3.2	23.8358
9.15	0.45	23	5.12333	4	23		9.45	0.9	23	5.12333	4	23.0004		9.15	0.45	23.0076	13	3	23.5649
9.65	0.45	23	5.2	3.995	23		9	0.9	23	5.2	3.995	23.0005		9.65	0.45	23.0073	13	3.2	23.5768
10.05	0.45	23	5.2	4	23		9.45	2.33333	23	5.2	4	23.0005		10.05	0.45	23.0068	14	3	23.2948
10.25	0.45	23	5.3	3.995	23		10.05	1.61667	23	5.3	3.995	23.002		10.25	0.45	23.0065	14	3.2	23.3013
10.35	0.45	23	5.3	4	23		10.05	0.9	23	5.3	4	23.002		10.35	0.45	23.0064	15.6667	3	23.0885
10.5	0.45	23	5.4	3.995	23		9.75	0.9	23	5.4	3.995	23.0035		10.5	0.45	23.0061	15.6667	3.2	23.0905
10.8	0.45	23	5.4	4	23		10.05	2.33333	23	5.4	4	23.0034		10.8	0.45	23.0055	17	3	23.0302
11	0.45	23	5.5	3.995	23		10.35	0.9	23	5.5	3.995	23.0036		11	0.45	23.0051	17	3.2	23.0309
12.5	0.45	23	5.5	4	23		10.35	1.61667	23	5.5	4	23.0035		12.5	0.45	23.003	18.5	3	23.0088
13	0.45	23	5.6	3.995	23		10.35	2.33333	23	5.6	3.995	23.0064		13	0.45	23.0022	18.5	3.2	23.009
-6.3333	0.45	23	5.6	4	23		10.5	0.9	23	5.6	4	23.0061		-6.3333	0.45	23	19.5	3	23.0034
-5.6667	0.45	23	5.7	3.995	23		10.5	1.61667	23	5.7	3.995	23.0097		-5.6667	0.45	23	19.5	3.2	23.0035
-5	0.45	23	5.7	4	23		10.5	2.33333	23	5.7	4	23.0093		-5	0.45	23	21	3	23.001
-3.6667	0.45	23	5.8	3.995	23		10.8	0.9	23	5.8	3.995	23.0105		-3.6667	0.45	23	21	3.2	23.001
-2.3333	0.45	23	5.8	4	23		10.8	1.61667	23	5.8	4	23.0101		-2.3333	0.45	23	22.5	3	23.0003
-1	0.45	23	5.9	3.995	23		10.8	2.33333	23	5.9	3.995	23.0105		-1	0.45	23	22.5	3.2	23.0003
0.3333	0.45	23	5.9	4	23		11	0.9	23	5.9	4	23.0101		0.3333	0.45	23.0001	23.5	3	23.0001
1.6667	0.45	23	6	3.995	23		11	1.61667	23	6	3.995	23.0105		1.6667	0.45	23.0002	23.5	3.2	23.0001
3	0.45	23	6	4	23		11	2.33333	23	6	4	23.0102		3	0.45	23.0006	5.745	3	24.065
4	0.45	23	6.1	3.995	23		11.75	1.61667	23	6.1	3.995	23.0106		4	0.45	23.0011	5.745	3.2	24.0833
5	0.45	23	6.1	4	23		11.75	0.9	23	6.1	4	23.0103		5	0.45	23.0021	24.25	3	23.0001
5.745	0.45	23	6.2	3.995	23		11.375	0.9	23	6.2	3.995	23.0113		5.745	0.45	23.0031	24.25	3.2	23.0001
11.75	0.45	23	6.2	4	23		11.75	2.33333	23	6.2	4	23.0114		11.75	0.45	23.0039	7	4.1125	25.5426
13.5	0.45	23	6.3	3.995	23		12.5	1.61667	23	6.3	3.995	23.0424		13.5	0.45	23.0017	6.49	4.1125	24.7622
14	0.45	23	6.3	4	23		12.5	0.9	23	6.3	4	23.041		14	0.45	23.0012	6.49	4.055	24.7606
14.8333	0.45	23	6.4	3.995	23		12.125	0.9	23	6.4	3.995	23.0768		14.8333	0.45	23.0007	7	4.055	25.5325
15.6667	0.45	23	6.4	4	23		12.5	2.33333	23	6.4	4	23.0737		15.6667	0.45	23.0005	7	4.17	25.5469
16.3333	0.45	23	6.5	3.995	23		13	1.61667	23	6.5	3.995	23.081		16.3333	0.45	23.0003	6.49	4.17	24.7623
17	0.45	23	6.5	4	23		13	0.9	23	6.5	4	23.0782		17	0.45	23.0002	7.135	4.055	25.8114
17.75	0.45	23	6.6	3.995	23		12.75	0.9	23	6.6	3.995	23.0815		17.75	0.45	23.0001	7.135	4.1125	25.8284
18.5	0.45	23	6.6	4	23		13	2.33333	23	6.6	4	23.0791		18.5	0.45	23.0001	7.135	4.17	25.8367
19	0.45	23	6.7	3.995	23		14	2.33333	23	6.7	3.995	23.0826		19	0.45	23.0001	7.27	4.055	26.1495
19.5	0.45	23	6.7	4	23		14	1.61667	23	6.7	4	23.0809		19.5	0.45	23	7.27	4.1125	26.1838
20.25	0.45	23	6.8	3.995	23		13.5	1.61667	23	6.8	3.995	23.086		20.25	0.45	23	7.27	4.17	26.2036
21	0.45	23	6.8	4	23		15	2.33333	23	6.8	4	23.0868		21	0.45	23	7.39	4.055	26.5097
21.75	0.45	23	6.9	3.995	23		15	1.61667	23	6.9	3.995	23.1026		21.75	0.45	23	7.39	4.1125	26.5854
22.5	0.45	23	6.9	4	23		14.5	1.61667	23	6.9	4	23.1146		22.5	0.45	23	7.39	4.17	26.645
23	0.45	23	7	3.995	23		16	2.33333	23	7	3.995	23.6816		23	0.45	23	7.45	4.055	26.7063
23.5	0.45	23	7	4	23		16	1.61667	23	7	4	23.6755		23.5	0.45	23	7.45	4.1125	26.8212
24.25	0.45	23	7.1	3.995	23		15.5	1.61667	23	7.1	3.995	24.3352		24.25	0.45	23	7.45	4.17	26.954
25	0.45	23	7.1	4	23		17	2.33333	23	7.1	4	24.3321		25	0.45	23	7.48	4.055	26.8037
26	0.45	23	7.18333	3.995	23		17	1.61667	23	7.18333	3.995	25.3545		26	0.45	23	7.48	4.1125	26.9398
27	0.45	23	7.18333	4	23		16.5	1.61667	23	7.18333	4	25.3377		27	0.45	23	7.48	4.17	27.1165
28.3333	0.45	23	7.26667	3.995	23		17	0.9	23	7.26667	3.995	26.3868		28.3333	0.45	23	7.5	4.055	26.8662
29.6667	0.45	23	7.26667	4	23		17.75	1.61667	23	7.26667	4	26.3929		29.6667	0.45	23	7.5	4.1125	27.0138
31	0.45	23	7.35	3.995	23		17.75	0.9	23	7.35	3.995	27.5372		31	0.45	23	7.5	4.17	27.2069
32.3333	0.45	23	7.35	4	23		17.375	0.9	23	7.35	4	27.6312		32.3333	0.45	23	7.54	4.055	26.9836
33.6667	0.45	23	7.45	3.995	23		17.75	2.33333	23	7.45	3.995	30.0063		33.6667	0.45	23	7.54	4.1125	27.1465
35	0.45	23	7.45	4	23		18.5	1.61667	23	7.45	4	30.2064		35	0.45	23	7.54	4.17	27.3563
35.6667	0.45	23	7.5	3.995	23		18.5	0.9	23	7.5	3.995	32.9895		35.6667	0.45	23	7.62	4.055	27.1839
36.3333	0.45	23	7.5	4	23		18.125	0.9	23	7.5	4	33.222		36.3333	0.45	23	7.62	4.1125	27.3573
1.6667	2.33333	23	7.6	3.995	23		18.5	2.33333	23	7.6	3.995	36.4536		1.6667	2.33333	23.0008	7.62	4.17	27.565
3	2.33333	23	7.6	4	23		19.5	2.33333	23	7.6	4	36.7135		3	2.33333	23.0021	7.78	4.055	27.4807
2.3333	2.33333	23	7.7	3.995	23		19.5	1.61667	23	7.7	3.995	37.8789		2.3333	2.33333	23.0012	7.78	4.1125	27.6461
4	2.33333	23	7.7	4	23		19	1.61667	23	7.7	4	38.2509		4	2.33333	23.0044	7.78	4.17	27.8282
3.5	2.33333	23	7.8	3.995	23		20.5	2.33333	23	7.8	3.995	38.9146		3.5	2.33333	23.003	8.09999	4.055	27.9467
26	2.33333	23	7.8	4	23		20.5	1.61667	23	7.8	4	39.322		26	2.33333	23	8.09999	4.1125	28.1094
27	2.33333	23	7.9	3.995	23		20	1.61667	23	7.9	3.995	39.5633		27	2.33333	23	8.09999	4.17	28.2816
26.5	2.33333	23	7.9	4	23		21.5	2.33333	23	7.9	4	39.9788		26.5	2.33333	23	8.73999	4.055	28.4474
28.3333	2.33333	23	8	3.995	23		21.5	1.61667	23	8	3.995	39.6064		28.3333	2.33333	23	8.73999	4.1125	28.6311
27.6667	2.33333	23	8	4	23		21	1.61667	23	8	4	40.0513		27.6667	2.33333	23	8.73999	4.17	28.8281
-7	0.9	23	8.1	3.995	23		22.5	2.33333	23	8.1	3.995	40.2045		-7	0.9	23	9.8	4.055	28.0298
-7	1.61667	23	8.1	4	23		22.5	1.61667	23	8.1	4	40.6268		-7	1.61667	23	9.8	4.1125	28.2091
-7	2.33333	23	8.2	3.995	23		22	1.61667	23	8.2	3.995	40.7969		-7	2.33333	23	9.8	4.17	28.4033
-6.3333	2.6	23	8.2	4	23		23.5	2.33333	23	8.2	4	41.1928		-6.3333	2.6	23	10.2	4.055	27.4459
-7	2.6	23	8.3	3.995	23		23.5	1.61667	23	8.3	3.995	40.8105		-7	2.6	23	10.2	4.1125	27.6144
-5	2.6	23	8.3	4	23		23	1.61667	23	8.3	4	41.2154		-5	2.6	23	10.2	4.17	27.8032
-2.3333	2.6	23	8.4	3.995	23		23.5	0.9	23	8.4	3.995	40.8126		-2.3333	2.6	23.0001	10.4	4.055	26.9703
0.3333	2.6	23	8.4	4	23		24.25	1.61667	23	8.4	4	41.2191		0.3333	2.6	23.0004	10.4	4.1125	27.1089
5.745	2.6	23	8.5	3.995	23		24.25	0.9	23	8.5	3.995	40.8132		5.745	2.6	23.0209	10.4	4.17	27.2702
6.49	2.6	23	8.5	4	23		23.875	0.9	23	8.5	4	41.22		6.49	2.6	23.0304	10.5	4.055	26.6772
5	2.6	23	8.6	3.995	23		24.25	2.33333	23	8.6	3.995	40.8132		5	2.6	23.0141	10.5	4.1125	26.783
7	2.6	23	8.6	4	23		25	1.61667	23	8.6	4	41.22		7	2.6	23.0418	10.5	4.17	26.908
7.18	2.6	23	8.7	3.995	23		25	0.9	23	8.7	3.995	40.8124		7.18	2.6	23.0468	10.55	4.055	26.5215
7.36	2.6	23	8.7	4	23		24.625	0.9	23	8.7	4	41.2187		7.36	2.6	23.0501	10.55	4.1125	26.603
7.44	2.6	23	8.8	3.995	23		25	2.33333	23	8.8	3.995	40.7813		7.44	2.6	23.0521	10.55	4.17	26.6885
7.48	2.6	23	8.8	4	23		24.625	2.33333	23	8.8	4	41.1884		7.48	2.6	23.053	10.65	4.055	26.2233
7.5	2.6	23	8.9	3.995	23		26	2.33333	23	8.9	3.995	40.7058		7.5	2.6	23.0536	10.65	4.1125	26.2663
7.54	2.6	23	8.9	4	23		26	1.61667	23	8.9	4	41.1165		7.54	2.6	23.0544	10.65	4.17	26.2946
7.595	2.6	23	9	3.995	23		25.5	1.61667	23	9	3.995	40.6599		7.595	2.6	23.0555	10.825	4.055	25.7851
7.65	2.6	23	9	4	23		25.5	2.33333	23	9	4	41.0723		7.65	2.6	23.0568	10.825	4.1125	25.8021
7.75	2.6	23	9.1	3.995	23		28	2.33333	23	9.1	3.995	40.6588		7.75	2.6	23.0591	10.825	4.17	25.8106
7.95	2.6	23	9.1	4	23		28	1.61667	23	9.1	4	41.0704		7.95	2.6	23.063	11	4.055	25.4432
8.35	2.6	23	9.2	3.995	23		29.0417	2.33333	23	9.2	3.995	40.6585		8.35	2.6	23.069	11	4.1125	25.4527
9.15	2.6	23	9.2	4	23		29.0417	1.61667	23	9.2	4	41.0699		9.15	2.6	23.0722	11	4.17	25.4554
9.65	2.6	23	9.3	3.995	23		28.5208	1.61667	23	9.3	3.995	40.658		9.65	2.6	23.0687	11.9	4.055	24.2881
10.05	2.6	23	9.3	4	23		30.0833	2.33333	23	9.3	4	41.0691		10.05	2.6	23.0633	11.9	4.1125	24.2887
10.25	2.6	23	9.4	3.995	23		30.0833	1.61667	23	9.4	3.995	40.6563		10.25	2.6	23.0594	11.9	4.17	24.2885
10.35	2.6	23	9.4	4	23		29.5625	1.61667	23	9.4	4	41.0663		10.35	2.6	23.0567	12.5	4.055	23.8861
10.5	2.6	23	9.5	3.995	23		31.125	2.33333	23	9.5	3.995	40.6458		10.5	2.6	23.0532	12.5	4.1125	23.8883
10.8	2.6	23	9.5	4	23		31.125	1.61667	23	9.5	4	41.0488		10.8	2.6	23.048	12.5	4.17	23.8891
11	2.6	23	9.6	3.995	23		30.6042	1.61667	23	9.6	3.995	40.1854		11	2.6	23.0403	5.745	4.1125	24.1357
12.5	2.6	23	9.6	4	23		32.1667	2.33333	23	9.6	4	40.6081		12.5	2.6	23.0198	5.745	4.055	24.1348
13	2.6	23	9.7	3.995	23		32.1667	1.61667	23	9.7	3.995	39.613		13	2.6	23.0136	5.745	4.17	24.1357
14	2.6	23	9.7	4	23		31.6458	1.61667	23	9.7	4	40.0622		14	2.6	23.0074	7	4	25.3813
15.6667	2.6	23	9.8	3.995	23		33.2083	2.33333	23	9.8	3.995	39.4878		15.6667	2.6	23.0024	6.49	4	24.7279
17	2.6	23	9.8	4	23		33.2083	1.61667	23	9.8	4	39.9351		17	2.6	23.0009	6.49	4.2	24.7315
18.5	2.6	23	9.9	3.995	23		32.6875	1.61667	23	9.9	3.995	39.4816		18.5	2.6	23.0003	7	4.2	25.4035
19.5	2.6	23	9.9	4	23		34.25	2.33333	23	9.9	4	39.9246		19.5	2.6	23.0001	7.135	4	25.7899
21	2.6	23	10	3.995	23		34.25	1.61667	23	10	3.995	39.4749		21	2.6	23.0001	7.135	4.2	25.8384
22.5	2.6	23	10	4	23		33.7292	1.61667	23	10	4	39.9131		22.5	2.6	23	7.27	4	26.1004
23.5	2.6	23	10.1	3.995	23		35.2917	2.33333	23	10.1	3.995	39.4588		23.5	2.6	23	7.27	4.2	26.1961
24.25	2.6	23	10.1	4	23		34.7708	1.61667	23	10.1	4	39.8856		24.25	2.6	23	7.39	4	26.3939
25	2.6	23	10.2	3.995	23		35.2917	1.61667	23	10.2	3.995	39.4179		25	2.6	23	7.39	4.2	26.5935
29.6667	2.6	23	10.2	4	23		35.2917	1.975	23	10.2	4	39.8155		29.6667	2.6	23	7.45	4	26.5872
32.3333	2.6	23	10.3	3.995	23		7	0.45	23	10.3	3.995	39.3154		32.3333	2.6	23	7.45	4.2	26.9847
35	2.6	23	10.3	4	23		7.18	0.45	23	10.3	4	39.6399		35	2.6	23	7.48	4	26.6868
36.3333	2.6	23	10.4	3.995	23		7.36	0.45	23	10.4	3.995	39.0038		36.3333	2.6	23	7.48	4.2	27.2292
37	1.61667	23	10.4	4	23		7.44	0.45	23	10.4	4	39.1147		37	1.61667	23	7.5	4	26.763
37	0.9	23	10.5	3.995	23		7.48	0.45	23	10.5	3.995	32.3836		37	0.9	23	7.5	4.2	27.3584
37	2.33333	23	10.5	4	23		7.5	0.45	23	10.5	4	32.7239		37	2.33333	23	7.54	4	26.8808
37	2.6	23	10.55	3.995	23		7.54	0.45	23	10.55	3.995	27.0451		37	2.6	23	7.54	4.2	27.5247
1.6667	2.6	23	10.55	4	23		7.595	0.45	23	10.55	4	27.5		1.6667	2.6	23.0008	7.62	4	27.086
4	2.6	23	10.65	3.995	23		7.65	0.45	23	10.65	3.995	26.5535		4	2.6	23.0046	7.62	4.2	27.7289
26	2.6	23	10.65	4	23		7.95	0.45	23	10.65	4	26.6764		26	2.6	23	7.78	4	27.3973
28.3333	2.6	23	10.7333	3.995	23		10.05	0.45	23	10.7333	3.995	26.3916		28.3333	2.6	23	7.78	4.2	27.975
-7	0	23	10.7333	4	23		10.35	0.45	23	10.7333	4	26.3993		-7	0	23	8.09999	4	27.8898
-6.3333	0	23	10.8167	3.995	23		10.5	0.45	23	10.8167	3.995	26.3127		-6.3333	0	23	8.09999	4.2	28.4787
-7	0.45	23	10.8167	4	23		10.8	0.45	23	10.8167	4	26.2642		-7	0.45	23	8.73999	4	28.3229
7	0	23	10.9	3.995	23		11	0.45	23	10.9	3.995	26.2455		7	0	23	8.73999	4.2	28.9695
6.49	0	23	10.9	4	23		2.5	2.33333	23	10.9	4	26.1506		6.49	0	23	9.8	4	27.9753
7.18	0	23	11	3.995	23		2.5	1.61667	23	11	3.995	24.7079		7.18	0	23	9.8	4.2	28.6086
7.36	0	23	11	4	23		3.5	2.33333	23	11	4	24.6706		7.36	0	23	10.2	4	27.3884
7.44	0	23	11.1	3.995	23		3.5	1.61667	23	11.1	3.995	23.1807		7.44	0	23	10.2	4.2	28.0044
7.48	0	23	11.1	4	23		26.5	2.33333	23	11.1	4	23.2083		7.48	0	23	10.4	4	26.9165
7.5	0	23	11.2	3.995	23		26.5	1.61667	23	11.2	3.995	23.1433		7.5	0	23	10.4	4.2	27.4456
7.54	0	23	11.2	4	23		27.5	2.33333	23	11.2	4	23.146		7.54	0	23	10.5	4	26.6213
7.595	0	23	11.3	3.995	23		27.5	1.61667	23	11.3	3.995	23.1364		7.595	0	23	10.5	4.2	27.0382
7.65	0	23	11.3	4	23		-5.8125	1.25833	23	11.3	4	23.1343		7.65	0	23	10.55	4	26.4126
7.75	0	23	11.4	3.995	23		-5.8125	0.9	23	11.4	3.995	23.1344		7.75	0	23	10.55	4.2	26.6734
7.95	0	23	11.4	4	23		-5.2917	1.25833	23	11.4	4	23.1308		7.95	0	23	10.65	4	26.1305
8.35	0	23	11.5	3.995	23		-5.2917	0.9	23	11.5	3.995	23.1338		8.35	0	23	10.65	4.2	26.2424
9.15	0	23	11.5	4	23		-5.5521	0.9	23	11.5	4	23.1298		9.15	0	23	10.825	4	25.7647
9.65	0	23	11.6	3.995	23		-5.8125	0.45	23	11.6	3.995	23.1335		9.65	0	23	10.825	4.2	25.8131
10.05	0	23	11.6	4	23		-6.0729	0.9	23	11.6	4	23.1294		10.05	0	23	11	4	25.2304
10.25	0	23	11.7	3.995	23		-6.0729	0.45	23	11.7	3.995	23.1334		10.25	0	23	11	4.2	25.2507
10.35	0	23	11.7	4	23		-4.7708	0.9	23	11.7	4	23.1291		10.35	0	23	11.9	4	24.3261
10.5	0	23	11.8	3.995	23		-5.0312	0.9	23	11.8	3.995	23.1332		10.5	0	23	11.9	4.2	24.3275
10.8	0	23	11.8	4	23		-4.25	0.9	23	11.8	4	23.1288		10.8	0	23	12.5	4	23.894
11	0	23	11.9	3.995	23		-4.5104	0.9	23	11.9	3.995	23.1319		11	0	23	12.5	4.2	23.9001
13	0	23	11.9	4	23		-4.7708	0.45	23	11.9	4	23.1265		13	0	23	13	4	23.7795
12.5	0	23	12	3.995	23		-4.5104	0.45	23	12	3.995	23.0688		12.5	0	23	13	4.055	23.7835
37	0.45	23	12	4	23		-4.25	0.45	23	12	4	23.0666		37	0.45	23	13	4.1125	23.7873
36.3333	0	23	12.1	3.995	23		-3.7292	0.9	23	12.1	3.995	23.0057		36.3333	0	23	13	4.17	23.7889
37	0	23	12.1	4	23		-3.9896	0.9	23	12.1	4	23.0067		37	0	23	13	4.2	23.7887
-5.6667	0	23	12.2	3.995	23		-3.2083	0.9	23	12.2	3.995	23.0044		-5.6667	0	23	5.745	4	24.1349
-5	0	23	12.2	4	23		-3.4688	0.9	23	12.2	4	23.0044		-5	0	23	5.745	4.2	24.137
-3.6667	0	23	12.3	3.995	23		-3.7292	0.45	23	12.3	3.995	23.0042		-3.6667	0	23	18.5	4.1125	23.0081
-2.3333	0	23	12.3	4	23		-3.4688	0.45	23	12.3	4	23.0041		-2.3333	0	23	18.5	4.055	23.0082
-1	0	23	12.4	3.995	23		-3.2083	0.45	23	12.4	3.995	23.0041		-1	0	23	19.5	4.1125	23.0031
0.3333	0	23	12.4	4	23		-2.6875	0.9	23	12.4	4	23.004		0.3333	0	23	19.5	4.055	23.0031
1.6667	0	23	12.5	3.995	23		-2.9479	0.9	23	12.5	3.995	23.0041		1.6667	0	23	19	4.1125	23.004
3	0	23	12.5	4	23		-2.1667	0.9	23	12.5	4	23.004		3	0	23	21	4.055	23.0011
4	0	23	12.6	3.995	23		-2.4271	0.9	23	12.6	3.995	23.0041		4	0	23	21	4.1125	23.0011
5	0	23	12.6	4	23		-2.6875	0.45	23	12.6	4	23.004		5	0	23	19.5	4.17	23.0032
5.745	0	23	12.7	3.995	23		-2.4271	0.45	23	12.7	3.995	23.0041		5.745	0	23	21	4.17	23.0011
11.75	0	23	12.7	4	23		-2.1667	0.45	23	12.7	4	23.004		11.75	0	23	22.5	4.055	23.0004
13.5	0	23	12.8	3.995	23		-1.6458	0.9	23	12.8	3.995	23.0041		13.5	0	23	22.5	4.1125	23.0004
14	0	23	12.8	4	23		-1.9063	0.9	23	12.8	4	23.004		14	0	23	22.5	4.17	23.0004
14.8333	0	23	12.9	3.995	23		-1.125	0.9	23	12.9	3.995	23.0041		14.8333	0	23	23.5	4.1125	23.0002
15.6667	0	23	12.9	4	23		-1.3854	0.9	23	12.9	4	23.004		15.6667	0	23	23.5	4.055	23.0002
16.3333	0	23	13	3.995	23		-1.6458	0.45	23	13	3.995	23.0021		16.3333	0	23	23	4.1125	23.0002
17	0	23	13	4	23		-1.3854	0.45	23	13	4	23.0039		17	0	23	17.75	4.055	23.0145
17.75	0	23	13.1	3.995	23		-1.125	0.45	23	13.1	3.995	23.0001		17.75	0	23	17.75	4.1125	23.0141
18.5	0	23	13.1	4	23		-0.6042	0.9	23	13.1	4	23.0001		18.5	0	23	18.125	4.1125	23.0112
19	0	23	13.2	3.995	23		-0.8646	0.9	23	13.2	3.995	23.0001		19	0	23	24.25	4.055	23.0001
19.5	0	23	13.2	4	23		-0.0833	0.9	23	13.2	4	23.0001		19.5	0	23	24.25	4.1125	23.0001
20.25	0	23	13.3	3.995	23		-0.3438	0.9	23	13.3	3.995	23.0001		20.25	0	23	23.875	4.1125	23.0001
21	0	23	13.3	4	23		-0.6042	0.45	23	13.3	4	23.0001		21	0	23	18.5	4.17	23.008
21.75	0	23	13.4	3.995	23		-0.3437	0.45	23	13.4	3.995	23.0001		21.75	0	23	19	4.17	23.004
22.5	0	23	13.4	4	23		-0.0833	0.45	23	13.4	4	23.0001		22.5	0	23	23	4.17	23.0003
23	0	23	13.5	3.995	23		0.4375	0.9	23	13.5	3.995	23.0001		23	0	23	23.5	4.17	23.0002
23.5	0	23	13.5	4	23		0.1771	0.9	23	13.5	4	23.0001		23.5	0	23	17.75	4.17	23.0137
24.25	0	23	13.6	3.995	23		0.9583	0.9	23	13.6	3.995	23.0001		24.25	0	23	18.125	4.17	23.0112
25	0	23	13.6	4	23		0.6979	0.9	23	13.6	4	23.0001		25	0	23	23.875	4.17	23.0001
26	0	23	13.7	3.995	23		0.4375	0.45	23	13.7	3.995	23.0001		26	0	23	24.25	4.17	23.0001
27	0	23	13.7	4	23		0.6979	0.45	23	13.7	4	23.0001		27	0	23	19.5	4	23.0031
28.3333	0	23	13.8	3.995	23		0.9583	0.45	23	13.8	3.995	23.0001		28.3333	0	23	18.5	4	23.0081
29.6667	0	23	13.8	4	23		1.4792	0.9	23	13.8	4	23.0001		29.6667	0	23	21	4	23.0011
31	0	23	13.9	3.995	23		1.2187	0.9	23	13.9	3.995	23.0001		31	0	23	19.5	4.2	23.0032
32.3333	0	23	13.9	4	23		2	0.9	23	13.9	4	23.0001		32.3333	0	23	21	4.2	23.0011
33.6667	0	23	14	3.99667	23		1.7396	0.9	23	14	3.99667	23.0001		33.6667	0	23	22.5	4	23.0004
35	0	23	14	3.99833	23		1.4792	0.45	23	14	3.99833	23.0001		35	0	23	22.5	4.2	23.0004
35.6667	0	23	4.99	3.995	23		1.7396	0.45	23	4.99	3.995	23.0002		35.6667	0	23	23.5	4	23.0002
2.3333	2.6	23	4.99	4	23		2	0.45	23	4.99	4	23.0002		2.3333	2.6	23.0012	17.75	4	23.0146
3	2.6	23	14	3.995	23		2.5	0.9	23	14	3.995	23.0001		3	2.6	23.002	24.25	4	23.0001
3.5	2.6	23	14	4	23		2.25	0.9	23	14	4	23.0001		3.5	2.6	23.003	5.3725	3.13333	23.9027
26.5	2.6	23	3.685	1.61667	23		3	1.61667	23	3.685	1.61667	23		26.5	2.6	23	5.3725	3.06667	23.8989
27	2.6	23	3.685	0.9	23		3	0.9	23	3.685	0.9	23		27	2.6	23	24.625	3.13333	23.0001
27.6667	2.6	23	4.37	1.61667	23		2.75	0.9	23	4.37	1.61667	23		27.6667	2.6	23	24.625	3.06667	23.0001
-8	-1	23	4.37	0.9	23		2.75	1.61667	23	4.37	0.9	23		-8	-1	23	5	3	23.8339
-7.6667	-1	23	4.0275	1.61667	23		2.5	0.45	23	4.0275	1.61667	23		-7.6667	-1	23	5.3725	3	23.8933
-7.6667	-0.66667	23	4.0275	0.9	23		2.75	0.45	23	4.0275	0.9	23		-7.6667	-0.66667	23	5	3.06667	23.8372
-8	-0.66667	23	4.69	1.61667	23		3	0.45	23	4.69	1.61667	23		-8	-0.66667	23	5	3.13333	23.8399
-7.6667	-0.33333	23	4.69	0.9	23		3.5	0.9	23	4.69	0.9	23		-7.6667	-0.33333	23	5.3725	3.2	23.9045
-8	-0.33333	23	4.53	1.61667	23		3.25	1.61667	23	4.53	1.61667	23		-8	-0.33333	23	5	3.2	23.7477
-7.6667	0	23	4.85	0.9	23		3.25	0.9	23	4.85	0.9	23		-7.6667	0	23	24.625	3	23.0001
-8	0	23	4.85	1.61667	23		4	0.9	23	4.85	1.61667	23		-8	0	23	25	3.06667	23.0001
-7.6667	0.9	23	4.69	2.33333	23		3.75	0.9	23	4.69	2.33333	23		-7.6667	0.9	23	25	3	23.0001
-8	0.9	23	4.85	2.33333	23		3.5	0.45	23	4.85	2.33333	23		-8	0.9	23	25	3.13333	23.0001
-7.6667	1.61667	23	4.93	0.9	23		3.75	0.45	23	4.93	0.9	23		-7.6667	1.61667	23	24.625	3.2	23.0001
-8	1.61667	23	4.93	1.61667	23		4	0.45	23	4.93	1.61667	23		-8	1.61667	23	25	3.2	23
-7.6667	2.33333	23	4.93	2.33333	23		4.5	0.9	23	4.93	2.33333	23		-7.6667	2.33333	23	5.3725	4.1125	23.9483
-8	2.33333	23	4.97	0.9	23		4.25	0.9	23	4.97	0.9	23		-8	2.33333	23	5.3725	4.055	23.9461
-7.6667	2.6	23	4.97	1.61667	23		5	0.9	23	4.97	1.61667	23		-7.6667	2.6	23	5.3725	4.17	23.9491
-8	2.6	23	4.97	2.33333	23		4.75	0.9	23	4.97	2.33333	23		-8	2.6	23	5.3725	4	23.9424
-7.6667	2.73333	23	4.99	0.9	23		4.5	0.45	23	4.99	0.9	23		-7.6667	2.73333	23	5	4.055	23.8776
-8	2.73333	23	4.99	1.61667	23		4.75	0.45	23	4.99	1.61667	23		-8	2.73333	23	5	4	23.7654
-7.6667	2.86667	23	4.99	2.33333	23		5	0.45	23	4.99	2.33333	23		-7.6667	2.86667	23	5	4.1125	23.8805
-8	2.86667	23	5	0.9	23		5.745	0.9	23	5	0.9	23		-8	2.86667	23	5	4.17	23.8816
-7.6667	3	23	5	1.61667	23		5.3725	0.9	23	5	1.61667	23		-7.6667	3	23	5.3725	4.2	23.9487
-8	3	23	5	2.33333	23		6.1175	0.9	23	5	2.33333	23		-8	3	23	5	4.2	23.8821
-7.6667	3.06667	23	5.02	0.9	23		5.745	0.45	23	5.02	0.9	23		-7.6667	3.06667	23	17.375	4.1125	23.0176
-8	3.06667	23	5.02	1.61667	23		6.1175	0.45	23	5.02	1.61667	23		-8	3.06667	23	17.375	4.055	23.0178
-7.6667	3.13333	23	5.02	2.33333	23		6.49	0.45	23	5.02	2.33333	23		-7.6667	3.13333	23	17.375	4.17	23.0175
-8	3.13333	23	5.06	0.9	23		13.5	0.9	23	5.06	0.9	23		-8	3.13333	23	24.625	4.1125	23.0001
-7.6667	3.2	23	5.06	1.61667	23		13.25	0.9	23	5.06	1.61667	23		-7.6667	3.2	23	24.625	4.055	23.0001
-8	3.2	23	5.06	2.33333	23		14	0.9	23	5.06	2.33333	23		-8	3.2	23	24.625	4.17	23.0001
-7.6667	3.33333	23	5.14	0.9	23		13.75	0.9	23	5.14	0.9	23		-7.6667	3.33333	23	18.5	4.2	23.0077
-8	3.33333	23	5.14	1.61667	23		13	0.45	23	5.14	1.61667	23		-8	3.33333	23	19	4.2	23.0039
-7.6667	3.6	23	5.14	2.33333	23		13.25	0.45	23	5.14	2.33333	23		-7.6667	3.6	23	23	4.2	23.0003
-8	3.6	23	5.3	0.9	23		13.5	0.45	23	5.3	0.9	23		-8	3.6	23	23.5	4.2	23.0002
-7.6667	3.86667	23	5.3	1.61667	23		14.5	0.9	23	5.3	1.61667	23		-7.6667	3.86667	23	17.375	4	23.018
-8	3.86667	23	5.3	2.33333	23		14.25	0.9	23	5.3	2.33333	23		-8	3.86667	23	17	4.055	23.0196
-7.6667	4	23	5.62	1.61667	23		15	0.9	23	5.62	1.61667	23		-7.6667	4	23	17	4	23.0198
-8	4	23	5.62	0.9	23		14.75	0.9	23	5.62	0.9	23		-8	4	23	17	4.1125	23.0193
-7.6667	4.05	23	5.46	1.61667	23		14.5	0.45	23	5.46	1.61667	23		-7.6667	4.05	23	17	4.17	23.0191
-8	4.05	23	6.31	1.61667	23		14.75	0.45	23	6.31	1.61667	23		-8	4.05	23	17.375	4.2	23.0174
-7.6667	4.10833	23	6.31	0.9	23		15	0.45	23	6.31	0.9	23		-7.6667	4.10833	23	17	4.2	23.0191
-8	4.10833	23	5.965	1.61667	23		15.5	0.9	23	5.965	1.61667	23		-8	4.10833	23	17.75	4.2	23.0136
-7.6667	4.16667	23	5.965	0.9	23		15.25	0.9	23	5.965	0.9	23		-7.6667	4.16667	23	18.125	4.2	23.0112
-8	4.16667	23	7	1.61667	23		16	0.9	23	7	1.61667	23		-8	4.16667	23	24.625	4	23.0001
-7.6667	4.2	23	7	0.9	23		15.75	0.9	23	7	0.9	23		-7.6667	4.2	23	25	4	23.0001
-8	4.2	23	6.655	1.61667	23		15.5	0.45	23	6.655	1.61667	23		-8	4.2	23	25	4.055	23.0001
-7.6667	4.21667	23	6.655	0.9	23		15.75	0.45	23	6.655	0.9	23		-7.6667	4.21667	23	25	4.1125	23.0001
-8	4.21667	23	7.18	0.9	23		16	0.45	23	7.18	0.9	23		-8	4.21667	23	25	4.17	23.0001
-7.6667	4.23333	23	7.18	1.61667	23		16.5	0.9	23	7.18	1.61667	23		-7.6667	4.23333	23	23.875	4.2	23.0001
-8	4.23333	23	7	2.33333	23		16.25	0.9	23	7	2.33333	23		-8	4.23333	23	24.25	4.2	23.0001
-7.6667	4.25	23	7.18	2.33333	23		16.75	0.9	23	7.18	2.33333	23		-7.6667	4.25	23	24.625	4.2	23.0001
-8	4.25	23	7.36	0.9	23		16.5	0.45	23	7.36	0.9	23		-8	4.25	23	25	4.2	23.0001
-7.6667	4.28333	23	7.36	1.61667	23		16.75	0.45	23	7.36	1.61667	23		-7.6667	4.28333	23	-8	-1	23
-8	4.28333	23	7.36	2.33333	23		17	0.45	23	7.36	2.33333	23		-8	4.28333	23	-7.6667	-1	23
-7.6667	4.35	23	7.44	0.9	23		19	0.9	23	7.44	0.9	23		-7.6667	4.35	23	-7.6667	-0.66667	23
-8	4.35	23	7.44	1.61667	23		18.75	0.9	23	7.44	1.61667	23		-8	4.35	23	-8	-0.66667	23
-7.6667	4.48333	23	7.44	2.33333	23		19.5	0.9	23	7.44	2.33333	23		-7.6667	4.48333	23	-7.6667	-0.33333	23
-8	4.48333	23	7.48	0.9	23		19.25	0.9	23	7.48	0.9	23		-8	4.48333	23	-8	-0.33333	23
-7.6667	4.595	23	7.48	1.61667	23		18.5	0.45	23	7.48	1.61667	23		-7.6667	4.66	23	-7.6667	0	23
-8	4.595	23	7.48	2.33333	23		18.75	0.45	23	7.48	2.33333	23		-8	4.66	23	-8	0	23
-7.6667	4.675	23	7.5	0.9	23		19	0.45	23	7.5	0.9	23		-7.6667	4.72	23	-8	0.9	23
-8	4.675	23	7.5	1.61667	23		20	0.9	23	7.5	1.61667	23		-8	4.72	23	-7.6667	0.9	23
-7.6667	4.715	23	7.5	2.33333	23		19.75	0.9	23	7.5	2.33333	23		-7.6667	4.75	23	-7.6667	0.45	23
-8	4.715	23	7.54	0.9	23		20.5	0.9	23	7.54	0.9	23		-8	4.75	23	-7.6667	1.61667	23
-7.6667	4.735	23	7.54	1.61667	23		20.25	0.9	23	7.54	1.61667	23		-7.6667	4.765	23	-8	1.61667	23
-8	4.735	23	7.54	2.33333	23		20	0.45	23	7.54	2.33333	23		-8	4.765	23	-7.6667	2.33333	23
-7.6667	4.745	23	7.62	0.9	23		20.25	0.45	23	7.62	0.9	23		-7.6667	4.785	23	-8	2.33333	23
-8	4.745	23	7.62	1.61667	23		20.5	0.45	23	7.62	1.61667	23		-8	4.785	23	-7.6667	2.6	23
-7.6667	4.75	23	7.62	2.33333	23		21	0.9	23	7.62	2.33333	23		-7.6667	4.795	23	-8	2.6	23
-8	4.75	23	7.78	0.9	23		20.75	0.9	23	7.78	0.9	23		-8	4.795	23	-7.6667	2.73333	23
-7.6667	4.76	23	7.78	1.61667	23		21.5	0.9	23	7.78	1.61667	23		-7.6667	4.8	23	-8	2.73333	23
-8	4.76	23	7.78	2.33333	23		21.25	0.9	23	7.78	2.33333	23		-8	4.8	23	-7.6667	2.86667	23
-7.6667	4.78	23	8.1	1.61667	23		21	0.45	23	8.1	1.61667	23		-7.6667	4.81	23	-8	2.86667	23
-8	4.78	23	8.1	0.9	23		21.25	0.45	23	8.1	0.9	23		-8	4.81	23	-7.6667	3	23
-7.6667	4.82	23	7.94	1.61667	23		21.5	0.45	23	7.94	1.61667	23		-7.6667	4.83	23	-8	3	23
-8	4.82	23	8.85999	1.61667	23		22	0.9	23	8.85999	1.61667	23		-8	4.83	23	-7.6667	3.06667	23
-7.6667	4.9	23	8.85999	0.9	23		21.75	0.9	23	8.85999	0.9	23		-7.6667	4.87	23	-8	3.06667	23
-8	4.9	23	8.48	1.61667	23		22.5	0.9	23	8.48	1.61667	23		-8	4.87	23	-7.6667	3.13333	23
-7.6667	5.0775	23	8.48	0.9	23		22.25	0.9	23	8.48	0.9	23		-7.6667	4.95	23	-8	3.13333	23
-8	5.0775	23	9.62	1.61667	23		22	0.45	23	9.62	1.61667	23		-8	4.95	23	-7.6667	3.2	23
-7.6667	5.255	23	9.62	0.9	23		22.25	0.45	23	9.62	0.9	23		-7.6667	5.115	23	-8	3.2	23
-8	5.255	23	9.23999	1.61667	23		22.5	0.45	23	9.23999	1.61667	23		-8	5.115	23	-7.6667	3.33333	23
-7.6667	5.45	23	9.23999	0.9	23		23	0.9	23	9.23999	0.9	23		-7.6667	5.28	23	-8	3.33333	23
-8	5.45	23	10.5	1.61667	23		22.75	0.9	23	10.5	1.61667	23		-8	5.28	23	-7.6667	3.6	23
-7.6667	5.59	23	10.5	0.9	23		23.25	0.9	23	10.5	0.9	23		-7.6667	5.45	23	-8	3.6	23
-8	5.59	23	10.06	1.61667	23		23	0.45	23	10.06	1.61667	23		-8	5.45	23	-7.6667	3.86667	23
-7.6667	5.73	23	10.06	0.9	23		23.25	0.45	23	10.06	0.9	23		-7.6667	5.59	23	-8	3.86667	23
-8	5.73	23	11	1.61667	23		23.5	0.45	23	11	1.61667	23		-8	5.59	23	-7.6667	4	23
-7.6667	5.78333	23	11	0.9	23		25.5	0.9	23	11	0.9	23		-7.6667	5.73	23	-8	4	23
-8	5.78333	23	10.75	1.61667	23		25.25	0.9	23	10.75	1.61667	23		-8	5.73	23	-7.6667	4.055	23
-7.6667	5.81	23	10.75	0.9	23		26	0.9	23	10.75	0.9	23		-7.6667	5.78333	23	-8	4.055	23
-8	5.81	23	17	1.61667	23		25.75	0.9	23	17	1.61667	23		-8	5.78333	23	-7.6667	4.1125	23
-7.6667	5.82333	23	17	0.9	23		25	0.45	23	17	0.9	23		-7.6667	5.81	23	-8	4.1125	23
-8	5.82333	23	17.75	1.61667	23		25.25	0.45	23	17.75	1.61667	23		-8	5.81	23	-7.6667	4.17	23
-7.6667	5.83667	23	17.75	0.9	23		25.5	0.45	23	17.75	0.9	23		-7.6667	5.82333	23	-8	4.17	23
-8	5.83667	23	17.375	1.61667	23		26.5	0.9	23	17.375	1.61667	23		-8	5.82333	23	-7.6667	4.2	23
-7.6667	5.85	23	17.375	0.9	23		26.25	0.9	23	17.375	0.9	23		-7.6667	5.83667	23	-8	4.2	23
-8	5.85	23	18.5	1.61667	23		27	1.61667	23	18.5	1.61667	23		-8	5.83667	23	-7.6667	4.215	23
-7.6667	5.86	23	18.5	0.9	23		27	0.9	23	18.5	0.9	23		-7.6667	5.85	23	-8	4.215	23
-8	5.86	23	18.125	1.61667	23		26.75	0.9	23	18.125	1.61667	23		-8	5.85	23	-7.6667	4.235	23
-7.6667	5.87	23	18.125	0.9	23		26.75	1.61667	23	18.125	0.9	23		-7.6667	5.86	23	-8	4.235	23
-8	5.87	23	23.5	1.61667	23		26.5	0.45	23	23.5	1.61667	23		-8	5.86	23	-7.6667	4.245	23
-7.6667	5.88	23	23.5	0.9	23		26.75	0.45	23	23.5	0.9	23		-7.6667	5.87	23	-8	4.245	23
-8	5.88	23	24.25	1.61667	23		27	0.45	23	24.25	1.61667	23		-8	5.87	23	-7.6667	4.25	23
-7.6667	5.9	23	24.25	0.9	23		27.5	0.9	23	24.25	0.9	23		-7.6667	5.88	23	-8	4.25	23
-8	5.9	23	23.875	1.61667	23		27.25	1.61667	23	23.875	1.61667	23		-8	5.88	23	-7.6667	4.26	23
-7.6667	5.94	23	23.875	0.9	23		27.25	0.9	23	23.875	0.9	23		-7.6667	5.9	23	-8	4.26	23
-8	5.94	23	25	1.61667	23		28	0.9	23	25	1.61667	23		-8	5.9	23	-7.6667	4.28	23
-7.6667	6.02	23	25	0.9	23		27.75	0.9	23	25	0.9	23		-7.6667	5.94	23	-8	4.28	23
-8	6.02	23	24.625	1.61667	23		27.5	0.45	23	24.625	1.61667	23		-8	5.94	23	-7.6667	4.32	23
-7.6667	6.18	23	24.625	0.9	23		27.75	0.45	23	24.625	0.9	23		-7.6667	6.02	23	-8	4.32	23
-8	6.18	23	4.37	0.45	23		28	0.45	23	4.37	0.45	23		-8	6.02	23	-7.6667	4.4	23
-7.6667	6.5	23	4.69	0.45	23		28.5208	0.9	23	4.69	0.45	23		-7.6667	6.18	23	-8	4.4	23
-8	6.5	23	4.85	0.45	23		28.2604	0.9	23	4.85	0.45	23		-8	6.18	23	-7.6667	4.5775	23
-7.6667	7.25	23	4.93	0.45	23		29.0417	0.9	23	4.93	0.45	23		-7.6667	6.5	23	-8	4.5775	23
-8	7.25	23	4.97	0.45	23		28.7813	0.9	23	4.97	0.45	23		-8	6.5	23	-7.6667	4.755	23
-7.6667	8	23	4.99	0.45	23		28.5208	0.45	23	4.99	0.45	23		-7.6667	7.25	23	-8	4.755	23
-8	8	23	5	0.45	23		28.7813	0.45	23	5	0.45	23		-8	7.25	23	-7.6667	4.95	23
-7.6667	8.58704	23	5.02	0.45	23		29.0417	0.45	23	5.02	0.45	23		-7.6667	8	23	-8	4.95	23
-8	8.58704	23	5.06	0.45	23		29.5625	0.9	23	5.06	0.45	23		-8	8	23	-7.6667	5.075	23
-7.6667	9	23	5.14	0.45	23		29.3021	0.9	23	5.14	0.45	23		-7.6667	8.58704	23	-8	5.075	23
-8	9	23	5.3	0.45	23		30.0833	0.9	23	5.3	0.45	23		-8	8.58704	23	-7.6667	5.2	23
-7.6667	9.66667	23	5.62	0.45	23		29.8229	0.9	23	5.62	0.45	23		-7.6667	9	23	-8	5.2	23
-8	9.66667	23	7	0.45	23		29.5625	0.45	23	7	0.45	23		-8	9	23	-7.6667	5.26	23
-7.6667	10.3333	23	7.18	0.45	23		29.8229	0.45	23	7.18	0.45	23		-7.6667	9.66667	23	-8	5.26	23
-8	10.3333	23	7.36	0.45	23		30.0833	0.45	23	7.36	0.45	23		-8	9.66667	23	-7.6667	5.295	23
-7.6667	11	23	7.44	0.45	23		30.6042	0.9	23	7.44	0.45	23		-7.6667	10.3333	23	-8	5.295	23
-8	11	23	7.48	0.45	23		30.3438	0.9	23	7.48	0.45	23		-8	10.3333	23	-7.6667	5.33	23
-7.3333	-1	23	7.5	0.45	23		31.125	0.9	23	7.5	0.45	23		-7.6667	11	23	-8	5.33	23
-7.3333	-0.66667	23	7.54	0.45	23		30.8646	0.9	23	7.54	0.45	23		-8	11	23	-7.6667	5.35	23
-7.3333	-0.33333	23	7.62	0.45	23		30.6042	0.45	23	7.62	0.45	23		-7.3333	-1	23	-8	5.35	23
-7.3333	0	23	7.78	0.45	23		30.8646	0.45	23	7.78	0.45	23		-7.3333	-0.66667	23	-7.6667	5.36	23
-7.3333	0.9	23	8.09999	0.45	23		31.125	0.45	23	8.09999	0.45	23		-7.3333	-0.33333	23	-8	5.36	23
-7.3333	0.45	23	-5.2917	2.33333	23		31.6458	0.9	23	-5.2917	2.33333	23		-7.3333	0	23	-7.6667	5.37	23
-7.3333	1.61667	23	-5.2917	1.975	23		31.3854	0.9	23	-5.2917	1.975	23		-7.3333	0.9	23	-8	5.37	23
-7.3333	2.33333	23	-5.8125	1.975	23		32.1667	0.9	23	-5.8125	1.975	23		-7.3333	0.45	23	-7.6667	5.38	23
-7.3333	2.6	23	-5.8125	2.33333	23		31.9063	0.9	23	-5.8125	2.33333	23		-7.3333	1.61667	23	-8	5.38	23
-7.3333	2.73333	23	-4.7708	2.33333	23		31.6458	0.45	23	-4.7708	2.33333	23		-7.3333	2.33333	23	-7.6667	5.4	23
-7.3333	2.86667	23	-4.7708	1.61667	23		31.9062	0.45	23	-4.7708	1.61667	23		-7.3333	2.6	23	-8	5.4	23
-7.3333	3	23	-5.2917	1.61667	23		32.1667	0.45	23	-5.2917	1.61667	23		-7.3333	2.73333	23	-7.6667	5.44	23
-7.3333	3.06667	23	-4.25	2.33333	23		32.6875	0.9	23	-4.25	2.33333	23		-7.3333	2.86667	23	-8	5.44	23
-7.3333	3.13333	23	-4.25	1.61667	23		32.4271	0.9	23	-4.25	1.61667	23		-7.3333	3	23	-7.6667	5.52	23
-7.3333	3.2	23	-3.7292	2.33333	23		33.2083	0.9	23	-3.7292	2.33333	23		-7.3333	3.06667	23	-8	5.52	23
-7.3333	3.33333	23	-3.7292	1.61667	23		32.9479	0.9	23	-3.7292	1.61667	23		-7.3333	3.13333	23	-7.6667	5.68	23
-7.3333	3.6	23	-3.2083	2.33333	23		32.6875	0.45	23	-3.2083	2.33333	23		-7.3333	3.2	23	-8	5.68	23
-7.3333	3.86667	23	-3.2083	1.61667	23		32.9479	0.45	23	-3.2083	1.61667	23		-7.3333	3.33333	23	-7.6667	6	23
-7.3333	4	23	-2.6875	2.33333	23		33.2083	0.45	23	-2.6875	2.33333	23		-7.3333	3.6	23	-8	6	23
-7.3333	4.05	23	-2.6875	1.61667	23		33.7292	0.9	23	-2.6875	1.61667	23		-7.3333	3.86667	23	-7.6667	6.64	23
-7.3333	4.10833	23	-2.1667	2.33333	23		33.4688	0.9	23	-2.1667	2.33333	23		-7.3333	4	23	-8	6.64	23
-7.3333	4.16667	23	-2.1667	1.61667	23		34.25	0.9	23	-2.1667	1.61667	23		-7.3333	4.05	23	-7.6667	7.41005	23
-7.3333	4.2	23	-1.6458	2.33333	23		33.9896	0.9	23	-1.6458	2.33333	23		-7.3333	4.10833	23	-8	7.41005	23
-7.3333	4.21667	23	-1.6458	1.61667	23		33.7292	0.45	23	-1.6458	1.61667	23		-7.3333	4.16667	23	-7.6667	7.80335	23
-7.3333	4.23333	23	-1.125	2.33333	23		33.9896	0.45	23	-1.125	2.33333	23		-7.3333	4.2	23	-8	7.80335	23
-7.3333	4.25	23	-1.125	1.61667	23		34.25	0.45	23	-1.125	1.61667	23		-7.3333	4.21667	23	-7.6667	8	23
-7.3333	4.28333	23	-0.6042	2.33333	23		34.7708	0.9	23	-0.6042	2.33333	23		-7.3333	4.23333	23	-8	8	23
-7.3333	4.35	23	-0.6042	1.61667	23		34.5104	0.9	23	-0.6042	1.61667	23		-7.3333	4.25	23	-7.6667	8.09833	23
-7.3333	4.48333	23	-0.0833	2.33333	23		35.0312	0.9	23	-0.0833	2.33333	23		-7.3333	4.28333	23	-8	8.09833	23
-7.3333	4.595	23	-0.0833	1.61667	23		35.2917	0.9	23	-0.0833	1.61667	23		-7.3333	4.35	23	-7.6667	8.29497	23
-7.3333	4.675	23	0.4375	2.33333	23		35.2917	1.25833	23	0.4375	2.33333	23		-7.3333	4.48333	23	-8	8.29497	23
-7.3333	4.715	23	0.4375	1.61667	23		34.7708	0.45	23	0.4375	1.61667	23		-7.3333	4.66	23	-7.6667	8.64749	23
-7.3333	4.735	23	0.9583	2.33333	23		35.0312	0.45	23	0.9583	2.33333	23		-7.3333	4.72	23	-8	8.64749	23
-7.3333	4.745	23	0.9583	1.61667	23		35.2917	0.45	23	0.9583	1.61667	23		-7.3333	4.75	23	-7.6667	9	23
-7.3333	4.75	23	1.4792	2.33333	23		35.8125	1.25833	23	1.4792	2.33333	23		-7.3333	4.765	23	-8	9	23
-7.3333	4.76	23	1.4792	1.61667	23		35.8125	0.9	23	1.4792	1.61667	23		-7.3333	4.785	23	-7.6667	9.66667	23
-7.3333	4.78	23	2	2.33333	23		35.5521	0.9	23	2	2.33333	23		-7.3333	4.795	23	-8	9.66667	23
-7.3333	4.82	23	2	1.61667	23		35.8125	0.45	23	2	1.61667	23		-7.3333	4.8	23	-7.6667	10.3333	23
-7.3333	4.9	23	2.5	2.33333	23		36.0729	0.9	23	2.5	2.33333	23		-7.3333	4.81	23	-8	10.3333	23
-7.3333	5.0775	23	2.5	1.61667	23		36.0729	0.45	23	2.5	1.61667	23		-7.3333	4.83	23	-7.6667	11	23
-7.3333	5.255	23	3	1.61667	23		2.75	2.33333	23	3	1.61667	23		-7.3333	4.87	23	-8	11	23
-7.3333	5.45	23	3	2.33333	23		3	2.33333	23	3	2.33333	23		-7.3333	4.95	23	-7.3333	-1	23
-7.3333	5.59	23	3.685	2.33333	23		3.25	2.33333	23	3.685	2.33333	23		-7.3333	5.115	23	-7.3333	-0.66667	23
-7.3333	5.73	23	3.3425	1.61667	23		26.75	2.33333	23	3.3425	1.61667	23		-7.3333	5.28	23	-7.3333	-0.33333	23
-7.3333	5.78333	23	3.3425	2.33333	23		27	2.33333	23	3.3425	2.33333	23		-7.3333	5.45	23	-7.3333	0	23
-7.3333	5.81	23	4.0275	2.33333	23		27.25	2.33333	23	4.0275	2.33333	23		-7.3333	5.59	23	-7.3333	1.61667	23
-7.3333	5.82333	23	4.37	2.33333	23		6.745	0.45	23	4.37	2.33333	23		-7.3333	5.73	23	-7.3333	0.9	23
-7.3333	5.83667	23	4.53	2.33333	23		12.5	0.45	23	4.53	2.33333	23		-7.3333	5.78333	23	-7.3333	2.33333	23
-7.3333	5.85	23	5.46	2.33333	23		12.75	0.45	23	5.46	2.33333	23		-7.3333	5.81	23	-7.3333	2.6	23
-7.3333	5.86	23	5.62	2.33333	23		17.375	0.45	23	5.62	2.33333	23		-7.3333	5.82333	23	-7.3333	2.73333	23
-7.3333	5.87	23	5.965	2.33333	23		17.75	0.45	23	5.965	2.33333	23		-7.3333	5.83667	23	-7.3333	2.86667	23
-7.3333	5.88	23	6.31	2.33333	23		18.125	0.45	23	6.31	2.33333	23		-7.3333	5.85	23	-7.3333	3	23
-7.3333	5.9	23	6.655	2.33333	23		23.875	0.45	23	6.655	2.33333	23		-7.3333	5.86	23	-7.3333	3.06667	23
-7.3333	5.94	23	7.94	2.33333	23		24.25	0.45	23	7.94	2.33333	23		-7.3333	5.87	23	-7.3333	3.13333	23
-7.3333	6.02	23	8.09999	2.33333	23		24.625	0.45	23	8.09999	2.33333	23		-7.3333	5.88	23	-7.3333	3.2	23
-7.3333	6.18	23	8.48	2.33333	23		8.25	0.45	23	8.48	2.33333	23		-7.3333	5.9	23	-7.3333	3.33333	23
-7.3333	6.5	23	8.85999	2.33333	23		8.55	0.45	23	8.85999	2.33333	23		-7.3333	5.94	23	-7.3333	3.6	23
-7.3333	7.25	23	9.23999	2.33333	23		9	0.45	23	9.23999	2.33333	23		-7.3333	6.02	23	-7.3333	3.86667	23
-7.3333	8	23	9.61999	2.33333	23		9.45	0.45	23	9.61999	2.33333	23		-7.3333	6.18	23	-7.3333	4	23
-7.3333	8.58704	23	10.06	2.33333	23		9.75	0.45	23	10.06	2.33333	23		-7.3333	6.5	23	-7.3333	4.055	23
-7.3333	9	23	10.5	2.33333	23		11.375	0.45	23	10.5	2.33333	23		-7.3333	7.25	23	-7.3333	4.1125	23
-7.3333	9.66667	23	10.75	2.33333	23		11.75	0.45	23	10.75	2.33333	23		-7.3333	8	23	-7.3333	4.17	23
-7.3333	10.3333	23	11	2.33333	23		12.125	0.45	23	11	2.33333	23		-7.3333	8.58704	23	-7.3333	4.2	23
-7.3333	11	23	11.5	2.33333	23		-5.5521	0.45	23	11.5	2.33333	23		-7.3333	9	23	-7.3333	4.215	23
-7	-1	23	11.5	1.61667	23		-5.2917	0.45	23	11.5	1.61667	23		-7.3333	9.66667	23	-7.3333	4.235	23
-7	-0.66667	23	12	2.33333	23		-5.0312	0.45	23	12	2.33333	23		-7.3333	10.3333	23	-7.3333	4.245	23
-7	-0.33333	23	12	1.61667	23		-3.9896	0.45	23	12	1.61667	23		-7.3333	11	23	-7.3333	4.25	23
-7	2.73333	23	12.5	2.33333	23		-2.9479	0.45	23	12.5	2.33333	23		-7	-1	23	-7.3333	4.26	23
-7	2.86667	23	12.5	1.61667	23		-1.9062	0.45	23	12.5	1.61667	23		-7	-0.66667	23	-7.3333	4.28	23
-7	3	23	13	2.33333	23		-0.8646	0.45	23	13	2.33333	23		-7	-0.33333	23	-7.3333	4.32	23
-7	3.06667	23	13	1.61667	23		0.1771	0.45	23	13	1.61667	23		-7	2.73333	23	-7.3333	4.4	23
-7	3.13333	23	13.5	2.33333	23		1.2187	0.45	23	13.5	2.33333	23		-7	2.86667	23	-7.3333	4.5775	23
-7	3.2	23	13.5	1.61667	23		2.25	0.45	23	13.5	1.61667	23		-7	3	23	-7.3333	4.755	23
-7	3.33333	23	14	2.33333	23		3.25	0.45	23	14	2.33333	23		-7	3.06667	23	-7.3333	4.95	23
-7	3.6	23	14	1.61667	23		4.25	0.45	23	14	1.61667	23		-7	3.13333	23	-7.3333	5.075	23
-7	3.86667	23	14.5	2.33333	23		5.3725	0.45	23	14.5	2.33333	23		-7	3.2	23	-7.3333	5.2	23
-7	6.02	23	14.5	1.61667	23		13.75	0.45	23	14.5	1.61667	23		-7	3.33333	23	-7.3333	5.26	23
-7	6.18	23	15	2.33333	23		14	0.45	23	15	2.33333	23		-7	3.6	23	-7.3333	5.295	23
-7	6.5	23	15	1.61667	23		14.25	0.45	23	15	1.61667	23		-7	3.86667	23	-7.3333	5.33	23
-7	7.25	23	15.5	2.33333	23		15.25	0.45	23	15.5	2.33333	23		-7	6.02	23	-7.3333	5.35	23
-7	8	23	15.5	1.61667	23		16.25	0.45	23	15.5	1.61667	23		-7	6.18	23	-7.3333	5.36	23
-7	8.58704	23	16	2.33333	23		19.25	0.45	23	16	2.33333	23		-7	6.5	23	-7.3333	5.37	23
-7	9	23	16	1.61667	23		19.5	0.45	23	16	1.61667	23		-7	7.25	23	-7.3333	5.38	23
-7	9.66667	23	16.5	2.33333	23		19.75	0.45	23	16.5	2.33333	23		-7	8	23	-7.3333	5.4	23
-7	10.3333	23	16.5	1.61667	23		20.75	0.45	23	16.5	1.61667	23		-7	8.58704	23	-7.3333	5.44	23
-7	11	23	17	2.33333	23		21.75	0.45	23	17	2.33333	23		-7	9	23	-7.3333	5.52	23
-6.3333	-1	23	17.375	2.33333	23		22.75	0.45	23	17.375	2.33333	23		-7	9.66667	23	-7.3333	5.68	23
-6.3333	-0.66667	23	17.75	2.33333	23		25.75	0.45	23	17.75	2.33333	23		-7	10.3333	23	-7.3333	6	23
-6.3333	-0.33333	23	18.125	2.33333	23		26	0.45	23	18.125	2.33333	23		-7	11	23	-7.3333	6.64	23
-6.3333	2.73333	23	18.5	2.33333	23		26.25	0.45	23	18.5	2.33333	23		-6.3333	-1	23	-7.3333	7.41005	23
-6.3333	2.86667	23	19	2.33333	23		27.25	0.45	23	19	2.33333	23		-6.3333	-0.66667	23	-7.3333	7.80335	23
-6.3333	3	23	19	1.61667	23		28.2604	0.45	23	19	1.61667	23		-6.3333	-0.33333	23	-7.3333	8	23
-6.3333	3.06667	23	19.5	2.33333	23		29.3021	0.45	23	19.5	2.33333	23		-6.3333	2.73333	23	-7.3333	8.09833	23
-6.3333	3.13333	23	19.5	1.61667	23		30.3437	0.45	23	19.5	1.61667	23		-6.3333	2.86667	23	-7.3333	8.29497	23
-6.3333	3.2	23	20	2.33333	23		31.3854	0.45	23	20	2.33333	23		-6.3333	3	23	-7.3333	8.64749	23
-6.3333	3.33333	23	20	1.61667	23		32.4271	0.45	23	20	1.61667	23		-6.3333	3.06667	23	-7.3333	9	23
-6.3333	3.6	23	20.5	2.33333	23		33.4688	0.45	23	20.5	2.33333	23		-6.3333	3.13333	23	-7.3333	9.66667	23
-6.3333	3.86667	23	20.5	1.61667	23		34.5104	0.45	23	20.5	1.61667	23		-6.3333	3.2	23	-7.3333	10.3333	23
-6.3333	6.02	23	21	2.33333	23		35.5521	0.45	23	21	2.33333	23		-6.3333	3.33333	23	-7.3333	11	23
-6.3333	6.18	23	21	1.61667	23		-5.8125	1.61667	23	21	1.61667	23		-6.3333	3.6	23	-7	-1	23
-6.3333	6.5	23	21.5	2.33333	23		-6.0729	1.25833	23	21.5	2.33333	23		-6.3333	3.86667	23	-7	-0.66667	23
-6.3333	7.25	23	21.5	1.61667	23		-5.8125	1.975	23	21.5	1.61667	23		-6.3333	6.02	23	-7	-0.33333	23
-6.3333	8	23	22	2.33333	23		-6.0729	1.61667	23	22	2.33333	23		-6.3333	6.18	23	-7	2.73333	23
-6.3333	8.58704	23	22	1.61667	23		-5.8125	2.33333	23	22	1.61667	23		-6.3333	6.5	23	-7	2.86667	23
-6.3333	9	23	22.5	2.33333	23		-6.0729	1.975	23	22.5	2.33333	23		-6.3333	7.25	23	-7	3	23
-6.3333	9.66667	23	22.5	1.61667	23		-6.0729	2.33333	23	22.5	1.61667	23		-6.3333	8	23	-7	3.06667	23
-6.3333	10.3333	23	23	2.33333	23		35.8125	1.61667	23	23	2.33333	23		-6.3333	8.58704	23	-7	3.13333	23
-6.3333	11	23	23	1.61667	23		36.0729	1.25833	23	23	1.61667	23		-6.3333	9	23	-7	3.2	23
-5	-1	23	23.5	2.33333	23		35.8125	1.975	23	23.5	2.33333	23		-6.3333	9.66667	23	-7	3.33333	23
-5	-0.66667	23	23.875	2.33333	23		36.0729	1.61667	23	23.875	2.33333	23		-6.3333	10.3333	23	-7	3.6	23
-5	-0.33333	23	24.25	2.33333	23		35.8125	2.33333	23	24.25	2.33333	23		-6.3333	11	23	-7	3.86667	23
-5	2.73333	23	24.625	2.33333	23		36.0729	1.975	23	24.625	2.33333	23		-5	-1	23	-7	6.64	23
-5	2.86667	23	25	2.33333	23		36.0729	2.33333	23	25	2.33333	23		-5	-0.66667	23	-7	7.41005	23
-5	3	23	25.5	2.33333	23		-5.2917	2.6	23	25.5	2.33333	23		-5	-0.33333	23	-7	7.80335	23
-5	3.06667	23	25.5	1.61667	23		-4.25	2.6	23	25.5	1.61667	23		-5	2.73333	23	-7	8	23
-5	3.13333	23	26	2.33333	23		-3.2083	2.6	23	26	2.33333	23		-5	2.86667	23	-7	8.09833	23
-5	3.2	23	26	1.61667	23		-2.1667	2.6	23	26	1.61667	23		-5	3	23	-7	8.29497	23
-5	3.33333	23	26.5	2.33333	23		-1.125	2.6	23	26.5	2.33333	23		-5	3.06667	23	-7	8.64749	23
-5	3.6	23	26.5	1.61667	23		-0.0833	2.6	23	26.5	1.61667	23		-5	3.13333	23	-7	9	23
-5	3.86667	23	27	2.33333	23		0.9583	2.6	23	27	2.33333	23		-5	3.2	23	-7	9.66667	23
-5	6.02	23	27	1.61667	23		2	2.6	23	27	1.61667	23		-5	3.33333	23	-7	10.3333	23
-5	6.18	23	27.5	2.33333	23		4.5	2.6	23	27.5	2.33333	23		-5	3.6	23	-7	11	23
-5	6.5	23	27.5	1.61667	23		4	2.6	23	27.5	1.61667	23		-5	3.86667	23	-6.3333	-1	23
-5	7.25	23	28	2.33333	23		5	2.6	23	28	2.33333	23		-5	6.02	23	-6.3333	-0.66667	23
-5	8	23	28	1.61667	23		5.745	2.6	23	28	1.61667	23		-5	6.18	23	-6.3333	-0.33333	23
-5	8.58704	23	28.5208	2.33333	23		6.49	2.6	23	28.5208	2.33333	23		-5	6.5	23	-6.3333	2.73333	23
-5	9	23	28.5208	1.61667	23		7	2.6	23	28.5208	1.61667	23		-5	7.25	23	-6.3333	2.86667	23
-5	9.66667	23	29.0417	2.33333	23		7.18	2.6	23	29.0417	2.33333	23		-5	8	23	-6.3333	3	23
-5	10.3333	23	29.0417	1.61667	23		7.36	2.6	23	29.0417	1.61667	23		-5	8.58704	23	-6.3333	3.06667	23
-5	11	23	29.5625	2.33333	23		7.44	2.6	23	29.5625	2.33333	23		-5	9	23	-6.3333	3.13333	23
-2.3333	-1	23	29.5625	1.61667	23		7.48	2.6	23	29.5625	1.61667	23		-5	9.66667	23	-6.3333	3.2	23
-2.3333	-0.66667	23	30.0833	2.33333	23		7.5	2.6	23	30.0833	2.33333	23		-5	10.3333	23	-6.3333	3.33333	23
-2.3333	-0.33333	23	30.0833	1.61667	23		7.54	2.6	23	30.0833	1.61667	23		-5	11	23	-6.3333	3.6	23
-2.3333	2.73333	23	30.6042	2.33333	23		7.595	2.6	23	30.6042	2.33333	23		-2.3333	-1	23	-6.3333	3.86667	23
-2.3333	2.86667	23	30.6042	1.61667	23		7.65	2.6	23	30.6042	1.61667	23		-2.3333	-0.66667	23	-6.3333	6.64	23
-2.3333	3	23	31.125	2.33333	23		7.95	2.6	23	31.125	2.33333	23		-2.3333	-0.33333	23	-6.3333	7.41005	23
-2.3333	3.06667	23	31.125	1.61667	23		8.55	2.6	23	31.125	1.61667	23		-2.3333	2.73333	23.0001	-6.3333	7.80335	23
-2.3333	3.13333	23	31.6458	2.33333	23		9.45	2.6	23	31.6458	2.33333	23		-2.3333	2.86667	23.0001	-6.3333	8	23
-2.3333	3.2	23	31.6458	1.61667	23		10.05	2.6	23	31.6458	1.61667	23		-2.3333	3	23.0001	-6.3333	8.09833	23
-2.3333	3.33333	23	32.1667	2.33333	23		10.35	2.6	23	32.1667	2.33333	23		-2.3333	3.06667	23.0001	-6.3333	8.29497	23
-2.3333	3.6	23	32.1667	1.61667	23		10.5	2.6	23	32.1667	1.61667	23		-2.3333	3.13333	23.0001	-6.3333	8.64749	23
-2.3333	3.86667	23	32.6875	2.33333	23		10.8	2.6	23	32.6875	2.33333	23		-2.3333	3.2	23.0001	-6.3333	9	23
-2.3333	6.02	23	32.6875	1.61667	23		11	2.6	23	32.6875	1.61667	23		-2.3333	3.33333	23.0001	-6.3333	9.66667	23
-2.3333	6.18	23	33.2083	2.33333	23		11.75	2.6	23	33.2083	2.33333	23		-2.3333	3.6	23.0001	-6.3333	10.3333	23
-2.3333	6.5	23	33.2083	1.61667	23		12.5	2.6	23	33.2083	1.61667	23		-2.3333	3.86667	23	-6.3333	11	23
-2.3333	7.25	23	33.7292	2.33333	23		13	2.6	23	33.7292	2.33333	23		-2.3333	6.02	23	-5	-1	23
-2.3333	8	23	33.7292	1.61667	23		14	2.6	23	33.7292	1.61667	23		-2.3333	6.18	23	-5	-0.66667	23
-2.3333	8.58704	23	34.25	2.33333	23		15	2.6	23	34.25	2.33333	23		-2.3333	6.5	23	-5	-0.33333	23
-2.3333	9	23	34.25	1.61667	23		16	2.6	23	34.25	1.61667	23		-2.3333	7.25	23	-5.6667	-0.33333	23
-2.3333	9.66667	23	34.7708	2.33333	23		17	2.6	23	34.7708	2.33333	23		-2.3333	8	23	-5	2.73333	23
-2.3333	10.3333	23	34.7708	1.61667	23		17.75	2.6	23	34.7708	1.61667	23		-2.3333	8.58704	23	-5	2.86667	23
-2.3333	11	23	35.2917	1.61667	23		18.5	2.6	23	35.2917	1.61667	23		-2.3333	9	23	-5	3	23
0.3333	-1	23	35.2917	2.33333	23		19.5	2.6	23	35.2917	2.33333	23		-2.3333	9.66667	23	-5	3.06667	23
0.3333	-0.66667	23	35.2917	1.975	23		20.5	2.6	23	35.2917	1.975	23		-2.3333	10.3333	23	-5	3.13333	23
0.3333	-0.33333	23	35.8125	1.61667	23		21.5	2.6	23	35.8125	1.61667	23		-2.3333	11	23	-5	3.2	23
0.3333	2.73333	23	35.2917	1.25833	23		22.5	2.6	23	35.2917	1.25833	23		0.3333	-1	23	-5	3.33333	23
0.3333	2.86667	23	35.8125	1.25833	23		23.5	2.6	23	35.8125	1.25833	23		0.3333	-0.66667	23	-5	3.6	23
0.3333	3	23	-4.7708	0.9	23		24.25	2.6	23	-4.7708	0.9	23		0.3333	-0.33333	23	-5	3.86667	23
0.3333	3.06667	23	-5.2917	1.25833	23		28	2.6	23	-5.2917	1.25833	23		0.3333	2.73333	23.001	-5	6.64	23
0.3333	3.13333	23	-5.2917	0.9	23		29.0417	2.6	23	-5.2917	0.9	23		0.3333	2.86667	23.0015	-5	7.41005	23
0.3333	3.2	23	-5.0312	0.9	23		30.0833	2.6	23	-5.0312	0.9	23		0.3333	3	23.0019	-5	7.80335	23
0.3333	3.33333	23	-4.25	0.9	23		31.125	2.6	23	-4.25	0.9	23		0.3333	3.06667	23.002	-5	8	23
0.3333	3.6	23	-4.5104	0.9	23		32.1667	2.6	23	-4.5104	0.9	23		0.3333	3.13333	23.0021	-5	8.09833	23
0.3333	3.86667	23	-3.7292	0.9	23		33.2083	2.6	23	-3.7292	0.9	23		0.3333	3.2	23.0022	-5	8.29497	23
0.3333	6.02	23	-3.9896	0.9	23		34.25	2.6	23	-3.9896	0.9	23		0.3333	3.33333	23.0022	-5	8.64749	23
0.3333	6.18	23	-3.2083	0.9	23		35.2917	2.6	23	-3.2083	0.9	23		0.3333	3.6	23.0016	-5	9	23
0.3333	6.5	23	-3.4688	0.9	23		2.5	2.6	23	-3.4688	0.9	23		0.3333	3.86667	23.0007	-5	9.66667	23
0.3333	7.25	23	-2.6875	0.9	23		3.5	2.6	23	-2.6875	0.9	23		0.3333	6.02	23	-5	10.3333	23
0.3333	8	23	-2.9479	0.9	23		26.5	2.6	23	-2.9479	0.9	23		0.3333	6.18	23	-5	11	23
0.3333	8.58704	23	-2.1667	0.9	23		26	2.6	23	-2.1667	0.9	23		0.3333	6.5	23	-2.3333	-1	23
0.3333	9	23	-2.4271	0.9	23		27.5	2.6	23	-2.4271	0.9	23		0.3333	7.25	23	-2.3333	-0.66667	23
0.3333	9.66667	23	-1.6458	0.9	23		24.625	2.6	23	-1.6458	0.9	23		0.3333	8	23	-2.3333	-0.33333	23
0.3333	10.3333	23	-1.9062	0.9	23		25	2.6	23	-1.9062	0.9	23		0.3333	8.58704	23	-3.6667	-0.33333	23
0.3333	11	23	-1.125	0.9	23		-5.8125	2.6	23	-1.125	0.9	23		0.3333	9	23	-2.3333	2.73333	23.0001
3	-1	23	-1.3854	0.9	23		-6.3333	2.6	23	-1.3854	0.9	23		0.3333	9.66667	23	-2.3333	2.86667	23.0001
3	-0.66667	23	-0.6042	0.9	23		-6.0729	2.6	23	-0.6042	0.9	23		0.3333	10.3333	23	-2.3333	3	23.0001
3	-0.33333	23	-0.8646	0.9	23		-6.3333	2.33333	23	-0.8646	0.9	23		0.3333	11	23	-2.3333	3.06667	23.0001
3	11	23	-0.0833	0.9	23		35.8125	2.6	23	-0.0833	0.9	23		3	-1	23	-2.3333	3.13333	23.0001
3	10.3333	23	-0.3437	0.9	23		36.0729	2.6	23	-0.3437	0.9	23		3	-0.66667	23	-2.3333	3.2	23.0001
1.6667	10.3333	23	0.4375	0.9	23		36.3333	2.6	23	0.4375	0.9	23		3	-0.33333	23	-2.3333	3.33333	23.0001
5	-1	23	0.1771	0.9	23		36.3333	2.33333	23	0.1771	0.9	23		3	11	23	-2.3333	3.6	23.0001
5	-0.66667	23	0.9583	0.9	23		25.25	2.6	23	0.9583	0.9	23		3	10.3333	23	-2.3333	3.86667	23
5	-0.33333	23	0.6979	0.9	23		25.5	2.6	23	0.6979	0.9	23		1.6667	10.3333	23	-2.3333	6.64	23
5	11	23	1.4792	0.9	23		-6.3333	0.45	23	1.4792	0.9	23		5	-1	23	-2.3333	7.41005	23
5	10.3333	23	1.2187	0.9	23		-6.3333	0.225	23	1.2187	0.9	23		5	-0.66667	23	-2.3333	7.80335	23
4	10.3333	23	2	0.9	23		-6.0729	0.225	23	2	0.9	23		5	-0.33333	23	-2.3333	8	23
6.49	-1	23	1.7396	0.9	23		-5.8125	0.225	23	1.7396	0.9	23		5	11	23	-2.3333	8.09833	23
6.49	-0.66667	23	2.5	0.9	23		-4.7708	0.225	23	2.5	0.9	23		5	10.3333	23	-2.3333	8.29497	23
6.49	-0.33333	23	2.25	0.9	23		-4.5104	0.225	23	2.25	0.9	23		4	10.3333	23	-2.3333	8.64749	23
7	-1	23	3	0.9	23		-4.25	0.225	23	3	0.9	23		6.49	-1	23	-2.3333	9	23
7	-0.66667	23	2.75	0.9	23		-3.7292	0.225	23	2.75	0.9	23		6.49	-0.66667	23	-2.3333	9.66667	23
7	-0.33333	23	11.5	0.9	23		-3.4688	0.225	23	11.5	0.9	23		6.49	-0.33333	23	-2.3333	10.3333	23
7	9	23	11.25	0.9	23		-3.2083	0.225	23	11.25	0.9	23		7	-1	23	-2.3333	11	23
6.49	9	23	12	0.9	23		-2.6875	0.225	23	12	0.9	23		7	-0.66667	23	0.3333	-1	23
6.49	8.58704	23	11.75	0.9	23		-2.4271	0.225	23	11.75	0.9	23		7	-0.33333	23	0.3333	-0.66667	23
7	8.58704	23	12.5	0.9	23		-2.1667	0.225	23	12.5	0.9	23		7	9	23	0.3333	-0.33333	23
7	9.66667	23	12.25	0.9	23		-1.6458	0.225	23	12.25	0.9	23		6.49	9	23	-1	-0.33333	23
6.49	9.66667	23	13	0.9	23		-1.3854	0.225	23	13	0.9	23		6.49	8.58704	23	0.3333	2.73333	23.0017
7	10.3333	23	12.75	0.9	23		-1.125	0.225	23	12.75	0.9	23		7	8.58704	23	0.3333	2.86667	23.0027
6.49	10.3333	23	13.5	0.9	23		-0.6042	0.225	23	13.5	0.9	23		7	9.66667	23	0.3333	3	23.0034
6.49	11	23	13.25	0.9	23		-0.3437	0.225	23	13.25	0.9	23		6.49	9.66667	23	0.3333	3.06667	23.0037
7	11	23	14	0.9	23		-0.0833	0.225	23	14	0.9	23		7	10.3333	23	0.3333	3.13333	23.0039
7.18	-1	23	13.75	0.9	23		0.4375	0.225	23	13.75	0.9	23		6.49	10.3333	23	0.3333	3.2	23.004
7.18	-0.66667	23	14.5	0.9	23		0.6979	0.225	23	14.5	0.9	23		6.49	11	23	0.3333	3.33333	23.0039
7.18	-0.33333	23	14.25	0.9	23		0.9583	0.225	23	14.25	0.9	23		7	11	23	0.3333	3.6	23.003
7.18	8.58704	23	15	0.9	23		1.4792	0.225	23	15	0.9	23		7.18	-1	23	0.3333	3.86667	23.0013
7.18	9	23	14.75	0.9	23		1.7396	0.225	23	14.75	0.9	23		7.18	-0.66667	23	0.3333	6.64	23
7.18	9.66667	23	15.5	0.9	23		2	0.225	23	15.5	0.9	23		7.18	-0.33333	23	0.3333	7.41005	23
7.18	10.3333	23	15.25	0.9	23		2.5	0.225	23	15.25	0.9	23		7.18	8.58704	23	0.3333	7.80335	23
7.18	11	23	16	0.9	23		2.75	0.225	23	16	0.9	23		7.18	9	23	0.3333	8	23
7.36	-1	23	15.75	0.9	23		3	0.225	23	15.75	0.9	23		7.18	9.66667	23	0.3333	8.09833	23
7.36	-0.66667	23	16.5	0.9	23		3.5	0.225	23	16.5	0.9	23		7.18	10.3333	23	0.3333	8.29497	23
7.36	-0.33333	23	16.25	0.9	23		3.75	0.225	23	16.25	0.9	23		7.18	11	23	0.3333	8.64749	23
7.36	8.58704	23	16.75	0.9	23		4	0.225	23	16.75	0.9	23		7.36	-1	23	0.3333	9	23
7.36	9	23	19	0.9	23		4.5	0.225	23	19	0.9	23		7.36	-0.66667	23	0.3333	9.66667	23
7.36	9.66667	23	18.75	0.9	23		4.75	0.225	23	18.75	0.9	23		7.36	-0.33333	23	0.3333	10.3333	23
7.36	10.3333	23	19.5	0.9	23		5	0.225	23	19.5	0.9	23		7.36	8.58704	23	0.3333	11	23
7.36	11	23	19.25	0.9	23		5.745	0.225	23	19.25	0.9	23		7.36	9	23	3	-1	23
7.44	-1	23	20	0.9	23		6.1175	0.225	23	20	0.9	23		7.36	9.66667	23	3	-0.66667	23
7.44	-0.66667	23	19.75	0.9	23		6.49	0.225	23	19.75	0.9	23		7.36	10.3333	23	3	-0.33333	23
7.44	-0.33333	23	20.5	0.9	23		13	0.225	23	20.5	0.9	23		7.36	11	23	1.6667	-0.33333	23
7.44	8.58704	23	20.25	0.9	23		13.25	0.225	23	20.25	0.9	23		7.44	-1	23	3	11	23
7.44	9	23	21	0.9	23		13.5	0.225	23	21	0.9	23		7.44	-0.66667	23	3	10.3333	23
7.44	9.66667	23	20.75	0.9	23		14.5	0.225	23	20.75	0.9	23		7.44	-0.33333	23	1.6667	10.3333	23
7.44	10.3333	23	21.5	0.9	23		14.75	0.225	23	21.5	0.9	23		7.44	8.58704	23	5	-1	23
7.44	11	23	21.25	0.9	23		15	0.225	23	21.25	0.9	23		7.44	9	23	5	-0.66667	23
7.48	-1	23	22	0.9	23		15.5	0.225	23	22	0.9	23		7.44	9.66667	23	5	-0.33333	23
7.48	-0.66667	23	21.75	0.9	23		15.75	0.225	23	21.75	0.9	23		7.44	10.3333	23	4	-0.33333	23
7.48	-0.33333	23	22.5	0.9	23		16	0.225	23	22.5	0.9	23		7.44	11	23	6.49	-1	23
7.48	9	23	22.25	0.9	23		16.5	0.225	23	22.25	0.9	23		7.48	-1	23	6.49	-0.66667	23
7.48	9.66667	23	23	0.9	23		16.75	0.225	23	23	0.9	23		7.48	-0.66667	23	6.49	-0.33333	23
7.48	10.3333	23	22.75	0.9	23		17	0.225	23	22.75	0.9	23		7.48	-0.33333	23	5.745	-0.33333	23
7.48	11	23	23.25	0.9	23		18.5	0.225	23	23.25	0.9	23		7.48	9	23	7	-1	23
7.5	-1	23	25.5	0.9	23		18.75	0.225	23	25.5	0.9	23		7.48	9.66667	23	7	-0.66667	23
7.5	-0.66667	23	25.25	0.9	23		19	0.225	23	25.25	0.9	23		7.48	10.3333	23	7	-0.33333	23
7.5	-0.33333	23	26	0.9	23		20	0.225	23	26	0.9	23		7.48	11	23	7	8.29497	23
7.5	9	23	25.75	0.9	23		20.25	0.225	23	25.75	0.9	23		7.5	-1	23	6.49	8.29497	23
7.5	9.66667	23	26.5	0.9	23		20.5	0.225	23	26.5	0.9	23		7.5	-0.66667	23	6.49	8.09833	23
7.5	10.3333	23	26.25	0.9	23		21	0.225	23	26.25	0.9	23		7.5	-0.33333	23	7	8.09833	23
7.5	11	23	27	0.9	23		21.25	0.225	23	27	0.9	23		7.5	9	23	7	8.64749	23
7.54	-1	23	26.75	0.9	23		21.5	0.225	23	26.75	0.9	23		7.5	9.66667	23	6.49	8.64749	23
7.54	-0.66667	23	27.5	0.9	23		22	0.225	23	27.5	0.9	23		7.5	10.3333	23	7	9	23
7.54	-0.33333	23	27.25	0.9	23		22.25	0.225	23	27.25	0.9	23		7.5	11	23	6.49	9	23
7.54	9	23	28	0.9	23		22.5	0.225	23	28	0.9	23		7.54	-1	23	7	9.66667	23
7.54	9.66667	23	27.75	0.9	23		23	0.225	23	27.75	0.9	23		7.54	-0.66667	23	6.49	9.66667	23
7.54	10.3333	23	28.5208	0.9	23		23.25	0.225	23	28.5208	0.9	23		7.54	-0.33333	23	7	10.3333	23
7.54	11	23	28.2604	0.9	23		23.5	0.225	23	28.2604	0.9	23		7.54	9	23	6.49	10.3333	23
7.595	-1	23	29.0417	0.9	23		25	0.225	23	29.0417	0.9	23		7.54	9.66667	23	6.49	11	23
7.595	-0.66667	23	28.7813	0.9	23		25.25	0.225	23	28.7813	0.9	23		7.54	10.3333	23	7	11	23
7.595	-0.33333	23	29.5625	0.9	23		25.5	0.225	23	29.5625	0.9	23		7.54	11	23	7.135	-1	23
7.595	9	23	29.3021	0.9	23		26.5	0.225	23	29.3021	0.9	23		7.595	-1	23	7.135	-0.66667	23
7.595	9.66667	23	30.0833	0.9	23		26.75	0.225	23	30.0833	0.9	23		7.595	-0.66667	23	7.135	-0.33333	23
7.595	10.3333	23	29.8229	0.9	23		27	0.225	23	29.8229	0.9	23		7.595	-0.33333	23	7.135	8.09833	23
7.595	11	23	30.6042	0.9	23		27.5	0.225	23	30.6042	0.9	23		7.595	9	23	7.135	8.29497	23
7.65	-1	23	30.3437	0.9	23		27.75	0.225	23	30.3437	0.9	23		7.595	9.66667	23	7.135	8.64749	23
7.65	-0.66667	23	31.125	0.9	23		28	0.225	23	31.125	0.9	23		7.595	10.3333	23	7.135	9	23
7.65	-0.33333	23	30.8646	0.9	23		28.5208	0.225	23	30.8646	0.9	23		7.595	11	23	7.135	9.66667	23
7.65	9	23	31.6458	0.9	23		28.7813	0.225	23	31.6458	0.9	23		7.65	-1	23	7.135	10.3333	23
7.65	9.66667	23	31.3854	0.9	23		29.0417	0.225	23	31.3854	0.9	23		7.65	-0.66667	23	7.135	11	23
7.65	10.3333	23	32.1667	0.9	23		29.5625	0.225	23	32.1667	0.9	23		7.65	-0.33333	23	7.27	-1	23
7.65	11	23	31.9062	0.9	23		29.8229	0.225	23	31.9062	0.9	23		7.65	9	23	7.27	-0.66667	23
7.75	-1	23	32.6875	0.9	23		30.0833	0.225	23	32.6875	0.9	23		7.65	9.66667	23	7.27	-0.33333	23
7.75	-0.66667	23	32.4271	0.9	23		30.6042	0.225	23	32.4271	0.9	23		7.65	10.3333	23	7.27	8.09833	23
7.75	-0.33333	23	33.2083	0.9	23		30.8646	0.225	23	33.2083	0.9	23		7.65	11	23	7.27	8.29497	23
7.75	9	23	32.9479	0.9	23		31.125	0.225	23	32.9479	0.9	23		7.75	-1	23	7.27	8.64749	23
7.75	9.66667	23	33.7292	0.9	23		31.6458	0.225	23	33.7292	0.9	23		7.75	-0.66667	23	7.27	9	23
7.75	10.3333	23	33.4688	0.9	23		31.9062	0.225	23	33.4688	0.9	23		7.75	-0.33333	23	7.27	9.66667	23
7.75	11	23	34.25	0.9	23		32.1667	0.225	23	34.25	0.9	23		7.75	9	23	7.27	10.3333	23
7.95	-1	23	33.9896	0.9	23		32.6875	0.225	23	33.9896	0.9	23		7.75	9.66667	23	7.27	11	23
7.95	-0.66667	23	34.7708	0.9	23		32.9479	0.225	23	34.7708	0.9	23		7.75	10.3333	23	7.39	-1	23
7.95	-0.33333	23	34.5104	0.9	23		33.2083	0.225	23	34.5104	0.9	23		7.75	11	23	7.39	-0.66667	23
7.95	9	23	35.2917	0.9	23		33.7292	0.225	23	35.2917	0.9	23		7.95	-1	23	7.39	-0.33333	23
7.95	9.66667	23	35.0312	0.9	23		33.9896	0.225	23	35.0312	0.9	23		7.95	-0.66667	23	7.39	8.09833	23
7.95	10.3333	23	35.8125	0.9	23		34.25	0.225	23	35.8125	0.9	23		7.95	-0.33333	23	7.39	8.29497	23
7.95	11	23	35.5521	0.9	23		34.7708	0.225	23	35.5521	0.9	23		7.95	9	23	7.39	8.64749	23
8.35	-1	23	-5.8125	1.25833	23		35.0312	0.225	23	-5.8125	1.25833	23		7.95	9.66667	23	7.39	9	23
8.35	-0.66667	23	-5.8125	0.9	23		35.2917	0.225	23	-5.8125	0.9	23		7.95	10.3333	23	7.39	9.66667	23
8.35	-0.33333	23	-5.5521	0.9	23		35.8125	0.225	23	-5.5521	0.9	23		7.95	11	23	7.39	10.3333	23
8.35	9	23	-5.8125	0.45	23		36.0729	0.225	23	-5.8125	0.45	23		8.35	-1	23	7.39	11	23
8.35	9.66667	23	-6.0729	0.9	23		36.3333	0.225	23	-6.0729	0.9	23		8.35	-0.66667	23	7.45	-1	23
8.35	10.3333	23	-6.0729	0.45	23		36.3333	0.45	23	-6.0729	0.45	23		8.35	-0.33333	23	7.45	-0.66667	23
8.35	11	23	-4.7708	0.45	23		7	0.225	23	-4.7708	0.45	23		8.35	9	23	7.45	-0.33333	23
9.15	-1	23	-4.5104	0.45	23		7.18	0.225	23	-4.5104	0.45	23		8.35	9.66667	23	7.45	8.09833	23
9.15	-0.66667	23	-4.25	0.45	23		7.36	0.225	23	-4.25	0.45	23		8.35	10.3333	23	7.45	8.29497	23
9.15	-0.33333	23	-3.7292	0.45	23		7.44	0.225	23	-3.7292	0.45	23		8.35	11	23	7.45	8.64749	23
9.15	9	23	-3.4688	0.45	23		7.48	0.225	23	-3.4688	0.45	23		9.15	-1	23	7.45	9	23
9.15	9.66667	23	-3.2083	0.45	23		7.5	0.225	23	-3.2083	0.45	23		9.15	-0.66667	23	7.45	9.66667	23
9.15	10.3333	23	-2.6875	0.45	23		7.54	0.225	23	-2.6875	0.45	23		9.15	-0.33333	23	7.45	10.3333	23
9.15	11	23	-2.4271	0.45	23		7.595	0.225	23	-2.4271	0.45	23		9.15	9	23	7.45	11	23
9.65	-1	23	-2.1667	0.45	23		7.65	0.225	23	-2.1667	0.45	23		9.15	9.66667	23	7.48	-1	23
9.65	-0.66667	23	-1.6458	0.45	23		7.95	0.225	23	-1.6458	0.45	23		9.15	10.3333	23	7.48	-0.66667	23
9.65	-0.33333	23	-1.3854	0.45	23		10.05	0.225	23	-1.3854	0.45	23		9.15	11	23	7.48	-0.33333	23
9.65	9	23	-1.125	0.45	23		10.35	0.225	23	-1.125	0.45	23		9.65	-1	23	7.48	8.29497	23
9.65	9.66667	23	-0.6042	0.45	23		10.5	0.225	23	-0.6042	0.45	23		9.65	-0.66667	23	7.48	8.64749	23
9.65	10.3333	23	-0.3437	0.45	23		10.8	0.225	23	-0.3437	0.45	23		9.65	-0.33333	23	7.48	9	23
9.65	11	23	-0.0833	0.45	23		11	0.225	23	-0.0833	0.45	23		9.65	9	23	7.48	9.66667	23
10.05	-1	23	0.4375	0.45	23		-6.6667	0.45	23	0.4375	0.45	23		9.65	9.66667	23	7.48	10.3333	23
10.05	-0.66667	23	0.6979	0.45	23		-6.6667	0.225	23	0.6979	0.45	23		9.65	10.3333	23	7.48	11	23
10.05	-0.33333	23	0.9583	0.45	23		36.6667	0.45	23	0.9583	0.45	23		9.65	11	23	7.5	-1	23
10.05	9	23	1.4792	0.45	23		36.6667	0.225	23	1.4792	0.45	23		10.05	-1	23	7.5	-0.66667	23
10.05	9.66667	23	1.7396	0.45	23		6.745	0.225	23	1.7396	0.45	23		10.05	-0.66667	23	7.5	-0.33333	23
10.05	10.3333	23	2	0.45	23		12.75	0.225	23	2	0.45	23		10.05	-0.33333	23	7.5	8.29497	23
10.05	11	23	2.5	0.45	23		17.375	0.225	23	2.5	0.45	23		10.05	9	23	7.5	8.64749	23
10.25	-1	23	2.75	0.45	23		18.125	0.225	23	2.75	0.45	23		10.05	9.66667	23	7.5	9	23
10.25	-0.66667	23	3	0.45	23		23.875	0.225	23	3	0.45	23		10.05	10.3333	23	7.5	9.66667	23
10.25	-0.33333	23	11	0.45	23		24.625	0.225	23	11	0.45	23		10.05	11	23	7.5	10.3333	23
10.25	9	23	11.25	0.45	23		8.25	0.225	23	11.25	0.45	23		10.25	-1	23	7.5	11	23
10.25	9.66667	23	11.5	0.45	23		8.55	0.225	23	11.5	0.45	23		10.25	-0.66667	23	7.54	-1	23
10.25	10.3333	23	12.5	0.45	23		9	0.225	23	12.5	0.45	23		10.25	-0.33333	23	7.54	-0.66667	23
10.25	11	23	12.75	0.45	23		9.45	0.225	23	12.75	0.45	23		10.25	9	23	7.54	-0.33333	23
10.35	-1	23	13	0.45	23		9.75	0.225	23	13	0.45	23		10.25	9.66667	23	7.54	8.29497	23
10.35	-0.66667	23	13.5	0.45	23		11.375	0.225	23	13.5	0.45	23		10.25	10.3333	23	7.54	8.64749	23
10.35	-0.33333	23	13.75	0.45	23		11.75	0.225	23	13.75	0.45	23		10.25	11	23	7.54	9	23
10.35	9	23	14	0.45	23		12.125	0.225	23	14	0.45	23		10.35	-1	23	7.54	9.66667	23
10.35	9.66667	23	14.5	0.45	23		12.5	0.225	23	14.5	0.45	23		10.35	-0.66667	23	7.54	10.3333	23
10.35	10.3333	23	14.75	0.45	23		17.75	0.225	23	14.75	0.45	23		10.35	-0.33333	23	7.54	11	23
10.35	11	23	15	0.45	23		24.25	0.225	23	15	0.45	23		10.35	9	23	7.62	-1	23
10.5	-1	23	15.5	0.45	23		-5.5521	0.225	23	15.5	0.45	23		10.35	9.66667	23	7.62	-0.66667	23
10.5	-0.66667	23	15.75	0.45	23		-5.2917	0.225	23	15.75	0.45	23		10.35	10.3333	23	7.62	-0.33333	23
10.5	-0.33333	23	16	0.45	23		-5.0312	0.225	23	16	0.45	23		10.35	11	23	7.62	8.29497	23
10.5	9	23	16.5	0.45	23		-3.9896	0.225	23	16.5	0.45	23		10.5	-1	23	7.62	8.64749	23
10.5	9.66667	23	16.75	0.45	23		-2.9479	0.225	23	16.75	0.45	23		10.5	-0.66667	23	7.62	9	23
10.5	10.3333	23	17	0.45	23		-1.9062	0.225	23	17	0.45	23		10.5	-0.33333	23	7.62	9.66667	23
10.5	11	23	18.5	0.45	23		-0.8646	0.225	23	18.5	0.45	23		10.5	9	23	7.62	10.3333	23
10.8	-1	23	18.75	0.45	23		0.1771	0.225	23	18.75	0.45	23		10.5	9.66667	23	7.62	11	23
10.8	-0.66667	23	19	0.45	23		1.2187	0.225	23	19	0.45	23		10.5	10.3333	23	7.78	-1	23
10.8	-0.33333	23	20	0.45	23		2.25	0.225	23	20	0.45	23		10.5	11	23	7.78	-0.66667	23
10.8	9	23	20.25	0.45	23		3.25	0.225	23	20.25	0.45	23		10.8	-1	23	7.78	-0.33333	23
10.8	9.66667	23	20.5	0.45	23		4.25	0.225	23	20.5	0.45	23		10.8	-0.66667	23	7.78	8.29497	23
10.8	10.3333	23	21	0.45	23		5.3725	0.225	23	21	0.45	23		10.8	-0.33333	23	7.78	8.64749	23
10.8	11	23	21.25	0.45	23		13.75	0.225	23	21.25	0.45	23		10.8	9	23	7.78	9	23
11	-1	23	21.5	0.45	23		14	0.225	23	21.5	0.45	23		10.8	9.66667	23	7.78	9.66667	23
11	-0.66667	23	22	0.45	23		14.25	0.225	23	22	0.45	23		10.8	10.3333	23	7.78	10.3333	23
11	-0.33333	23	22.25	0.45	23		15.25	0.225	23	22.25	0.45	23		10.8	11	23	7.78	11	23
11	9	23	22.5	0.45	23		16.25	0.225	23	22.5	0.45	23		11	-1	23	8.09999	-1	23
11	9.66667	23	23	0.45	23		19.25	0.225	23	23	0.45	23		11	-0.66667	23	8.09999	-0.66667	23
11	10.3333	23	23.25	0.45	23		19.5	0.225	23	23.25	0.45	23		11	-0.33333	23	8.09999	-0.33333	23
11	11	23	23.5	0.45	23		19.75	0.225	23	23.5	0.45	23		11	9	23	8.09999	8.29497	23
12.5	-1	23	25	0.45	23		20.75	0.225	23	25	0.45	23		11	9.66667	23	8.09999	8.64749	23
12.5	-0.66667	23	25.25	0.45	23		21.75	0.225	23	25.25	0.45	23		11	10.3333	23	8.09999	9	23
12.5	-0.33333	23	25.5	0.45	23		22.75	0.225	23	25.5	0.45	23		11	11	23	8.09999	9.66667	23
12.5	9	23	26.5	0.45	23		25.75	0.225	23	26.5	0.45	23		12.5	-1	23	8.09999	10.3333	23
12.5	9.66667	23	26.75	0.45	23		26	0.225	23	26.75	0.45	23		12.5	-0.66667	23	8.09999	11	23
12.5	10.3333	23	27	0.45	23		26.25	0.225	23	27	0.45	23		12.5	-0.33333	23	8.73999	-1	23
12.5	11	23	27.5	0.45	23		27.25	0.225	23	27.5	0.45	23		12.5	9	23.0001	8.73999	-0.66667	23
13	-1	23	27.75	0.45	23		28.2604	0.225	23	27.75	0.45	23		12.5	9.66667	23.0001	8.73999	-0.33333	23
13	-0.66667	23	28	0.45	23		29.3021	0.225	23	28	0.45	23		12.5	10.3333	23.0001	8.73999	8.29497	23
13	-0.33333	23	28.5208	0.45	23		30.3437	0.225	23	28.5208	0.45	23		12.5	11	23.0001	8.73999	8.64749	23
13	9	23	28.7813	0.45	23		31.3854	0.225	23	28.7813	0.45	23		13	-1	23	8.73999	9	23
13	9.66667	23	29.0417	0.45	23		32.4271	0.225	23	29.0417	0.45	23		13	-0.66667	23	8.73999	9.66667	23
13	10.3333	23	29.5625	0.45	23		33.4688	0.225	23	29.5625	0.45	23		13	-0.33333	23	8.73999	10.3333	23
13	11	23	29.8229	0.45	23		34.5104	0.225	23	29.8229	0.45	23		13	9	23.0002	8.73999	11	23
14	-1	23	30.0833	0.45	23		35.5521	0.225	23	30.0833	0.45	23		13	9.66667	23.0001	9.8	-1	23
14	-0.66667	23	30.6042	0.45	23		-6.3333	0.9	23	30.6042	0.45	23		13	10.3333	23.0001	9.8	-0.66667	23
14	-0.33333	23	30.8646	0.45	23		-6.3333	0.675	23	30.8646	0.45	23		13	11	23.0001	9.8	-0.33333	23
14	9	23	31.125	0.45	23		-6.6667	0.675	23	31.125	0.45	23		14	-1	23	9.27	-0.33333	23
14	9.66667	23	31.6458	0.45	23		-6.6667	0.9	23	31.6458	0.45	23		14	-0.66667	23	9.8	8.29497	23
14	10.3333	23	31.9063	0.45	23		-6.3333	1.25833	23	31.9063	0.45	23		14	-0.33333	23	9.8	8.64749	23
14	11	23	32.1667	0.45	23		-6.3333	1.07917	23	32.1667	0.45	23		14	9	23.0004	9.8	9	23
15.6667	-1	23	32.6875	0.45	23		-6.6667	1.07917	23	32.6875	0.45	23		14	9.66667	23.0002	9.8	9.66667	23
15.6667	-0.66667	23	32.9479	0.45	23		-6.6667	1.25833	23	32.9479	0.45	23		14	10.3333	23.0002	9.8	10.3333	23
15.6667	-0.33333	23	33.2083	0.45	23		-6.3333	1.61667	23	33.2083	0.45	23		14	11	23.0001	9.8	11	23
15.6667	9	23	33.7292	0.45	23		-6.3333	1.4375	23	33.7292	0.45	23		15.6667	-1	23	10.2	-1	23
15.6667	9.66667	23	33.9896	0.45	23		-6.6667	1.4375	23	33.9896	0.45	23		15.6667	-0.66667	23	10.2	-0.66667	23
15.6667	10.3333	23	34.25	0.45	23		-6.6667	1.61667	23	34.25	0.45	23		15.6667	-0.33333	23	10.2	-0.33333	23
15.6667	11	23	34.7708	0.45	23		-6.3333	1.975	23	34.7708	0.45	23		15.6667	9	23.0004	10.2	8.29497	23
17	-1	23	35.0312	0.45	23		-6.3333	1.79583	23	35.0312	0.45	23		15.6667	9.66667	23.0002	10.2	8.64749	23
17	-0.66667	23	35.2917	0.45	23		-6.6667	1.79583	23	35.2917	0.45	23		15.6667	10.3333	23.0002	10.2	9	23
17	-0.33333	23	35.8125	0.45	23		-6.6667	1.975	23	35.8125	0.45	23		15.6667	11	23.0001	10.2	9.66667	23
17	9	23	36.0729	0.9	23		-6.3333	2.15417	23	36.0729	0.9	23		17	-1	23	10.2	10.3333	23
17	9.66667	23	36.0729	0.45	23		-6.6667	2.15417	23	36.0729	0.45	23		17	-0.66667	23	10.2	11	23
17	10.3333	23	3.3425	0.9	23		-6.6667	2.33333	23	3.3425	0.9	23		17	-0.33333	23	10.4	-1	23
17	11	23	3.3425	0.45	23		36.3333	0.9	23	3.3425	0.45	23		17	9	23.0001	10.4	-0.66667	23
18.5	-1	23	3.685	0.45	23		36.3333	0.675	23	3.685	0.45	23		17	9.66667	23.0001	10.4	-0.33333	23
18.5	-0.66667	23	10.5	0.45	23		36.6667	0.675	23	10.5	0.45	23		17	10.3333	23.0001	10.4	8.29497	23
18.5	-0.33333	23	10.75	0.45	23		36.6667	0.9	23	10.75	0.45	23		17	11	23.0001	10.4	8.64749	23
18.5	9	23	17.375	0.45	23		36.3333	1.25833	23	17.375	0.45	23		18.5	-1	23	10.4	9	23
18.5	9.66667	23	17.75	0.45	23		36.3333	1.07917	23	17.75	0.45	23		18.5	-0.66667	23	10.4	9.66667	23
18.5	10.3333	23	18.125	0.45	23		36.6667	1.07917	23	18.125	0.45	23		18.5	-0.33333	23	10.4	10.3333	23
18.5	11	23	23.875	0.45	23		36.6667	1.25833	23	23.875	0.45	23		18.5	9	23.0001	10.4	11	23
19.5	-1	23	24.25	0.45	23		36.3333	1.61667	23	24.25	0.45	23		18.5	9.66667	23.0001	10.5	-1	23
19.5	-0.66667	23	24.625	0.45	23		36.3333	1.4375	23	24.625	0.45	23		18.5	10.3333	23	10.5	-0.66667	23
19.5	-0.33333	23	4.0275	0.45	23		36.6667	1.4375	23	4.0275	0.45	23		18.5	11	23	10.5	-0.33333	23
19.5	9	23	5.965	0.45	23		36.6667	1.61667	23	5.965	0.45	23		19.5	-1	23	10.5	8.29497	23
19.5	9.66667	23	6.31	0.45	23		36.3333	1.975	23	6.31	0.45	23		19.5	-0.66667	23	10.5	8.64749	23
19.5	10.3333	23	6.655	0.45	23		36.3333	1.79583	23	6.655	0.45	23		19.5	-0.33333	23	10.5	9	23
19.5	11	23	8.48	0.45	23		36.6667	1.79583	23	8.48	0.45	23		19.5	9	23	10.5	9.66667	23
21	-1	23	8.85999	0.45	23		36.6667	1.975	23	8.85999	0.45	23		19.5	9.66667	23	10.5	10.3333	23
21	-0.66667	23	9.23999	0.45	23		36.3333	2.15417	23	9.23999	0.45	23		19.5	10.3333	23	10.5	11	23
21	-0.33333	23	9.61999	0.45	23		36.6667	2.15417	23	9.61999	0.45	23		19.5	11	23	10.55	-1	23
21	9	23	10.06	0.45	23		36.6667	2.33333	23	10.06	0.45	23		21	-1	23	10.55	-0.66667	23
21	9.66667	23	-5.5521	0.45	23		-6.6667	2.6	23	-5.5521	0.45	23		21	-0.66667	23	10.55	-0.33333	23
21	10.3333	23	-5.2917	0.45	23		36.6667	2.6	23	-5.2917	0.45	23		21	-0.33333	23	10.55	8.29497	23
21	11	23	-5.0312	0.45	23		-6.0729	0	23	-5.0312	0.45	23		21	9	23	10.55	8.64749	23
22.5	-1	23	-3.9896	0.45	23		-6.3333	0	23	-3.9896	0.45	23		21	9.66667	23	10.55	9	23
22.5	-0.66667	23	-2.9479	0.45	23		-5.8125	0	23	-2.9479	0.45	23		21	10.3333	23	10.55	9.66667	23
22.5	-0.33333	23	-1.9063	0.45	23		-4.5104	0	23	-1.9063	0.45	23		21	11	23	10.55	10.3333	23
22.5	9	23	-0.8646	0.45	23		-4.7708	0	23	-0.8646	0.45	23		22.5	-1	23	10.55	11	23
22.5	9.66667	23	0.1771	0.45	23		-4.25	0	23	0.1771	0.45	23		22.5	-0.66667	23	10.65	-1	23
22.5	10.3333	23	1.2187	0.45	23		-3.4688	0	23	1.2187	0.45	23		22.5	-0.33333	23	10.65	-0.66667	23
22.5	11	23	2.25	0.45	23		-3.7292	0	23	2.25	0.45	23		22.5	9	23	10.65	-0.33333	23
23.5	-1	23	11.75	0.45	23		-3.2083	0	23	11.75	0.45	23		22.5	9.66667	23	10.65	8.29497	23
23.5	-0.66667	23	12	0.45	23		-2.4271	0	23	12	0.45	23		22.5	10.3333	23	10.65	8.64749	23
23.5	-0.33333	23	12.25	0.45	23		-2.6875	0	23	12.25	0.45	23		22.5	11	23	10.65	9	23
23.5	9	23	13.25	0.45	23		-2.1667	0	23	13.25	0.45	23		23.5	-1	23	10.65	9.66667	23
23.5	9.66667	23	14.25	0.45	23		-1.3854	0	23	14.25	0.45	23		23.5	-0.66667	23	10.65	10.3333	23
23	9	23	15.25	0.45	23		-1.6458	0	23	15.25	0.45	23		23.5	-0.33333	23	10.65	11	23
23.5	10.3333	23	16.25	0.45	23		-1.125	0	23	16.25	0.45	23		23.5	9	23	10.825	-1	23
23.5	11	23	19.25	0.45	23		-0.3437	0	23	19.25	0.45	23		23.5	9.66667	23	10.825	-0.66667	23
25	-1	23	19.5	0.45	23		-0.6042	0	23	19.5	0.45	23		23	9	23	10.825	-0.33333	23
25	-0.66667	23	19.75	0.45	23		-0.0833	0	23	19.75	0.45	23		23.5	10.3333	23	10.825	8.29497	23
25	-0.33333	23	20.75	0.45	23		0.6979	0	23	20.75	0.45	23		23.5	11	23	10.825	8.64749	23
27	-1	23	21.75	0.45	23		0.4375	0	23	21.75	0.45	23		25	-1	23	10.825	9	23
27	-0.66667	23	22.75	0.45	23		0.9583	0	23	22.75	0.45	23		25	-0.66667	23	10.825	9.66667	23
27	-0.33333	23	25.75	0.45	23		1.7396	0	23	25.75	0.45	23		25	-0.33333	23	10.825	10.3333	23
27	11	23	26	0.45	23		1.4792	0	23	26	0.45	23		27	-1	23	10.825	11	23
25	11	23	26.25	0.45	23		2	0	23	26.25	0.45	23		27	-0.66667	23	11	-1	23
25	10.3333	23	27.25	0.45	23		2.75	0	23	27.25	0.45	23		27	-0.33333	23	11	-0.66667	23
27	10.3333	23	28.2604	0.45	23		2.5	0	23	28.2604	0.45	23		27	11	23	11	-0.33333	23
26	10.3333	23	29.3021	0.45	23		3	0	23	29.3021	0.45	23		25	11	23	11	8.29497	23
29.6667	-1	23	30.3437	0.45	23		3.75	0	23	30.3437	0.45	23		25	10.3333	23	11	8.64749	23
29.6667	-0.66667	23	31.3854	0.45	23		3.5	0	23	31.3854	0.45	23		27	10.3333	23	11	9	23
29.6667	-0.33333	23	32.4271	0.45	23		4	0	23	32.4271	0.45	23		26	10.3333	23	11	9.66667	23
29.6667	11	23	33.4688	0.45	23		4.75	0	23	33.4688	0.45	23		29.6667	-1	23	11	10.3333	23
29.6667	10.3333	23	34.5104	0.45	23		4.5	0	23	34.5104	0.45	23		29.6667	-0.66667	23	11	11	23
28.3333	10.3333	23	35.5521	0.45	23		5	0	23	35.5521	0.45	23		29.6667	-0.33333	23	11.9	-1	23
32.3333	-1	23	-5.8125	1.61667	23		6.1175	0	23	-5.8125	1.61667	23		29.6667	11	23	11.9	-0.66667	23
32.3333	-0.66667	23	-6.0729	1.25833	23		5.745	0	23	-6.0729	1.25833	23		29.6667	10.3333	23	11.9	-0.33333	23
32.3333	-0.33333	23	-6.0729	1.61667	23		6.49	0	23	-6.0729	1.61667	23		28.3333	10.3333	23	11.9	8.29497	23
32.3333	2.86667	23	-6.0729	1.975	23		13.25	0	23	-6.0729	1.975	23		32.3333	-1	23	11.9	8.64749	23
29.6667	2.86667	23	36.0729	1.25833	23		13	0	23	36.0729	1.25833	23		32.3333	-0.66667	23	11.9	9	23
29.6667	2.73333	23	36.0729	1.61667	23		13.5	0	23	36.0729	1.61667	23		32.3333	-0.33333	23	11.9	9.66667	23
32.3333	2.73333	23	35.8125	1.975	23		14.75	0	23	35.8125	1.975	23		32.3333	2.86667	23	11.9	10.3333	23
32.3333	3	23	36.0729	1.975	23		14.5	0	23	36.0729	1.975	23		29.6667	2.86667	23	11.9	11	23
29.6667	3	23	35.8125	2.33333	23		15	0	23	35.8125	2.33333	23		29.6667	2.73333	23	12.5	-1	23
32.3333	3.06667	23	4.85	2.46667	23		15.75	0	23	4.85	2.46667	23		32.3333	2.73333	23	12.5	-0.66667	23
29.6667	3.06667	23	4.69	2.46667	23		15.5	0	23	4.69	2.46667	23		32.3333	3	23	12.5	-0.33333	23
32.3333	3.13333	23	4.93	2.46667	23		16	0	23	4.93	2.46667	23		29.6667	3	23	12.5	8.29497	23
29.6667	3.13333	23	4.97	2.46667	23		16.75	0	23	4.97	2.46667	23		32.3333	3.06667	23	12.5	8.64749	23
32.3333	3.2	23	4.99	2.46667	23		16.5	0	23	4.99	2.46667	23		29.6667	3.06667	23	12.5	9	23
29.6667	3.2	23	5	2.46667	23		17	0	23	5	2.46667	23		32.3333	3.13333	23	12.5	9.66667	23
32.3333	3.33333	23	5.02	2.46667	23		18.75	0	23	5.02	2.46667	23		29.6667	3.13333	23	12.5	10.3333	23
29.6667	3.33333	23	5.06	2.46667	23		18.5	0	23	5.06	2.46667	23		32.3333	3.2	23	12.5	11	23
32.3333	3.6	23	5.14	2.46667	23		19	0	23	5.14	2.46667	23		29.6667	3.2	23	13	-1	23
29.6667	3.6	23	5.3	2.46667	23		20.25	0	23	5.3	2.46667	23		32.3333	3.33333	23	13	-0.66667	23
32.3333	3.86667	23	7.18	2.46667	23		20	0	23	7.18	2.46667	23		29.6667	3.33333	23	13	-0.33333	23
29.6667	3.86667	23	7	2.46667	23		20.5	0	23	7	2.46667	23		32.3333	3.6	23	13	8.29497	23
29.6667	6.18	23	7.36	2.46667	23		21.25	0	23	7.36	2.46667	23		29.6667	3.6	23	13	8.64749	23
29.6667	6.02	23	7.44	2.46667	23		21	0	23	7.44	2.46667	23		32.3333	3.86667	23	13	9	23
32.3333	6.02	23	7.48	2.46667	23		21.5	0	23	7.48	2.46667	23		29.6667	3.86667	23	13	9.66667	23
32.3333	6.18	23	7.5	2.46667	23		22.25	0	23	7.5	2.46667	23		29.6667	6.18	23	13	10.3333	23
32.3333	6.5	23	7.54	2.46667	23		22	0	23	7.54	2.46667	23		29.6667	6.02	23	13	11	23
29.6667	6.5	23	7.62	2.46667	23		22.5	0	23	7.62	2.46667	23		32.3333	6.02	23	14	-1	23
32.3333	7.25	23	7.78	2.46667	23		23.25	0	23	7.78	2.46667	23		32.3333	6.18	23	14	-0.66667	23
29.6667	7.25	23	-6.3333	2.46667	23		23	0	23	-6.3333	2.46667	23		32.3333	6.5	23	14	-0.33333	23
32.3333	8	23	-6.3333	2.33333	23		23.5	0	23	-6.3333	2.33333	23		29.6667	6.5	23	13.5	-0.33333	23
29.6667	8	23	-6.6667	2.46667	23		25.25	0	23	-6.6667	2.46667	23		32.3333	7.25	23	14	8.29497	23
32.3333	8.58704	23	-6.6667	2.33333	23		25	0	23	-6.6667	2.33333	23		29.6667	7.25	23	14	8.64749	23
29.6667	8.58704	23	-5.8125	2.46667	23		25.5	0	23	-5.8125	2.46667	23		32.3333	8	23	14	9	23
32.3333	9	23	-6.0729	2.33333	23		26.75	0	23	-6.0729	2.33333	23		29.6667	8	23	14	9.66667	23
29.6667	9	23	-5.2917	2.46667	23		26.5	0	23	-5.2917	2.46667	23		32.3333	8.58704	23	14	10.3333	23
32.3333	9.66667	23	-4.7708	2.46667	23		27	0	23	-4.7708	2.46667	23		29.6667	8.58704	23	14	11	23
29.6667	9.66667	23	-4.25	2.46667	23		27.75	0	23	-4.25	2.46667	23		32.3333	9	23	15.6667	-1	23
32.3333	10.3333	23	-3.7292	2.46667	23		27.5	0	23	-3.7292	2.46667	23		29.6667	9	23	15.6667	-0.66667	23
32.3333	11	23	-3.2083	2.46667	23		28	0	23	-3.2083	2.46667	23		32.3333	9.66667	23	15.6667	-0.33333	23
35	-1	23	-2.6875	2.46667	23		28.7813	0	23	-2.6875	2.46667	23		29.6667	9.66667	23	14.8333	-0.33333	23
35	-0.66667	23	-2.1667	2.46667	23		28.5208	0	23	-2.1667	2.46667	23		32.3333	10.3333	23	15.6667	8.29497	23
35	-0.33333	23	-1.6458	2.46667	23		29.0417	0	23	-1.6458	2.46667	23		32.3333	11	23	15.6667	8.64749	23
35	2.73333	23	-1.125	2.46667	23		29.8229	0	23	-1.125	2.46667	23		35	-1	23	15.6667	9	23
35	2.86667	23	-0.6042	2.46667	23		29.5625	0	23	-0.6042	2.46667	23		35	-0.66667	23	15.6667	9.66667	23
35	3	23	-0.0833	2.46667	23		30.0833	0	23	-0.0833	2.46667	23		35	-0.33333	23	15.6667	10.3333	23
35	3.06667	23	0.4375	2.46667	23		30.8646	0	23	0.4375	2.46667	23		35	2.73333	23	15.6667	11	23
35	3.13333	23	0.9583	2.46667	23		30.6042	0	23	0.9583	2.46667	23		35	2.86667	23	17	-1	23
35	3.2	23	1.4792	2.46667	23		31.125	0	23	1.4792	2.46667	23		35	3	23	17	-0.66667	23
35	3.33333	23	2	2.46667	23		31.9062	0	23	2	2.46667	23		35	3.06667	23	17	-0.33333	23
35	3.6	23	2.5	2.46667	23		31.6458	0	23	2.5	2.46667	23		35	3.13333	23	16.3333	-0.33333	23
35	3.86667	23	3	2.46667	23		32.1667	0	23	3	2.46667	23		35	3.2	23	17	8.29497	23
35	6.02	23	2.75	2.46667	23		32.9479	0	23	2.75	2.46667	23		35	3.33333	23	17	8.64749	23
35	6.18	23	3.3425	2.46667	23		32.6875	0	23	3.3425	2.46667	23		35	3.6	23	17	9	23
35	6.5	23	3.685	2.46667	23		33.2083	0	23	3.685	2.46667	23		35	3.86667	23	17	9.66667	23
35	7.25	23	4.0275	2.46667	23		33.9896	0	23	4.0275	2.46667	23		35	6.02	23	17	10.3333	23
35	8	23	4.37	2.46667	23		33.7292	0	23	4.37	2.46667	23		35	6.18	23	17	11	23
35	8.58704	23	4.53	2.46667	23		34.25	0	23	4.53	2.46667	23		35	6.5	23	18.5	-1	23
35	9	23	5.46	2.46667	23		35.0312	0	23	5.46	2.46667	23		35	7.25	23	18.5	-0.66667	23
35	9.66667	23	5.62	2.46667	23		34.7708	0	23	5.62	2.46667	23		35	8	23	18.5	-0.33333	23
35	10.3333	23	5.965	2.46667	23		35.2917	0	23	5.965	2.46667	23		35	8.58704	23	17.75	-0.33333	23
35	11	23	6.31	2.46667	23		36.0729	0	23	6.31	2.46667	23		35	9	23	18.5	8.29497	23
36.3333	-1	23	6.655	2.46667	23		35.8125	0	23	6.655	2.46667	23		35	9.66667	23	18.5	8.64749	23
36.3333	-0.66667	23	7.94	2.46667	23		36.3333	0	23	7.94	2.46667	23		35	10.3333	23	18.5	9	23
36.3333	-0.33333	23	8.09999	2.46667	23		2.75	2.6	23	8.09999	2.46667	23		35	11	23	18.5	9.66667	23
36.3333	2.73333	23	8.48	2.46667	23		3	2.6	23	8.48	2.46667	23		36.3333	-1	23	18.5	10.3333	23
36.3333	2.86667	23	8.85999	2.46667	23		3.25	2.6	23	8.85999	2.46667	23		36.3333	-0.66667	23	18.5	11	23
36.3333	3	23	9.23999	2.46667	23		26.75	2.6	23	9.23999	2.46667	23		36.3333	-0.33333	23	19.5	-1	23
36.3333	3.06667	23	9.61999	2.46667	23		27	2.6	23	9.61999	2.46667	23		36.3333	2.73333	23	19.5	-0.66667	23
36.3333	3.13333	23	10.06	2.46667	23		27.25	2.6	23	10.06	2.46667	23		36.3333	2.86667	23	19.5	-0.33333	23
36.3333	3.2	23	10.5	2.46667	23		7.18	0	23	10.5	2.46667	23		36.3333	3	23	19	-0.33333	23
36.3333	3.33333	23	10.75	2.46667	23		7	0	23	10.75	2.46667	23		36.3333	3.06667	23	19.5	8.29497	23
36.3333	3.6	23	11	2.46667	23		7.36	0	23	11	2.46667	23		36.3333	3.13333	23	19.5	8.64749	23
36.3333	3.86667	23	11.5	2.46667	23		7.44	0	23	11.5	2.46667	23		36.3333	3.2	23	19.5	9	23
36.3333	6.02	23	12	2.46667	23		7.48	0	23	12	2.46667	23		36.3333	3.33333	23	19.5	9.66667	23
36.3333	6.18	23	12.5	2.46667	23		7.5	0	23	12.5	2.46667	23		36.3333	3.6	23	19.5	10.3333	23
36.3333	6.5	23	13	2.46667	23		7.54	0	23	13	2.46667	23		36.3333	3.86667	23	19.5	11	23
36.3333	7.25	23	13.5	2.46667	23		7.595	0	23	13.5	2.46667	23		36.3333	6.02	23	21	-1	23
36.3333	8	23	14	2.46667	23		7.65	0	23	14	2.46667	23		36.3333	6.18	23	21	-0.66667	23
36.3333	8.58704	23	14.5	2.46667	23		7.95	0	23	14.5	2.46667	23		36.3333	6.5	23	21	-0.33333	23
36.3333	9	23	15	2.46667	23		10.35	0	23	15	2.46667	23		36.3333	7.25	23	20.25	-0.33333	23
36.3333	9.66667	23	15.5	2.46667	23		10.05	0	23	15.5	2.46667	23		36.3333	8	23	21	8.29497	23
36.3333	10.3333	23	16	2.46667	23		10.5	0	23	16	2.46667	23		36.3333	8.58704	23	21	8.64749	23
36.3333	11	23	16.5	2.46667	23		10.8	0	23	16.5	2.46667	23		36.3333	9	23	21	9	23
37	-1	23	17	2.46667	23		11	0	23	17	2.46667	23		36.3333	9.66667	23	21	9.66667	23
37	-0.66667	23	17.375	2.46667	23		-5.5521	0	23	17.375	2.46667	23		36.3333	10.3333	23	21	10.3333	23
37	-0.33333	23	17.75	2.46667	23		-5.2917	0	23	17.75	2.46667	23		36.3333	11	23	21	11	23
37	2.73333	23	18.125	2.46667	23		-5.0312	0	23	18.125	2.46667	23		37	-1	23	22.5	-1	23
37	2.86667	23	18.5	2.46667	23		-3.9896	0	23	18.5	2.46667	23		37	-0.66667	23	22.5	-0.66667	23
37	3	23	19	2.46667	23		-2.9479	0	23	19	2.46667	23		37	-0.33333	23	22.5	-0.33333	23
37	3.06667	23	19.5	2.46667	23		-1.9062	0	23	19.5	2.46667	23		37	2.73333	23	21.75	-0.33333	23
37	3.13333	23	20	2.46667	23		-0.8646	0	23	20	2.46667	23		37	2.86667	23	22.5	8.64749	23
37	3.2	23	20.5	2.46667	23		0.1771	0	23	20.5	2.46667	23		37	3	23	22.5	8.29497	23
37	3.33333	23	21	2.46667	23		1.2187	0	23	21	2.46667	23		37	3.06667	23	22.5	9	23
37	3.6	23	21.5	2.46667	23		2.25	0	23	21.5	2.46667	23		37	3.13333	23	22.5	9.66667	23
37	3.86667	23	22	2.46667	23		3.25	0	23	22	2.46667	23		37	3.2	23	22.5	10.3333	23
37	6.02	23	22.5	2.46667	23		4.25	0	23	22.5	2.46667	23		37	3.33333	23	22.5	11	23
37	6.18	23	23	2.46667	23		5.3725	0	23	23	2.46667	23		37	3.6	23	23.5	-1	23
37	6.5	23	23.5	2.46667	23		13.75	0	23	23.5	2.46667	23		37	3.86667	23	23.5	-0.66667	23
37	7.25	23	23.875	2.46667	23		14	0	23	23.875	2.46667	23		37	6.02	23	23.5	-0.33333	23
37	8	23	24.25	2.46667	23		14.25	0	23	24.25	2.46667	23		37	6.18	23	23	-0.33333	23
37	8.58704	23	24.625	2.46667	23		15.25	0	23	24.625	2.46667	23		37	6.5	23	23.5	9	23
37	9	23	25	2.46667	23		16.25	0	23	25	2.46667	23		37	7.25	23	23.5	8.64749	23
37	9.66667	23	25.5	2.46667	23		19.25	0	23	25.5	2.46667	23		37	8	23	23	8.64749	23
37	10.3333	23	26	2.46667	23		19.5	0	23	26	2.46667	23		37	8.58704	23	23.5	9.66667	23
37	11	23	26.5	2.46667	23		19.75	0	23	26.5	2.46667	23		37	9	23	23.5	10.3333	23
37.3333	-1	23	27	2.46667	23		20.75	0	23	27	2.46667	23		37	9.66667	23	23.5	11	23
37.3333	-0.66667	23	26.75	2.46667	23		21.75	0	23	26.75	2.46667	23		37	10.3333	23	25	-1	23
37.3333	-0.33333	23	27.5	2.46667	23		22.75	0	23	27.5	2.46667	23		37	11	23	25	-0.66667	23
37.3333	2.73333	23	27.25	2.46667	23		25.75	0	23	27.25	2.46667	23		37.3333	-1	23	25	-0.33333	23
37.3333	2.86667	23	28	2.46667	23		26	0	23	28	2.46667	23		37.3333	-0.66667	23	24.25	-0.33333	23
37.3333	3	23	28.5208	2.46667	23		26.25	0	23	28.5208	2.46667	23		37.3333	-0.33333	23	27	-1	23
37.3333	3.06667	23	29.0417	2.46667	23		27.25	0	23	29.0417	2.46667	23		37.3333	2.73333	23	27	-0.66667	23
37.3333	3.13333	23	29.5625	2.46667	23		28.2604	0	23	29.5625	2.46667	23		37.3333	2.86667	23	27	-0.33333	23
37.3333	3.2	23	30.0833	2.46667	23		29.3021	0	23	30.0833	2.46667	23		37.3333	3	23	26	-0.33333	23
37.3333	3.33333	23	30.6042	2.46667	23		30.3437	0	23	30.6042	2.46667	23		37.3333	3.06667	23	29.6667	-1	23
37.3333	3.6	23	31.125	2.46667	23		31.3854	0	23	31.125	2.46667	23		37.3333	3.13333	23	29.6667	-0.66667	23
37.3333	3.86667	23	31.6458	2.46667	23		32.4271	0	23	31.6458	2.46667	23		37.3333	3.2	23	29.6667	-0.33333	23
37.3333	6.02	23	32.1667	2.46667	23		33.4688	0	23	32.1667	2.46667	23		37.3333	3.33333	23	28.3333	-0.33333	23
37.3333	6.18	23	32.6875	2.46667	23		34.5104	0	23	32.6875	2.46667	23		37.3333	3.6	23	29.6667	11	23
37.3333	6.5	23	33.2083	2.46667	23		35.5521	0	23	33.2083	2.46667	23		37.3333	3.86667	23	27	11	23
37.3333	7.25	23	33.7292	2.46667	23		-6.6667	0	23	33.7292	2.46667	23		37.3333	6.02	23	27	10.3333	23
37.3333	8	23	34.25	2.46667	23		36.6667	0	23	34.25	2.46667	23		37.3333	6.18	23	29.6667	10.3333	23
37.3333	8.58704	23	34.7708	2.46667	23		6.745	0	23	34.7708	2.46667	23		37.3333	6.5	23	28.3333	10.3333	23
37.3333	9	23	35.2917	2.46667	23		12.75	0	23	35.2917	2.46667	23		37.3333	7.25	23	32.3333	-1	23
37.3333	9.66667	23	35.8125	2.46667	23		17.375	0	23	35.8125	2.46667	23		37.3333	8	23	32.3333	-0.66667	23
37.3333	10.3333	23	36.3333	2.46667	23		18.125	0	23	36.3333	2.46667	23		37.3333	8.58704	23	32.3333	-0.33333	23
37.3333	11	23	36.3333	2.33333	23		23.875	0	23	36.3333	2.33333	23		37.3333	9	23	31	-0.33333	23
37.6667	-1	23	36.0729	2.33333	23		24.625	0	23	36.0729	2.33333	23		37.3333	9.66667	23	32.3333	2.86667	23
37.6667	-0.66667	23	36.6667	2.46667	23		8.25	0	23	36.6667	2.46667	23		37.3333	10.3333	23	29.6667	2.86667	23
37.6667	-0.33333	23	36.6667	2.33333	23		8.55	0	23	36.6667	2.33333	23		37.3333	11	23	29.6667	2.73333	23
37.6667	0	23	-6.3333	0.225	23		9	0	23	-6.3333	0.225	23		37.6667	-1	23	32.3333	2.73333	23
37.3333	0	23	-6.0729	0.225	23		9.45	0	23	-6.0729	0.225	23		37.6667	-0.66667	23	32.3333	3	23
37.6667	0.9	23	-6.3333	0.45	23		9.75	0	23	-6.3333	0.45	23		37.6667	-0.33333	23	29.6667	3	23
37.3333	0.9	23	-5.8125	0.225	23		11.375	0	23	-5.8125	0.225	23		37.6667	0	23	32.3333	3.06667	23
37.3333	0.45	23	-4.7708	0.225	23		11.75	0	23	-4.7708	0.225	23		37.3333	0	23	29.6667	3.06667	23
37.6667	1.61667	23	-4.5104	0.225	23		12.125	0	23	-4.5104	0.225	23		37.6667	0.9	23	32.3333	3.13333	23
37.3333	1.61667	23	-4.25	0.225	23		12.5	0	23	-4.25	0.225	23		37.3333	0.9	23	29.6667	3.13333	23
37.6667	2.33333	23	-3.7292	0.225	23		17.75	0	23	-3.7292	0.225	23		37.3333	0.45	23	32.3333	3.2	23
37.3333	2.33333	23	-3.4688	0.225	23		24.25	0	23	-3.4688	0.225	23		37.6667	1.61667	23	29.6667	3.2	23
37.6667	2.6	23	-3.2083	0.225	23		37	2.33333	23	-3.2083	0.225	23		37.3333	1.61667	23	32.3333	3.33333	23
37.3333	2.6	23	-2.6875	0.225	23		36.8333	2.33333	23	-2.6875	0.225	23		37.6667	2.33333	23	29.6667	3.33333	23
37.6667	2.73333	23	-2.4271	0.225	23		36.8333	2.15417	23	-2.4271	0.225	23		37.3333	2.33333	23	32.3333	3.6	23
37.6667	2.86667	23	-2.1667	0.225	23		37	2.15417	23	-2.1667	0.225	23		37.6667	2.6	23	29.6667	3.6	23
37.6667	3	23	-1.6458	0.225	23		36.8333	1.975	23	-1.6458	0.225	23		37.3333	2.6	23	32.3333	3.86667	23
37.6667	3.06667	23	-1.3854	0.225	23		37	1.975	23	-1.3854	0.225	23		37.6667	2.73333	23	29.6667	3.86667	23
37.6667	3.13333	23	-1.125	0.225	23		36.8333	1.79583	23	-1.125	0.225	23		37.6667	2.86667	23	32.3333	7.41005	23
37.6667	3.2	23	-0.6042	0.225	23		37	1.79583	23	-0.6042	0.225	23		37.6667	3	23	29.6667	7.41005	23
37.6667	3.33333	23	-0.3437	0.225	23		36.8333	1.61667	23	-0.3437	0.225	23		37.6667	3.06667	23	29.6667	6.64	23
37.6667	3.6	23	-0.0833	0.225	23		37	1.61667	23	-0.0833	0.225	23		37.6667	3.13333	23	32.3333	6.64	23
37.6667	3.86667	23	0.4375	0.225	23		36.8333	1.4375	23	0.4375	0.225	23		37.6667	3.2	23	32.3333	7.80335	23
37.6667	4	23	0.6979	0.225	23		37	1.4375	23	0.6979	0.225	23		37.6667	3.33333	23	29.6667	7.80335	23
37.3333	4	23	0.9583	0.225	23		36.8333	1.25833	23	0.9583	0.225	23		37.6667	3.6	23	32.3333	8	23
37.6667	4.05	23	1.4792	0.225	23		37	1.25833	23	1.4792	0.225	23		37.6667	3.86667	23	29.6667	8	23
37.3333	4.05	23	1.7396	0.225	23		36.8333	1.07917	23	1.7396	0.225	23		37.6667	4	23	32.3333	8.09833	23
37.6667	4.10833	23	2	0.225	23		37	1.07917	23	2	0.225	23		37.3333	4	23	29.6667	8.09833	23
37.3333	4.10833	23	2.5	0.225	23		36.8333	0.9	23	2.5	0.225	23		37.6667	4.05	23	32.3333	8.29497	23
37.6667	4.16667	23	2.75	0.225	23		37	0.9	23	2.75	0.225	23		37.3333	4.05	23	29.6667	8.29497	23
37.3333	4.16667	23	3	0.225	23		36.8333	0.675	23	3	0.225	23		37.6667	4.10833	23	32.3333	8.64749	23
37.6667	4.2	23	11	0.225	23		37	0.675	23	11	0.225	23		37.3333	4.10833	23	29.6667	8.64749	23
37.3333	4.2	23	11.25	0.225	23		36.8333	0.45	23	11.25	0.225	23		37.6667	4.16667	23	32.3333	9	23
37.6667	4.21667	23	11.5	0.225	23		37	0.45	23	11.5	0.225	23		37.3333	4.16667	23	29.6667	9	23
37.3333	4.21667	23	12.5	0.225	23		-7	2.15417	23	12.5	0.225	23		37.6667	4.2	23	32.3333	9.66667	23
37.6667	4.23333	23	12.75	0.225	23		-6.8333	2.15417	23	12.75	0.225	23		37.3333	4.2	23	29.6667	9.66667	23
37.3333	4.23333	23	13	0.225	23		-6.8333	2.33333	23	13	0.225	23		37.6667	4.21667	23	32.3333	10.3333	23
37.6667	4.25	23	13.5	0.225	23		-7	2.33333	23	13.5	0.225	23		37.3333	4.21667	23	32.3333	11	23
37.3333	4.25	23	13.75	0.225	23		-7	1.975	23	13.75	0.225	23		37.6667	4.23333	23	35	-1	23
37.6667	4.28333	23	14	0.225	23		-6.8333	1.975	23	14	0.225	23		37.3333	4.23333	23	35	-0.66667	23
37.3333	4.28333	23	14.5	0.225	23		-7	1.79583	23	14.5	0.225	23		37.6667	4.25	23	35	-0.33333	23
37.6667	4.35	23	14.75	0.225	23		-6.8333	1.79583	23	14.75	0.225	23		37.3333	4.25	23	33.6667	-0.33333	23
37.3333	4.35	23	15	0.225	23		-7	1.61667	23	15	0.225	23		37.6667	4.28333	23	35	2.73333	23
37.6667	4.48333	23	15.5	0.225	23		-6.8333	1.61667	23	15.5	0.225	23		37.3333	4.28333	23	35	2.86667	23
37.3333	4.48333	23	15.75	0.225	23		-7	1.4375	23	15.75	0.225	23		37.6667	4.35	23	35	3	23
37.6667	4.595	23	16	0.225	23		-6.8333	1.4375	23	16	0.225	23		37.3333	4.35	23	35	3.06667	23
37.3333	4.595	23	16.5	0.225	23		-7	1.25833	23	16.5	0.225	23		37.6667	4.48333	23	35	3.13333	23
37.6667	4.675	23	16.75	0.225	23		-6.8333	1.25833	23	16.75	0.225	23		37.3333	4.48333	23	35	3.2	23
37.3333	4.675	23	17	0.225	23		-7	1.07917	23	17	0.225	23		37.6667	4.66	23	35	3.33333	23
37.6667	4.715	23	18.5	0.225	23		-6.8333	1.07917	23	18.5	0.225	23		37.3333	4.66	23	35	3.6	23
37.3333	4.715	23	18.75	0.225	23		-7	0.9	23	18.75	0.225	23		37.6667	4.72	23	35	3.86667	23
37.6667	4.735	23	19	0.225	23		-6.8333	0.9	23	19	0.225	23		37.3333	4.72	23	35	6.64	23
37.3333	4.735	23	20	0.225	23		-7	0.675	23	20	0.225	23		37.6667	4.75	23	35	7.41005	23
37.6667	4.745	23	20.25	0.225	23		-6.8333	0.675	23	20.25	0.225	23		37.3333	4.75	23	35	7.80335	23
37.3333	4.745	23	20.5	0.225	23		-7	0.45	23	20.5	0.225	23		37.6667	4.765	23	35	8	23
37.6667	4.75	23	21	0.225	23		-6.8333	0.45	23	21	0.225	23		37.3333	4.765	23	35	8.09833	23
37.3333	4.75	23	21.25	0.225	23		36.8333	0.225	23	21.25	0.225	23		37.6667	4.785	23	35	8.29497	23
37.6667	4.76	23	21.5	0.225	23		37	0.225	23	21.5	0.225	23		37.3333	4.785	23	35	8.64749	23
37.3333	4.76	23	22	0.225	23		36.8333	0	23	22	0.225	23		37.6667	4.795	23	35	9	23
37.6667	4.78	23	22.25	0.225	23		37	0	23	22.25	0.225	23		37.3333	4.795	23	35	9.66667	23
37.3333	4.78	23	22.5	0.225	23		-6.8333	0.225	23	22.5	0.225	23		37.6667	4.8	23	35	10.3333	23
37.6667	4.82	23	23	0.225	23		-6.8333	0	23	23	0.225	23		37.3333	4.8	23	35	11	23
37.3333	4.82	23	23.25	0.225	23		-7	0.225	23	23.25	0.225	23		37.6667	4.81	23	36.3333	-1	23
37.6667	4.9	23	23.5	0.225	23		-7	0	23	23.5	0.225	23		37.3333	4.81	23	36.3333	-0.66667	23
37.3333	4.9	23	25	0.225	23		37	2.6	23	25	0.225	23		37.6667	4.83	23	36.3333	-0.33333	23
37.6667	5.0775	23	25.25	0.225	23		36.8333	2.6	23	25.25	0.225	23		37.3333	4.83	23	35.6667	-0.33333	23
37.3333	5.0775	23	25.5	0.225	23		-6.8333	2.6	23	25.5	0.225	23		37.6667	4.87	23	36.3333	2.73333	23
37.6667	5.255	23	26.5	0.225	23		-7	2.6	23	26.5	0.225	23		37.3333	4.87	23	36.3333	2.86667	23
37.3333	5.255	23	26.75	0.225	23		-8	-1	23	26.75	0.225	23		37.6667	4.95	23	36.3333	3	23
37.6667	5.45	23	27	0.225	23		-7.6667	-1	23	27	0.225	23		37.3333	4.95	23	36.3333	3.06667	23
37.3333	5.45	23	27.5	0.225	23		-7.6667	-0.66667	23	27.5	0.225	23		37.6667	5.115	23	36.3333	3.13333	23
37.6667	5.59	23	27.75	0.225	23		-8	-0.66667	23	27.75	0.225	23		37.3333	5.115	23	36.3333	3.2	23
37.3333	5.59	23	28	0.225	23		-7.6667	-0.33333	23	28	0.225	23		37.6667	5.28	23	36.3333	3.33333	23
37.6667	5.73	23	28.5208	0.225	23		-8	-0.33333	23	28.5208	0.225	23		37.3333	5.28	23	36.3333	3.6	23
37.3333	5.73	23	28.7813	0.225	23		-8	0	23	28.7813	0.225	23		37.6667	5.45	23	36.3333	3.86667	23
37.6667	5.78333	23	29.0417	0.225	23		-7.6667	0	23	29.0417	0.225	23		37.3333	5.45	23	36.3333	6.64	23
37.3333	5.78333	23	29.5625	0.225	23		-7.6667	-0.16667	23	29.5625	0.225	23		37.6667	5.59	23	36.3333	7.41005	23
37.6667	5.81	23	29.8229	0.225	23		-8	0.9	23	29.8229	0.225	23		37.3333	5.59	23	36.3333	7.80335	23
37.3333	5.81	23	30.0833	0.225	23		-7.6667	0.9	23	30.0833	0.225	23		37.6667	5.73	23	36.3333	8	23
37.6667	5.82333	23	30.6042	0.225	23		-7.6667	0.45	23	30.6042	0.225	23		37.3333	5.73	23	36.3333	8.09833	23
37.3333	5.82333	23	30.8646	0.225	23		-8	1.61667	23	30.8646	0.225	23		37.6667	5.78333	23	36.3333	8.29497	23
37.6667	5.83667	23	31.125	0.225	23		-7.6667	1.61667	23	31.125	0.225	23		37.3333	5.78333	23	36.3333	8.64749	23
37.3333	5.83667	23	31.6458	0.225	23		-7.6667	1.25833	23	31.6458	0.225	23		37.6667	5.81	23	36.3333	9	23
37.6667	5.85	23	31.9063	0.225	23		-8	2.33333	23	31.9063	0.225	23		37.3333	5.81	23	36.3333	9.66667	23
37.3333	5.85	23	32.1667	0.225	23		-7.6667	2.33333	23	32.1667	0.225	23		37.6667	5.82333	23	36.3333	10.3333	23
37.6667	5.86	23	32.6875	0.225	23		-7.6667	1.975	23	32.6875	0.225	23		37.3333	5.82333	23	36.3333	11	23
37.3333	5.86	23	32.9479	0.225	23		-7.6667	2.6	23	32.9479	0.225	23		37.6667	5.83667	23	37	-1	23
37.6667	5.87	23	33.2083	0.225	23		-8	2.6	23	33.2083	0.225	23		37.3333	5.83667	23	37	-0.66667	23
37.3333	5.87	23	33.7292	0.225	23		-7.6667	2.73333	23	33.7292	0.225	23		37.6667	5.85	23	37	-0.33333	23
37.6667	5.88	23	33.9896	0.225	23		-8	2.73333	23	33.9896	0.225	23		37.3333	5.85	23	37	2.73333	23
37.3333	5.88	23	34.25	0.225	23		-7.6667	2.86667	23	34.25	0.225	23		37.6667	5.86	23	37	2.86667	23
37.6667	5.9	23	34.7708	0.225	23		-8	2.86667	23	34.7708	0.225	23		37.3333	5.86	23	37	3	23
37.3333	5.9	23	35.0312	0.225	23		-7.6667	3	23	35.0312	0.225	23		37.6667	5.87	23	37	3.06667	23
37.6667	5.94	23	35.2917	0.225	23		-8	3	23	35.2917	0.225	23		37.3333	5.87	23	37	3.13333	23
37.3333	5.94	23	35.8125	0.225	23		-7.6667	3.06667	23	35.8125	0.225	23		37.6667	5.88	23	37	3.2	23
37.6667	6.02	23	36.0729	0.225	23		-8	3.06667	23	36.0729	0.225	23		37.3333	5.88	23	37	3.33333	23
37.6667	6.18	23	36.3333	0.225	23		-7.6667	3.13333	23	36.3333	0.225	23		37.6667	5.9	23	37	3.6	23
37.6667	6.5	23	36.3333	0.45	23		-8	3.13333	23	36.3333	0.45	23		37.3333	5.9	23	37	3.86667	23
37.6667	7.25	23	4.37	0.225	23		-7.6667	3.2	23	4.37	0.225	23		37.6667	5.94	23	37	6.64	23
37.6667	8	23	4.69	0.225	23		-8	3.2	23	4.69	0.225	23		37.3333	5.94	23	37	7.41005	23
37.6667	8.58704	23	4.85	0.225	23		-7.6667	3.33333	23	4.85	0.225	23		37.6667	6.02	23	37	7.80335	23
37.6667	9	23	4.93	0.225	23		-8	3.33333	23	4.93	0.225	23		37.6667	6.18	23	37	8	23
37.6667	9.66667	23	4.97	0.225	23		-7.6667	3.6	23	4.97	0.225	23		37.6667	6.5	23	37	8.09833	23
37.6667	10.3333	23	4.99	0.225	23		-8	3.6	23	4.99	0.225	23		37.6667	7.25	23	37	8.29497	23
37.6667	11	23	5	0.225	23		-7.6667	3.86667	23	5	0.225	23		37.6667	8	23	37	8.64749	23
38	-0.66667	23	5.02	0.225	23		-8	3.86667	23	5.02	0.225	23		37.6667	8.58704	23	37	9	23
38	-1	23	5.06	0.225	23		-7.6667	4	23	5.06	0.225	23		37.6667	9	23	37	9.66667	23
38	-0.33333	23	5.14	0.225	23		-8	4	23	5.14	0.225	23		37.6667	9.66667	23	37	10.3333	23
38	0	23	5.3	0.225	23		-7.6667	4.055	23	5.3	0.225	23		37.6667	10.3333	23	37	11	23
38	0.9	23	5.62	0.225	23		-8	4.055	23	5.62	0.225	23		37.6667	11	23	37.3333	-1	23
38	1.61667	23	7	0.225	23		-7.6667	4.1125	23	7	0.225	23		38	-0.66667	23	37.3333	-0.66667	23
38	2.33333	23	7.18	0.225	23		-8	4.1125	23	7.18	0.225	23		38	-1	23	37.3333	-0.33333	23
38	2.6	23	7.36	0.225	23		-7.6667	4.17	23	7.36	0.225	23		38	-0.33333	23	37.3333	2.73333	23
38	2.73333	23	7.44	0.225	23		-8	4.17	23	7.44	0.225	23		38	0	23	37.3333	2.86667	23
38	2.86667	23	7.48	0.225	23		-7.6667	4.2	23	7.48	0.225	23		38	0.9	23	37.3333	3	23
38	3	23	7.5	0.225	23		-8	4.2	23	7.5	0.225	23		38	1.61667	23	37.3333	3.06667	23
38	3.06667	23	7.54	0.225	23		-7.6667	4.215	23	7.54	0.225	23		38	2.33333	23	37.3333	3.13333	23
38	3.13333	23	7.62	0.225	23		-8	4.215	23	7.62	0.225	23		38	2.6	23	37.3333	3.2	23
38	3.2	23	7.78	0.225	23		-7.6667	4.235	23	7.78	0.225	23		38	2.73333	23	37.3333	3.33333	23
38	3.33333	23	8.09999	0.225	23		-8	4.235	23	8.09999	0.225	23		38	2.86667	23	37.3333	3.6	23
38	3.6	23	-6.6667	0.45	23		-7.6667	4.245	23	-6.6667	0.45	23		38	3	23	37.3333	3.86667	23
38	3.86667	23	-6.6667	0.225	23		-8	4.245	23	-6.6667	0.225	23		38	3.06667	23	37.3333	6.64	23
38	4	23	36.6667	0.45	23		-7.6667	4.25	23	36.6667	0.45	23		38	3.13333	23	37.3333	7.41005	23
38	4.05	23	36.6667	0.225	23		-8	4.25	23	36.6667	0.225	23		38	3.2	23	37.3333	7.80335	23
38	4.10833	23	3.3425	0.225	23		-7.6667	4.26	23	3.3425	0.225	23		38	3.33333	23	37.3333	8	23
38	4.16667	23	10.75	0.225	23		-8	4.26	23	10.75	0.225	23		38	3.6	23	37.3333	8.09833	23
38	4.2	23	17.375	0.225	23		-7.6667	4.28	23	17.375	0.225	23		38	3.86667	23	37.3333	8.29497	23
38	4.21667	23	18.125	0.225	23		-8	4.28	23	18.125	0.225	23		38	4	23	37.3333	8.64749	23
38	4.23333	23	23.875	0.225	23		-7.6667	4.32	23	23.875	0.225	23		38	4.05	23	37.3333	9	23
38	4.25	23	24.625	0.225	23		-8	4.32	23	24.625	0.225	23		38	4.10833	23	37.3333	9.66667	23
38	4.28333	23	3.685	0.225	23		-7.6667	4.4	23	3.685	0.225	23		38	4.16667	23	37.3333	10.3333	23
38	4.35	23	4.0275	0.225	23		-8	4.4	23	4.0275	0.225	23		38	4.2	23	37.3333	11	23
38	4.48333	23	5.965	0.225	23		-7.6667	4.56	23	5.965	0.225	23		38	4.21667	23	37.6667	-1	23
38	4.595	23	6.31	0.225	23		-8	4.56	23	6.31	0.225	23		38	4.23333	23	37.6667	-0.66667	23
38	4.675	23	6.655	0.225	23		-8	5.005	23	6.655	0.225	23		38	4.25	23	37.6667	-0.33333	23
38	4.715	23	8.48	0.225	23		-7.6667	5.005	23	8.48	0.225	23		38	4.28333	23	37.3333	0	23
38	4.735	23	8.85999	0.225	23		-7.6667	4.7825	23	8.85999	0.225	23		38	4.35	23	37.6667	0	23
38	4.745	23	9.23999	0.225	23		-8	5.45	23	9.23999	0.225	23		38	4.48333	23	37.3333	1.61667	23
38	4.75	23	9.61999	0.225	23		-7.6667	5.45	23	9.61999	0.225	23		38	4.66	23	37.3333	0.9	23
38	4.76	23	10.06	0.225	23		-7.6667	5.2275	23	10.06	0.225	23		38	4.72	23	37.6667	1.61667	23
38	4.78	23	10.5	0.225	23		-7.6667	5.59	23	10.5	0.225	23		38	4.75	23	37.6667	0.9	23
38	4.82	23	17.75	0.225	23		-8	5.59	23	17.75	0.225	23		38	4.765	23	37.6667	2.33333	23
38	4.9	23	24.25	0.225	23		-7.6667	5.73	23	24.25	0.225	23		38	4.785	23	37.3333	2.33333	23
38	5.0775	23	3.1712	2.33333	23		-8	5.73	23	3.1712	2.33333	23		38	4.795	23	37.6667	2.6	23
38	5.255	23	3.1712	2.46667	23		-7.6667	5.78333	23	3.1712	2.46667	23		38	4.8	23	37.3333	2.6	23
38	5.45	23	-5.5521	0.225	23		-8	5.78333	23	-5.5521	0.225	23		38	4.81	23	37.6667	2.73333	23
38	5.59	23	-5.2917	0.225	23		-7.6667	5.81	23	-5.2917	0.225	23		38	4.83	23	37.6667	2.86667	23
38	5.73	23	-5.0312	0.225	23		-8	5.81	23	-5.0312	0.225	23		38	4.87	23	37.6667	3	23
38	5.78333	23	-3.9896	0.225	23		-7.6667	5.82333	23	-3.9896	0.225	23		38	4.95	23	37.6667	3.06667	23
38	5.81	23	-2.9479	0.225	23		-8	5.82333	23	-2.9479	0.225	23		38	5.115	23	37.6667	3.13333	23
38	5.82333	23	-1.9063	0.225	23		-7.6667	5.83667	23	-1.9063	0.225	23		38	5.28	23	37.6667	3.2	23
38	5.83667	23	-0.8646	0.225	23		-8	5.83667	23	-0.8646	0.225	23		38	5.45	23	37.6667	3.33333	23
38	5.85	23	0.1771	0.225	23		-7.6667	5.85	23	0.1771	0.225	23		38	5.59	23	37.6667	3.6	23
38	5.86	23	1.2187	0.225	23		-8	5.85	23	1.2187	0.225	23		38	5.73	23	37.6667	3.86667	23
38	5.87	23	2.25	0.225	23		-7.6667	5.86	23	2.25	0.225	23		38	5.78333	23	37.6667	4	23
38	5.88	23	11.75	0.225	23		-8	5.86	23	11.75	0.225	23		38	5.81	23	37.3333	4	23
38	5.9	23	12	0.225	23		-7.6667	5.87	23	12	0.225	23		38	5.82333	23	37.6667	4.055	23
38	5.94	23	12.25	0.225	23		-8	5.87	23	12.25	0.225	23		38	5.83667	23	37.3333	4.055	23
38	6.02	23	13.25	0.225	23		-7.6667	5.88	23	13.25	0.225	23		38	5.85	23	37.6667	4.1125	23
38	6.18	23	14.25	0.225	23		-8	5.88	23	14.25	0.225	23		38	5.86	23	37.3333	4.1125	23
38	6.5	23	15.25	0.225	23		-7.6667	5.9	23	15.25	0.225	23		38	5.87	23	37.6667	4.17	23
38	7.25	23	16.25	0.225	23		-8	5.9	23	16.25	0.225	23		38	5.88	23	37.3333	4.17	23
38	8	23	19.25	0.225	23		-7.6667	5.94	23	19.25	0.225	23		38	5.9	23	37.6667	4.2	23
38	8.58704	23	19.5	0.225	23		-8	5.94	23	19.5	0.225	23		38	5.94	23	37.3333	4.2	23
38	9	23	19.75	0.225	23		-7.6667	6.02	23	19.75	0.225	23		38	6.02	23	37.6667	4.215	23
38	9.66667	23	20.75	0.225	23		-8	6.02	23	20.75	0.225	23		38	6.18	23	37.3333	4.215	23
38	10.3333	23	21.75	0.225	23		-7.6667	6.18	23	21.75	0.225	23		38	6.5	23	37.6667	4.235	23
38	11	23	22.75	0.225	23		-8	6.18	23	22.75	0.225	23		38	7.25	23	37.3333	4.235	23
[truncated: 11,577 more rows]

## Sheet: Fig. 3e
Si diode			SiC diode			Ga2O3 diode
Time	Z		Time	Z		Time	Z
0.00102	0.70813		1.00083e-06	0.03731		1e-06	0.00237
0.00122	0.75484		1.06185e-06	0.03917		1.06333e-06	0.0025
0.00148	0.81258		1.11487e-06	0.04122		1.13066e-06	0.00264
0.00181	0.87331		1.17873e-06	0.04346		1.20226e-06	0.0028
0.00223	0.94165		1.25932e-06	0.04589		1.2784e-06	0.00295
0.00272	1.01053		1.35012e-06	0.0485		1.35936e-06	0.00312
0.00335	1.09206		1.43242e-06	0.05124		1.44544e-06	0.0033
0.00417	1.18259		1.51974e-06	0.05425		1.53698e-06	0.00348
0.00522	1.2882		1.61239e-06	0.05739		1.63431e-06	0.00367
0.0065	1.40748		1.72263e-06	0.0608		1.7378e-06	0.00387
0.00839	1.54487		1.85327e-06	0.06442		1.84785e-06	0.00408
0.01112	1.69925		2.00775e-06	0.06838		1.96487e-06	0.0043
0.01441	1.8656		2.1751e-06	0.07284		2.0893e-06	0.00453
0.01853	2.042		2.33192e-06	0.07777		2.2216e-06	0.00477
0.02458	2.23487		2.52629e-06	0.08324		2.36229e-06	0.00502
0.03119	2.4515		2.74641e-06	0.08921		2.51189e-06	0.00528
0.03959	2.69169		3.03812e-06	0.09575		2.67096e-06	0.00555
0.05251	2.94848		3.36082e-06	0.10253		2.8401e-06	0.00583
0.06894	3.23444		3.7178e-06	0.10927		3.01995e-06	0.00613
0.09822	3.53515		4.11269e-06	0.11624		3.2112e-06	0.00643
0.12422	3.85093		4.44001e-06	0.12329		3.41455e-06	0.00675
0.16702	4.16818		4.8101e-06	0.13053		3.63078e-06	0.00708
0.22382	4.47574		5.2292e-06	0.13813		3.86071e-06	0.00742
0.30716	4.75758		5.72454e-06	0.14644		4.10519e-06	0.00777
0.42586	5.0099		6.37682e-06	0.15558		4.36516e-06	0.00813
0.56104	5.24609		7.1282e-06	0.16508		4.64159e-06	0.00851
0.78316	5.45054		7.96811e-06	0.1751		4.93553e-06	0.00889
1.02127	5.61355		9.00048e-06	0.18548		5.24808e-06	0.0093
1.35005	5.74474		1.0026e-05	0.19621		5.58042e-06	0.00971
1.91037	5.83677		1.11685e-05	0.20735		5.93381e-06	0.01014
2.49122	5.89799		1.28817e-05	0.21898		6.30957e-06	0.01058
3.44218	5.93791		1.47035e-05	0.23096		6.70914e-06	0.01103
4.72388	5.96474		1.71371e-05	0.24345		7.134e-06	0.0115
6.09759	5.9755		1.99734e-05	0.25617		7.58578e-06	0.01198
7.81739	5.97741		2.26399e-05	0.26896		8.06616e-06	0.01247
9.81965	5.99177		2.59318e-05	0.28168		8.57696e-06	0.01299
13.2036	6.00608		2.89873e-05	0.29505		9.12011e-06	0.01351
19.0691	6.01503		3.28572e-05	0.30917		9.69765e-06	0.01405
28.3004	6.01906		3.66011e-05	0.32324		1.03118e-05	0.01461
40.0463	6.02402		4.13433e-05	0.33787		1.09648e-05	0.01519
56.8603	6.02191		4.54173e-05	0.35301		1.16591e-05	0.01579
81.8405	6.01622		4.9203e-05	0.36841		1.23975e-05	0.0164
112.314	6.01673		5.4619e-05	0.38423		1.31826e-05	0.01703
163.316	6.01502		5.97928e-05	0.40089		1.40174e-05	0.01769
239.914	6.01276		6.61438e-05	0.41942		1.49051e-05	0.01836
369.639	6.00996		7.39374e-05	0.44002		1.58489e-05	0.01906
593.25	6.0066		8.43937e-05	0.46468		1.68526e-05	0.01978
965.183	6.00269		9.49968e-05	0.49223		1.79198e-05	0.02052
			0.000108055	0.52198		1.90546e-05	0.02129
			0.00012463	0.55422		2.02613e-05	0.02208
			0.000140778	0.58801		2.15444e-05	0.02289
			0.000160129	0.62222		2.29087e-05	0.02373
			0.000183412	0.66024		2.43594e-05	0.0246
			0.000210812	0.70222		2.5902e-05	0.02549
			0.000243999	0.74809		2.75423e-05	0.02641
			0.000287369	0.7957		2.92865e-05	0.02736
			0.000356589	0.84451		3.11411e-05	0.02833
			0.000418512	0.89349		3.31131e-05	0.02933
			0.000482712	0.94295		3.52101e-05	0.03035
			0.000550978	0.99186		3.74398e-05	0.0314
			0.000637716	1.03967		3.98107e-05	0.03248
			0.000753686	1.08763		4.23318e-05	0.03357
			0.000872335	1.13961		4.50125e-05	0.0347
			0.00103	1.1952		4.7863e-05	0.03584
			0.0012	1.25299		5.0894e-05	0.03701
			0.0014	1.31115		5.4117e-05	0.03819
			0.00163	1.37013		5.7544e-05	0.0394
			0.00194	1.43202		6.11881e-05	0.04064
			0.00226	1.49614		6.50629e-05	0.04189
			0.00275	1.55693		6.91831e-05	0.04316
			0.00327	1.61127		7.35642e-05	0.04445
			0.00409	1.66276		7.82228e-05	0.04577
			0.00495	1.71044		8.31764e-05	0.0471
			0.00568	1.75304		8.84437e-05	0.04846
			0.00678	1.79039		9.40445e-05	0.04985
			0.00821	1.82207		0.0001	0.05125
			0.00957	1.85093		0.000106333	0.05269
			0.01111	1.87842		0.000113066	0.05415
			0.01251	1.90451		0.000120226	0.05564
			0.01483	1.92623		0.00012784	0.05717
			0.01717	1.94379		0.000135936	0.05873
			0.02043	1.96106		0.000144544	0.06033
			0.02423	1.97638		0.000153698	0.06197
			0.02814	1.98816		0.000163431	0.06365
			0.03224	1.99708		0.00017378	0.06538
			0.03579	2.00231		0.000184785	0.06716
			0.03863	2.00347		0.000196487	0.06899
			0.04394	2.00367		0.00020893	0.07088
			0.05033	2.00402		0.00022216	0.07283
			0.05887	2.00379		0.000236229	0.07483
			0.06837	2.00279		0.000251189	0.0769
			0.07804	2.00229		0.000267096	0.07903
			0.08785	2.00244		0.00028401	0.08123
			0.09992	2.00215		0.000301995	0.08349
			0.11445	2.0025		0.00032112	0.08583
			0.13155	2.00266		0.000341455	0.08823
			0.15439	2.00285		0.000363078	0.09071
			0.17562	2.00307		0.000386071	0.09325
			0.20185	2.00333		0.000410519	0.09587
			0.2304	2.00363		0.000436516	0.09856
						0.000464159	0.10132
						0.000493553	0.10416
						0.000524808	0.10706
						0.000558042	0.11004
						0.000593381	0.1131
						0.000630957	0.11622
						0.000670914	0.11943
						0.0007134	0.12271
						0.000758578	0.12606
						0.000806616	0.1295
						0.000857696	0.13303
						0.000912011	0.13663
						0.000969765	0.14033
						0.00103	0.14413
						0.0011	0.14802
						0.00117	0.15202
						0.00124	0.15613
						0.00132	0.16035
						0.0014	0.16469
						0.00149	0.16916
						0.00158	0.17377
						0.00169	0.17851
						0.00179	0.1834
						0.00191	0.18844
						0.00203	0.19363
						0.00215	0.19898
						0.00229	0.2045
						0.00244	0.21018
						0.00259	0.21603
						0.00275	0.22205
						0.00293	0.22823
						0.00311	0.23459
						0.00331	0.24111
						0.00352	0.2478
						0.00374	0.25464
						0.00398	0.26164
						0.00423	0.26879
						0.0045	0.27608
						0.00479	0.2835
						0.00509	0.29104
						0.00541	0.29869
						0.00575	0.30644
						0.00612	0.31427
						0.00651	0.32216
						0.00692	0.3301
						0.00736	0.33807
						0.00782	0.34603
						0.00832	0.35397
						0.00884	0.36186
						0.0094	0.36966
						0.01	0.37736
						0.01063	0.38492
						0.01131	0.3923
						0.01202	0.39947
						0.01278	0.4064
						0.01359	0.41307
						0.01445	0.41943
						0.01537	0.42547
						0.01634	0.43116
						0.01738	0.43648
						0.01848	0.4414
						0.01965	0.44594
						0.02089	0.45006
						0.02222	0.45379
						0.02362	0.45711
						0.02512	0.46004
						0.02671	0.4626
						0.0284	0.46481
						0.0302	0.46668
						0.03211	0.46825
						0.03415	0.46955
						0.03631	0.47061
						0.03861	0.47145
						0.04105	0.47211
						0.04365	0.47262
						0.04642	0.473
						0.04936	0.47329
						0.05248	0.47349
						0.0558	0.47363
						0.05934	0.47373
						0.0631	0.4738
						0.06709	0.47384
						0.07134	0.47387
						0.07586	0.47388
						0.08066	0.47389
						0.08577	0.4739
						0.0912	0.4739
						0.09698	0.4739
						0.10312	0.4739
						0.10965	0.47391
						0.11659	0.47391
						0.12397	0.47391
						0.13183	0.47391
						0.14017	0.47391
						0.14905	0.47391
						0.15849	0.47391
						0.16853	0.47391
						0.1792	0.47391
						0.19055	0.47391
						0.20261	0.47391
						0.21544	0.47391
						0.22909	0.47391
						0.24359	0.47391
						0.25902	0.47391
						0.27542	0.47391
						0.29286	0.47391
						0.31141	0.47391
						0.33113	0.47391
						0.3521	0.47391
						0.3744	0.47391
						0.39811	0.47391
						0.42332	0.47391
						0.45013	0.47391
						0.47863	0.47391
						0.50894	0.47391
						0.54117	0.47391
						0.57544	0.47391
						0.61188	0.47391
						0.65063	0.47391
						0.69183	0.47391
						0.73564	0.47391
						0.78223	0.47391
						0.83176	0.47391
						0.88444	0.47391
						0.94044	0.47391
						1	0.47391
						1.06333	0.47391
						1.13066	0.47391
						1.20226	0.47391
						1.2784	0.47391
						1.35936	0.47391
						1.44544	0.47391
						1.53698	0.47391
						1.63431	0.47391
						1.7378	0.47391
						1.84785	0.47391
						1.96487	0.47391
						2.0893	0.47391
						2.2216	0.47391
						2.36229	0.47391
						2.51189	0.47391
						2.67096	0.47391
						2.8401	0.47391
						3.01995	0.47391
						3.2112	0.47391
						3.41455	0.47391
						3.63078	0.47391
						3.86071	0.47391
						4.10519	0.47391
						4.36516	0.47391
						4.64159	0.47391
						4.93553	0.47391
						5.24808	0.47391
						5.58042	0.47391
						5.93381	0.47391
						6.30957	0.47391
						6.70914	0.47391
						7.134	0.47391
						7.58578	0.47391
						8.06616	0.47391
						8.57696	0.47391
						9.12011	0.47391
						9.69765	0.47391
						10.3118	0.47391
						10.9648	0.47391
						11.6591	0.47391
						12.3975	0.47391
						13.1826	0.47391
						14.0174	0.47391
						14.905	0.47391
						15.8489	0.47391
						16.8526	0.47391
						17.9198	0.47391
						19.0546	0.47391
						20.2613	0.47391
						21.5444	0.47391
						22.9087	0.47391
						24.3594	0.47391
						25.902	0.47391
						27.5423	0.47391
						29.2864	0.47391
						31.1411	0.47391
						33.1131	0.47391
						35.2101	0.47391
						37.4398	0.47391
						39.8107	0.47391
						42.3318	0.47391
						45.0125	0.47391
						47.863	0.47391
						50.894	0.47391
						54.117	0.47391
						57.544	0.47391
						61.1881	0.47391
						65.0629	0.47391
						69.1831	0.47391
						73.5642	0.47391
						78.2228	0.47391
						83.1764	0.47391
						88.4437	0.47391
						94.0445	0.47391
						100	0.47391

## Sheet: Fig. 3f
Si diode			SiC diode			Ga2O3 diode
Time	Max. power capacity density		Time	Max. power capacity density		Time	Max. power capacity density
0.00102	1289.68		1.00083e-06	18454.9		1e-06	55523.8
0.00122	1240.58		1.06185e-06	18006.6		1.06333e-06	53978.1
0.00148	1185.92		1.11487e-06	17548.8		1.13066e-06	52483
0.00181	1134.49		1.17873e-06	17086.6		1.20226e-06	51037
0.00223	1082.77		1.25932e-06	16624.5		1.2784e-06	49638.7
0.00272	1036.15		1.35012e-06	16165.9		1.35936e-06	48286.7
0.00335	986.881		1.43242e-06	15723.3		1.44544e-06	46979.6
0.00417	938.396		1.51974e-06	15276.2		1.53698e-06	45716.2
0.00522	888.577		1.61239e-06	14848.1		1.63431e-06	44495.2
0.0065	839.366		1.72263e-06	14422.2		1.7378e-06	43315.2
0.00839	790.097		1.85327e-06	14006.6		1.84785e-06	42175.1
0.01112	742.244		2.00775e-06	13589.6		1.96487e-06	41073.7
0.01441	697.693		2.1751e-06	13162		2.0893e-06	40009.7
0.01853	656.744		2.33192e-06	12733.5		2.2216e-06	38982.2
0.02458	617.851		2.52629e-06	12302.4		2.36229e-06	37989.9
0.03119	579.987		2.74641e-06	11878.5		2.51189e-06	37031.7
0.03959	543.711		3.03812e-06	11460.4		2.67096e-06	36106.6
0.05251	510.176		3.36082e-06	11069.6		2.8401e-06	35213.5
0.06894	477.882		3.7178e-06	10717.7		3.01995e-06	34351.3
0.09822	448.481		4.11269e-06	10386.6		3.2112e-06	33519.1
0.12422	421.615		4.44001e-06	10080.8		3.41455e-06	32715.8
0.16702	397.961		4.8101e-06	9792.9		3.63078e-06	31940.4
0.22382	377.64		5.2292e-06	9515.31		3.86071e-06	31191.9
0.30716	360.903		5.72454e-06	9236.65		4.10519e-06	30469.4
0.42586	347.226		6.37682e-06	8956.64		4.36516e-06	29771.8
0.56104	335.402		7.1282e-06	8690.51		4.64159e-06	29098.3
0.78316	325.845		7.96811e-06	8433.72		4.93553e-06	28447.7
1.02127	318.635		9.00048e-06	8189.82		5.24808e-06	27819.3
1.35005	313.076		1.0026e-05	7958.42		5.58042e-06	27212.1
1.91037	309.299		1.11685e-05	7737.51		5.93381e-06	26625.1
2.49122	306.841		1.28817e-05	7524.96		6.30957e-06	26057.5
3.44218	305.26		1.47035e-05	7323.09		6.70914e-06	25508.4
4.72388	304.207		1.71371e-05	7128.69		7.134e-06	24976.8
6.09759	303.787		1.99734e-05	6945.59		7.58578e-06	24461.9
7.81739	303.713		2.26399e-05	6774.64		8.06616e-06	23962.9
9.81965	303.154		2.59318e-05	6616.29		8.57696e-06	23479
13.2036	302.6		2.89873e-05	6461.19		9.12011e-06	23009.4
19.0691	302.254		3.28572e-05	6308.26		9.69765e-06	22553.3
28.3004	302.099		3.66011e-05	6166.06		1.03118e-05	22110.1
40.0463	301.908		4.13433e-05	6027.68		1.09648e-05	21679
56.8603	301.99		4.54173e-05	5893.57		1.16591e-05	21259.4
81.8405	302.209		4.9203e-05	5765.87		1.23975e-05	20850.7
112.314	302.189		5.4619e-05	5642.63		1.31826e-05	20452.4
163.316	302.255		5.97928e-05	5520.94		1.40174e-05	20063.9
239.914	302.342		6.61438e-05	5394.08		1.49051e-05	19684.9
369.639	302.45		7.39374e-05	5262.67		1.58489e-05	19315
593.25	302.58		8.43937e-05	5116.96		1.68526e-05	18953.7
965.183	302.731		9.49968e-05	4967.31		1.79198e-05	18600.8
			0.000108055	4819.19		1.90546e-05	18256.1
			0.00012463	4672.39		2.02613e-05	17919.3
			0.000140778	4531.67		2.15444e-05	17590.3
			0.000160129	4401.04		2.29087e-05	17269
			0.000183412	4267.95		2.43594e-05	16955.1
			0.000210812	4133.73		2.5902e-05	16648.7
			0.000243999	4000.21		2.75423e-05	16349.7
			0.000287369	3874.03		2.92865e-05	16058.1
			0.000356589	3755.93		3.11411e-05	15773.7
			0.000418512	3647.28		3.31131e-05	15496.6
			0.000482712	3546.27		3.52101e-05	15226.7
			0.000550978	3453.92		3.74398e-05	14964
			0.000637716	3370.03		3.98107e-05	14708.4
			0.000753686	3291.49		4.23318e-05	14459.8
			0.000872335	3212.05		4.50125e-05	14218.1
			0.00103	3132.89		4.7863e-05	13983.3
			0.0012	3056.25		5.0894e-05	13755.2
			0.0014	2984.29		5.4117e-05	13533.7
			0.00163	2916.06		5.7544e-05	13318.6
			0.00194	2849.05		6.11881e-05	13109.6
			0.00226	2784.07		6.50629e-05	12906.7
			0.00275	2726.19		6.91831e-05	12709.5
			0.00327	2677.27		7.35642e-05	12517.8
			0.00409	2633.14		7.82228e-05	12331.3
			0.00495	2594.08		8.31764e-05	12149.8
			0.00568	2560.52		8.84437e-05	11973.1
			0.00678	2532.1		9.40445e-05	11800.7
			0.00821	2508.68		0.0001	11632.4
			0.00957	2487.87		0.000106333	11467.9
			0.01111	2468.5		0.000113066	11306.9
			0.01251	2450.51		0.000120226	11149.2
			0.01483	2435.81		0.00012784	10994.4
			0.01717	2424.1		0.000135936	10842.3
			0.02043	2412.74		0.000144544	10692.7
			0.02423	2402.79		0.000153698	10545.3
			0.02814	2395.22		0.000163431	10400
			0.03224	2389.53		0.00017378	10256.6
			0.03579	2386.21		0.000184785	10114.8
			0.03863	2385.48		0.000196487	9974.7
			0.04394	2385.35		0.00020893	9836.08
			0.05033	2385.13		0.00022216	9698.91
			0.05887	2385.28		0.000236229	9563.14
			0.06837	2385.91		0.000251189	9428.74
			0.07804	2386.22		0.000267096	9295.72
			0.08785	2386.13		0.00028401	9164.1
			0.09992	2386.31		0.000301995	9033.91
			0.11445	2386.09		0.00032112	8905.19
			0.13155	2385.99		0.000341455	8778
			0.15439	2385.87		0.000363078	8652.38
			0.17562	2385.73		0.000386071	8528.41
			0.20185	2385.56		0.000410519	8406.13
			0.2304	2385.38		0.000436516	8285.6
						0.000464159	8166.87
						0.000493553	8049.98
						0.000524808	7934.94
						0.000558042	7821.78
						0.000593381	7710.51
						0.000630957	7601.11
						0.000670914	7493.56
						0.0007134	7387.84
						0.000758578	7283.89
						0.000806616	7181.66
						0.000857696	7081.09
						0.000912011	6982.11
						0.000969765	6884.65
						0.00103	6788.62
						0.0011	6693.95
						0.00117	6600.56
						0.00124	6508.37
						0.00132	6417.31
						0.0014	6327.32
						0.00149	6238.35
						0.00158	6150.33
						0.00169	6063.25
						0.00179	5977.07
						0.00191	5891.78
						0.00203	5807.37
						0.00215	5723.87
						0.00229	5641.28
						0.00244	5559.63
						0.00259	5478.97
						0.00275	5399.33
						0.00293	5320.77
						0.00311	5243.33
						0.00331	5167.07
						0.00352	5092.05
						0.00374	5018.32
						0.00398	4945.95
						0.00423	4874.99
						0.0045	4805.49
						0.00479	4737.51
						0.00509	4671.1
						0.00541	4606.32
						0.00575	4543.21
						0.00612	4481.84
						0.00651	4422.24
						0.00692	4364.48
						0.00736	4308.6
						0.00782	4254.66
						0.00832	4202.72
						0.00884	4152.81
						0.0094	4105
						0.01	4059.33
						0.01063	4015.84
						0.01131	3974.58
						0.01202	3935.59
						0.01278	3898.87
						0.01359	3864.47
						0.01445	3832.38
						0.01537	3802.61
						0.01634	3775.15
						0.01738	3749.96
						0.01848	3727.02
						0.01965	3706.26
						0.02089	3687.63
						0.02222	3671.05
						0.02362	3656.42
						0.02512	3643.64
						0.02671	3632.58
						0.0284	3623.13
						0.0302	3615.15
						0.03211	3608.5
						0.03415	3603.03
						0.03631	3598.6
						0.03861	3595.07
						0.04105	3592.31
						0.04365	3590.19
						0.04642	3588.59
						0.04936	3587.41
						0.05248	3586.56
						0.0558	3585.97
						0.05934	3585.56
						0.0631	3585.29
						0.06709	3585.11
						0.07134	3585
						0.07586	3584.93
						0.08066	3584.89
						0.08577	3584.87
						0.0912	3584.86
						0.09698	3584.85
						0.10312	3584.85
						0.10965	3584.85
						0.11659	3584.85
						0.12397	3584.85
						0.13183	3584.85
						0.14017	3584.85
						0.14905	3584.85
						0.15849	3584.85
						0.16853	3584.85
						0.1792	3584.85
						0.19055	3584.85
						0.20261	3584.85
						0.21544	3584.85
						0.22909	3584.85
						0.24359	3584.85
						0.25902	3584.85
						0.27542	3584.85
						0.29286	3584.85
						0.31141	3584.85
						0.33113	3584.85
						0.3521	3584.85
						0.3744	3584.85
						0.39811	3584.85
						0.42332	3584.85
						0.45013	3584.85
						0.47863	3584.85
						0.50894	3584.85
						0.54117	3584.85
						0.57544	3584.85
						0.61188	3584.85
						0.65063	3584.85
						0.69183	3584.85
						0.73564	3584.85
						0.78223	3584.85
						0.83176	3584.85
						0.88444	3584.85
						0.94044	3584.85
						1	3584.85
						1.06333	3584.85
						1.13066	3584.85
						1.20226	3584.85
						1.2784	3584.85
						1.35936	3584.85
						1.44544	3584.85
						1.53698	3584.85
						1.63431	3584.85
						1.7378	3584.85
						1.84785	3584.85
						1.96487	3584.85
						2.0893	3584.85
						2.2216	3584.85
						2.36229	3584.85
						2.51189	3584.85
						2.67096	3584.85
						2.8401	3584.85
						3.01995	3584.85
						3.2112	3584.85
						3.41455	3584.85
						3.63078	3584.85
						3.86071	3584.85
						4.10519	3584.85
						4.36516	3584.85
						4.64159	3584.85
						4.93553	3584.85
						5.24808	3584.85
						5.58042	3584.85
						5.93381	3584.85
						6.30957	3584.85
						6.70914	3584.85
						7.134	3584.85
						7.58578	3584.85
						8.06616	3584.85
						8.57696	3584.85
						9.12011	3584.85
						9.69765	3584.85
						10.3118	3584.85
						10.9648	3584.85
						11.6591	3584.85
						12.3975	3584.85
						13.1826	3584.85
						14.0174	3584.85
						14.905	3584.85
						15.8489	3584.85
						16.8526	3584.85
						17.9198	3584.85
						19.0546	3584.85
						20.2613	3584.85
						21.5444	3584.85
						22.9087	3584.85
						24.3594	3584.85
						25.902	3584.85
						27.5423	3584.85
						29.2864	3584.85
						31.1411	3584.85
						33.1131	3584.85
						35.2101	3584.85
						37.4398	3584.85
						39.8107	3584.85
						42.3318	3584.85
						45.0125	3584.85
						47.863	3584.85
						50.894	3584.85
						54.117	3584.85
						57.544	3584.85
						61.1881	3584.85
						65.0629	3584.85
						69.1831	3584.85
						73.5642	3584.85
						78.2228	3584.85
						83.1764	3584.85
						88.4437	3584.85
						94.0445	3584.85
						100	3584.85
