# Supplementary material for: A megawatt ultra-wide bandgap semiconductor module for pulsed power electronics
Source: Nat Commun. 2026 Mar 30;17:4783. doi: 10.1038/s41467-026-71274-6 (PMC13219416; doi:10.1038/s41467-026-71274-6)
Supplement: Supplementary file 3 — Source Data [file 41467_2026_71274_MOESM3_ESM.zip › Source Data/Main manuscript_Figure4_data.xlsx]

## Sheet: Fig. 4c
234 A					257 A
Time	Current	Time	Current		Time	Current
-40	-0.23592	960	7.1442		-40	1.86251
-39.999	0.67605	960.001	7.10073		-39.999	2.99272
-39.998	1.40564	960.002	7.69204		-39.998	3.21876
-39.997	2.68595	960.003	7.80881		-39.997	3.79376
-39.996	2.7922	960.004	7.19252		-39.996	3.36459
-39.995	2.98297	960.005	7.4288		-39.995	2.99206
-39.994	2.80242	960.006	7.84321		-39.994	3.24905
-39.993	2.85241	960.007	7.60219		-39.993	3.28876
-39.992	2.80939	960.008	7.78084		-39.992	3.12097
-39.991	3.20462	960.009	7.27447		-39.991	3.46169
-39.99	3.39555	960.01	7.15648		-39.99	3.47084
-39.989	3.49437	960.011	6.97015		-39.989	3.62392
-39.988	3.19701	960.012	6.32001		-39.988	3.70789
-39.987	3.44642	960.013	5.76618		-39.987	3.65545
-39.986	3.75578	960.014	5.43105		-39.986	3.57102
-39.985	3.7613	960.015	5.60188		-39.985	3.35283
-39.984	3.72591	960.016	5.75201		-39.984	3.36526
-39.983	3.6164	960.017	5.47514		-39.983	3.31189
-39.982	3.73912	960.018	5.67112		-39.982	3.05204
-39.981	3.71031	960.019	5.63741		-39.981	3.16379
-39.98	3.58454	960.02	5.70667		-39.98	2.93652
-39.979	3.46985	960.021	5.48342		-39.979	2.80873
-39.978	3.51647	960.022	5.18831		-39.978	2.94119
-39.977	3.67498	960.023	5.04959		-39.977	2.80034
-39.976	3.46006	960.024	4.8388		-39.976	2.80805
-39.975	3.4877	960.025	4.84566		-39.975	2.74909
-39.974	3.43187	960.026	4.96843		-39.974	2.77961
-39.973	3.40422	960.027	5.04439		-39.973	2.80791
-39.972	3.45952	960.028	5.04331		-39.972	2.77512
-39.971	3.40368	960.029	5.21549		-39.971	2.74455
-39.97	3.34839	960.03	5.14122		-39.97	2.66077
-39.969	3.20961	960.031	5.16961		-39.969	2.63543
-39.968	3.15432	960.032	5.03783		-39.968	2.74963
-39.967	3.18251	960.033	5.03711		-39.967	2.68984
-39.966	3.04373	960.034	4.9772		-39.966	2.66618
-39.965	3.18251	960.035	4.86254		-39.965	2.6913
-39.964	3.2107	960.036	4.81015		-39.964	2.76088
-39.963	3.2107	960.037	4.89732		-39.963	2.9163
-39.962	3.29364	960.038	5.11318		-39.962	2.87444
-39.961	3.29364	960.039	5.13653		-39.961	2.84882
-39.96	3.29364	960.04	5.05732		-39.96	2.86606
-39.959	3.32182	960.041	5.05627		-39.959	2.92305
-39.958	3.26653	960.042	5.15143		-39.958	2.99049
-39.957	3.15594	960.043	5.03076		-39.957	3.02918
-39.956	3.21178	960.044	5.07931		-39.956	3.06613
-39.955	3.26707	960.045	4.98268		-39.955	3.12597
-39.954	3.21124	960.046	4.91055		-39.954	3.20747
-39.953	3.12776	960.047	4.88651		-39.953	3.28554
-39.952	3.23888	960.048	4.83843		-39.952	3.30265
-39.951	3.18305	960.049	4.71776		-39.951	3.31886
-39.95	3.07192	960.05	4.66967		-39.95	3.37542
-39.949	3.10011	960.051	4.7418		-39.949	3.45452
-39.948	2.96133	960.052	4.78988		-39.948	3.48833
-39.947	2.87839	960.053	4.81392		-39.947	3.4996
-39.946	2.71197	960.054	4.62112		-39.946	3.48833
-39.945	2.68432	960.055	4.57304		-39.945	3.47706
-39.944	2.73962	960.056	4.52449		-39.944	3.47706
-39.943	2.79491	960.057	4.50045		-39.943	3.48855
-39.942	2.76672	960.058	4.40381		-39.942	3.51131
-39.941	2.93369	960.059	4.40381		-39.941	3.54534
-39.94	2.90604	960.06	4.52449		-39.94	3.55661
-39.939	2.79545	960.061	4.49997		-39.939	3.51153
-39.938	2.68432	960.062	4.45142		-39.938	3.52302
-39.937	2.62849	960.063	4.47546		-39.937	3.53451
-39.936	2.6003	960.064	4.42691		-39.936	3.47795
-39.935	2.54501	960.065	4.40287		-39.935	3.5007
-39.934	2.5732	960.066	4.42691		-39.934	3.53473
-39.933	2.68432	960.067	4.52354		-39.933	3.51197
-39.932	2.76781	960.068	4.52354		-39.932	3.46668
-39.931	2.68487	960.069	4.54758		-39.931	3.44392
-39.93	2.65722	960.07	4.49903		-39.93	3.43243
-39.929	2.57428	960.071	4.52307		-39.929	3.40989
-39.928	2.57428	960.072	4.47499		-39.928	3.43243
-39.927	2.51899	960.073	4.33027		-39.927	3.3984
-39.926	2.60247	960.074	4.28219		-39.926	3.40967
-39.925	2.60247	960.075	4.40287		-39.925	3.39818
-39.924	2.7136	960.076	4.40287		-39.924	3.34161
-39.923	2.79708	960.077	4.47546		-39.923	3.29632
-39.922	2.88056	960.078	4.40287		-39.922	3.35288
-39.921	2.88056	960.079	4.25815		-39.921	3.37564
-39.92	3.07517	960.08	4.2096		-39.92	3.39818
-39.919	3.24159	960.081	4.2096		-39.919	3.39818
-39.918	3.35218	960.082	4.11296		-39.918	3.35288
-39.917	3.46331	960.083	4.08892		-39.917	3.35288
-39.916	3.38037	960.084	4.13748		-39.916	3.38691
-39.915	3.32453	960.085	4.08892		-39.915	3.42094
-39.914	3.29635	960.086	4.11343		-39.914	3.46624
-39.913	3.15757	960.087	4.23411		-39.913	3.48877
-39.912	3.15757	960.088	4.3067		-39.912	3.45497
-39.911	3.21286	960.089	4.35479		-39.911	3.47773
-39.91	3.2958	960.09	4.40287		-39.91	3.61362
-39.909	3.23997	960.091	4.57162		-39.909	3.68145
-39.908	3.29526	960.092	4.54758		-39.908	3.63615
-39.907	3.15649	960.093	4.54758		-39.907	3.54556
-39.906	3.07355	960.094	4.66826		-39.906	3.59086
-39.905	3.0459	960.095	4.59567		-39.905	3.62488
-39.904	3.10173	960.096	4.54758		-39.904	3.66996
-39.903	3.21232	960.097	4.52354		-39.903	3.63593
-39.902	3.3511	960.098	4.52354		-39.902	3.66996
-39.901	3.37874	960.099	4.45095		-39.901	3.66996
-39.9	3.23997	960.1	4.45095		-39.9	3.65869
-39.899	3.29526	960.101	4.47499		-39.899	3.61339
-39.898	3.26707	960.102	4.4995		-39.898	3.5681
-39.897	3.35055	960.103	4.4995		-39.897	3.54534
-39.896	3.3782	960.104	4.54758		-39.896	3.59064
-39.895	3.29526	960.105	4.47546		-39.895	3.59064
-39.894	3.23997	960.106	4.47546		-39.894	3.61339
-39.893	3.26816	960.107	4.52401		-39.893	3.61339
-39.892	3.15703	960.108	4.52401		-39.892	3.63593
-39.891	3.12884	960.109	4.5721		-39.891	3.64742
-39.89	3.18413	960.11	4.54758		-39.89	3.70399
-39.889	3.3782	960.111	4.54758		-39.889	3.72675
-39.888	3.57281	960.112	4.54758		-39.888	3.70421
-39.887	3.68394	960.113	4.62018		-39.887	3.68167
-39.886	3.85036	960.114	4.66873		-39.886	3.68167
-39.885	3.87801	960.115	4.69277		-39.885	3.70421
-39.884	3.87801	960.116	4.69277		-39.884	3.74951
-39.883	3.87801	960.117	4.52401		-39.883	3.7948
-39.882	3.87801	960.118	4.45189		-39.882	3.76077
-39.881	3.93385	960.119	4.25862		-39.881	3.76077
-39.88	4.12791	960.12	4.18603		-39.88	3.77204
-39.879	4.29434	960.121	4.23411		-39.879	3.77204
-39.878	4.37728	960.122	4.28266		-39.878	3.72675
-39.877	4.46076	960.123	4.35479		-39.877	3.65891
-39.876	4.62718	960.124	4.37883		-39.876	3.61362
-39.875	4.65483	960.125	4.28219		-39.875	3.64764
-39.874	4.62664	960.126	4.11343		-39.874	3.65913
-39.873	4.68193	960.127	4.08939		-39.873	3.67062
-39.872	4.73723	960.128	4.01727		-39.872	3.69338
-39.871	4.57026	960.129	3.94468		-39.871	3.65935
-39.87	4.51443	960.13	3.824		-39.87	3.67084
-39.869	4.32036	960.131	3.77545		-39.869	3.65957
-39.868	4.29271	960.132	3.70285		-39.868	3.64831
-39.867	4.37565	960.133	3.7269		-39.867	3.65957
-39.866	4.54207	960.134	3.77545		-39.866	3.63704
-39.865	4.6532	960.135	3.82353		-39.865	3.64831
-39.864	4.76433	960.136	3.79949		-39.864	3.6145
-39.863	4.87546	960.137	3.63073		-39.863	3.59196
-39.862	4.76433	960.138	3.63073		-39.862	3.60323
-39.861	4.70904	960.139	3.65477		-39.861	3.59196
-39.86	4.70904	960.14	3.60622		-39.86	3.55815
-39.859	4.68139	960.141	3.60622		-39.859	3.53562
-39.858	4.57026	960.142	3.60622		-39.858	3.47905
-39.857	4.68085	960.143	3.55767		-39.857	3.42249
-39.856	4.81962	960.144	3.41295		-39.856	3.43375
-39.855	4.84727	960.145	3.38844		-39.855	3.44502
-39.854	4.76433	960.146	3.46103		-39.854	3.42249
-39.853	4.70904	960.147	3.55767		-39.853	3.39995
-39.852	4.79252	960.148	3.55767		-39.852	3.34338
-39.851	4.79252	960.149	3.53363		-39.851	3.27555
-39.85	4.70904	960.15	3.53363		-39.85	3.17368
-39.849	4.82017	960.151	3.6543		-39.849	3.16242
-39.848	4.93075	960.152	3.60622		-39.848	3.11712
-39.847	4.93075	960.153	3.65477		-39.847	3.06055
-39.846	4.87492	960.154	3.67929		-39.846	3.06055
-39.845	4.81908	960.155	3.79996		-39.845	3.06055
-39.844	4.84673	960.156	3.84851		-39.844	3.12839
-39.843	4.84673	960.157	3.84851		-39.843	3.12839
-39.842	4.95786	960.158	3.92111		-39.842	3.17346
-39.841	5.06899	960.159	3.92111		-39.841	3.17346
-39.84	4.98605	960.16	3.65572		-39.84	3.16197
-39.839	4.87492	960.161	3.55908		-39.839	3.15048
-39.838	4.79198	960.162	3.58312		-39.838	3.19556
-39.837	4.81962	960.163	3.7038		-39.837	3.22959
-39.836	4.84727	960.164	3.72784		-39.836	3.18429
-39.835	4.81962	960.165	3.80043		-39.835	3.17302
-39.834	4.73614	960.166	3.77639		-39.834	3.18451
-39.833	4.65266	960.167	3.8009		-39.833	3.19578
-39.832	4.54153	960.168	3.72831		-39.832	3.24108
-39.831	4.4304	960.169	3.65572		-39.831	3.25257
-39.83	4.4857	960.17	3.72831		-39.83	3.26384
-39.829	4.56918	960.171	3.67976		-39.829	3.26384
-39.828	4.4304	960.172	3.60716		-39.828	3.27533
-39.827	4.34746	960.173	3.60716		-39.827	3.2866
-39.826	4.31981	960.174	3.53504		-39.826	3.30935
-39.825	4.18104	960.175	3.511		-39.825	3.36592
-39.824	4.04226	960.176	3.43888		-39.824	3.42249
-39.823	3.95878	960.177	3.41436		-39.823	3.38868
-39.822	3.98697	960.178	3.39032		-39.822	3.37719
-39.821	3.87638	960.179	3.24514		-39.821	3.43375
-39.82	4.01516	960.18	3.24514		-39.82	3.50159
-39.819	4.04281	960.181	3.26918		-39.819	3.55815
-39.818	3.93222	960.182	3.36581		-39.818	3.56942
-39.817	3.7658	960.183	3.29322		-39.817	3.56942
-39.816	3.62702	960.184	3.29322		-39.816	3.61472
-39.815	3.51589	960.185	3.19705		-39.815	3.58069
-39.814	3.21015	960.186	3.07638		-39.814	3.56942
-39.813	3.18251	960.187	3.00378		-39.813	3.5354
-39.812	3.12667	960.188	3.02783		-39.812	3.51264
-39.811	3.18251	960.189	2.97974		-39.811	3.45607
-39.81	3.12667	960.19	2.97974		-39.81	3.4448
-39.809	3.15432	960.191	3.07638		-39.809	3.42226
-39.808	3.01554	960.192	3.17301		-39.808	3.37697
-39.807	2.84912	960.193	3.2211		-39.807	3.33167
-39.806	2.9879	960.194	3.2211		-39.806	3.26384
-39.805	2.9879	960.195	3.19705		-39.805	3.23003
-39.804	3.01554	960.196	3.2211		-39.804	3.19622
-39.803	2.93206	960.197	3.34177		-39.803	3.16219
-39.802	2.87622	960.198	3.19705		-39.802	3.19622
-39.801	2.84858	960.199	3.1485		-39.801	3.16242
-39.8	2.76564	960.2	3.29322		-39.8	3.16242
-39.799	2.62686	960.201	3.29322		-39.799	3.21898
-39.798	2.73799	960.202	3.51053		-39.798	3.25301
-39.797	2.79383	960.203	3.48602		-39.797	3.13988
-39.796	2.9326	960.204	3.48602		-39.796	3.10585
-39.795	3.04373	960.205	3.55861		-39.795	3.06055
-39.794	3.04373	960.206	3.46197		-39.794	3.02653
-39.793	2.90496	960.207	3.46197		-39.793	3.04928
-39.792	2.71034	960.208	3.51053		-39.792	3.07182
-39.791	2.6827	960.209	3.51053		-39.791	3.04906
-39.79	2.73799	960.21	3.67929		-39.79	3.01504
-39.789	2.79328	960.211	3.70333		-39.789	3.0263
-39.788	2.73799	960.212	3.72737		-39.788	3.01504
-39.787	2.82147	960.213	3.92017		-39.787	2.9925
-39.786	2.90496	960.214	3.96872		-39.786	2.9925
-39.785	2.93314	960.215	4.04131		-39.785	2.95869
-39.784	2.96079	960.216	4.08987		-39.784	2.98123
-39.783	2.87731	960.217	4.1865		-39.783	3.00399
-39.782	2.90496	960.218	4.1865		-39.782	3.00399
-39.781	2.73853	960.219	4.28266		-39.781	3.02653
-39.78	2.6274	960.22	4.18603		-39.78	3.02653
-39.779	2.71034	960.221	4.11343		-39.779	3.01526
-39.778	2.71034	960.222	4.33074		-39.778	3.01526
-39.777	2.6827	960.223	4.42738		-39.777	3.03779
-39.776	2.71089	960.224	4.45142		-39.776	3.08309
-39.775	2.73853	960.225	4.49997		-39.775	3.09436
-39.774	2.73853	960.226	4.49997		-39.774	3.08287
-39.773	2.73853	960.227	4.47593		-39.773	3.08287
-39.772	2.73853	960.228	4.45189		-39.772	3.0716
-39.771	2.73853	960.229	4.52401		-39.771	3.04884
-39.77	2.71089	960.23	4.42785		-39.77	3.08265
-39.769	2.82147	960.231	4.35526		-39.769	3.07138
-39.768	2.90496	960.232	4.30718		-39.768	2.99228
-39.767	3.01608	960.233	4.21054		-39.767	2.95825
-39.766	3.09957	960.234	4.30718		-39.766	2.96952
-39.765	3.23834	960.235	4.25862		-39.765	2.99206
-39.764	3.37712	960.236	4.08987		-39.764	2.98079
-39.763	3.4606	960.237	4.06535		-39.763	2.98079
-39.762	3.4606	960.238	4.0168		-39.762	2.98079
-39.761	3.57173	960.239	3.94421		-39.761	2.99206
-39.76	3.68286	960.24	3.89612		-39.76	2.9693
-39.759	3.68286	960.241	3.89612		-39.759	3.0031
-39.758	3.79399	960.242	3.92017		-39.758	2.99183
-39.757	3.54408	960.243	3.96825		-39.757	2.94654
-39.756	3.59937	960.244	3.99229		-39.756	2.91251
-39.755	3.65467	960.245	4.16104		-39.755	2.92378
-39.754	3.7105	960.246	4.23364		-39.754	2.95781
-39.753	3.73815	960.247	4.33027		-39.753	2.96908
-39.752	3.82163	960.248	4.25815		-39.752	3.0031
-39.751	3.87693	960.249	4.25815		-39.751	3.01459
-39.75	3.98805	960.25	4.23411		-39.75	3.00332
-39.749	3.98805	960.251	4.28219		-39.749	3.00332
-39.748	4.0157	960.252	4.30623		-39.748	3.11646
-39.747	3.90457	960.253	4.33027		-39.747	3.13899
-39.746	3.87638	960.254	4.40287		-39.746	3.11646
-39.745	3.93168	960.255	4.35431		-39.745	3.07116
-39.744	4.01516	960.256	4.42691		-39.744	3.08243
-39.743	4.09864	960.257	4.42691		-39.743	3.04862
-39.742	4.18158	960.258	4.45095		-39.742	3.05989
-39.741	4.18158	960.259	4.37836		-39.741	3.10519
-39.74	4.0981	960.26	4.23364		-39.74	3.12795
-39.739	4.01462	960.261	4.16104		-39.739	3.03757
-39.738	3.90349	960.262	4.18556		-39.738	3.07138
-39.737	3.68123	960.263	4.11296		-39.737	3.12795
-39.736	3.70888	960.264	4.11296		-39.736	3.10519
-39.735	3.76471	960.265	4.06488		-39.735	3.11646
-39.734	3.8482	960.266	4.08892		-39.734	3.05989
-39.733	3.65413	960.267	4.04037		-39.733	3.04862
-39.732	3.73761	960.268	4.04037		-39.732	3.08243
-39.731	3.90403	960.269	4.04037		-39.731	3.0937
-39.73	4.01516	960.27	3.94373		-39.73	3.08243
-39.729	4.0981	960.271	3.94373		-39.729	3.11624
-39.728	4.18104	960.272	4.11249		-39.728	3.0937
-39.727	4.20869	960.273	4.06441		-39.727	3.10497
-39.726	4.20869	960.274	4.0399		-39.726	3.16153
-39.725	4.31981	960.275	4.08798		-39.725	3.18407
-39.724	4.34746	960.276	4.0399		-39.724	3.26317
-39.723	4.45805	960.277	3.84663		-39.723	3.27466
-39.722	4.4857	960.278	3.72595		-39.722	3.25213
-39.721	4.4857	960.279	3.62932		-39.721	3.18429
-39.72	4.45805	960.28	3.65336		-39.72	3.17302
-39.719	4.54099	960.281	3.60481		-39.719	3.16175
-39.718	4.54099	960.282	3.41154		-39.718	3.12773
-39.717	4.62393	960.283	3.45962		-39.717	3.16153
-39.716	4.67976	960.284	3.50817		-39.716	3.16153
-39.715	4.54099	960.285	3.36345		-39.715	3.15026
-39.714	4.4857	960.286	3.26682		-39.714	3.1728
-39.713	4.54099	960.287	3.14614		-39.713	3.19556
-39.712	4.56864	960.288	3.17066		-39.712	3.18429
-39.711	4.54099	960.289	3.14662		-39.711	3.22959
-39.71	4.65212	960.29	3.14662		-39.71	3.31996
-39.709	4.73506	960.291	3.14662		-39.709	3.39928
-39.708	4.81854	960.292	3.07402		-39.708	3.42204
-39.707	4.84619	960.293	3.00143		-39.707	3.45585
-39.706	4.79089	960.294	2.95335		-39.706	3.50115
-39.705	4.90202	960.295	2.90526		-39.705	3.60301
-39.704	5.0408	960.296	2.85718		-39.704	3.70487
-39.703	5.09609	960.297	2.76055		-39.703	3.73868
-39.702	5.0408	960.298	2.54371		-39.702	3.79524
-39.701	5.0408	960.299	2.54371		-39.701	3.85181
-39.7	5.09663	960.3	2.56775		-39.7	3.81778
-39.699	5.12428	960.301	2.5192		-39.699	3.80651
-39.698	5.26305	960.302	2.42256		-39.698	3.87435
-39.697	5.23541	960.303	2.4466		-39.697	3.89689
-39.696	5.15247	960.304	2.35044		-39.696	3.95345
-39.695	5.20776	960.305	2.3264		-39.695	3.91964
-39.694	5.18011	960.306	2.20572		-39.694	3.95345
-39.693	5.12482	960.307	2.01245		-39.693	3.89689
-39.692	5.04188	960.308	1.93986		-39.692	3.91964
-39.691	5.15301	960.309	2.13313		-39.691	3.93091
-39.69	5.26414	960.31	2.15717		-39.69	3.96494
-39.689	5.29179	960.311	2.30189		-39.689	3.93091
-39.688	5.37527	960.312	2.30189		-39.688	3.87435
-39.687	5.34762	960.313	2.35044		-39.687	3.90838
-39.686	5.31997	960.314	2.42303		-39.686	3.90838
-39.685	5.34762	960.315	2.30236		-39.685	3.87435
-39.684	5.37527	960.316	2.30236		-39.684	3.85159
-39.683	5.4864	960.317	2.22976		-39.683	3.84032
-39.682	5.37581	960.318	2.22976		-39.682	3.78375
-39.681	5.09826	960.319	2.22976		-39.681	3.80629
-39.68	4.98767	960.32	2.20572		-39.68	3.82905
-39.679	4.87654	960.321	2.2538		-39.679	3.84032
-39.678	4.82071	960.322	2.30236		-39.678	3.82905
-39.677	4.90419	960.323	2.47159		-39.677	3.72719
-39.676	4.90419	960.324	2.47159		-39.676	3.70443
-39.675	4.87654	960.325	2.32687		-39.675	3.74973
-39.674	4.76596	960.326	2.32687		-39.674	3.761
-39.673	4.62718	960.327	2.30283		-39.673	3.77226
-39.672	4.59953	960.328	2.15811		-39.672	3.78353
-39.671	4.54424	960.329	2.13407		-39.671	3.74973
-39.67	4.54424	960.33	2.25475		-39.67	3.70443
-39.669	4.54424	960.331	2.20619		-39.669	3.74973
-39.668	4.4613	960.332	2.06101		-39.668	3.79502
-39.667	4.40547	960.333	2.01245		-39.667	3.73846
-39.666	4.4613	960.334	2.03697		-39.666	3.74973
-39.665	4.37782	960.335	1.96437		-39.665	3.7157
-39.664	4.37782	960.336	1.91629		-39.664	3.7157
-39.663	4.32253	960.337	1.8437		-39.663	3.69294
-39.662	4.35017	960.338	1.86774		-39.662	3.69294
-39.661	4.23904	960.339	1.86774		-39.661	3.72697
-39.66	4.2114	960.34	1.77157		-39.66	3.68167
-39.659	4.12791	960.341	1.69898		-39.659	3.71548
-39.658	4.04497	960.342	1.79561		-39.658	3.72675
-39.657	3.96149	960.343	1.77157		-39.657	3.76077
-39.656	3.76688	960.344	1.91629		-39.656	3.72675
-39.655	3.65629	960.345	2.06101		-39.655	3.73802
-39.654	3.57335	960.346	2.08505		-39.654	3.74951
-39.653	3.65629	960.347	2.01245		-39.653	3.70421
-39.652	3.51752	960.348	2.08505		-39.652	3.67018
-39.651	3.32291	960.349	2.1336		-39.651	3.65891
-39.65	3.21178	960.35	2.1336		-39.65	3.64764
-39.649	3.12884	960.351	2.20619		-39.649	3.56832
-39.648	3.10119	960.352	2.15811		-39.648	3.50048
-39.647	3.21178	960.353	2.11003		-39.647	3.51175
-39.646	3.12884	960.354	2.06195		-39.646	3.43265
-39.645	3.12884	960.355	2.23071		-39.645	3.43265
-39.644	3.04536	960.356	2.27926		-39.644	3.43265
-39.643	3.01717	960.357	2.20714		-39.643	3.42138
-39.642	2.98952	960.358	2.15858		-39.642	3.42138
-39.641	3.04481	960.359	2.13454		-39.641	3.39862
-39.64	3.04481	960.36	2.06195		-39.64	3.42116
-39.639	3.1554	960.361	1.98936		-39.639	3.46646
-39.638	3.23834	960.362	2.06195		-39.638	3.46646
-39.637	3.23834	960.363	2.18263		-39.637	3.52302
-39.636	3.15486	960.364	2.23118		-39.636	3.55683
-39.635	3.29364	960.365	2.27973		-39.635	3.60213
-39.634	3.15486	960.366	2.35233		-39.634	3.55683
-39.633	3.07138	960.367	2.37637		-39.633	3.53429
-39.632	3.18251	960.368	2.37637		-39.632	3.48899
-39.631	3.21015	960.369	2.35233		-39.631	3.45497
-39.63	3.26599	960.37	2.27973		-39.63	3.38713
-39.629	3.29418	960.371	2.35233		-39.629	3.3531
-39.628	3.26653	960.372	2.30377		-39.628	3.33057
-39.627	3.23888	960.373	2.20714		-39.627	3.26251
-39.626	3.32182	960.374	2.25569		-39.626	3.21743
-39.625	3.32182	960.375	2.25569		-39.625	3.16087
-39.624	3.51643	960.376	2.2802		-39.624	3.13811
-39.623	3.51643	960.377	2.30424		-39.623	3.10408
-39.622	3.51643	960.378	2.20761		-39.622	3.14916
-39.621	3.29472	960.379	2.20761		-39.621	3.1717
-39.62	3.23943	960.38	2.20761		-39.62	3.13767
-39.619	3.23943	960.381	2.32828		-39.619	3.14894
-39.618	3.26761	960.382	2.42492		-39.618	3.05856
-39.617	3.32291	960.383	2.54559		-39.617	3.09259
-39.616	3.3782	960.384	2.49704		-39.616	3.09259
-39.615	3.3782	960.385	2.54512		-39.615	3.08132
-39.614	3.51698	960.386	2.473		-39.614	3.03603
-39.613	3.65575	960.387	2.52155		-39.613	3.02454
-39.612	3.76688	960.388	2.44943		-39.612	3.03581
-39.611	3.71159	960.389	2.47347		-39.611	2.99073
-39.61	3.96149	960.39	2.57011		-39.61	2.9567
-39.609	4.04443	960.391	2.69078		-39.609	2.93394
-39.608	4.18321	960.392	2.73886		-39.608	2.9567
-39.607	4.23904	960.393	2.71482		-39.607	2.9567
-39.606	4.29434	960.394	2.59415		-39.606	2.86611
-39.605	4.29434	960.395	2.59415		-39.605	2.78701
-39.604	4.35017	960.396	2.47347		-39.604	2.76447
-39.603	4.40601	960.397	2.47347		-39.603	2.76447
-39.602	4.43365	960.398	2.44896		-39.602	2.74193
-39.601	4.43365	960.399	2.37637		-39.601	2.78723
-39.6	4.4613	960.4	2.44849		-39.6	2.80976
-39.599	4.51659	960.401	2.40041		-39.599	2.80976
-39.598	4.4613	960.402	2.42445		-39.598	2.85506
-39.597	4.43311	960.403	2.49704		-39.597	2.84379
-39.596	4.34963	960.404	2.473		-39.596	2.91163
-39.595	4.40547	960.405	2.473		-39.595	2.88909
-39.594	4.51659	960.406	2.473		-39.594	2.91163
-39.593	4.43311	960.407	2.42445		-39.593	2.91163
-39.592	4.23904	960.408	2.32781		-39.592	2.95692
-39.591	4.2114	960.409	2.37589		-39.591	2.95692
-39.59	4.07262	960.41	2.42398		-39.59	3.04752
-39.589	4.01733	960.411	2.4961		-39.589	3.11535
-39.588	4.04497	960.412	2.47159		-39.588	3.11535
-39.587	4.10081	960.413	2.49563		-39.587	3.11535
-39.586	4.07316	960.414	2.49563		-39.586	3.13811
-39.585	4.04497	960.415	2.32687		-39.585	3.18341
-39.584	4.10027	960.416	2.37542		-39.584	3.19468
-39.583	4.01679	960.417	2.44802		-39.583	3.2287
-39.582	4.04443	960.418	2.49657		-39.582	3.20617
-39.581	4.12737	960.419	2.52061		-39.581	3.21743
-39.58	4.09918	960.42	2.56916		-39.58	3.24019
-39.579	4.12683	960.421	2.5932		-39.579	3.1949
-39.578	4.15448	960.422	2.71388		-39.578	3.2287
-39.577	4.21031	960.423	2.73839		-39.577	3.26273
-39.576	4.12683	960.424	2.81052		-39.576	3.25146
-39.575	4.0157	960.425	2.88264		-39.575	3.26273
-39.574	4.07099	960.426	2.95523		-39.574	3.3193
-39.573	3.93222	960.427	2.81052		-39.573	3.33079
-39.572	4.01516	960.428	2.71388		-39.572	3.30803
-39.571	3.93168	960.429	2.6658		-39.571	3.36459
-39.57	3.93168	960.43	2.73792		-39.57	3.38713
-39.569	3.90349	960.431	2.93119		-39.569	3.36459
-39.568	3.82001	960.432	3.02783		-39.568	3.40989
-39.567	3.82001	960.433	3.07591		-39.567	3.36459
-39.566	3.84765	960.434	3.07591		-39.566	3.39862
-39.565	3.6254	960.435	3.12399		-39.565	3.39862
-39.564	3.43078	960.436	3.0514		-39.564	3.39862
-39.563	3.37549	960.437	3.00284		-39.563	3.37608
-39.562	3.23672	960.438	3.02688		-39.562	3.34206
-39.561	3.12559	960.439	3.1716		-39.561	3.39862
-39.56	3.07029	960.44	3.05092		-39.56	3.37608
-39.559	2.95971	960.441	3.02688		-39.559	3.39884
-39.558	2.98735	960.442	3.1716		-39.558	3.42138
-39.557	3.015	960.443	3.19564		-39.557	3.45541
-39.556	3.09794	960.444	3.09901		-39.556	3.46668
-39.555	2.95916	960.445	3.12352		-39.555	3.51175
-39.554	2.90333	960.446	3.17207		-39.554	3.53429
-39.553	2.84804	960.447	3.17207		-39.553	3.55683
-39.552	2.87568	960.448	3.09995		-39.552	3.57937
-39.551	2.7922	960.449	3.07544		-39.551	3.62466
-39.55	2.73691	960.45	3.09948		-39.55	3.61339
-39.549	2.57048	960.451	3.19611		-39.549	3.62466
-39.548	2.51519	960.452	3.26871		-39.548	3.63593
-39.547	2.59867	960.453	3.3413		-39.547	3.68101
-39.546	2.59867	960.454	3.36534		-39.546	3.65847
-39.545	2.51573	960.455	3.38985		-39.545	3.61317
-39.544	2.57157	960.456	3.36534		-39.544	3.57915
-39.543	2.62686	960.457	3.41389		-39.543	3.53385
-39.542	2.51573	960.458	3.51053		-39.542	3.52258
-39.541	2.57157	960.459	3.55861		-39.541	3.54534
-39.54	2.51573	960.46	3.55861		-39.54	3.4775
-39.539	2.54338	960.461	3.60669		-39.539	3.45497
-39.538	2.59867	960.462	3.58265		-39.538	3.43243
-39.537	2.57103	960.463	3.65524		-39.537	3.40989
-39.536	2.57103	960.464	3.58265		-39.536	3.40989
-39.535	2.62686	960.465	3.53457		-39.535	3.42116
-39.534	2.62686	960.466	3.51053		-39.534	3.40989
-39.533	2.54338	960.467	3.34177		-39.533	3.40989
-39.532	2.51573	960.468	3.26918		-39.532	3.42138
-39.531	2.59922	960.469	3.43841		-39.531	3.45541
-39.53	2.54392	960.47	3.46245		-39.53	3.46668
-39.529	2.54392	960.471	3.67929		-39.529	3.45519
-39.528	2.46044	960.472	3.65477		-39.528	3.46668
-39.527	2.57157	960.473	3.60622		-39.527	3.50048
-39.526	2.57157	960.474	3.60622		-39.526	3.47795
-39.525	2.48809	960.475	3.55814		-39.525	3.53451
-39.524	2.59922	960.476	3.5341		-39.524	3.57981
-39.523	2.6827	960.477	3.55861		-39.523	3.57981
-39.522	2.84912	960.478	3.41389		-39.522	3.52324
-39.521	2.96025	960.479	3.41389		-39.521	3.546
-39.52	3.07138	960.48	3.38985		-39.52	3.5913
-39.519	3.12721	960.481	3.51053		-39.519	3.64786
-39.518	3.23834	960.482	3.48649		-39.518	3.62533
-39.517	3.2107	960.483	3.41436		-39.517	3.67062
-39.516	3.23888	960.484	3.511		-39.516	3.71592
-39.515	3.35001	960.485	3.65572		-39.515	3.74973
-39.514	3.37766	960.486	3.75235		-39.514	3.74973
-39.513	3.59937	960.487	3.82494		-39.513	3.72719
-39.512	3.68286	960.488	3.82494		-39.512	3.79502
-39.511	3.7105	960.489	3.84899		-39.511	3.82905
-39.51	3.68231	960.49	3.89754		-39.51	3.84054
-39.509	3.62648	960.491	3.92205		-39.509	3.87435
-39.508	3.4877	960.492	3.99464		-39.508	3.88562
-39.507	3.40476	960.493	3.99464		-39.507	3.93091
-39.506	3.46006	960.494	4.01916		-39.506	3.87435
-39.505	3.51589	960.495	3.97108		-39.505	3.84032
-39.504	3.62702	960.496	3.82636		-39.504	3.84032
-39.503	3.68286	960.497	3.82636		-39.503	3.77226
-39.502	3.68286	960.498	3.94703		-39.502	3.72697
-39.501	3.59937	960.499	4.01963		-39.501	3.6704
-39.5	3.7105	960.5	4.06771		-39.5	3.6704
-39.499	3.84928	960.501	4.09175		-39.499	3.61384
-39.498	3.82163	960.502	3.97108		-39.498	3.64764
-39.497	3.84928	960.503	4.0432		-39.497	3.64764
-39.496	3.95987	960.504	4.0432		-39.496	3.68145
-39.495	3.93222	960.505	4.01869		-39.495	3.68145
-39.494	4.04335	960.506	4.01869		-39.494	3.67018
-39.493	4.3209	960.507	3.94656		-39.493	3.64764
-39.492	4.34855	960.508	3.94656		-39.492	3.67018
-39.491	4.43203	960.509	3.9706		-39.491	3.57959
-39.49	4.48732	960.51	3.92252		-39.49	3.56832
-39.489	4.45967	960.511	3.80185		-39.489	3.55705
-39.488	4.40384	960.512	3.92252		-39.488	3.60213
-39.487	4.48732	960.513	4.01916		-39.487	3.59086
-39.486	4.48732	960.514	3.99512		-39.486	3.57959
-39.485	4.54316	960.515	3.82636		-39.485	3.57959
-39.484	4.57135	960.516	3.68164		-39.484	3.56832
-39.483	4.57135	960.517	3.80232		-39.483	3.54556
-39.482	4.62664	960.518	3.70568		-39.482	3.53429
-39.481	4.70958	960.519	3.65713		-39.481	3.52302
-39.48	4.65429	960.52	3.70521		-39.48	3.48921
-39.479	4.65429	960.521	3.77781		-39.479	3.5007
-39.478	4.62664	960.522	3.87444		-39.478	3.47817
-39.477	4.65429	960.523	3.94703		-39.477	3.45563
-39.476	4.82125	960.524	3.92299		-39.476	3.4669
-39.475	4.93184	960.525	3.99559		-39.475	3.44436
-39.474	4.90419	960.526	3.99559		-39.474	3.45563
-39.473	4.8489	960.527	3.85087		-39.473	3.46712
-39.472	4.68193	960.528	3.87538		-39.472	3.45585
-39.471	4.5708	960.529	4.11673		-39.471	3.42182
-39.47	4.51497	960.53	4.11673		-39.47	3.44436
-39.469	4.3209	960.531	4.14078		-39.469	3.41033
-39.468	4.20977	960.532	4.16482		-39.468	3.39906
-39.467	4.15393	960.533	4.09222		-39.467	3.4216
-39.466	4.04281	960.534	4.16482		-39.466	3.35377
-39.465	4.04281	960.535	4.18886		-39.465	3.3425
-39.464	3.87638	960.536	3.99559		-39.464	3.36504
-39.463	3.73761	960.537	3.94703		-39.463	3.41033
-39.462	3.59883	960.538	3.89848		-39.462	3.41033
-39.461	3.57119	960.539	3.87444		-39.461	3.38757
-39.46	3.54354	960.54	3.77781		-39.46	3.36481
-39.459	3.62702	960.541	3.70568		-39.459	3.33101
-39.458	3.65467	960.542	3.65713		-39.458	3.35355
-39.457	3.59937	960.543	3.68117		-39.457	3.31952
-39.456	3.59937	960.544	3.58454		-39.456	3.26295
-39.455	3.51589	960.545	3.53645		-39.455	3.31952
-39.454	3.46006	960.546	3.43982		-39.454	3.36481
-39.453	3.43241	960.547	3.51241		-39.453	3.42138
-39.452	3.4606	960.548	3.51241		-39.452	3.42138
-39.451	3.57119	960.549	3.68117		-39.451	3.52324
-39.45	3.59883	960.55	3.70521		-39.45	3.59108
-39.449	3.68177	960.551	3.72925		-39.449	3.57981
-39.448	3.76471	960.552	3.87397		-39.448	3.62511
-39.447	3.76471	960.553	3.94656		-39.447	3.67018
-39.446	3.82001	960.554	3.89801		-39.446	3.72675
-39.445	3.84765	960.555	3.87397		-39.445	3.78331
-39.444	3.68123	960.556	3.75329		-39.444	3.80607
-39.443	3.82001	960.557	3.72925		-39.443	3.82883
-39.442	3.76471	960.558	3.82589		-39.442	3.81734
-39.441	3.65413	960.559	3.80185		-39.441	3.83988
-39.44	3.65413	960.56	3.87397		-39.44	3.87368
-39.439	3.59883	960.561	3.99464		-39.439	3.81712
-39.438	3.4877	960.562	4.09081		-39.438	3.83966
-39.437	3.34893	960.563	4.18697		-39.437	3.85093
-39.436	3.37658	960.564	4.0663		-39.436	3.82839
-39.435	3.40422	960.565	4.09034		-39.435	3.82839
-39.434	3.21015	960.566	3.94562		-39.434	3.82839
-39.433	3.12721	960.567	3.94562		-39.433	3.86219
-39.432	3.07192	960.568	4.11438		-39.432	3.88473
-39.431	3.18305	960.569	3.9937		-39.431	3.83966
-39.43	3.09957	960.57	3.94562		-39.43	3.80585
-39.429	3.12721	960.571	3.96966		-39.429	3.81712
-39.428	2.98844	960.572	3.84899		-39.428	3.82839
-39.427	2.84966	960.573	3.77639		-39.427	3.83966
-39.426	2.62795	960.574	3.75235		-39.426	3.83966
-39.425	2.57211	960.575	3.7038		-39.425	3.78309
-39.424	2.6274	960.576	3.72784		-39.424	3.71526
-39.423	2.68324	960.577	3.75188		-39.423	3.74928
-39.422	2.71143	960.578	3.84851		-39.422	3.76055
-39.421	2.73962	960.579	3.8966		-39.421	3.76055
-39.42	2.90604	960.58	4.06535		-39.42	3.74928
-39.419	3.04481	960.581	4.13795		-39.419	3.73779
-39.418	3.21124	960.582	4.11391		-39.418	3.6925
-39.417	3.18359	960.583	4.04131		-39.417	3.6472
-39.416	3.10011	960.584	3.84804		-39.416	3.6472
-39.415	3.12776	960.585	3.79996		-39.415	3.6925
-39.414	3.04427	960.586	3.8966		-39.414	3.6925
-39.413	3.10011	960.587	4.01727		-39.413	3.62466
-39.412	3.10011	960.588	3.94515		-39.412	3.65847
-39.411	3.15594	960.589	3.87255		-39.411	3.70355
-39.41	3.1283	960.59	3.89707		-39.41	3.66974
-39.409	3.01717	960.591	3.89707		-39.409	3.66974
-39.408	3.01717	960.592	3.99323		-39.408	3.68101
-39.407	3.10011	960.593	3.94468		-39.407	3.78265
-39.406	3.23888	960.594	3.8966		-39.406	3.82795
-39.405	3.26707	960.595	4.13795		-39.405	3.86175
-39.404	3.29472	960.596	4.33074		-39.404	3.95235
-39.403	3.21124	960.597	4.25815		-39.403	3.99764
-39.402	3.01717	960.598	4.28219		-39.402	4.06548
-39.401	2.96187	960.599	4.23364		-39.401	4.03145
-39.4	2.90658	960.6	4.28172		-39.4	4.08802
-39.399	2.85129	960.601	4.3298		-39.399	4.06548
-39.398	2.7407	960.602	4.18509		-39.398	4.05421
-39.397	2.65722	960.603	4.23364		-39.397	4.00913
-39.396	2.57428	960.604	4.25815		-39.396	3.9866
-39.395	2.60193	960.605	4.16199		-39.395	3.95257
-39.394	2.37967	960.606	4.0168		-39.394	3.91854
-39.393	2.37967	960.607	3.92017		-39.393	3.86197
-39.392	2.49026	960.608	3.94421		-39.392	3.88451
-39.391	2.35148	960.609	3.87161		-39.391	3.87324
-39.39	2.40677	960.61	3.82306		-39.39	3.83921
-39.389	2.5179	960.611	3.82306		-39.389	3.78265
-39.388	2.62903	960.612	3.79902		-39.388	3.79392
-39.387	2.5732	960.613	3.82306		-39.387	3.77138
-39.386	2.46207	960.614	3.77498		-39.386	3.78265
-39.385	2.5732	960.615	3.89565		-39.385	3.77116
-39.384	2.62849	960.616	3.82306		-39.384	3.79392
-39.383	2.54501	960.617	3.77451		-39.383	3.79392
-39.382	2.40623	960.618	3.91922		-39.382	3.77116
-39.381	2.40623	960.619	3.89518		-39.381	3.77116
-39.38	2.46152	960.62	3.77451		-39.38	3.7484
-39.379	2.57265	960.621	3.82306		-39.379	3.66908
-39.378	2.57265	960.622	3.82306		-39.378	3.65759
-39.377	2.71143	960.623	3.82306		-39.377	3.60102
-39.376	2.73962	960.624	3.72642		-39.376	3.58975
-39.375	2.60084	960.625	3.87114		-39.375	3.62356
-39.374	2.54501	960.626	3.96778		-39.374	3.6461
-39.373	2.51682	960.627	4.04037		-39.373	3.65737
-39.372	2.48863	960.628	3.99182		-39.372	3.65737
-39.371	2.40515	960.629	3.94373		-39.371	3.6461
-39.37	2.26637	960.63	3.91922		-39.37	3.63483
-39.369	2.0723	960.631	3.91922		-39.369	3.62356
-39.368	2.12814	960.632	3.89518		-39.368	3.62356
-39.367	2.07284	960.633	3.89518		-39.367	3.7252
-39.366	2.01755	960.634	3.77451		-39.366	3.78177
-39.365	2.15633	960.635	3.82259		-39.365	3.7705
-39.364	2.26691	960.636	3.79855		-39.364	3.74796
-39.363	2.3504	960.637	3.77451		-39.363	3.65759
-39.362	2.3504	960.638	3.74999		-39.362	3.64632
-39.361	2.43334	960.639	3.60528		-39.361	3.63505
-39.36	2.57211	960.64	3.60528		-39.36	3.61229
-39.359	2.51628	960.641	3.62979		-39.359	3.58975
-39.358	2.40515	960.642	3.77451		-39.358	3.62378
-39.357	2.3775	960.643	3.70191		-39.357	3.63527
-39.356	2.3775	960.644	3.70191		-39.356	3.60146
-39.355	2.43334	960.645	3.62979		-39.355	3.57892
-39.354	2.37804	960.646	3.43699		-39.354	3.52236
-39.353	2.46152	960.647	3.36487		-39.353	3.52236
-39.352	2.40569	960.648	3.36487		-39.352	3.46579
-39.351	2.34985	960.649	3.48554		-39.351	3.39796
-39.35	2.34985	960.65	3.38891		-39.35	3.35266
-39.349	2.32166	960.651	3.53363		-39.349	3.31886
-39.348	2.29402	960.652	3.50911		-39.348	3.26229
-39.347	2.18289	960.653	3.38844		-39.347	3.25102
-39.346	2.15524	960.654	3.46103		-39.346	3.23975
-39.345	2.23872	960.655	3.43699		-39.345	3.22848
-39.344	2.32166	960.656	3.38891		-39.344	3.23975
-39.343	2.21108	960.657	3.4615		-39.343	3.28505
-39.342	2.3775	960.658	3.4615		-39.342	3.23975
-39.341	2.40569	960.659	3.43699		-39.341	3.21721
-39.34	2.3504	960.66	3.38891		-39.34	3.25124
-39.339	2.43334	960.661	3.34036		-39.339	3.2287
-39.338	2.54446	960.662	3.34036		-39.338	3.21743
-39.337	2.62795	960.663	3.24372		-39.337	3.26273
-39.336	2.68324	960.664	3.12305		-39.336	3.23997
-39.335	2.65559	960.665	3.05045		-39.335	3.20617
-39.334	2.71143	960.666	2.97786		-39.334	3.18363
-39.333	2.73908	960.667	2.95382		-39.333	3.16109
-39.332	2.79491	960.668	2.88169		-39.332	3.24019
-39.331	2.60084	960.669	3.00237		-39.331	3.274
-39.33	2.5732	960.67	3.02641		-39.33	3.26273
-39.329	2.60084	960.671	2.85718		-39.329	3.1949
-39.328	2.65614	960.672	2.95382		-39.328	3.18363
-39.327	2.65614	960.673	3.0019		-39.327	3.14982
-39.326	2.73962	960.674	3.02594		-39.326	3.14982
-39.325	2.76781	960.675	3.02594		-39.325	3.17258
-39.324	2.65722	960.676	2.95335		-39.324	3.14982
-39.323	2.7407	960.677	2.88122		-39.323	3.12728
-39.322	2.82418	960.678	2.90526		-39.322	3.12728
-39.321	2.93531	960.679	2.90526		-39.321	3.16109
-39.32	2.90767	960.68	2.71199		-39.32	3.16109
-39.319	2.90767	960.681	2.61583		-39.319	3.17236
-39.318	2.99115	960.682	2.61583		-39.318	3.20639
-39.317	2.99115	960.683	2.5192		-39.317	3.20639
-39.316	2.9635	960.684	2.5192		-39.316	3.22915
-39.315	2.99169	960.685	2.54371		-39.315	3.24041
-39.314	3.04698	960.686	2.42303		-39.314	3.25168
-39.313	3.18576	960.687	2.39852		-39.313	3.15004
-39.312	3.18576	960.688	2.42256		-39.312	3.09348
-39.311	3.10228	960.689	2.56728		-39.311	3.05945
-39.31	3.15811	960.69	2.59132		-39.31	3.03669
-39.309	3.21395	960.691	2.63987		-39.309	3.02542
-39.308	3.29743	960.692	2.63987		-39.308	2.95759
-39.307	3.40802	960.693	2.59132		-39.307	2.90102
-39.306	3.43566	960.694	2.66391		-39.306	2.86721
-39.305	3.65738	960.695	2.61583		-39.305	2.81065
-39.304	3.71267	960.696	2.66391		-39.304	2.76535
-39.303	3.79615	960.697	2.6394		-39.303	2.74281
-39.302	3.82434	960.698	2.54277		-39.302	2.77684
-39.301	3.96312	960.699	2.44613		-39.301	2.76557
-39.3	4.13008	960.7	2.32546		-39.3	2.7543
-39.299	4.32469	960.701	2.3495		-39.299	2.72028
-39.298	4.51876	960.702	2.37401		-39.298	2.76535
-39.297	4.6017	960.703	2.37401		-39.297	2.81065
-39.296	4.657	960.704	2.30142		-39.296	2.88975
-39.295	4.62935	960.705	2.34997		-39.295	2.91251
-39.294	4.71229	960.706	2.32546		-39.294	2.92378
-39.293	4.71229	960.707	2.44613		-39.293	2.92378
-39.292	4.6841	960.708	2.59085		-39.292	2.94632
-39.291	4.79469	960.709	2.61489		-39.291	2.96908
-39.29	4.87817	960.71	2.49421		-39.29	2.96908
-39.289	4.85052	960.711	2.49421		-39.289	2.96908
-39.288	4.90582	960.712	2.39758		-39.288	3.00288
-39.287	4.85052	960.713	2.47017		-39.287	2.98035
-39.286	4.87817	960.714	2.63893		-39.286	3.02564
-39.285	4.87817	960.715	2.66344		-39.285	3.01437
-39.284	4.87817	960.716	2.80816		-39.284	3.00288
-39.283	4.90582	960.717	2.80816		-39.283	3.01415
-39.282	5.15572	960.718	2.78412		-39.282	3.01415
-39.281	5.21101	960.719	2.80863		-39.281	3.03691
-39.28	5.26631	960.72	2.78459		-39.28	3.15004
-39.279	5.12753	960.721	2.80863		-39.279	3.1728
-39.278	5.09934	960.722	2.83267		-39.278	3.1728
-39.277	5.12699	960.723	2.90526		-39.277	3.15004
-39.276	5.26577	960.724	3.0019		-39.276	3.07094
-39.275	5.45983	960.725	2.90526		-39.275	3.09348
-39.274	5.43219	960.726	2.92931		-39.274	3.11601
-39.273	5.43219	960.727	2.88122		-39.273	3.18407
-39.272	5.34871	960.728	2.88122		-39.272	3.16131
-39.271	5.404	960.729	2.88122		-39.271	3.18385
-39.27	5.43165	960.73	2.85671		-39.27	3.22915
-39.269	5.51459	960.731	3.04951		-39.269	3.19512
-39.268	5.59807	960.732	3.09759		-39.268	3.16131
-39.267	5.45929	960.733	3.1221		-39.267	3.16131
-39.266	5.18174	960.734	3.1221		-39.266	3.11601
-39.265	5.0988	960.735	3.09806		-39.265	3.08199
-39.264	4.90419	960.736	2.95335		-39.264	3.14982
-39.263	4.76541	960.737	2.97786		-39.263	3.19512
-39.262	4.7936	960.738	2.92978		-39.262	3.19512
-39.261	4.76541	960.739	2.88122		-39.261	3.18385
-39.26	4.79306	960.74	2.80863		-39.26	3.19512
-39.259	4.79306	960.741	2.83267		-39.259	3.18385
-39.258	4.68247	960.742	2.85671		-39.258	3.17236
-39.257	4.59899	960.743	2.83267		-39.257	3.1496
-39.256	4.5437	960.744	2.80863		-39.256	3.08177
-39.255	4.57135	960.745	3.00143		-39.255	3.04774
-39.254	4.59899	960.746	3.1221		-39.254	3.07028
-39.253	4.59899	960.747	3.1221		-39.253	3.08154
-39.252	4.40492	960.748	3.09806		-39.252	3.17214
-39.251	4.29379	960.749	3.1947		-39.251	3.25124
-39.25	4.07154	960.75	3.26729		-39.25	3.27378
-39.249	3.82217	960.751	3.29133		-39.249	3.29654
-39.248	3.6834	960.752	3.31537		-39.248	3.26251
-39.247	3.62811	960.753	3.36345		-39.247	3.22848
-39.246	3.6834	960.754	3.31537		-39.246	3.22848
-39.245	3.57227	960.755	3.31537		-39.245	3.20572
-39.244	3.54462	960.756	3.33941		-39.244	3.17192
-39.243	3.62811	960.757	3.24278		-39.243	3.21721
-39.242	3.51752	960.758	3.17066		-39.242	3.25102
-39.241	3.37874	960.759	3.21921		-39.241	3.22826
-39.24	3.37874	960.76	3.24325		-39.24	3.18296
-39.239	3.3511	960.761	3.31584		-39.239	3.2055
-39.238	3.40639	960.762	3.26729		-39.238	3.19423
-39.237	3.29526	960.763	3.31584		-39.237	3.23953
-39.236	3.26707	960.764	3.26776		-39.236	3.31863
-39.235	3.32237	960.765	3.3644		-39.235	3.3752
-39.234	3.29472	960.766	3.46056		-39.234	3.34117
-39.233	3.23888	960.767	3.5572		-39.233	3.28461
-39.232	3.1554	960.768	3.62979		-39.232	3.23953
-39.231	3.10011	960.769	3.75047		-39.231	3.22804
-39.23	3.21124	960.77	3.75047		-39.23	3.30737
-39.229	3.23943	960.771	3.79902		-39.229	3.30737
-39.228	3.29472	960.772	3.94421		-39.228	3.29588
-39.227	3.18359	960.773	3.99229		-39.227	3.34117
-39.226	3.1283	960.774	3.89565		-39.226	3.34117
-39.225	3.23943	960.775	3.91969		-39.225	3.36393
-39.224	3.26707	960.776	4.01633		-39.224	3.36393
-39.223	3.26707	960.777	4.11296		-39.223	3.36393
-39.222	3.3782	960.778	4.13748		-39.222	3.35266
-39.221	3.40585	960.779	4.11343		-39.221	3.33012
-39.22	3.3782	960.78	4.21007		-39.22	3.2961
-39.219	3.35001	960.781	4.11343		-39.219	3.34139
-39.218	3.54408	960.782	4.08939		-39.218	3.37542
-39.217	3.7105	960.783	4.16199		-39.217	3.34139
-39.216	3.73815	960.784	4.18603		-39.216	3.34139
-39.215	3.82163	960.785	4.28219		-39.215	3.34139
-39.214	3.90511	960.786	4.40287		-39.214	3.39796
-39.213	3.90511	960.787	4.42691		-39.213	3.39796
-39.212	3.9333	960.788	4.35479		-39.212	3.43199
-39.211	3.87801	960.789	4.45142		-39.211	3.48855
-39.21	3.71105	960.79	4.52354		-39.21	3.46579
-39.209	3.73869	960.791	4.59614		-39.209	3.47706
-39.208	3.90566	960.792	4.5721		-39.208	3.49982
-39.207	3.90566	960.793	4.45142		-39.207	3.47706
-39.206	3.9333	960.794	4.4995		-39.206	3.51109
-39.205	3.87801	960.795	4.62018		-39.205	3.53385
-39.204	3.96095	960.796	4.54758		-39.204	3.49982
-39.203	3.9886	960.797	4.54758		-39.203	3.46579
-39.202	3.90511	960.798	4.57162		-39.202	3.44326
-39.201	3.9886	960.799	4.47499		-39.201	3.48833
-39.2	4.07154	960.8	4.54711		-39.2	3.51109
-39.199	4.12737	960.801	4.52307		-39.199	3.44326
-39.198	4.04389	960.802	4.49856		-39.198	3.4205
-39.197	3.87747	960.803	4.57068		-39.197	3.4205
-39.196	3.87747	960.804	4.52213		-39.196	3.39774
-39.195	3.84982	960.805	4.54617		-39.195	3.38647
-39.194	3.79453	960.806	4.59425		-39.194	3.39796
-39.193	3.76634	960.807	4.59425		-39.193	3.38669
-39.192	3.7105	960.808	4.57021		-39.192	3.36393
-39.191	3.62702	960.809	4.47358		-39.191	3.36393
-39.19	3.68231	960.81	4.49809		-39.19	3.35266
-39.189	3.79344	960.811	4.66685		-39.189	3.2961
-39.188	3.90457	960.812	4.6428		-39.188	3.27334
-39.187	3.87693	960.813	4.66732		-39.187	3.22804
-39.186	3.87693	960.814	4.76348		-39.186	3.22804
-39.185	3.95987	960.815	4.86011		-39.185	3.2055
-39.184	3.79344	960.816	4.78799		-39.184	3.22826
-39.183	3.82163	960.817	4.76395		-39.183	3.30737
-39.182	3.7658	960.818	4.73944		-39.182	3.36393
-39.181	3.73815	960.819	4.7154		-39.181	3.35266
-39.18	3.73815	960.82	4.78799		-39.18	3.34139
-39.179	3.68286	960.821	4.88463		-39.179	3.40945
-39.178	3.73815	960.822	4.83607		-39.178	3.45475
-39.177	3.62702	960.823	4.9082		-39.177	3.50004
-39.176	3.46006	960.824	5.05291		-39.176	3.45497
-39.175	3.43241	960.825	5.17359		-39.175	3.42116
-39.174	3.4606	960.826	5.22167		-39.174	3.37586
-39.173	3.51589	960.827	5.22167		-39.173	3.38735
-39.172	3.54354	960.828	5.31831		-39.172	3.37608
-39.171	3.48825	960.829	5.3909		-39.171	3.37608
-39.17	3.59937	960.83	5.24618		-39.17	3.38757
-39.169	3.54408	960.831	5.15002		-39.169	3.36481
-39.168	3.48825	960.832	5.15002		-39.168	3.34228
-39.167	3.48825	960.833	5.15002		-39.167	3.34228
-39.166	3.40476	960.834	5.10147		-39.166	3.35355
-39.165	3.40476	960.835	5.05338		-39.165	3.36481
-39.164	3.32128	960.836	5.15002		-39.164	3.34228
-39.163	3.37658	960.837	5.19857		-39.163	3.36504
-39.162	3.45952	960.838	5.31925		-39.162	3.41033
-39.161	3.51535	960.839	5.34329		-39.161	3.38779
-39.16	3.51535	960.84	5.24665		-39.16	3.36504
-39.159	3.45952	960.841	5.29521		-39.159	3.35377
-39.158	3.48716	960.842	5.22261		-39.158	3.38779
-39.157	3.40422	960.843	5.17406		-39.157	3.47817
-39.156	3.37658	960.844	5.15002		-39.156	3.4669
-39.155	3.32128	960.845	5.12598		-39.155	3.48944
-39.154	3.29364	960.846	5.10194		-39.154	3.47817
-39.153	3.37712	960.847	5.12645		-39.153	3.43287
-39.152	3.40476	960.848	5.19857		-39.152	3.43287
-39.151	3.48825	960.849	5.15002		-39.151	3.45541
-39.15	3.4606	960.85	5.1981		-39.15	3.47795
-39.149	3.54408	960.851	5.22261		-39.149	3.52324
-39.148	3.57173	960.852	5.17453		-39.148	3.57981
-39.147	3.62756	960.853	5.15049		-39.147	3.64764
-39.146	3.48879	960.854	5.05386		-39.146	3.69294
-39.145	3.51643	960.855	5.0053		-39.145	3.73802
-39.144	3.48879	960.856	4.98079		-39.144	3.72675
-39.143	3.43349	960.857	4.86011		-39.143	3.68167
-39.142	3.46168	960.858	4.81203		-39.142	3.65913
-39.141	3.43404	960.859	4.81203		-39.141	3.68189
-39.14	3.35055	960.86	4.81203		-39.14	3.64808
-39.139	3.29526	960.861	4.59472		-39.139	3.62533
-39.138	3.3511	960.862	4.57068		-39.138	3.58003
-39.137	3.32345	960.863	4.59472		-39.137	3.60279
-39.136	3.21286	960.864	4.61876		-39.136	3.53495
-39.135	3.32399	960.865	4.57021		-39.135	3.56898
-39.134	3.26816	960.866	4.61876		-39.134	3.55771
-39.133	3.24051	960.867	4.69136		-39.133	3.65935
-39.132	3.24051	960.868	4.76348		-39.132	3.72741
-39.131	3.3511	960.869	4.98079		-39.131	3.72741
-39.13	3.32345	960.87	5.0053		-39.13	3.74995
-39.129	3.32345	960.871	4.95722		-39.129	3.73868
-39.128	3.601	960.872	4.93318		-39.128	3.73868
-39.127	3.76797	960.873	5.05386		-39.127	3.78375
-39.126	3.71267	960.874	5.05386		-39.126	3.79502
-39.125	3.74032	960.875	5.17453		-39.125	3.79502
-39.124	3.68503	960.876	5.24713		-39.124	3.761
-39.123	3.60209	960.877	5.22308		-39.123	3.7157
-39.122	3.54625	960.878	5.19904		-39.122	3.77226
-39.121	3.43512	960.879	5.19904		-39.121	3.80629
-39.12	3.37983	960.88	5.22308		-39.12	3.72697
-39.119	3.32453	960.881	5.24713		-39.119	3.72697
-39.118	3.2687	960.882	5.29568		-39.118	3.72697
-39.117	3.32453	960.883	5.2476		-39.117	3.68167
-39.116	3.2687	960.884	5.36827		-39.116	3.70421
-39.115	3.2687	960.885	5.36827		-39.115	3.73802
-39.114	3.29635	960.886	5.2476		-39.114	3.79458
-39.113	3.2687	960.887	5.29615		-39.113	3.83988
-39.112	3.29635	960.888	5.22403		-39.112	3.83988
-39.111	3.29635	960.889	5.24807		-39.111	3.9192
-39.11	3.35218	960.89	5.22403		-39.11	3.97577
-39.109	3.35218	960.891	5.19999		-39.109	4.02084
-39.108	3.29635	960.892	5.19999		-39.108	4.10017
-39.107	3.29635	960.893	5.24807		-39.107	4.14524
-39.106	3.2687	960.894	5.29615		-39.106	4.15651
-39.105	3.2687	960.895	5.22356		-39.105	4.20181
-39.104	3.29635	960.896	5.0548		-39.104	4.26964
-39.103	3.29635	960.897	4.88557		-39.103	4.26964
-39.102	3.2687	960.898	4.88557		-39.102	4.21308
-39.101	3.29635	960.899	4.74085		-39.101	4.21308
-39.1	3.2687	960.9	4.69277		-39.1	4.23584
-39.099	3.35218	960.901	4.71681		-39.099	4.28113
-39.098	3.49096	960.902	4.66873		-39.098	4.2586
-39.097	3.62973	960.903	4.66873		-39.097	4.31516
-39.096	3.68503	960.904	4.66873		-39.096	4.33792
-39.095	3.76851	960.905	4.69277		-39.095	4.32643
-39.094	3.8238	960.906	4.5721		-39.094	4.2924
-39.093	3.79561	960.907	4.5721		-39.093	4.26987
-39.092	3.82326	960.908	4.49997		-39.092	4.2586
-39.091	3.90674	960.909	4.40381		-39.091	4.2586
-39.09	3.98968	960.91	4.33169		-39.09	4.29262
-39.089	4.04497	960.911	4.28361		-39.089	4.32665
-39.088	3.87855	960.912	4.30765		-39.088	4.32665
-39.087	3.9062	960.913	4.35573		-39.087	4.31516
-39.086	3.87855	960.914	4.35573		-39.086	4.37173
-39.085	3.96203	960.915	4.45236		-39.085	4.32643
-39.084	3.96203	960.916	4.4764		-39.084	4.28113
-39.083	3.85091	960.917	4.30765		-39.083	4.19054
-39.082	3.74032	960.918	4.35573		-39.082	4.17927
-39.081	3.71267	960.919	4.40428		-39.081	4.17927
-39.08	3.65738	960.92	4.45236		-39.08	4.12271
-39.079	3.5186	960.921	4.4764		-39.079	4.06614
-39.078	3.2687	960.922	4.45189		-39.078	4.03211
-39.077	3.24051	960.923	4.37977		-39.077	3.99808
-39.076	3.21286	960.924	4.33122		-39.076	4.04316
-39.075	3.24051	960.925	4.33122		-39.075	4.0204
-39.074	3.2958	960.926	4.33122		-39.074	3.99764
-39.073	3.46223	960.927	4.40381		-39.073	4.00891
-39.072	3.49041	960.928	4.4764		-39.072	3.99764
-39.071	3.49041	960.929	4.42785		-39.071	3.97488
-39.07	3.65684	960.93	4.40334		-39.07	3.99764
-39.069	3.8238	960.931	4.40334		-39.069	3.96362
-39.068	3.93439	960.932	4.40334		-39.068	3.95235
-39.067	4.07316	960.933	4.3793		-39.067	3.96362
-39.066	4.18429	960.934	4.45189		-39.066	3.94108
-39.065	4.18429	960.935	4.40381		-39.065	3.96362
-39.064	4.23959	960.936	4.28313		-39.064	3.97488
-39.063	4.1561	960.937	4.25909		-39.063	3.97488
-39.062	4.04497	960.938	4.30718		-39.062	3.96339
-39.061	3.9062	960.939	4.42785		-39.061	3.96339
-39.06	3.79507	960.94	4.4764		-39.06	3.99742
-39.059	3.85091	960.941	4.59708		-39.059	3.94086
-39.058	3.93385	960.942	4.6692		-39.058	3.89556
-39.057	3.98914	960.943	4.71728		-39.057	3.90683
-39.056	4.04443	960.944	4.71728		-39.056	3.87302
-39.055	4.01679	960.945	4.59661		-39.055	3.82773
-39.054	4.04443	960.946	4.71728		-39.054	3.7937
-39.053	4.01624	960.947	4.78988		-39.053	3.73713
-39.052	3.9886	960.948	4.83796		-39.052	3.69206
-39.051	3.93276	960.949	4.83796		-39.051	3.63549
-39.05	3.87747	960.95	4.86247		-39.05	3.60146
-39.049	3.68286	960.951	4.78988		-39.049	3.51109
-39.048	3.73815	960.952	4.69324		-39.048	3.44326
-39.047	3.73815	960.953	4.62112		-39.047	3.39796
-39.046	3.7658	960.954	4.42832		-39.046	3.38669
-39.045	3.87693	960.955	4.25909		-39.045	3.39796
-39.044	4.04389	960.956	4.23505		-39.044	3.4205
-39.043	3.9886	960.957	4.25909		-39.043	3.4543
-39.042	3.82217	960.958	4.11438		-39.042	3.40901
-39.041	3.79453	960.959	4.11438		-39.041	3.39752
-39.04	3.82217	960.96	3.92158		-39.04	3.44281
-39.039	4.04389	960.961	3.8009		-39.039	3.47684
-39.038	4.12683	960.962	3.77686		-39.038	3.45408
-39.037	4.18212	960.963	3.89754		-39.037	3.47662
-39.036	4.18212	960.964	3.99417		-39.036	3.48789
-39.035	4.29325	960.965	3.92205		-39.035	3.5217
-39.034	4.37673	960.966	3.89801		-39.034	3.49916
-39.033	4.43203	960.967	3.92205		-39.033	3.4311
-39.032	4.45967	960.968	3.94609		-39.032	3.40834
-39.031	4.40384	960.969	3.89801		-39.031	3.37432
-39.03	4.43149	960.97	3.9706		-39.03	3.38558
-39.029	4.54261	960.971	4.13983		-39.029	3.36305
-39.028	4.68139	960.972	4.11579		-39.028	3.34051
-39.027	4.76433	960.973	4.11579		-39.027	3.34051
-39.026	4.79198	960.974	4.1403		-39.026	3.31775
-39.025	4.90311	960.975	4.09222		-39.025	3.37432
-39.024	4.84781	960.976	4.1403		-39.024	3.41961
-39.023	4.84781	960.977	4.18839		-39.023	3.39707
-39.022	4.93075	960.978	4.1403		-39.022	3.32924
-39.021	4.93075	960.979	4.1403		-39.021	3.34051
-39.02	4.79198	960.98	4.28502		-39.02	3.30648
-39.019	4.62555	960.981	4.38165		-39.019	3.27245
-39.018	4.48678	960.982	4.55088		-39.018	3.28372
-39.017	4.48678	960.983	4.45425		-39.017	3.24992
-39.016	4.43149	960.984	4.5028		-39.016	3.20462
-39.015	4.45967	960.985	4.47876		-39.015	3.12552
-39.014	4.59845	960.986	4.55088		-39.014	3.03492
-39.013	4.82071	960.987	4.52637		-39.013	2.93328
-39.012	4.84835	960.988	4.55088		-39.012	2.86545
-39.011	4.98713	960.989	4.55088		-39.011	2.79761
-39.01	4.98713	960.99	4.55088		-39.01	2.70724
-39.009	4.876	960.991	4.71964		-39.009	2.61665
-39.008	4.76487	960.992	4.79223		-39.008	2.53754
-39.007	4.76487	960.993	4.98503		-39.007	2.50351
-39.006	4.76487	960.994	4.93648		-39.006	2.49225
-39.005	4.73723	960.995	5.0812		-39.005	2.49225
-39.004	4.82071	960.996	5.12928		-39.004	2.50351
-39.003	4.876	960.997	5.10524		-39.003	2.515
-39.002	4.98713	960.998	5.00907		-39.002	2.53754
-39.001	4.98713	960.999	5.00907		-39.001	2.56008
-39	5.01532	961	4.91244		-39	2.51478
-38.999	4.96003	961.001	4.8884		-38.999	2.44695
-38.998	4.90473	961.002	5.00907		-38.998	2.36785
-38.997	4.96003	961.003	4.96099		-38.997	2.34509
-38.996	4.76596	961.004	4.93695		-38.996	2.35658
-38.995	4.59899	961.005	4.91291		-38.995	2.34531
-38.994	4.43257	961.006	4.76819		-38.994	2.40187
-38.993	4.34909	961.007	4.74415		-38.993	2.4359
-38.992	4.37673	961.008	4.6956		-38.992	2.46971
-38.991	4.34909	961.009	4.6956		-38.991	2.45844
-38.99	4.18267	961.01	4.74368		-38.99	2.41314
-38.989	4.09973	961.011	4.69513		-38.989	2.40187
-38.988	4.01624	961.012	4.62253		-38.988	2.37933
-38.987	4.07154	961.013	4.54994		-38.987	2.40187
-38.986	4.23796	961.014	4.54994		-38.986	2.44717
-38.985	4.26561	961.015	4.57445		-38.985	2.46993
-38.984	4.21031	961.016	4.71917		-38.984	2.49247
-38.983	4.21031	961.017	4.76725		-38.983	2.49247
-38.982	4.46022	961.018	4.71917		-38.982	2.48098
-38.981	4.43257	961.019	4.71917		-38.981	2.46949
-38.98	4.51551	961.02	4.67109		-38.98	2.44695
-38.979	4.46022	961.021	4.62253		-38.979	2.43568
-38.978	4.37728	961.022	4.69466		-38.978	2.45822
-38.977	4.26669	961.023	4.64658		-38.977	2.42441
-38.976	4.04443	961.024	4.55041		-38.976	2.4359
-38.975	4.01679	961.025	4.5259		-38.975	2.4359
-38.974	4.09973	961.026	4.42974		-38.974	2.40209
-38.973	4.04443	961.027	4.38165		-38.973	2.37933
-38.972	3.90566	961.028	4.26098		-38.972	2.3906
-38.971	3.84982	961.029	4.26098		-38.971	2.40187
-38.97	3.82217	961.03	4.35761		-38.97	2.3906
-38.969	3.96095	961.031	4.42974		-38.969	2.45844
-38.968	3.9886	961.032	4.28455		-38.968	2.46993
-38.967	3.9886	961.033	4.23647		-38.967	2.45866
-38.966	3.90511	961.034	4.13983		-38.966	2.42463
-38.965	3.76634	961.035	4.0432		-38.965	2.42463
-38.964	3.65521	961.036	4.18791		-38.964	2.41336
-38.963	3.73815	961.037	4.33263		-38.963	2.44739
-38.962	3.65521	961.038	4.40475		-38.962	2.45888
-38.961	3.65521	961.039	4.45283		-38.961	2.43612
-38.96	3.71105	961.04	4.67015		-38.96	2.48142
-38.959	3.73869	961.041	4.71823		-38.959	2.45888
-38.958	3.59992	961.042	4.71823		-38.958	2.45888
-38.957	3.57227	961.043	4.74227		-38.957	2.45888
-38.956	3.62756	961.044	4.74227		-38.956	2.51545
-38.955	3.57227	961.045	4.79035		-38.955	2.5382
-38.954	3.59992	961.046	4.76584		-38.954	2.54969
-38.953	3.59992	961.047	4.78988		-38.953	2.5382
-38.952	3.65521	961.048	4.69324		-38.952	2.59477
-38.951	3.79399	961.049	4.6692		-38.951	2.60626
-38.95	3.79399	961.05	4.64469		-38.95	2.66283
-38.949	3.7105	961.051	4.74132		-38.949	2.66283
-38.948	3.7105	961.052	4.74132		-38.948	2.67432
-38.947	3.82163	961.053	4.69324		-38.947	2.60648
-38.946	3.76634	961.054	4.64516		-38.946	2.56118
-38.945	3.96041	961.055	4.45189		-38.945	2.53865
-38.944	4.07154	961.056	4.18603		-38.944	2.53865
-38.943	3.90511	961.057	4.18603		-38.943	2.59521
-38.942	3.82163	961.058	4.08939		-38.942	2.64051
-38.941	3.84928	961.059	4.0168		-38.941	2.58394
-38.94	4.0157	961.06	3.94421		-38.94	2.56118
-38.939	4.07154	961.061	3.79949		-38.939	2.54992
-38.938	3.9886	961.062	3.75141		-38.938	2.49335
-38.937	3.84982	961.063	3.82353		-38.937	2.43678
-38.936	3.79399	961.064	3.79949		-38.936	2.47081
-38.935	3.90457	961.065	3.63073		-38.935	2.43678
-38.934	3.90457	961.066	3.48554		-38.934	2.41425
-38.933	3.73815	961.067	3.4615		-38.933	2.36895
-38.932	3.62702	961.068	3.50959		-38.932	2.39171
-38.931	3.57173	961.069	3.63026		-38.931	2.4032
-38.93	3.51643	961.07	3.72642		-38.93	2.4032
-38.929	3.57173	961.071	3.72642		-38.929	2.36917
-38.928	3.68231	961.072	3.75094		-38.928	2.3579
-38.927	3.82109	961.073	3.8471		-38.927	2.39193
-38.926	3.76526	961.074	3.89518		-38.926	2.38066
-38.925	3.62648	961.075	3.89518		-38.925	2.38066
-38.924	3.57064	961.076	3.8471		-38.924	2.4032
-38.923	3.65413	961.077	3.8471		-38.923	2.47103
-38.922	3.76526	961.078	3.79902		-38.922	2.48252
-38.921	3.93168	961.079	3.87161		-38.921	2.44872
-38.92	3.98751	961.08	3.79902		-38.92	2.48274
-38.919	3.95987	961.081	3.75094		-38.919	2.51677
-38.918	3.93222	961.082	3.77498		-38.918	2.53931
-38.917	3.84874	961.083	3.75047		-38.917	2.5508
-38.916	3.93222	961.084	3.72642		-38.916	2.5508
-38.915	4.04335	961.085	3.75047		-38.915	2.56207
-38.914	4.07154	961.086	3.67787		-38.914	2.59588
-38.913	4.09918	961.087	3.65383		-38.913	2.57312
-38.912	4.0157	961.088	3.65383		-38.912	2.60714
-38.911	3.95987	961.089	3.70191		-38.911	2.69752
-38.91	3.98805	961.09	3.72595		-38.91	2.67498
-38.909	4.09918	961.091	3.84663		-38.909	2.70901
-38.908	4.20977	961.092	3.82259		-38.908	2.7543
-38.907	4.20977	961.093	3.82259		-38.907	2.76557
-38.906	4.18158	961.094	3.79855		-38.906	2.74303
-38.905	4.18158	961.095	3.82306		-38.905	2.73177
-38.904	4.23742	961.096	3.91969		-38.904	2.7543
-38.903	4.23742	961.097	4.01633		-38.903	2.74303
-38.902	4.09864	961.098	4.04037		-38.902	2.69774
-38.901	4.07099	961.099	4.08892		-38.901	2.66393
-38.9	3.98805	961.1	4.04037		-38.9	2.70923
-38.899	3.84928	961.101	3.89565		-38.899	2.73177
-38.898	3.82109	961.102	3.84757		-38.898	2.73177
-38.897	3.98751	961.103	3.79902		-38.897	2.69774
-38.896	3.98751	961.104	3.77498		-38.896	2.76557
-38.895	3.93168	961.105	3.77498		-38.895	2.7543
-38.894	4.01516	961.106	3.84757		-38.894	2.74303
-38.893	4.01516	961.107	3.77545		-38.893	2.70923
-38.892	3.93222	961.108	3.82353		-38.892	2.6752
-38.891	3.62702	961.109	3.77498		-38.891	2.69774
-38.89	3.59937	961.11	3.7269		-38.89	2.69774
-38.889	3.54354	961.111	3.77498		-38.889	2.72028
-38.888	3.51589	961.112	3.75094		-38.888	2.65244
-38.887	3.54408	961.113	3.84757		-38.887	2.64117
-38.886	3.29472	961.114	3.79949		-38.886	2.61841
-38.885	3.21124	961.115	3.75094		-38.885	2.61841
-38.884	3.15594	961.116	3.60622		-38.884	2.61841
-38.883	3.23943	961.117	3.58218		-38.883	2.60714
-38.882	3.26707	961.118	3.4615		-38.882	2.60714
-38.881	3.23888	961.119	3.43746		-38.881	2.67498
-38.88	3.18359	961.12	3.38891		-38.88	2.74281
-38.879	3.10065	961.121	3.26823		-38.879	2.76557
-38.878	3.10065	961.122	3.19611		-38.878	2.69774
-38.877	3.073	961.123	3.14803		-38.877	2.68625
-38.876	3.10065	961.124	3.12399		-38.876	2.72028
-38.875	3.10065	961.125	2.97927		-38.875	2.73154
-38.874	3.10065	961.126	2.95523		-38.874	2.74281
-38.873	3.15594	961.127	2.93119		-38.873	2.74281
-38.872	3.073	961.128	2.95523		-38.872	2.68625
-38.871	2.96187	961.129	2.93119		-38.871	2.73154
-38.87	3.04481	961.13	2.8586		-38.87	2.74281
-38.869	3.04481	961.131	2.93119		-38.869	2.75408
-38.868	3.01717	961.132	2.93119		-38.868	2.74259
-38.867	2.96187	961.133	2.93119		-38.867	2.76535
-38.866	2.79491	961.134	2.81052		-38.866	2.76535
-38.865	2.65614	961.135	2.78647		-38.865	2.83319
-38.864	2.71143	961.136	2.78647		-38.864	2.83319
-38.863	2.82256	961.137	2.76243		-38.863	2.8217
-38.862	2.76726	961.138	2.73792		-38.862	2.83319
-38.861	2.73908	961.139	2.61725		-38.861	2.84445
-38.86	2.71143	961.14	2.5932		-38.86	2.92356
-38.859	2.51736	961.141	2.73839		-38.859	2.92356
-38.858	2.46207	961.142	2.73839		-38.858	2.88953
-38.857	2.62903	961.143	2.83503		-38.857	2.8555
-38.856	2.54609	961.144	2.88311		-38.856	2.81021
-38.855	2.43496	961.145	2.9557		-38.855	2.79872
-38.854	2.40731	961.146	2.97974		-38.854	2.79872
-38.853	2.46261	961.147	2.88311		-38.853	2.74215
-38.852	2.60138	961.148	2.78695		-38.852	2.70812
-38.851	2.79545	961.149	2.81099		-38.851	2.71939
-38.85	2.96242	961.15	2.85907		-38.85	2.71939
-38.849	3.01825	961.151	2.93166		-38.849	2.7079
-38.848	3.0459	961.152	2.9557		-38.848	2.74193
-38.847	2.93477	961.153	3.00426		-38.847	2.77596
-38.846	2.96296	961.154	2.83503		-38.846	2.7985
-38.845	2.93531	961.155	2.64223		-38.845	2.83252
-38.844	3.07409	961.156	2.57011		-38.844	2.80976
-38.843	3.18522	961.157	2.59415		-38.843	2.7985
-38.842	3.29635	961.158	2.44943		-38.842	2.88909
-38.841	3.40693	961.159	2.3528		-38.841	2.92312
-38.84	3.37929	961.16	2.40088		-38.84	2.91185
-38.839	3.35164	961.161	2.37684		-38.839	2.90058
-38.838	3.46223	961.162	2.30424		-38.838	2.95714
-38.837	3.65629	961.163	2.30424		-38.837	2.92312
-38.836	3.71213	961.164	2.37637		-38.836	2.86655
-38.835	3.71213	961.165	2.27973		-38.835	2.87782
-38.834	3.71213	961.166	2.30377		-38.834	2.90058
-38.833	3.65684	961.167	2.25569		-38.833	2.91185
-38.832	3.71267	961.168	2.35233		-38.832	2.94565
-38.831	3.74032	961.169	2.32781		-38.831	2.94565
-38.83	3.79561	961.17	2.40041		-38.83	2.93439
-38.829	3.79561	961.171	2.56916		-38.829	2.91163
-38.828	3.90674	961.172	2.61725		-38.828	2.8776
-38.827	3.99022	961.173	2.59273		-38.827	2.86633
-38.826	4.04606	961.174	2.4961		-38.826	2.85506
-38.825	3.99022	961.175	2.44802		-38.825	2.83252
-38.824	3.85145	961.176	2.27926		-38.824	2.83252
-38.823	3.87909	961.177	2.32734		-38.823	2.76447
-38.822	3.8238	961.178	2.39994		-38.822	2.78701
-38.821	3.76851	961.179	2.49657		-38.821	2.79827
-38.82	3.76851	961.18	2.54465		-38.82	2.80954
-38.819	3.90728	961.181	2.54465		-38.819	2.76425
-38.818	3.87909	961.182	2.56869		-38.818	2.74149
-38.817	3.79615	961.183	2.61725		-38.817	2.75276
-38.816	3.74032	961.184	2.73792		-38.816	2.77552
-38.815	3.76797	961.185	2.95523		-38.815	2.80954
-38.814	3.68448	961.186	3.0514		-38.814	2.84357
-38.813	3.76797	961.187	3.02688		-38.813	2.87738
-38.812	3.90674	961.188	3.0514		-38.812	2.90014
-38.811	3.93439	961.189	3.07544		-38.811	2.9567
-38.81	4.04552	961.19	3.05092		-38.81	2.92267
-38.809	3.98968	961.191	3.00237		-38.809	2.88865
-38.808	3.85091	961.192	2.92978		-38.808	2.84335
-38.807	3.79507	961.193	2.8091		-38.807	2.80932
-38.806	3.76742	961.194	2.88169		-38.806	2.80932
-38.805	3.9062	961.195	2.90574		-38.805	2.77529
-38.804	3.85091	961.196	2.8091		-38.804	2.73
-38.803	3.62865	961.197	2.88122		-38.803	2.78656
-38.802	3.51752	961.198	2.88122		-38.802	2.84313
-38.801	3.46168	961.199	2.88122		-38.801	2.79783
-38.8	3.51698	961.2	2.92978		-38.8	2.8544
-38.799	3.51698	961.201	3.00237		-38.799	2.86567
-38.798	3.54462	961.202	3.05092		-38.798	2.86567
-38.797	3.54462	961.203	3.24372		-38.797	2.82037
-38.796	3.54462	961.204	3.3644		-38.796	2.78634
-38.795	3.48933	961.205	3.48507		-38.795	2.75231
-38.794	3.51698	961.206	3.50911		-38.794	2.74082
-38.793	3.51698	961.207	3.53315		-38.793	2.77485
-38.792	3.46168	961.208	3.50911		-38.792	2.80888
-38.791	3.54517	961.209	3.58124		-38.791	2.84291
-38.79	3.37874	961.21	3.60528		-38.79	2.84291
-38.789	3.26816	961.211	3.5572		-38.789	2.86567
-38.788	3.12938	961.212	3.58124		-38.788	2.84291
-38.787	3.12938	961.213	3.58124		-38.787	2.8544
-38.786	2.99061	961.214	3.53268		-38.786	2.86589
-38.785	2.99061	961.215	3.53268		-38.785	2.84313
-38.784	2.90712	961.216	3.50864		-38.784	2.88843
-38.783	2.85129	961.217	3.43605		-38.783	2.88843
-38.782	2.96242	961.218	3.38797		-38.782	2.83186
-38.781	2.82364	961.219	3.43605		-38.781	2.80932
-38.78	2.71251	961.22	3.46009		-38.78	2.79805
-38.779	2.71251	961.221	3.41154		-38.779	2.84313
-38.778	2.65722	961.222	3.41154		-38.778	2.86589
-38.777	2.65722	961.223	3.36345		-38.777	2.85462
-38.776	2.71305	961.224	3.45962		-38.776	2.89992
-38.775	2.74124	961.225	3.53221		-38.775	2.91141
-38.774	2.74124	961.226	3.55625		-38.774	2.93416
-38.773	2.76889	961.227	3.62838		-38.773	2.97946
-38.772	2.74124	961.228	3.72454		-38.772	2.9567
-38.771	2.76889	961.229	3.79713		-38.771	2.91141
-38.77	2.7136	961.23	3.84521		-38.77	2.90014
-38.769	2.76943	961.231	3.96589		-38.769	2.91163
-38.768	2.9635	961.232	4.11061		-38.768	2.94543
-38.767	3.10228	961.233	4.11061		-38.767	2.94543
-38.766	2.93585	961.234	4.11061		-38.766	2.88887
-38.765	2.93585	961.235	4.27983		-38.765	2.8323
-38.764	2.93585	961.236	4.27983		-38.764	2.85506
-38.763	2.82527	961.237	4.35196		-38.763	2.85506
-38.762	2.85291	961.238	4.376		-38.762	2.80976
-38.761	2.76943	961.239	4.49667		-38.761	2.7532
-38.76	2.76943	961.24	4.61735		-38.76	2.78723
-38.759	2.79708	961.241	4.5688		-38.759	2.80999
-38.758	2.90821	961.242	4.52024		-38.758	2.85528
-38.757	2.9635	961.243	4.5688		-38.757	2.91185
-38.756	2.85237	961.244	4.59284		-38.756	2.92334
-38.755	2.85237	961.245	4.4962		-38.755	2.93483
-38.754	2.90767	961.246	4.52024		-38.754	2.9461
-38.753	3.04644	961.247	4.61688		-38.753	2.96863
-38.752	2.9635	961.248	4.61688		-38.752	2.95737
-38.751	2.88056	961.249	4.66543		-38.751	2.99117
-38.75	2.79762	961.25	4.73803		-38.75	2.9799
-38.749	2.96459	961.251	4.61735		-38.749	2.95714
-38.748	2.96459	961.252	4.61735		-38.748	2.94588
-38.747	2.99223	961.253	4.54523		-38.747	2.93461
-38.746	2.96459	961.254	4.64186		-38.746	2.93461
-38.745	2.93694	961.255	4.59378		-38.745	3.01393
-38.744	2.93694	961.256	4.49762		-38.744	3.00266
-38.743	2.99223	961.257	4.42502		-38.743	2.9799
-38.742	2.9364	961.258	4.42502		-38.742	2.95737
-38.741	3.18576	961.259	4.47358		-38.741	2.91207
-38.74	3.21341	961.26	4.47358		-38.74	2.91207
-38.739	3.29689	961.261	4.59425		-38.739	2.91207
-38.738	3.29689	961.262	4.57021		-38.738	2.93483
-38.737	3.32453	961.263	4.54617		-38.737	2.95759
-38.736	3.24105	961.264	4.37741		-38.736	2.96886
-38.735	3.32453	961.265	4.28078		-38.735	2.9461
-38.734	3.32453	961.266	4.2327		-38.734	2.91207
-38.733	3.15757	961.267	4.2327		-38.733	2.83296
-38.732	3.15757	961.268	4.1601		-38.732	2.78767
-38.731	3.12992	961.269	4.06347		-38.731	2.78767
-38.73	3.01879	961.27	3.8702		-38.73	2.8217
-38.729	3.10173	961.271	3.74952		-38.729	2.84445
-38.728	3.10173	961.272	3.77403		-38.728	2.85572
-38.727	3.07409	961.273	3.74952		-38.727	2.85572
-38.726	2.96296	961.274	3.70097		-38.726	2.85572
-38.725	2.93531	961.275	3.70097		-38.725	2.79916
-38.724	2.87948	961.276	3.70097		-38.724	2.82192
-38.723	2.85183	961.277	3.77356		-38.723	2.85594
-38.722	2.7407	961.278	3.8702		-38.722	2.82214
-38.721	2.68487	961.279	3.82164		-38.721	2.78833
-38.72	2.74016	961.28	3.77356		-38.72	2.7996
-38.719	2.65722	961.281	3.82212		-38.719	2.85617
-38.718	2.51844	961.282	3.74999		-38.718	2.94676
-38.717	2.60193	961.283	3.72595		-38.717	2.98057
-38.716	2.68541	961.284	3.65336		-38.716	3.0031
-38.715	2.76835	961.285	3.55672		-38.715	2.94654
-38.714	2.85129	961.286	3.50817		-38.714	2.88997
-38.713	2.87893	961.287	3.48366		-38.713	2.78811
-38.712	3.01771	961.288	3.41154		-38.712	2.76535
-38.711	3.12884	961.289	3.33894		-38.711	2.76535
-38.71	3.29526	961.29	3.3875		-38.71	2.81065
-38.709	3.35055	961.291	3.46009		-38.709	2.84468
-38.708	3.46168	961.292	3.46009		-38.708	2.86743
-38.707	3.43404	961.293	3.3875		-38.707	2.8787
-38.706	3.54462	961.294	3.26682		-38.706	2.90146
-38.705	3.62811	961.295	3.19423		-38.705	2.91273
-38.704	3.60046	961.296	3.19423		-38.704	2.87892
-38.703	3.65575	961.297	3.19423		-38.703	2.8449
-38.702	3.62756	961.298	3.19423		-38.702	2.89019
-38.701	3.59992	961.299	3.21874		-38.701	2.89019
-38.7	3.54408	961.3	3.31537		-38.7	2.94676
-38.699	3.59937	961.301	3.21874		-38.699	3.00332
-38.698	3.57173	961.302	3.29133		-38.698	3.01481
-38.697	3.51589	961.303	3.33941		-38.697	3.06011
-38.696	3.62648	961.304	3.33941		-38.696	3.06011
-38.695	3.68177	961.305	3.38797		-38.695	3.04884
-38.694	3.57119	961.306	3.2918		-38.694	3.06011
-38.693	3.59883	961.307	3.19517		-38.693	3.00355
-38.692	3.48825	961.308	3.24325		-38.692	2.98079
-38.691	3.43241	961.309	3.19517		-38.691	2.99228
-38.69	3.46006	961.31	3.12257		-38.69	3.02608
-38.689	3.46006	961.311	3.02594		-38.689	3.06011
-38.688	3.57119	961.312	2.92931		-38.688	3.04862
-38.687	3.59883	961.313	2.83314		-38.687	3.0937
-38.686	3.59883	961.314	2.78506		-38.686	3.0937
-38.685	3.73761	961.315	2.6163		-38.685	3.07116
-38.684	3.7658	961.316	2.47159		-38.684	3.09392
-38.683	3.90457	961.317	2.39946		-38.683	3.10519
-38.682	4.04335	961.318	2.37495		-38.682	3.12773
-38.681	4.04335	961.319	2.49563		-38.681	3.13899
-38.68	3.90457	961.32	2.35044		-38.68	3.16175
-38.679	3.90457	961.321	2.27785		-38.679	3.16175
-38.678	3.87638	961.322	2.18168		-38.678	3.15026
-38.677	4.01516	961.323	2.15764		-38.677	3.13899
-38.676	3.98697	961.324	2.08552		-38.676	3.11624
-38.675	3.98697	961.325	2.01292		-38.675	3.10497
-38.674	3.95878	961.326	2.06148		-38.674	3.08221
-38.673	4.01408	961.327	2.13407		-38.673	3.15004
-38.672	4.04226	961.328	2.15811		-38.672	3.20661
-38.671	4.01462	961.329	2.18263		-38.671	3.24041
-38.67	4.01462	961.33	2.20714		-38.67	3.22892
-38.669	4.0981	961.331	2.20714		-38.669	3.19512
-38.668	4.12575	961.332	2.1831		-38.668	3.19512
-38.667	4.12575	961.333	2.15906		-38.667	3.20639
-38.666	4.01462	961.334	1.96579		-38.666	3.21766
-38.665	3.87584	961.335	2.08646		-38.665	3.21766
-38.664	3.73707	961.336	2.25522		-38.664	3.21766
-38.663	3.65413	961.337	2.3033		-38.663	3.24041
-38.662	3.4877	961.338	2.44802		-38.662	3.31974
-38.661	3.12667	961.339	2.44802		-38.661	3.31974
-38.66	3.01608	961.34	2.37542		-38.66	3.34228
-38.659	2.87731	961.341	2.37542		-38.659	3.30847
-38.658	2.84966	961.342	2.4961		-38.658	3.28593
-38.657	2.76672	961.343	2.56869		-38.657	3.26317
-38.656	2.71143	961.344	2.64082		-38.656	3.26317
-38.655	2.73908	961.345	2.56822		-38.655	3.2972
-38.654	2.76672	961.346	2.49563		-38.654	3.30869
-38.653	2.79491	961.347	2.51967		-38.653	3.29742
-38.652	2.82256	961.348	2.44707		-38.652	3.26362
-38.651	2.79491	961.349	2.5192		-38.651	3.29764
-38.65	2.73962	961.35	2.54324		-38.65	3.29764
-38.649	2.62849	961.351	2.5192		-38.649	3.30891
-38.648	2.71197	961.352	2.5192		-38.648	3.28615
-38.647	2.62903	961.353	2.54324		-38.647	3.24086
-38.646	2.54555	961.354	2.47064		-38.646	3.2181
-38.645	2.54555	961.355	2.54324		-38.645	3.22937
-38.644	2.68432	961.356	2.66391		-38.644	3.1728
-38.643	2.71197	961.357	2.73604		-38.643	3.1275
-38.642	2.76781	961.358	2.76055		-38.642	3.1728
-38.641	2.74016	961.359	2.73651		-38.641	3.2181
-38.64	2.65668	961.36	2.78506		-38.64	3.18407
-38.639	2.65668	961.361	2.80957		-38.639	3.1728
-38.638	2.71251	961.362	2.85765		-38.638	3.22937
-38.637	2.68432	961.363	2.83361		-38.637	3.22937
-38.636	2.54555	961.364	2.90621		-38.636	3.26339
-38.635	2.46207	961.365	2.97833		-38.635	3.27488
-38.634	2.29564	961.366	2.95382		-38.634	3.29742
-38.633	2.2127	961.367	2.95382		-38.633	3.30869
-38.632	2.15741	961.368	2.88122		-38.632	3.33145
-38.631	2.15741	961.369	3.07449		-38.631	3.29742
-38.63	2.26854	961.37	3.09853		-38.63	3.27466
-38.629	2.24089	961.371	3.14709		-38.629	3.19556
-38.628	2.29619	961.372	3.21968		-38.628	3.18429
-38.627	2.29619	961.373	3.41248		-38.627	3.18429
-38.626	2.32437	961.374	3.58171		-38.626	3.20683
-38.625	2.32437	961.375	3.70238		-38.625	3.27466
-38.624	2.26908	961.376	3.6543		-38.624	3.28593
-38.623	2.35202	961.377	3.63026		-38.623	3.26317
-38.622	2.4355	961.378	3.70285		-38.622	3.22915
-38.621	2.51844	961.379	3.82353		-38.621	3.26317
-38.62	2.51844	961.38	3.99276		-38.62	3.2972
-38.619	2.51844	961.381	4.0168		-38.619	3.21788
-38.618	2.46315	961.382	4.11343		-38.618	3.21788
-38.617	2.54663	961.383	4.08939		-38.617	3.20661
-38.616	2.68541	961.384	3.96872		-38.616	3.22915
-38.615	2.79654	961.385	3.84804		-38.615	3.19534
-38.614	2.82418	961.386	3.92064		-38.614	3.24064
-38.613	2.93531	961.387	3.84804		-38.613	3.22937
-38.612	3.15757	961.388	3.87255		-38.612	3.24064
-38.611	3.32399	961.389	3.87255		-38.611	3.19534
-38.61	3.32399	961.39	3.79996		-38.61	3.19534
-38.609	3.40693	961.391	4.04131		-38.609	3.17258
-38.608	3.40693	961.392	4.18603		-38.608	3.19512
-38.607	3.37874	961.393	4.18603		-38.607	3.17236
-38.606	3.32345	961.394	4.23411		-38.606	3.13855
-38.605	3.3511	961.395	4.35479		-38.605	3.10452
-38.604	3.32291	961.396	4.45142		-38.604	3.16109
-38.603	3.29526	961.397	4.54806		-38.603	3.1496
-38.602	3.32291	961.398	4.5721		-38.602	3.12706
-38.601	3.32291	961.399	4.5721		-38.601	3.05923
-38.6	3.3782	961.4	4.83749		-38.6	3.0252
-38.599	3.29472	961.401	4.91008		-38.599	3.0252
-38.598	3.23888	961.402	4.93412		-38.598	3.01393
-38.597	3.29472	961.403	4.98268		-38.597	3.01393
-38.596	3.29472	961.404	4.88651		-38.596	3.05923
-38.595	3.23943	961.405	4.88651		-38.595	3.0705
-38.594	3.21178	961.406	4.98315		-38.594	3.10452
-38.593	3.15594	961.407	5.00719		-38.593	3.13855
-38.592	3.12776	961.408	4.95864		-38.592	3.17236
-38.591	3.26653	961.409	4.98268		-38.591	3.17236
-38.59	3.18305	961.41	4.98268		-38.59	3.18363
-38.589	3.2107	961.411	4.93412		-38.589	3.17236
-38.588	3.26653	961.412	4.88604		-38.588	3.09326
-38.587	3.32237	961.413	4.91008		-38.587	3.07072
-38.586	3.40585	961.414	4.93412		-38.586	3.08199
-38.585	3.54462	961.415	4.88557		-38.585	3.11579
-38.584	3.57227	961.416	4.83749		-38.584	3.12706
-38.583	3.71105	961.417	4.81345		-38.583	3.04796
-38.582	3.79453	961.418	4.64422		-38.582	3.05923
-38.581	3.73869	961.419	4.5721		-38.581	3.04796
-38.58	3.82217	961.42	4.37883		-38.58	3.03669
-38.579	3.84982	961.421	4.33074		-38.579	3.02542
-38.578	3.90566	961.422	4.25815		-38.578	3.03669
-38.577	3.87747	961.423	4.08892		-38.577	3.09326
-38.576	3.96095	961.424	4.06488		-38.576	3.12706
-38.575	4.18321	961.425	4.11296		-38.575	3.14982
-38.574	4.26669	961.426	4.16104		-38.574	3.09326
-38.573	4.2385	961.427	4.06488		-38.573	3.02542
-38.572	4.18321	961.428	4.06488		-38.572	3.00288
-38.571	4.21085	961.429	4.0168		-38.571	2.99161
-38.57	4.29434	961.43	4.06488		-38.57	2.95759
-38.569	4.34963	961.431	4.16152		-38.569	2.96886
-38.568	4.37728	961.432	4.23411		-38.568	2.94632
-38.567	4.34963	961.433	4.35479		-38.567	2.95759
-38.566	4.29434	961.434	4.42738		-38.566	2.92356
-38.565	4.34963	961.435	4.45189		-38.565	2.9008
-38.564	4.37728	961.436	4.35526		-38.564	2.88931
-38.563	4.43257	961.437	4.16246		-38.563	2.86655
-38.562	4.26615	961.438	4.25909		-38.562	2.84401
-38.561	4.2385	961.439	4.35573		-38.561	2.80999
-38.56	4.26615	961.44	4.35573		-38.56	2.82125
-38.559	4.32144	961.441	4.28361		-38.559	2.77596
-38.558	4.32144	961.442	4.21148		-38.558	2.77596
-38.557	4.46022	961.443	4.25957		-38.557	2.76447
-38.556	4.43257	961.444	4.38024		-38.556	2.74193
-38.555	4.57135	961.445	4.42832		-38.555	2.7532
-38.554	4.57135	961.446	4.42832		-38.554	2.71917
-38.553	4.51605	961.447	4.42832		-38.553	2.68514
-38.552	4.43257	961.448	4.50045		-38.552	2.67387
-38.551	4.40492	961.449	4.40381		-38.551	2.67387
-38.55	4.43311	961.45	4.37977		-38.55	2.58328
-38.549	4.51659	961.451	4.37977		-38.549	2.57201
-38.548	4.43311	961.452	4.28313		-38.548	2.61731
-38.547	4.46076	961.453	4.25909		-38.547	2.56074
-38.546	4.34963	961.454	4.16246		-38.546	2.54947
-38.545	4.43257	961.455	4.16246		-38.545	2.57223
-38.544	4.40492	961.456	4.16246		-38.544	2.5835
-38.543	4.46076	961.457	4.13842		-38.543	2.51567
-38.542	4.48841	961.458	3.94562		-38.542	2.48164
-38.541	4.62718	961.459	3.82494		-38.541	2.48164
-38.54	4.59953	961.46	3.75235		-38.54	2.48164
-38.539	4.57189	961.461	3.72784		-38.539	2.42507
-38.538	4.51605	961.462	3.75188		-38.538	2.39127
-38.537	4.48786	961.463	3.72737		-38.537	2.38
-38.536	4.32144	961.464	3.60669		-38.536	2.32343
-38.535	4.29379	961.465	3.51006		-38.535	2.28963
-38.534	4.29379	961.466	3.51006		-38.534	2.31216
-38.533	4.32144	961.467	3.43746		-38.533	2.32343
-38.532	4.2385	961.468	3.41342		-38.532	2.36873
-38.531	4.18267	961.469	3.58218		-38.531	2.43656
-38.53	4.12737	961.47	3.65477		-38.53	2.48186
-38.529	4.01624	961.471	3.67881		-38.529	2.44783
-38.528	3.9333	961.472	3.70333		-38.528	2.43634
-38.527	3.79453	961.473	3.67881		-38.527	2.47037
-38.526	3.65575	961.474	3.72737		-38.526	2.44783
-38.525	3.46114	961.475	3.75141		-38.525	2.4591
-38.524	3.46114	961.476	3.70285		-38.524	2.53843
-38.523	3.57227	961.477	3.7269		-38.523	2.58372
-38.522	3.59992	961.478	3.75141		-38.522	2.54969
-38.521	3.43295	961.479	3.77592		-38.521	2.47037
-38.52	3.40531	961.48	3.77592		-38.52	2.47037
-38.519	3.48879	961.481	3.824		-38.519	2.40254
-38.518	3.51643	961.482	3.77592		-38.518	2.34597
-38.517	3.43295	961.483	3.75188		-38.517	2.39127
-38.516	3.37766	961.484	3.77592		-38.516	2.44783
-38.515	3.48879	961.485	3.79996		-38.515	2.49313
-38.514	3.35001	961.486	3.87208		-38.514	2.52716
-38.513	3.40531	961.487	3.89612		-38.513	2.48186
-38.512	3.4606	961.488	3.89612		-38.512	2.50462
-38.511	3.4606	961.489	3.82353		-38.511	2.47059
-38.51	3.4606	961.49	3.87208		-38.51	2.49335
-38.509	3.54408	961.491	3.824		-38.509	2.45954
-38.508	3.40531	961.492	3.84804		-38.508	2.49357
-38.507	3.37766	961.493	3.92064		-38.507	2.52738
-38.506	3.26707	961.494	3.92064		-38.506	2.58394
-38.505	3.26707	961.495	3.92064		-38.505	2.51611
-38.504	3.23943	961.496	4.04131		-38.504	2.55014
-38.503	3.3782	961.497	3.96872		-38.503	2.52738
-38.502	3.54462	961.498	3.92064		-38.502	2.56141
-38.501	3.57227	961.499	3.8966		-38.501	2.58416
-38.5	3.54462	961.5	3.8966		-38.5	2.53887
-38.499	3.62811	961.501	3.84804		-38.499	2.51611
-38.498	3.60046	961.502	3.79949		-38.498	2.53865
-38.497	3.71159	961.503	3.824		-38.497	2.50462
-38.496	3.71159	961.504	3.89612		-38.496	2.43678
-38.495	3.79507	961.505	3.92064		-38.495	2.42529
-38.494	3.76742	961.506	3.84804		-38.494	2.36873
-38.493	3.71213	961.507	3.8966		-38.493	2.32343
-38.492	3.65684	961.508	3.94515		-38.492	2.27814
-38.491	3.601	961.509	3.92111		-38.491	2.2556
-38.49	3.62865	961.51	3.94562		-38.49	2.2556
-38.489	3.65684	961.511	3.92158		-38.489	2.31216
-38.488	3.76797	961.512	3.9937		-38.488	2.35746
-38.487	3.93439	961.513	4.01774		-38.487	2.3347
-38.486	4.04497	961.514	4.04178		-38.486	2.26687
-38.485	4.04497	961.515	4.11438		-38.485	2.30089
-38.484	4.12846	961.516	4.13842		-38.484	2.3347
-38.483	4.23904	961.517	4.13842		-38.483	2.2894
-38.482	4.37782	961.518	4.11438		-38.482	2.24411
-38.481	4.26669	961.519	4.01774		-38.481	2.23262
-38.48	4.32198	961.52	4.08987		-38.48	2.27791
-38.479	4.48841	961.521	4.25862		-38.479	2.27791
-38.478	4.51605	961.522	4.49997		-38.478	2.23262
-38.477	4.59899	961.523	4.45189		-38.477	2.17605
-38.476	4.68247	961.524	4.45189		-38.476	2.17605
-38.475	4.57189	961.525	4.40381		-38.475	2.18754
-38.474	4.43311	961.526	4.33122		-38.474	2.18754
-38.473	4.40547	961.527	4.35526		-38.473	2.21008
-38.472	4.51659	961.528	4.23458		-38.472	2.23284
-38.471	4.54424	961.529	4.1865		-38.471	2.27814
-38.47	4.40547	961.53	4.11438		-38.47	2.27814
-38.469	4.37782	961.531	4.11438		-38.469	2.31194
-38.468	4.57189	961.532	4.0663		-38.468	2.31194
-38.467	4.51605	961.533	4.0663		-38.467	2.34597
-38.466	4.37728	961.534	4.16293		-38.466	2.43656
-38.465	4.29434	961.535	4.25957		-38.465	2.48186
-38.464	4.23904	961.536	4.33216		-38.464	2.43678
-38.463	4.26669	961.537	4.45283		-38.463	2.45932
-38.462	4.1561	961.538	4.50092		-38.462	2.51589
-38.461	4.07316	961.539	4.50092		-38.461	2.52716
-38.46	4.07316	961.54	4.57351		-38.46	2.61753
-38.459	4.12846	961.541	4.57351		-38.459	2.66283
-38.458	4.1561	961.542	4.57351		-38.458	2.69685
-38.457	4.12791	961.543	4.50092		-38.457	2.70812
-38.456	4.21085	961.544	4.4764		-38.456	2.71939
-38.455	4.26615	961.545	4.45236		-38.455	2.77596
-38.454	4.29379	961.546	4.52496		-38.454	2.85506
-38.453	4.29379	961.547	4.35573		-38.453	2.90014
-38.452	4.26615	961.548	4.35573		-38.452	2.88887
-38.451	4.29379	961.549	4.38024		-38.451	2.95692
-38.45	4.21031	961.55	4.38024		-38.45	2.97968
-38.449	4.18212	961.551	4.33169		-38.449	2.95714
-38.448	4.12683	961.552	4.21101		-38.448	2.99117
-38.447	3.90511	961.553	4.1865		-38.447	2.9799
-38.446	3.76634	961.554	4.13842		-38.446	2.9799
-38.445	3.79399	961.555	4.08987		-38.445	3.01393
-38.444	3.82163	961.556	4.04131		-38.444	3.04774
-38.443	3.84928	961.557	4.21007		-38.443	3.08177
-38.442	3.93276	961.558	4.3067		-38.442	3.10452
-38.441	3.96041	961.559	4.28266		-38.441	3.09303
-38.44	4.0157	961.56	4.28266		-38.44	3.13833
-38.439	3.98805	961.561	4.35526		-38.439	3.18363
-38.438	3.96041	961.562	4.35526		-38.438	3.21743
-38.437	3.79399	961.563	4.42738		-38.437	3.30781
-38.436	3.79399	961.564	4.5721		-38.436	3.37564
-38.435	3.68286	961.565	4.5721		-38.435	3.36437
-38.434	3.51643	961.566	4.54806		-38.434	3.34161
-38.433	3.32237	961.567	4.5721		-38.433	3.29632
-38.432	3.3782	961.568	4.5721		-38.432	3.28505
-38.431	3.46168	961.569	4.62018		-38.431	3.29632
-38.43	3.46168	961.57	4.47546		-38.43	3.34161
-38.429	3.62811	961.571	4.49997		-38.429	3.30781
-38.428	3.60046	961.572	4.49997		-38.428	3.30781
-38.427	3.48933	961.573	4.47593		-38.427	3.29632
-38.426	3.43349	961.574	4.54853		-38.426	3.26251
-38.425	3.46114	961.575	4.57257		-38.425	3.19445
-38.424	3.43349	961.576	4.54853		-38.424	3.18319
-38.423	3.46114	961.577	4.57257		-38.423	3.23975
-38.422	3.40585	961.578	4.57257		-38.422	3.30781
-38.421	3.3782	961.579	4.59661		-38.421	3.33057
-38.42	3.3782	961.58	4.6692		-38.42	3.38713
-38.419	3.26761	961.581	4.62112		-38.419	3.48899
-38.418	3.26761	961.582	4.76584		-38.418	3.46646
-38.417	3.29526	961.583	4.76584		-38.417	3.47773
-38.416	3.43404	961.584	4.78988		-38.416	3.4437
-38.415	3.3782	961.585	4.86247		-38.415	3.43221
-38.414	3.26707	961.586	4.93507		-38.414	3.4775
-38.413	3.29472	961.587	5.05574		-38.413	3.45475
-38.412	3.18359	961.588	5.20046		-38.412	3.4775
-38.411	3.07246	961.589	5.32113		-38.411	3.4775
-38.41	2.90604	961.59	5.39326		-38.41	3.48877
-38.409	2.8231	961.591	5.46585		-38.409	3.48877
-38.408	2.85129	961.592	5.44181		-38.408	3.53407
-38.407	2.79599	961.593	5.39326		-38.407	3.50004
-38.406	2.65722	961.594	5.3447		-38.406	3.53407
-38.405	2.62957	961.595	5.32019		-38.405	3.51153
-38.404	2.4908	961.596	5.29615		-38.404	3.54556
-38.403	2.40731	961.597	5.19951		-38.403	3.5228
-38.402	2.32383	961.598	5.03076		-38.402	3.50004
-38.401	2.49026	961.599	4.93412		-38.401	3.53385
-38.4	2.51844	961.6	4.83749		-38.4	3.55661
-38.399	2.54609	961.601	4.74085		-38.399	3.57937
-38.398	2.71251	961.602	4.74085		-38.398	3.57937
-38.397	2.79545	961.603	4.6923		-38.397	3.6019
-38.396	2.90658	961.604	4.74038		-38.396	3.62466
-38.395	3.01771	961.605	4.64375		-38.395	3.68123
-38.394	3.073	961.606	4.64375		-38.394	3.69272
-38.393	3.01717	961.607	4.61971		-38.393	3.69272
-38.392	2.93369	961.608	4.69183		-38.392	3.65869
-38.391	2.87839	961.609	4.66779		-38.391	3.65869
-38.39	2.79491	961.61	4.66779		-38.39	3.65869
-38.389	2.79491	961.611	4.66779		-38.389	3.65869
-38.388	2.79491	961.612	4.66779		-38.388	3.67018
-38.387	2.76726	961.613	4.74038		-38.387	3.70421
-38.386	2.60084	961.614	4.76442		-38.386	3.68167
-38.385	2.65668	961.615	4.73991		-38.385	3.64786
-38.384	2.65668	961.616	4.69136		-38.384	3.61406
-38.383	2.5732	961.617	4.66685		-38.383	3.67062
-38.382	2.5179	961.618	4.59472		-38.382	3.72719
-38.381	2.46261	961.619	4.52213		-38.381	3.72719
-38.38	2.46261	961.62	4.44953		-38.38	3.71592
-38.379	2.35148	961.621	4.37694		-38.379	3.73868
-38.378	2.46261	961.622	4.30435		-38.378	3.73868
-38.377	2.40731	961.623	4.40098		-38.377	3.72741
-38.376	2.32383	961.624	4.42502		-38.376	3.68211
-38.375	2.268	961.625	4.37647		-38.375	3.70487
-38.374	2.18506	961.626	4.37647		-38.374	3.65957
-38.373	2.2127	961.627	4.37647		-38.373	3.70465
-38.372	2.15687	961.628	4.4731		-38.372	3.68211
-38.371	1.99045	961.629	4.44906		-38.371	3.70465
-38.37	1.87932	961.63	4.28031		-38.37	3.70465
-38.369	1.90751	961.631	4.20771		-38.369	3.71614
-38.368	1.82402	961.632	4.40098		-38.368	3.73868
-38.367	1.76819	961.633	4.40098		-38.367	3.63682
-38.366	1.79584	961.634	4.40098		-38.366	3.58025
-38.365	1.85167	961.635	4.40098		-38.365	3.52368
-38.364	1.87932	961.636	4.40098		-38.364	3.50115
-38.363	1.96226	961.637	4.49762		-38.363	3.44458
-38.362	2.01809	961.638	4.47358		-38.362	3.46712
-38.361	2.10158	961.639	4.44906		-38.361	3.43331
-38.36	2.15687	961.64	4.52166		-38.36	3.38802
-38.359	2.23981	961.641	4.44953		-38.359	3.38802
-38.358	2.12868	961.642	4.20818		-38.358	3.39928
-38.357	2.12868	961.643	4.13606		-38.357	3.39928
-38.356	2.07339	961.644	4.08751		-38.356	3.38802
-38.355	2.15687	961.645	4.06347		-38.355	3.37675
-38.354	2.32329	961.646	3.99087		-38.354	3.35421
-38.353	2.46207	961.647	3.99087		-38.353	3.38824
-38.352	2.46207	961.648	3.89424		-38.352	3.39951
-38.351	2.43388	961.649	3.67693		-38.351	3.38802
-38.35	2.32275	961.65	3.58029		-38.35	3.41055
-38.349	2.18397	961.651	3.53221		-38.349	3.41055
-38.348	2.15633	961.652	3.48413		-38.348	3.38779
-38.347	1.87878	961.653	3.50817		-38.347	3.41033
-38.346	1.57358	961.654	3.46009		-38.346	3.45541
-38.345	1.37951	961.655	3.3875		-38.345	3.51197
-38.344	1.32422	961.656	3.24231		-38.344	3.50048
-38.343	1.29657	961.657	3.16971		-38.343	3.48899
-38.342	1.37951	961.658	3.04904		-38.342	3.51175
-38.341	1.4077	961.659	3.04904		-38.341	3.50026
-38.34	1.26892	961.66	3.025		-38.34	3.50026
-38.339	1.29657	961.661	3.07308		-38.339	3.46646
-38.338	1.37951	961.662	3.00096		-38.338	3.45519
-38.337	1.4901	961.663	3.00096		-38.337	3.46646
-38.336	1.40661	961.664	2.97692		-38.336	3.47773
-38.335	1.32313	961.665	3.00096		-38.335	3.48921
-38.334	1.29548	961.666	3.00096		-38.334	3.45541
-38.333	1.2673	961.667	3.00096		-38.333	3.43287
-38.332	1.29494	961.668	3.07308		-38.332	3.45541
-38.331	1.18436	961.669	3.1452		-38.331	3.45541
-38.33	1.12906	961.67	3.19328		-38.33	3.51197
-38.329	1.10142	961.671	3.16924		-38.329	3.45541
-38.328	1.18436	961.672	3.04857		-38.328	3.39884
-38.327	1.15671	961.673	3.04857		-38.327	3.37608
-38.326	1.21254	961.674	2.95193		-38.326	3.37608
-38.325	1.07377	961.675	2.87981		-38.325	3.34206
-38.324	0.99029	961.676	2.73509		-38.324	3.28549
-38.323	0.96264	961.677	2.68654		-38.323	3.20617
-38.322	0.93499	961.678	2.68654		-38.322	3.18341
-38.321	0.93499	961.679	2.68654		-38.321	3.13811
-38.32	0.96264	961.68	2.73509		-38.32	3.08154
-38.319	1.04612	961.681	2.78317		-38.319	3.10408
-38.318	1.15725	961.682	2.87981		-38.318	3.08154
-38.317	1.10196	961.683	2.90385		-38.317	3.09281
-38.316	1.01848	961.684	2.90385		-38.316	3.09281
-38.315	0.99083	961.685	3.07308		-38.315	3.13811
-38.314	1.01902	961.686	3.12163		-38.314	3.11557
-38.313	0.99083	961.687	3.14567		-38.313	3.11557
-38.312	0.93499	961.688	3.21827		-38.312	3.1043
-38.311	0.8797	961.689	3.36345		-38.311	3.05901
-38.31	0.79676	961.69	3.41201		-38.31	3.02498
-38.309	0.88024	961.691	3.46056		-38.309	3.01371
-38.308	0.88024	961.692	3.46056		-38.308	3.00244
-38.307	0.74147	961.693	3.38844		-38.307	2.99095
-38.306	0.74147	961.694	3.41248		-38.306	2.94565
-38.305	0.74147	961.695	3.41248		-38.305	2.92312
-38.304	0.71382	961.696	3.50911		-38.304	2.91185
-38.303	0.68617	961.697	3.50911		-38.303	2.88931
-38.302	0.71436	961.698	3.50911		-38.302	2.92334
-38.301	0.90843	961.699	3.43652		-38.301	2.96841
-38.3	1.01956	961.7	3.50911		-38.3	3.01371
-38.299	1.13069	961.701	3.53315		-38.299	3.05901
-38.298	1.18598	961.702	3.53315		-38.298	3.1043
-38.297	1.32476	961.703	3.5572		-38.297	3.13811
-38.296	1.4077	961.704	3.62979		-38.296	3.13811
-38.295	1.51883	961.705	3.72642		-38.295	3.21721
-38.294	1.46353	961.706	3.75094		-38.294	3.27378
-38.293	1.24182	961.707	3.79949		-38.293	3.33035
-38.292	1.24182	961.708	3.79949		-38.292	3.38691
-38.291	1.29711	961.709	3.92017		-38.291	3.34161
-38.29	1.3253	961.71	3.92017		-38.29	3.31886
-38.289	1.24236	961.711	3.87161		-38.289	3.2961
-38.288	1.24236	961.712	3.89565		-38.288	3.2961
-38.287	1.40878	961.713	3.84757		-38.287	3.27334
-38.286	1.63104	961.714	3.92017		-38.286	3.34117
-38.285	1.74217	961.715	4.01633		-38.285	3.35244
-38.284	1.798	961.716	4.137		-38.284	3.31841
-38.283	1.82565	961.717	4.18509		-38.283	3.22804
-38.282	1.82565	961.718	4.23364		-38.282	3.21677
-38.281	1.93678	961.719	4.20913		-38.281	3.17148
-38.28	2.01972	961.72	4.23317		-38.28	3.12618
-38.279	2.1032	961.721	4.23317		-38.279	3.12618
-38.278	2.21433	961.722	4.13653		-38.278	3.11469
-38.277	2.15849	961.723	4.16057		-38.277	3.18252
-38.276	2.21379	961.724	4.13653		-38.276	3.19379
-38.275	2.32492	961.725	4.0399		-38.275	3.17125
-38.274	2.51899	961.726	4.16057		-38.274	3.09215
-38.273	2.85183	961.727	4.20866		-38.273	3.06939
-38.272	2.99061	961.728	4.28078		-38.272	3.01283
-38.271	2.90712	961.729	4.32933		-38.271	2.95626
-38.27	2.79599	961.73	4.35337		-38.27	2.95626
-38.269	2.90712	961.731	4.37741		-38.269	2.88843
-38.268	3.01825	961.732	4.37741		-38.268	2.88843
-38.267	3.15703	961.733	4.45001		-38.267	2.88843
-38.266	3.15703	961.734	4.57068		-38.266	2.94499
-38.265	3.12884	961.735	4.64328		-38.265	2.94499
-38.264	3.21232	961.736	4.59472		-38.264	2.94499
-38.263	3.3511	961.737	4.54617		-38.263	2.86589
-38.262	3.37874	961.738	4.54617		-38.262	2.84313
-38.261	3.40639	961.739	4.49762		-38.261	2.8544
-38.26	3.43404	961.74	4.54617		-38.26	2.79783
-38.259	3.54517	961.741	4.59472		-38.259	2.73
-38.258	3.73923	961.742	4.59472		-38.258	2.67343
-38.257	3.76688	961.743	4.73944		-38.257	2.67343
-38.256	3.68394	961.744	4.73944		-38.256	2.62814
-38.255	3.601	961.745	4.78752		-38.255	2.6056
-38.254	3.54571	961.746	4.78752		-38.254	2.61687
-38.253	3.62865	961.747	4.8356		-38.253	2.57157
-38.252	3.48987	961.748	4.8356		-38.252	2.6056
-38.251	3.51752	961.749	4.8356		-38.251	2.59433
-38.25	3.51752	961.75	4.73897		-38.25	2.59433
-38.249	3.57281	961.751	4.69089		-38.249	2.66216
-38.248	3.60046	961.752	4.71493		-38.248	2.62814
-38.247	3.62865	961.753	4.6428		-38.247	2.53776
-38.246	3.62865	961.754	4.57068		-38.246	2.46993
-38.245	3.65629	961.755	4.5226		-38.245	2.50396
-38.244	3.85036	961.756	4.49809		-38.244	2.48142
-38.243	3.82217	961.757	4.52213		-38.243	2.43612
-38.242	3.84982	961.758	4.54617		-38.242	2.39105
-38.241	3.90511	961.759	4.59472		-38.241	2.41358
-38.24	3.90511	961.76	4.54617		-38.24	2.37956
-38.239	3.9333	961.761	4.6428		-38.239	2.36829
-38.238	3.90566	961.762	4.69136		-38.238	2.35702
-38.237	3.85036	961.763	4.66732		-38.237	2.37978
-38.236	3.79453	961.764	4.64328		-38.236	2.36829
-38.235	3.82217	961.765	4.66732		-38.235	2.39082
-38.234	3.71105	961.766	4.69136		-38.234	2.39082
-38.233	3.68286	961.767	4.61924		-38.233	2.31172
-38.232	3.73815	961.768	4.71587		-38.232	2.27769
-38.231	3.59937	961.769	4.83655		-38.231	2.28896
-38.23	3.57173	961.77	4.61924		-38.23	2.26642
-38.229	3.48825	961.771	4.59519		-38.229	2.25516
-38.228	3.54408	961.772	4.42644		-38.228	2.23262
-38.227	3.65521	961.773	4.35384		-38.227	2.26665
-38.226	3.62756	961.774	4.23317		-38.226	2.33448
-38.225	3.54462	961.775	4.20913		-38.225	2.36851
-38.224	3.35055	961.776	4.06394		-38.224	2.42507
-38.223	3.3782	961.777	3.99134		-38.223	2.40254
-38.222	3.46168	961.778	4.06347		-38.222	2.39127
-38.221	3.51752	961.779	4.13606		-38.221	2.36851
-38.22	3.26761	961.78	4.30482		-38.22	2.30067
-38.219	3.21178	961.781	4.25674		-38.219	2.28918
-38.218	3.12884	961.782	4.2327		-38.218	2.24389
-38.217	3.12884	961.783	4.25674		-38.217	2.27791
-38.216	3.18467	961.784	4.28125		-38.216	2.24389
-38.215	3.18467	961.785	4.25721		-38.215	2.25516
-38.214	3.12938	961.786	4.23317		-38.214	2.26642
-38.213	2.99061	961.787	4.20913		-38.213	2.25493
-38.212	2.90712	961.788	4.25721		-38.212	2.28896
-38.211	2.96242	961.789	4.28125		-38.211	2.32299
-38.21	3.07355	961.79	4.16057		-38.21	2.31172
-38.209	3.15703	961.791	4.16057		-38.209	2.31172
-38.208	3.32345	961.792	4.20866		-38.208	2.28918
-38.207	3.37874	961.793	4.2327		-38.207	2.32299
-38.206	3.35055	961.794	4.18461		-38.206	2.3568
-38.205	3.29472	961.795	4.20913		-38.205	2.37956
-38.204	3.1283	961.796	4.23364		-38.204	2.43612
-38.203	3.23943	961.797	4.25768		-38.203	2.41358
-38.202	3.32237	961.798	4.23317		-38.202	2.37978
-38.201	3.37766	961.799	4.13653		-38.201	2.32321
-38.2	3.46114	961.8	4.13653		-38.2	2.32321
-38.199	3.48879	961.801	4.08845		-38.199	2.33448
-38.198	3.59937	961.802	3.99229		-38.198	2.27791
-38.197	3.59937	961.803	4.08892		-38.197	2.23262
-38.196	3.7658	961.804	4.11343		-38.196	2.17605
-38.195	3.7658	961.805	3.99276		-38.195	2.16478
-38.194	3.79399	961.806	4.08939		-38.194	2.13076
-38.193	3.87747	961.807	4.28266		-38.193	2.10822
-38.192	3.90511	961.808	4.3793		-38.192	2.15351
-38.191	3.98805	961.809	4.47593		-38.191	2.165
-38.19	4.04335	961.81	4.57257		-38.19	2.17627
-38.189	3.93222	961.811	4.59661		-38.189	2.19881
-38.188	3.95987	961.812	4.64516		-38.188	2.24411
-38.187	4.04335	961.813	4.4764		-38.187	2.23284
-38.186	4.0157	961.814	4.45189		-38.186	2.2894
-38.185	4.18212	961.815	4.50045		-38.185	2.31216
-38.184	4.12683	961.816	4.4764		-38.184	2.3347
-38.183	4.18212	961.817	4.42832		-38.183	2.31194
-38.182	4.23796	961.818	4.42832		-38.182	2.32321
-38.181	4.18212	961.819	4.35573		-38.181	2.32321
-38.18	4.20977	961.82	4.33169		-38.18	2.35724
-38.179	4.12629	961.821	4.35573		-38.179	2.35724
-38.178	4.07099	961.822	4.40428		-38.178	2.31194
-38.177	4.15393	961.823	4.45236		-38.177	2.27791
-38.176	4.18158	961.824	4.47688		-38.176	2.32321
-38.175	4.26452	961.825	4.52496		-38.175	2.30067
-38.174	4.348	961.826	4.549		-38.174	2.31194
-38.173	4.32036	961.827	4.45283		-38.173	2.32343
-38.172	4.26452	961.828	4.45283		-38.172	2.31216
-38.171	4.45913	961.829	4.47688		-38.171	2.32343
-38.17	4.59791	961.83	4.3562		-38.17	2.35746
-38.169	4.68085	961.831	4.30812		-38.169	2.42529
-38.168	4.59737	961.832	4.30812		-38.168	2.43656
-38.167	4.56972	961.833	4.3562		-38.167	2.39127
-38.166	4.59737	961.834	4.38024		-38.166	2.40254
-38.165	4.76379	961.835	4.52496		-38.165	2.43656
-38.164	5.01369	961.836	4.57304		-38.164	2.48186
-38.163	5.12482	961.837	4.549		-38.163	2.50462
-38.162	5.09717	961.838	4.57304		-38.162	2.51611
-38.161	5.01369	961.839	4.57304		-38.161	2.53865
-38.16	4.90256	961.84	4.57304		-38.16	2.58394
-38.159	4.65266	961.841	4.62159		-38.159	2.65178
-38.158	4.54153	961.842	4.79082		-38.158	2.65178
-38.157	4.59737	961.843	4.88746		-38.157	2.68581
-38.156	4.62555	961.844	4.98409		-38.156	2.68581
-38.155	4.70904	961.845	5.00813		-38.155	2.66305
-38.154	4.65374	961.846	5.00813		-38.154	2.69707
-38.153	4.51497	961.847	5.05621		-38.153	2.65178
-38.152	4.45967	961.848	5.15285		-38.152	2.65178
-38.151	4.37619	961.849	5.32208		-38.151	2.61775
-38.15	4.29271	961.85	5.17736		-38.15	2.54992
-38.149	4.18212	961.851	5.05668		-38.149	2.58394
-38.148	4.15448	961.852	5.08072		-38.148	2.65178
-38.147	4.04335	961.853	5.08072		-38.147	2.74237
-38.146	3.95987	961.854	5.03264		-38.146	2.7764
-38.145	3.98751	961.855	5.08072		-38.145	2.91207
-38.144	3.98751	961.856	5.10477		-38.144	2.92334
-38.143	3.93222	961.857	5.24948		-38.143	2.96841
-38.142	3.90457	961.858	5.22544		-38.142	2.94588
-38.141	3.95987	961.859	5.20093		-38.141	2.9799
-38.14	4.04335	961.86	5.15238		-38.14	3.01371
-38.139	3.98751	961.861	5.22497		-38.139	3.04752
-38.138	4.01516	961.862	5.29756		-38.138	3.00222
-38.137	4.01516	961.863	5.27352		-38.137	3.02498
-38.136	4.04335	961.864	5.22497		-38.136	3.02498
-38.135	4.15448	961.865	5.10429		-38.135	3.05879
-38.134	3.98805	961.866	5.07978		-38.134	3.12662
-38.133	4.04335	961.867	5.03123		-38.133	3.17192
-38.132	4.04335	961.868	5.07931		-38.132	3.14938
-38.131	4.09918	961.869	5.17547		-38.131	3.22848
-38.13	4.07154	961.87	5.2476		-38.13	3.29632
-38.129	4.04335	961.871	5.36827		-38.129	3.34161
-38.128	3.96041	961.872	5.5375		-38.128	3.35288
-38.127	3.87693	961.873	5.51346		-38.127	3.35288
-38.126	3.82163	961.874	5.41683		-38.126	3.33035
-38.125	3.68286	961.875	5.44087		-38.125	3.26251
-38.124	3.57173	961.876	5.32019		-38.124	3.33035
-38.123	3.68286	961.877	5.2476		-38.123	3.36437
-38.122	3.59937	961.878	5.27211		-38.122	3.38713
-38.121	3.59937	961.879	5.12692		-38.121	3.43243
-38.12	3.4606	961.88	5.03029		-38.12	3.44392
-38.119	3.51643	961.881	5.10241		-38.119	3.45541
-38.118	3.48825	961.882	5.05433		-38.118	3.46668
-38.117	3.43295	961.883	5.03029		-38.117	3.47817
-38.116	3.32182	961.884	5.15096		-38.116	3.48944
-38.115	3.18305	961.885	5.10288		-38.115	3.48944
-38.114	2.98898	961.886	5.00625		-38.114	3.4669
-38.113	2.93369	961.887	5.05433		-38.113	3.52346
-38.112	2.96133	961.888	4.8851		-38.112	3.52346
-38.111	2.93369	961.889	4.86059		-38.111	3.55727
-38.11	2.90604	961.89	5.10194		-38.11	3.55727
-38.109	3.07246	961.891	5.05386		-38.109	3.57981
-38.108	3.04481	961.892	5.02934		-38.108	3.546
-38.107	3.10011	961.893	4.98126		-38.107	3.52346
-38.106	3.1554	961.894	4.90867		-38.106	3.52346
-38.105	3.23834	961.895	4.88463		-38.105	3.48944
-38.104	3.26653	961.896	4.86059		-38.104	3.45541
-38.103	3.18305	961.897	4.86059		-38.103	3.41011
-38.102	3.23888	961.898	4.93271		-38.102	3.42138
-38.101	3.26707	961.899	4.90867		-38.101	3.43265
-38.1	3.48879	961.9	4.90867		-38.1	3.39884
-38.099	3.48879	961.901	4.86059		-38.099	3.41033
-38.098	3.51698	961.902	4.83655		-38.098	3.43309
-38.097	3.62811	961.903	4.8125		-38.097	3.39906
-38.096	3.54462	961.904	4.8851		-38.096	3.35377
-38.095	3.46114	961.905	4.95722		-38.095	3.37653
-38.094	3.46114	961.906	4.95722		-38.094	3.35377
-38.093	3.46114	961.907	5.0053		-38.093	3.31974
-38.092	3.35055	961.908	4.93318		-38.092	3.30825
-38.091	3.23943	961.909	4.88463		-38.091	3.31974
-38.09	3.15649	961.91	4.83655		-38.09	3.2972
-38.089	3.04536	961.911	4.73991		-38.089	3.3425
-38.088	2.90658	961.912	4.81203		-38.088	3.31974
-38.087	2.62903	961.913	4.76348		-38.087	3.31974
-38.086	2.5732	961.914	4.66685		-38.086	3.33101
-38.085	2.60084	961.915	4.78752		-38.085	3.34228
-38.084	2.40677	961.916	4.78752		-38.084	3.33101
-38.083	2.35148	961.917	4.76348		-38.083	3.36504
-38.082	2.35148	961.918	4.73944		-38.082	3.43287
-38.081	2.35148	961.919	4.7154		-38.081	3.39884
-38.08	2.37967	961.92	4.69136		-38.08	3.41033
-38.079	2.4908	961.921	4.69136		-38.079	3.4216
-38.078	2.46315	961.922	4.57068		-38.078	3.45563
-38.077	2.35202	961.923	4.42597		-38.077	3.41033
-38.076	2.40731	961.924	4.40192		-38.076	3.45541
-38.075	2.49026	961.925	4.35337		-38.075	3.47817
-38.074	2.43496	961.926	4.30482		-38.074	3.47817
-38.073	2.40731	961.927	4.1601		-38.073	3.5007
-38.072	2.21325	961.928	3.96683		-38.072	3.46668
-38.071	2.29673	961.929	3.8702		-38.071	3.48921
-38.07	2.29673	961.93	3.94279		-38.07	3.44392
-38.069	2.24143	961.931	3.94279		-38.069	3.45541
-38.068	2.1856	961.932	3.89471		-38.068	3.52324
-38.067	2.07447	961.933	3.87067		-38.067	3.52324
-38.066	2.07447	961.934	3.79808		-38.066	3.53451
-38.065	2.24089	961.935	3.8702		-38.065	3.53451
-38.064	2.2127	961.936	4.01491		-38.064	3.53451
-38.063	2.10158	961.937	4.03896		-38.063	3.52302
-38.062	2.18452	961.938	3.9904		-38.062	3.51175
-38.061	2.24035	961.939	3.96636		-38.061	3.48899
-38.06	2.15741	961.94	3.94232		-38.06	3.40989
-38.059	2.18506	961.941	3.84569		-38.059	3.36459
-38.058	2.18506	961.942	3.7976		-38.058	3.34206
-38.057	2.15741	961.943	3.99087		-38.057	3.34206
-38.056	2.12976	961.944	4.13606		-38.056	3.36481
-38.055	2.18506	961.945	4.18461		-38.055	3.36481
-38.054	2.15741	961.946	4.16057		-38.054	3.37608
-38.053	2.15741	961.947	4.01539		-38.053	3.37608
-38.052	2.18506	961.948	4.11202		-38.052	3.38757
-38.051	1.99099	961.949	4.0399		-38.051	3.39884
-38.05	1.99099	961.95	3.89518		-38.05	3.39884
-38.049	2.04628	961.951	4.04037		-38.049	3.39884
-38.048	1.93515	961.952	4.18509		-38.048	3.37608
-38.047	2.10158	961.953	4.08845		-38.047	3.30803
-38.046	2.24035	961.954	3.99229		-38.046	3.20639
-38.045	2.29564	961.955	3.89612		-38.045	3.26295
-38.044	2.18452	961.956	3.87208		-38.044	3.30825
-38.043	2.21216	961.957	3.79949		-38.043	3.29676
-38.042	2.35094	961.958	3.79949		-38.042	3.29676
-38.041	2.43388	961.959	3.92017		-38.041	3.27422
-38.04	2.51736	961.96	4.04084		-38.04	3.22915
-38.039	2.65614	961.961	4.16152		-38.039	3.28571
-38.038	2.76672	961.962	4.16152		-38.038	3.28571
-38.037	2.79491	961.963	4.08892		-38.037	3.27444
-38.036	2.8231	961.964	4.13748		-38.036	3.20661
-38.035	2.90604	961.965	4.23411		-38.035	3.17258
-38.034	2.93369	961.966	4.21007		-38.034	3.15004
-38.033	2.8502	961.967	4.23411		-38.033	3.15004
-38.032	2.82256	961.968	4.25815		-38.032	3.15004
-38.031	2.87785	961.969	4.16152		-38.031	3.18407
-38.03	2.79437	961.97	4.16152		-38.03	3.19534
-38.029	2.8502	961.971	4.21007		-38.029	3.1728
-38.028	2.96133	961.972	4.08939		-38.028	3.16153
-38.027	2.79491	961.973	4.13795		-38.027	3.18407
-38.026	2.79491	961.974	4.13795		-38.026	3.20661
-38.025	2.82256	961.975	3.96919		-38.025	3.16131
-38.024	2.87785	961.976	3.92064		-38.024	3.12728
-38.023	2.96133	961.977	3.87255		-38.023	3.08199
-38.022	2.98898	961.978	3.824		-38.022	3.10452
-38.021	2.98898	961.979	3.824		-38.021	3.0705
-38.02	3.04427	961.98	3.824		-38.02	3.0252
-38.019	3.07246	961.981	3.824		-38.019	3.01393
-38.018	3.10065	961.982	3.84804		-38.018	3.03647
-38.017	3.15594	961.983	3.94468		-38.017	3.03647
-38.016	3.18359	961.984	4.08939		-38.016	3.0252
-38.015	3.23943	961.985	4.11343		-38.015	3.05923
-38.014	3.26761	961.986	4.13748		-38.014	3.01393
-38.013	3.26761	961.987	4.18556		-38.013	3.00266
-38.012	3.29526	961.988	4.137		-38.012	2.95737
-38.011	3.32291	961.989	4.11296		-38.011	2.96863
-38.01	3.23943	961.99	4.137		-38.01	2.93483
-38.009	3.18413	961.991	4.18556		-38.009	2.96863
-38.008	3.21178	961.992	4.23364		-38.008	2.95737
-38.007	2.96187	961.993	4.30576		-38.007	2.95737
-38.006	3.01717	961.994	4.4024		-38.006	3.00266
-38.005	3.10065	961.995	4.42644		-38.005	3.10452
-38.004	3.04481	961.996	4.54711		-38.004	3.17236
-38.003	3.04481	961.997	4.57115		-38.003	3.13833
[truncated: 98,002 more rows]

## Sheet: Fig. 4d
234 A			257A
Time	T		Time	T
0	18		0	18
0.1	18		0.1	18
0.2	18		0.2	18
0.3	18		0.3	18
0.4	18		0.4	18
0.5	18		0.5	18
0.6	18		0.6	18
0.7	18		0.7	18
0.8	18		0.8	18
0.9	18		0.9	18
1	18		1	18
1.1	18		1.1	18
1.2	18		1.2	18
1.3	18		1.3	18
1.4	18		1.4	18
1.5	18		1.5	18
1.6	18		1.6	18
1.7	18		1.7	18
1.8	18		1.8	18
1.9	18		1.9	18
2	18		2	18
2.1	18		2.1	18
2.2	18		2.2	18
2.3	18		2.3	18
2.4	18		2.4	18
2.5	18		2.5	18
2.6	18		2.6	18
2.7	18		2.7	18
2.8	18		2.8	18
2.9	18		2.9	18
3	18		3	18
3.1	18		3.1	18
3.2	18		3.2	18
3.3	18		3.3	18
3.4	18		3.4	18
3.5	18		3.5	18
3.6	18		3.6	18
3.7	18		3.7	18
3.8	18		3.8	18
3.9	18		3.9	18
4	18		4	18
4.1	18		4.1	18
4.2	18		4.2	18
4.3	18		4.3	18
4.4	18		4.4	18
4.5	18		4.5	18
4.6	18		4.6	18
4.7	18		4.7	18
4.8	18		4.8	18
4.9	18		4.9	18
5	18		5	18
5.1	18		5.1	18
5.2	18		5.2	18
5.3	18		5.3	18
5.4	18		5.4	18
5.5	18		5.5	18
5.6	18		5.6	18
5.7	18		5.7	18
5.8	18		5.8	18
5.9	18		5.9	18
6	18		6	18
6.1	18		6.1	18
6.2	18		6.2	18
6.3	18		6.3	18
6.4	18		6.4	18
6.5	18		6.5	18
6.6	18		6.6	18
6.7	18		6.7	18
6.8	18		6.8	18
6.9	18		6.9	18
7	18		7	18
7.1	18		7.1	18
7.2	18		7.2	18
7.3	18		7.3	18
7.4	18		7.4	18
7.5	18		7.5	18
7.6	18		7.6	18
7.7	18		7.7	18
7.8	18		7.8	18
7.9	18		7.9	18
8	18		8	18
8.1	18		8.1	18
8.2	18		8.2	18
8.3	18		8.3	18
8.4	18		8.4	18
8.5	18		8.5	18
8.6	18		8.6	18
8.7	18		8.7	18
8.8	18		8.8	18
8.9	18		8.9	18
9	18		9	18
9.1	18		9.1	18
9.2	18		9.2	18
9.3	18		9.3	18
9.4	18		9.4	18
9.5	18		9.5	18
9.6	18.0708		9.6	18.1974
9.7	18.2111		9.7	18.5888
9.8	18.4198		9.8	19.1711
9.9	18.6959		9.9	19.9413
10	19.0383		10	20.8965
10.1	20.637		10.1	23.0525
10.2	23.4703		10.2	26.3891
10.3	27.5186		10.3	30.8876
10.4	32.7629		10.4	36.5302
10.5	39.1855		10.5	43.2999
10.6	45.5056		10.6	50.0681
10.7	51.7284		10.7	56.8383
10.8	57.8581		10.8	63.613
10.9	63.8985		10.9	70.3945
11	69.8525		11	77.1843
11.1	75.728		11.1	83.8791
11.2	81.5275		11.2	90.4819
11.3	87.2532		11.3	96.9955
11.4	92.9073		11.4	103.423
11.5	98.4919		11.5	109.766
11.6	103.993		11.6	116.017
11.7	109.413		11.7	122.18
11.8	114.753		11.8	128.255
11.9	120.016		11.9	134.246
12	125.203		12	140.154
12.1	130.297		12.1	146.009
12.2	135.299		12.2	151.813
12.3	140.211		12.3	157.567
12.4	145.035		12.4	163.272
12.5	149.773		12.5	168.929
12.6	154.427		12.6	174.528
12.7	159		12.7	180.07
12.8	163.493		12.8	185.556
12.9	167.907		12.9	190.988
13	172.244		13	196.367
13.1	176.515		13.1	201.706
13.2	180.721		13.2	207.008
13.3	184.864		13.3	212.272
13.4	188.945		13.4	217.499
13.5	192.964		13.5	222.691
13.6	196.954		13.6	227.839
13.7	200.917		13.7	232.944
13.8	204.851		13.8	238.007
13.9	208.758		13.9	243.029
14	212.638		14	248.01
14.1	216.445		14.1	252.959
14.2	220.179		14.2	257.877
14.3	223.842		14.3	262.764
14.4	227.436		14.4	267.621
14.5	230.96		14.5	272.448
14.6	234.412		14.6	277.158
14.7	237.793		14.7	281.752
14.8	241.102		14.8	286.233
14.9	244.342		14.9	290.603
15	247.514		15	294.862
15.1	249.545		15.1	297.831
15.2	250.455		15.2	299.531
15.3	250.261		15.3	299.983
15.4	248.981		15.4	299.205
15.5	246.631		15.5	297.217
15.6	244.409		15.6	297.599
15.7	242.31		15.7	300.307
15.8	240.33		15.8	305.299
15.9	238.465		15.9	312.54
16	236.711		16	321.992
16.1	234.941		16.1	332.553
16.2	233.154		16.2	344.21
16.3	231.35		16.3	356.948
16.4	229.529		16.4	370.753
16.5	227.688		16.5	385.611
16.6	225.921		16.6	402.418
16.7	224.224		16.7	421.145
16.8	222.597		16.8	441.763
16.9	221.037		16.9	464.248
17	219.542		17	488.573
17.1	218.07		17.1	513.281
17.2	216.621		17.2	538.372
17.3	215.194		17.3	563.846
17.4	213.787		17.4	589.704
17.5	212.401		17.5	615.942
17.6	211.055		17.6	641.256
17.7	209.75		17.7	665.666
17.8	208.483		17.8	689.19
17.9	207.255		17.9	711.846
18	206.063		18	733.652
18.1	204.86		18.1	754.281
18.2	203.643		18.2	773.752
18.3	202.414		18.3	792.089
18.4	201.173		18.4	809.309
18.5	199.919		18.5	825.43
18.6	198.692		18.6	840.211
18.7	197.492		18.7	853.671
18.8	196.317		18.8	865.831
18.9	195.168		18.9	876.712
19	194.043		19	886.334
19.1	192.932		19.1	894.88
19.2	191.836		19.2	902.365
19.3	190.754		19.3	908.804
19.4	189.686		19.4	914.21
19.5	188.631		19.5	918.599
19.6	187.535		19.6	922.077
19.7	186.397		19.7	924.655
19.8	185.22		19.8	926.344
19.9	184.003		19.9	927.156
20	182.747		20	927.102
20.1	181.51		20.1	925.196
20.2	180.292		20.2	921.464
20.3	179.092		20.3	915.933
20.4	177.91		20.4	908.628
20.5	176.746		20.5	899.573
20.6	175.598		20.6	890.711
20.7	174.467		20.7	882.031
20.8	173.352		20.8	873.526
20.9	172.253		20.9	865.186
21	171.169		21	857.006
21.1	170.1		21.1	848.997
21.2	169.046		21.2	841.151
21.3	168.006		21.3	833.464
21.4	166.981		21.4	825.931
21.5	165.969		21.5	818.546
21.6	164.971		21.6	811.3
21.7	163.986		21.7	804.189
21.8	163.014		21.8	797.209
21.9	162.054		21.9	790.355
22	161.107		22	783.624
22.1	160.172		22.1	777.013
22.2	159.249		22.2	770.521
22.3	158.338		22.3	764.143
22.4	157.438		22.4	757.876
22.5	156.55		22.5	751.716
22.6	155.672		22.6	745.663
22.7	154.805		22.7	739.713
22.8	153.949		22.8	733.864
22.9	153.103		22.9	728.112
23	152.268		23	722.456
23.1	151.442		23.1	716.891
23.2	150.627		23.2	711.414
23.3	149.82		23.3	706.024
23.4	149.024		23.4	700.718
23.5	148.237		23.5	695.495
23.6	147.458		23.6	690.35
23.7	146.689		23.7	685.283
23.8	145.929		23.8	680.291
23.9	145.177		23.9	675.372
24	144.434		24	670.526
24.1	143.699		24.1	665.75
24.2	142.972		24.2	661.043
24.3	142.254		24.3	656.404
24.4	141.543		24.4	651.831
24.5	140.84		24.5	647.322
24.6	140.145		24.6	642.877
24.7	139.458		24.7	638.494
24.8	138.777		24.8	634.172
24.9	138.105		24.9	629.91
25	137.439		25	625.705
25.1	136.78		25.1	621.559
25.2	136.129		25.2	617.47
25.3	135.484		25.3	613.438
25.4	134.846		25.4	609.46
25.5	134.215		25.5	605.537
25.6	133.59		25.6	601.662
25.7	132.971		25.7	597.836
25.8	132.359		25.8	594.058
25.9	131.753		25.9	590.326
26	131.154		26	586.64
26.1	130.56		26.1	583.002
26.2	129.972		26.2	579.411
26.3	129.39		26.3	575.867
26.4	128.814		26.4	572.368
26.5	128.244		26.5	568.913
26.6	127.679		26.6	565.5
26.7	127.12		26.7	562.127
26.8	126.566		26.8	558.793
26.9	126.018		26.9	555.498
27	125.474		27	552.241
27.1	124.936		27.1	549.022
27.2	124.403		27.2	545.84
27.3	123.876		27.3	542.696
27.4	123.353		27.4	539.588
27.5	122.835		27.5	536.515
27.6	122.322		27.6	533.477
27.7	121.814		27.7	530.474
27.8	121.31		27.8	527.505
27.9	120.811		27.9	524.57
28	120.317		28	521.667
28.1	119.827		28.1	518.797
28.2	119.342		28.2	515.959
28.3	118.861		28.3	513.153
28.4	118.384		28.4	510.377
28.5	117.912		28.5	507.633
28.6	117.444		28.6	504.918
28.7	116.98		28.7	502.232
28.8	116.52		28.8	499.575
28.9	116.064		28.9	496.946
29	115.613		29	494.345
29.1	115.165		29.1	491.771
29.2	114.721		29.2	489.224
29.3	114.281		29.3	486.702
29.4	113.844		29.4	484.206
29.5	113.412		29.5	481.735
29.6	112.983		29.6	479.289
29.7	112.558		29.7	476.869
29.8	112.137		29.8	474.474
29.9	111.719		29.9	472.104
30	111.305		30	469.735

## Sheet: Fig. 4f
First waveform			Second waveform
Time	Voltage		Time	Voltage
0	-1004.53		1000	-997.642
0.004	-1002.38		1000	-996.803
0.008	-1003.1		1000.01	-999.893
0.012	-1004.49		1000.01	-1001.19
0.016	-1008.5		1000.02	-1001.1
0.02	-1014.89		1000.02	-1005.66
0.024	-1015.56		1000.02	-1005.44
0.028	-1016.7		1000.03	-1000.91
0.032	-1016.28		1000.03	-999.362
0.036	-1014.98		1000.04	-998.948
0.04	-1016.27		1000.04	-1001.33
0.044	-1012.97		1000.04	-1002.09
0.048	-1012.44		1000.05	-1003.95
0.052	-1013.1		1000.05	-999.341
0.056	-1013.52		1000.06	-997.865
0.06	-1014.43		1000.06	-998.3
0.064	-1010.8		1000.06	-996.888
0.068	-1009.94		1000.07	-994.074
0.072	-1008.06		1000.07	-997.822
0.076	-1008.37		1000.08	-1000.36
0.08	-1008.39		1000.08	-1004.46
0.084	-1006.94		1000.08	-1005.8
0.088	-1008.34		1000.09	-1007.03
0.092	-1009.26		1000.09	-1006.94
0.096	-1008.8		1000.1	-1007.54
0.1	-1010.93		1000.1	-1005.66
0.104	-1010.78		1000.1	-1006.49
0.108	-1009.85		1000.11	-1005.13
0.112	-1008.47		1000.11	-1005.46
0.116	-1008.04		1000.12	-1002.72
0.12	-1007.45		1000.12	-998.672
0.124	-1004.52		1000.12	-996.293
0.128	-1004.07		1000.13	-996.07
0.132	-1002.53		1000.13	-995.932
0.136	-1003.63		1000.14	-994.743
0.14	-1003.77		1000.14	-995.752
0.144	-1001.89		1000.14	-998.194
0.148	-998.997		1000.15	-1002.25
0.152	-998.676		1000.15	-1002.72
0.156	-998.444		1000.16	-1001.04
0.16	-1000.6		1000.16	-999.596
0.164	-1001.91		1000.16	-1001.18
0.168	-1003.28		1000.17	-999.086
0.172	-1004.2		1000.17	-997.918
0.176	-1008.05		1000.18	-996.325
0.18	-1007.13		1000.18	-996.824
0.184	-1004.53		1000.18	-996.548
0.188	-1004.52		1000.19	-999.054
0.192	-1005.58		1000.19	-998.47
0.196	-1004.22		1000.2	-1000.22
0.2	-1007.13		1000.2	-1001.05
0.204	-1008.02		1000.2	-1001.91
0.208	-1007.67		1000.21	-1004.29
0.212	-1008		1000.21	-1005.38
0.216	-1009.41		1000.22	-1006.53
0.22	-1006.28		1000.22	-1007.7
0.224	-1003.32		1000.22	-1008.3
0.228	-1005.62		1000.23	-1007.97
0.232	-1007.87		1000.23	-1004.26
0.236	-1005.31		1000.24	-1001.98
0.24	-1006.15		1000.24	-996.835
0.244	-1005.29		1000.24	-996.952
0.248	-1006.79		1000.25	-1000.13
0.252	-1006.56		1000.25	-1000.99
0.256	-1008.29		1000.26	-1002.72
0.26	-1006.39		1000.26	-1004.11
0.264	-1006.64		1000.26	-1004.3
0.268	-1007.79		1000.27	-1004.23
0.272	-1006.68		1000.27	-1000.01
0.276	-1002.37		1000.28	-1000.17
0.28	-1002.33		1000.28	-1000.66
0.284	-1001.6		1000.28	-1003.13
0.288	-1004.28		1000.29	-1005.8
0.292	-1005.15		1000.29	-1007.01
0.296	-1008.91		1000.3	-1006.45
0.3	-1007.68		1000.3	-1004.89
0.304	-1007.19		1000.3	-1004.81
0.308	-1005.01		1000.31	-1003.72
0.312	-1002.73		1000.31	-1001.83
0.316	-1001.06		1000.32	-1000.14
0.32	-1001.11		1000.32	-1000.31
0.324	-1002.54		1000.32	-999.341
0.328	-1006.97		1000.33	-999.065
0.332	-1009.1		1000.33	-1001.1
0.336	-1009.67		1000.34	-1002.57
0.34	-1005.5		1000.34	-1001.28
0.344	-1002.85		1000.34	-1002.74
0.348	-1000.27		1000.35	-1002.7
0.352	-998.245		1000.35	-999.532
0.356	-994.808		1000.36	-997.175
0.36	-995.272		1000.36	-997.345
0.364	-998.455		1000.36	-997.653
0.368	-1000.88		1000.37	-1000.67
0.372	-1002.61		1000.37	-1003.53
0.376	-1003.52		1000.38	-1001.59
0.38	-1005.06		1000.38	-998.566
0.384	-1005.45		1000.38	-1000.67
0.388	-1005.29		1000.39	-1000.51
0.392	-1004.57		1000.39	-996.739
0.396	-1001.49		1000.4	-998.088
0.4	-999.969		1000.4	-997.844
0.404	-1002.47		1000.4	-1000.7
0.408	-1002.27		1000.41	-1005.97
0.412	-1005.26		1000.41	-1006.99
0.416	-1008.55		1000.42	-1005.45
0.42	-1010.33		1000.42	-1007
0.424	-1008.51		1000.42	-1009.25
0.428	-1007.49		1000.43	-1007.02
0.432	-1006.91		1000.43	-1007.46
0.436	-1005.96		1000.44	-1005.61
0.44	-1005.53		1000.44	-1002.43
0.444	-1007.95		1000.44	-1005.79
0.448	-1007.84		1000.45	-1005.52
0.452	-1009.2		1000.45	-1005.3
0.456	-1008.76		1000.46	-1005.19
0.46	-1005.9		1000.46	-1007.32
0.464	-1003.52		1000.46	-1005.46
0.468	-1002.3		1000.47	-1002.52
0.472	-1003.47		1000.47	-1003.11
0.476	-1005.93		1000.48	-1001.17
0.48	-1006.87		1000.48	-1002.32
0.484	-1008.09		1000.48	-1004.33
0.488	-1009.11		1000.49	-1003.16
0.492	-1006.93		1000.49	-1001.9
0.496	-1006.74		1000.5	-1001.63
0.5	-1004.06		1000.5	-1002.55
0.504	-1001.32		1000.5	-1000.3
0.508	-998.742		1000.51	-997.95
0.512	-997.56		1000.51	-999.266
0.516	-997.703		1000.52	-1000.24
0.52	-996.488		1000.52	-1000.71
0.524	-996.322		1000.52	-1000.74
0.528	-998.798		1000.53	-1002.62
0.532	-996.731		1000.53	-1000.97
0.536	-999.936		1000.54	-1001.06
0.54	-997.527		1000.54	-998.927
0.544	-995.393		1000.54	-997.737
0.548	-995.029		1000.55	-997.461
0.552	-996.897		1000.55	-998.959
0.556	-999.273		1000.56	-999.054
0.56	-1000.75		1000.56	-999.373
0.564	-1002.63		1000.56	-1001.46
0.568	-1006.31		1000.57	-1003.61
0.572	-1001.9		1000.57	-1002.36
0.576	-1004.06		1000.58	-1002.58
0.58	-1003.54		1000.58	-998.406
0.584	-1002.32		1000.58	-998.396
0.588	-1001.84		1000.59	-998.162
0.592	-1003.41		1000.59	-997.44
0.596	-1003.84		1000.6	-994.913
0.6	-1003.82		1000.6	-994.127
0.604	-1004.92		1000.6	-997.153
0.608	-1005.94		1000.61	-999.744
0.612	-1001.87		1000.61	-1000.83
0.616	-1004.04		1000.62	-1004.71
0.62	-1003.09		1000.62	-1005.53
0.624	-1001.9		1000.62	-1007.01
0.628	-1001.06		1000.63	-1006.54
0.632	-1000.67		1000.63	-1006.2
0.636	-1002.8		1000.64	-1004.23
0.64	-1002.58		1000.64	-1003.99
0.644	-1004.03		1000.64	-1004.87
0.648	-1004.45		1000.65	-1003.91
0.652	-1003.41		1000.65	-1004.25
0.656	-1004.68		1000.66	-1003.03
0.66	-1006.04		1000.66	-1001.03
0.664	-1004.61		1000.66	-1002.55
0.668	-1003.34		1000.67	-1001.92
0.672	-1003.82		1000.67	-1001.97
0.676	-1002.77		1000.68	-1002.71
0.68	-999.792		1000.68	-1003.23
0.684	-998.665		1000.68	-1004.96
0.688	-1000.17		1000.69	-1002.26
0.692	-1002		1000.69	-1004.73
0.696	-1004.49		1000.7	-1003.62
0.7	-1007.63		1000.7	-1002.2
0.704	-1007.47		1000.7	-1004.06
0.708	-1008.59		1000.71	-1001.61
0.712	-1009.1		1000.71	-997.568
0.716	-1004.9		1000.72	-997.992
0.72	-1004.07		1000.72	-996.293
0.724	-1003.62		1000.72	-995.752
0.728	-1005.04		1000.73	-993.745
0.732	-1007.02		1000.73	-997.759
0.736	-1009.42		1000.74	-1000.02
0.74	-1010.26		1000.74	-1001.26
0.744	-1011.27		1000.74	-1004.45
0.748	-1011.33		1000.75	-1005.53
0.752	-1008.56		1000.75	-1006.1
0.756	-1006.04		1000.76	-1007.79
0.76	-1002.4		1000.76	-1003.13
0.764	-998.787		1000.76	-999.808
0.768	-1000.78		1000.77	-1000.4
0.772	-1001.9		1000.77	-1000.01
0.776	-1003.79		1000.78	-1001.7
0.78	-1004.12		1000.78	-1004.58
0.784	-1004.3		1000.78	-1006.05
0.788	-1005.04		1000.79	-1008.33
0.792	-1003.55		1000.79	-1011.6
0.796	-1001.44		1000.8	-1010.59
0.8	-998.201		1000.8	-1005.93
0.804	-998.908		1000.8	-1001.4
0.808	-1000.61		1000.81	-1002.57
0.812	-998.134		1000.81	-1000.71
0.816	-999.859		1000.82	-1000.84
0.82	-1002.08		1000.82	-1002.78
0.824	-1003.09		1000.82	-1000.88
0.828	-1001.39		1000.83	-1004.92
0.832	-1001.49		1000.83	-1004.63
0.836	-1000.26		1000.84	-1004.24
0.84	-1001.48		1000.84	-1003.7
0.844	-1001.89		1000.84	-1001.51
0.848	-1001.95		1000.85	-1004.37
0.852	-1004.89		1000.85	-1002.81
0.856	-1007.62		1000.86	-1002.77
0.86	-1008.77		1000.86	-1002.62
0.864	-1009.42		1000.86	-1001.51
0.868	-1006.84		1000.87	-1003.09
0.872	-1007.14		1000.87	-1000.47
0.876	-1005.53		1000.88	-1000.17
0.88	-1004.09		1000.88	-999.15
0.884	-1001.64		1000.88	-999.213
0.888	-1002.98		1000.89	-1000.85
0.892	-1007.61		1000.89	-998.704
0.896	-1009.12		1000.9	-999.309
0.9	-1008.33		1000.9	-998.067
0.904	-1004.38		1000.9	-999.574
0.908	-1002.09		1000.91	-1000.18
0.912	-1000.63		1000.91	-998.746
0.916	-1001.58		1000.92	-996.06
0.92	-1001.24		1000.92	-997.578
0.924	-1002.3		1000.92	-997.079
0.928	-1004.88		1000.93	-997.249
0.932	-1008.1		1000.93	-998.99
0.936	-1010.38		1000.94	-1000.08
0.94	-1007.98		1000.94	-1003.01
0.944	-1001.69		1000.94	-1005.96
0.948	-1001.32		1000.95	-1006.04
0.952	-998.112		1000.95	-1004.59
0.956	-999.096		1000.96	-1003.49
0.96	-998.278		1000.96	-1001.26
0.964	-998.577		1000.96	-997.514
0.968	-999.207		1000.97	-996.941
0.972	-997.184		1000.97	-999.85
0.976	-999.405		1000.98	-999.904
0.98	-1000.34		1000.98	-1002.88
0.984	-998.997		1000.98	-1000.83
0.988	-1000.17		1000.99	-997.886
0.992	-999.151		1000.99	-1001.78
0.996	-1000.94		1001	-1003.65
1	-1000.36		1001	-1001.28
1.004	-1000.67		1001	-1002.27
1.008	-1001.65		1001.01	-1002.12
1.012	-1000.79		1001.01	-1003.26
1.016	-1004.77		1001.02	-1001.46
1.02	-1005.32		1001.02	-1001.89
1.024	-1004.43		1001.02	-1000.08
1.028	-1003.12		1001.03	-996.835
1.032	-1001.3		1001.03	-1002.46
1.036	-998.963		1001.04	-1001.83
1.04	-997.814		1001.04	-1000.68
1.044	-996.764		1001.04	-997.323
1.048	-996.631		1001.05	-995.136
1.052	-999.394		1001.05	-992.662
1.056	-1002.64		1001.06	-993.628
1.06	-1005.45		1001.06	-996.792
1.064	-1006.3		1001.06	-997.281
1.068	-1006.88		1001.07	-998.13
1.072	-1006.45		1001.07	-1004.97
1.076	-1007.98		1001.08	-1005.5
1.08	-1009.76		1001.08	-1007.08
1.084	-1009.28		1001.08	-1004.98
1.088	-1008.04		1001.09	-1004.85
1.092	-1006.4		1001.09	-1002.41
1.096	-1004.19		1001.1	-1002.28
1.1	-1002.81		1001.1	-1001.31
1.104	-1001.44		1001.1	-995.37
1.108	-1000.19		1001.11	-996.591
1.112	-998.3		1001.11	-996.644
1.116	-1001.67		1001.12	-996.676
1.12	-1002.43		1001.12	-999.351
1.124	-1004.48		1001.12	-1001.22
1.128	-1004.58		1001.13	-1002.57
1.132	-1002.62		1001.13	-1001.29
1.136	-1001.62		1001.14	-1001.06
1.14	-1001.26		1001.14	-997.196
1.144	-1003.75		1001.14	-993.32
1.148	-1004.45		1001.15	-995.263
1.152	-1004.53		1001.15	-994.488
1.156	-1007.42		1001.16	-998.566
1.16	-1009.38		1001.16	-1001.56
1.164	-1009.22		1001.16	-1003.1
1.168	-1007.09		1001.17	-1003.95
1.172	-1005.24		1001.17	-1001.41
1.176	-1003.86		1001.18	-999.691
1.18	-1003.15		1001.18	-997.026
1.184	-1003.84		1001.18	-996.792
1.188	-1003.14		1001.19	-996.633
1.192	-1004.73		1001.19	-997.313
1.196	-1008.29		1001.2	-1001.22
1.2	-1011.23		1001.2	-1002.49
1.204	-1009.83		1001.2	-1001.14
1.208	-1008.07		1001.21	-999.925
1.212	-1006.3		1001.21	-1000.17
1.216	-1005.53		1001.22	-1003.95
1.22	-1004.14		1001.22	-1003.43
1.224	-1003.42		1001.22	-1001.41
1.228	-1003.56		1001.23	-999.627
1.232	-1005.11		1001.23	-997.727
1.236	-1005.41		1001.24	-996.601
1.24	-1004.87		1001.24	-995.561
1.244	-1003.59		1001.24	-995.232
1.248	-1000.99		1001.25	-996.092
1.252	-997.538		1001.25	-998.852
1.256	-998.057		1001.26	-1003.9
1.26	-998.952		1001.26	-1003.87
1.264	-1001.13		1001.26	-1006.52
1.268	-1003.8		1001.27	-1008.82
1.272	-1003.17		1001.27	-1006.37
1.276	-1003.23		1001.28	-1002.36
1.28	-1001.77		1001.28	-1002.26
1.284	-1001.38		1001.28	-1003.29
1.288	-1001.86		1001.29	-1002.18
1.292	-999.317		1001.29	-1000.26
1.296	-999.582		1001.3	-1000.66
1.3	-998.886		1001.3	-1000.49
1.304	-997.449		1001.3	-1003.11
1.308	-996.675		1001.31	-1005.84
1.312	-995.161		1001.31	-1002.71
1.316	-994.697		1001.32	-1001.66
1.32	-996.068		1001.32	-1001.85
1.324	-999.56		1001.32	-1002.45
1.328	-1003.67		1001.33	-1001.55
1.332	-1004.39		1001.33	-999.521
1.336	-1003.33		1001.34	-998.194
1.34	-1001.59		1001.34	-998.152
1.344	-999.361		1001.34	-998.736
1.348	-998.422		1001.35	-999.564
1.352	-996.576		1001.35	-1002.13
1.356	-997.814		1001.36	-1003.38
1.36	-998.355		1001.36	-1001.21
1.364	-1002.7		1001.36	-1002.72
1.368	-1004.35		1001.37	-1001.75
1.372	-1004.99		1001.37	-1001.28
1.376	-1003.19		1001.38	-998.927
1.38	-1002.63		1001.38	-997.95
1.384	-1001.34		1001.38	-998.523
1.388	-1002.69		1001.39	-1001.31
1.392	-1001.28		1001.39	-1005.16
1.396	-1002.33		1001.4	-1004.23
1.4	-1003.22		1001.4	-1002.23
1.404	-1005.34		1001.4	-1004.27
1.408	-1003.52		1001.41	-1003.23
1.412	-1005.8		1001.41	-1003.22
1.416	-1006.6		1001.42	-1001.43
1.42	-1004.32		1001.42	-1002.57
1.424	-1002.49		1001.42	-1004.72
1.428	-1003		1001.43	-1005.9
1.432	-1001.14		1001.43	-1006.01
1.436	-1001.8		1001.44	-1004.46
1.44	-1004.99		1001.44	-1002.11
1.444	-1004.19		1001.44	-1001.76
1.448	-1003.62		1001.45	-1001.69
1.452	-1007.07		1001.45	-999.511
1.456	-1008.33		1001.46	-999.097
1.46	-1007.66		1001.46	-999.585
1.464	-1004.89		1001.46	-1000.5
1.468	-1005.32		1001.47	-999.627
1.472	-1003.17		1001.47	-1001.95
1.476	-999.991		1001.48	-1002.1
1.48	-1002.06		1001.48	-998.587
1.484	-1001.15		1001.48	-997.1
1.488	-1002.06		1001.49	-996.676
1.492	-1004.6		1001.49	-994.414
1.496	-1004.32		1001.5	-996.538
1.5	-1004.43		1001.5	-996.07
1.504	-1001.91		1001.5	-996.4
1.508	-1002.65		1001.51	-996.665
1.512	-999.461		1001.51	-999.946
1.516	-998.3		1001.52	-998.375
1.52	-1001.79		1001.52	-993.363
1.524	-1003.37		1001.52	-994.775
1.528	-1003.96		1001.53	-995.423
1.532	-1002.08		1001.53	-996.378
1.536	-998.532		1001.54	-999.373
1.54	-995.427		1001.54	-998.821
1.544	-995.062		1001.54	-998.555
1.548	-993.846		1001.55	-998.778
1.552	-992.995		1001.55	-999.012
1.556	-996.897		1001.56	-995.04
1.56	-999.262		1001.56	-992.237
1.564	-1001.38		1001.56	-995.391
1.568	-1003.12		1001.57	-998.332
1.572	-1006.31		1001.57	-998.757
1.576	-1004.39		1001.58	-999.766
1.58	-999.494		1001.58	-1001.54
1.584	-998.731		1001.58	-1000.04
1.588	-997.184		1001.59	-998.268
1.592	-995.25		1001.59	-996.208
1.596	-996.952		1001.6	-993.437
1.6	-994.708		1001.6	-995.295
1.604	-996.609		1001.6	-999.489
1.608	-998.875		1001.61	-1006.96
1.612	-1002.91		1001.61	-1007.9
1.616	-1001.86		1001.62	-1009.21
1.62	-999.383		1001.62	-1007.56
1.624	-1001.28		1001.62	-1001.81
1.628	-1002.38		1001.63	-999.224
1.632	-1002.35		1001.63	-997.578
1.636	-1003.66		1001.64	-994.149
1.64	-1003.01		1001.64	-993.979
1.644	-1005.56		1001.64	-993.448
1.648	-1006.21		1001.65	-997.568
1.652	-1008.06		1001.65	-998.162
1.656	-1008.12		1001.66	-999.415
1.66	-1006.17		1001.66	-998.799
1.664	-1005.53		1001.66	-999.659
1.668	-1004.4		1001.67	-1001.74
1.672	-1002.91		1001.67	-1002.45
1.676	-999.405		1001.68	-1001.45
1.68	-997.427		1001.68	-1002.75
1.684	-994.034		1001.68	-1001.74
1.688	-991.171		1001.69	-1002.47
1.692	-989.745		1001.69	-1000.18
1.696	-988.463		1001.7	-999.383
1.7	-990.42		1001.7	-998.353
1.704	-991.624		1001.7	-999.755
1.708	-994.984		1001.71	-998.969
1.712	-996.974		1001.71	-999.001
1.716	-999.24		1001.72	-998.64
1.72	-1003.03		1001.72	-998.576
1.724	-1004.1		1001.72	-998.884
1.728	-1004.14		1001.73	-999.638
1.732	-1004.73		1001.73	-996.134
1.736	-1004.38		1001.74	-995.954
1.74	-1005.26		1001.74	-998.884
1.744	-1002.78		1001.74	-1002.72
1.748	-1004.18		1001.75	-1004.28
1.752	-1004.08		1001.75	-1005.54
1.756	-1005		1001.76	-1005.05
1.76	-1005.86		1001.76	-1003.87
1.764	-1004.99		1001.76	-1004.8
1.768	-1002.28		1001.77	-1003.41
1.772	-999.748		1001.77	-1000.74
1.776	-998.908		1001.78	-999.978
1.78	-995.592		1001.78	-1000.11
1.784	-994.222		1001.78	-998.64
1.788	-995.117		1001.79	-1001.6
1.792	-995.183		1001.79	-1001.33
1.796	-998.775		1001.8	-1000.22
1.8	-1001.87		1001.8	-1000.56
1.804	-1003.46		1001.8	-1004.14
1.808	-1004.45		1001.81	-1004.43
1.812	-1004.31		1001.81	-1005.73
1.816	-1005.25		1001.82	-1006.12
1.82	-1003.24		1001.82	-1006.88
1.824	-1001.47		1001.82	-1010.2
1.828	-1000.16		1001.83	-1011.98
1.832	-999.405		1001.83	-1009.13
1.836	-1001.05		1001.84	-1006.74
1.84	-1000.72		1001.84	-1006.18
1.844	-1000		1001.84	-1005.92
1.848	-998.499		1001.85	-1003.57
1.852	-996.521		1001.85	-1004.09
1.856	-998.444		1001.86	-1001.95
1.86	-1001.14		1001.86	-1003.62
1.864	-1002.49		1001.86	-1005.26
1.868	-1005.97		1001.87	-1005.2
1.872	-1007.37		1001.87	-1009.07
1.876	-1009.97		1001.88	-1008.22
1.88	-1010.35		1001.88	-1008.25
1.884	-1009.8		1001.88	-1007.17
1.888	-1006.11		1001.89	-1005.29
1.892	-1003.4		1001.89	-1002.17
1.896	-1004.94		1001.9	-998.088
1.9	-1003.1		1001.9	-995.858
1.904	-1005.24		1001.9	-992.747
1.908	-1005.38		1001.91	-991.866
1.912	-1003.27		1001.91	-994.977
1.916	-1005.21		1001.92	-994.287
1.92	-1003.51		1001.92	-997.918
1.924	-1001.88		1001.92	-998.959
1.928	-997.858		1001.93	-1001.04
1.932	-995.57		1001.93	-1000.22
1.936	-994.155		1001.94	-1001.51
1.94	-992.221		1001.94	-999.606
1.944	-995.382		1001.94	-997.376
1.948	-993.47		1001.95	-997.95
1.952	-991.37		1001.95	-1000.64
1.956	-996.764		1001.96	-1002.47
1.96	-998.333		1001.96	-1003.4
1.964	-1001.55		1001.96	-1001.51
1.968	-1000.51		1001.97	-1001.88
1.972	-1001.39		1001.97	-1000.26
1.976	-1000.2		1001.98	-998.767
1.98	-1001.42		1001.98	-997.483
1.984	-1002.82		1001.98	-997.653
1.988	-1001.01		1001.99	-1001.32
1.992	-997.305		1001.99	-1004.17
1.996	-998.355		1002	-1003.55
2	-996.687		1002	-1001.07
2.004	-995.393		1002	-996.198
2.008	-994.255		1002.01	-992.333
2.012	-996.543		1002.01	-990.549
2.016	-995.272		1002.02	-987.778
2.02	-1000.32		1002.02	-989.307
2.024	-1005.09		1002.02	-989.784
2.028	-1006.05		1002.03	-993.639
2.032	-1004.28		1002.03	-996.357
2.036	-1005.05		1002.04	-996.113
2.04	-1004.16		1002.04	-997.015
2.044	-1002.89		1002.04	-993.671
2.048	-1003.65		1002.05	-990.963
2.052	-1001.09		1002.05	-993.957
2.056	-998.787		1002.06	-994.573
2.06	-1002.83		1002.06	-996.846
2.064	-1003.85		1002.06	-998.353
2.068	-1001.45		1002.07	-1001.86
2.072	-1000.63		1002.07	-1004.46
2.076	-1000.71		1002.08	-1003.26
2.08	-999.306		1002.08	-1002.77
2.084	-999.803		1002.08	-1000.19
2.088	-1001.38		1002.09	-1000.39
2.092	-997.361		1002.09	-999.776
2.096	-999.339		1002.1	-999.32
2.1	-1001.35		1002.1	-996.336
2.104	-1001		1002.1	-996.899
2.108	-999.251		1002.11	-996.697
2.112	-999.803		1002.11	-997.95
2.116	-1000.64		1002.12	-993.851
2.12	-1000.27		1002.12	-994.371
2.124	-1001.41		1002.12	-996.325
2.128	-1002.38		1002.13	-1000.75
2.132	-998.09		1002.13	-999.574
2.136	-997.051		1002.14	-1003.52
2.14	-995.769		1002.14	-1002.41
2.144	-995.327		1002.14	-1004.37
2.148	-994.133		1002.15	-1004.23
2.152	-996.278		1002.15	-1006.15
2.156	-1001.04		1002.16	-1003.68
2.16	-1002.31		1002.16	-1005.3
2.164	-1005.95		1002.16	-1003.84
2.168	-1008.82		1002.17	-1001.19
2.172	-1008.31		1002.17	-996.569
2.176	-1006.32		1002.18	-997.164
2.18	-1004.68		1002.18	-997.865
2.184	-1002.48		1002.18	-999.723
2.188	-999.229		1002.19	-1000.57
2.192	-997.659		1002.19	-1000.76
2.196	-996.112		1002.2	-998.884
2.2	-995.78		1002.2	-998.566
2.204	-998.466		1002.2	-996.707
2.208	-999.892		1002.21	-991.961
2.212	-1001.54		1002.21	-990.496
2.216	-1001.68		1002.22	-993.108
2.22	-1002.11		1002.22	-995.423
2.224	-1002.53		1002.22	-996.591
2.228	-1003.12		1002.23	-996.591
2.232	-1003.44		1002.23	-993.49
2.236	-1004.18		1002.24	-990.761
2.24	-1004.37		1002.24	-990.91
2.244	-1002.63		1002.24	-994.01
2.248	-1001.96		1002.25	-993.129
2.252	-1001.84		1002.25	-994.51
2.256	-1001.76		1002.26	-997.387
2.26	-1004.29		1002.26	-998.003
2.264	-1002.46		1002.26	-999.989
2.268	-1004.78		1002.27	-998.746
2.272	-1002.59		1002.27	-996.761
2.276	-1003.58		1002.28	-994.202
2.28	-1002.12		1002.28	-993.299
2.284	-1000.8		1002.28	-995.985
2.288	-1000.82		1002.29	-994.669
2.292	-1001.41		1002.29	-997.196
2.296	-1001.88		1002.3	-996.962
2.3	-1003.58		1002.3	-998.767
2.304	-999.516		1002.3	-1000.86
2.308	-997.98		1002.31	-999.203
2.312	-994.476		1002.31	-997.939
2.316	-995.404		1002.32	-995.646
2.32	-995.404		1002.32	-993.947
2.324	-996.465		1002.32	-993.628
2.328	-997.294		1002.33	-993.342
2.332	-999.693		1002.33	-996.718
2.336	-999.063		1002.34	-995.019
2.34	-998.599		1002.34	-998.321
2.344	-998.477		1002.34	-1001.34
2.348	-997.98		1002.35	-1001.06
2.352	-999.118		1002.35	-1002.63
2.356	-998.809		1002.36	-1003.91
2.36	-996.477		1002.36	-1004.88
2.364	-996.432		1002.36	-1003.84
2.368	-995.769		1002.37	-1001.78
2.372	-996.687		1002.37	-1001.51
2.376	-993.901		1002.38	-996.495
2.38	-993.813		1002.38	-993.681
2.384	-993.249		1002.38	-994.796
2.388	-994.111		1002.39	-992.46
2.392	-996.764		1002.39	-994.966
2.396	-998.588		1002.4	-994.478
2.4	-996.775		1002.4	-996.081
2.404	-998.322		1002.4	-995.253
2.408	-1000.02		1002.41	-993.989
2.412	-1001.16		1002.41	-997.26
2.416	-999.317		1002.42	-996.123
2.42	-1000.94		1002.42	-995.964
2.424	-1002.69		1002.42	-998.916
2.428	-1006.14		1002.43	-998.152
2.432	-1008.12		1002.43	-999.033
2.436	-1009.71		1002.44	-995.72
2.44	-1008.58		1002.44	-994.18
2.444	-1009.52		1002.44	-992.301
2.448	-1007.07		1002.45	-992.949
2.452	-1002.56		1002.45	-996.23
2.456	-996.421		1002.46	-996.007
2.46	-993.901		1002.46	-996.017
2.464	-994.819		1002.46	-995.423
2.468	-994.874		1002.47	-995.285
2.472	-996.057		1002.47	-997.578
2.476	-998.19		1002.48	-996.612
2.48	-999.405		1002.48	-996.325
2.484	-1002.3		1002.48	-995.508
2.488	-1000.27		1002.49	-994.679
2.492	-999.273		1002.49	-992.524
2.496	-995.714		1002.5	-992.184
2.5	-994.001		1002.5	-993.044
2.504	-995.349		1002.5	-991.547
2.508	-996.565		1002.51	-993.182
2.512	-998.444		1002.51	-995.115
2.516	-998.179		1002.52	-994.478
2.52	-1000.33		1002.52	-996.697
2.524	-1001.7		1002.52	-995.688
2.528	-1003.37		1002.53	-996.697
2.532	-1001.45		1002.53	-995.295
2.536	-1002.11		1002.54	-998.035
2.54	-1001.34		1002.54	-999.458
2.544	-1000.95		1002.54	-1000.4
2.548	-1000.55		1002.55	-1000.56
2.552	-1000.04		1002.55	-997.822
2.556	-1000.18		1002.56	-996.495
2.56	-1003.57		1002.56	-997.366
2.564	-1004.21		1002.56	-996.219
2.568	-1006.49		1002.57	-999.277
2.572	-1004.29		1002.57	-998.948
2.576	-1008.4		1002.58	-998.789
2.58	-1004.77		1002.58	-998.619
2.584	-1003.96		1002.58	-999.681
2.588	-1000.8		1002.59	-999.659
2.592	-999.593		1002.59	-998.343
2.596	-1000.64		1002.6	-1000.32
2.6	-999.494		1002.6	-1000.3
2.604	-998.267		1002.6	-1002.11
2.608	-999.45		1002.61	-1004.9
2.612	-1000.25		1002.61	-1005.13
2.616	-1000.48		1002.62	-1002.3
2.62	-999.439		1002.62	-1002.1
2.624	-998.643		1002.62	-998.799
2.628	-995.029		1002.63	-994.371
2.632	-995.393		1002.63	-989.721
2.636	-994.664		1002.64	-988.34
2.64	-993.713		1002.64	-985.75
2.644	-993.039		1002.64	-985.335
2.648	-995.758		1002.65	-986.44
2.652	-997.958		1002.65	-989.137
2.656	-1000.91		1002.66	-992.917
2.66	-1002.02		1002.66	-996.538
2.664	-999.218		1002.66	-997.589
2.668	-998.455		1002.67	-995.762
2.672	-997.25		1002.67	-993.565
2.676	-995.316		1002.68	-992.333
2.68	-994.266		1002.68	-989.848
2.684	-992.299		1002.68	-990.114
2.688	-994.299		1002.69	-991.781
2.692	-996.377		1002.69	-993.915
2.696	-1000.11		1002.7	-998.152
2.7	-1002.85		1002.7	-997.005
2.704	-1003.37		1002.7	-997.865
2.708	-1005.97		1002.71	-994.478
2.712	-1006.62		1002.71	-992.014
2.716	-1005.22		1002.72	-992.577
2.72	-1003.95		1002.72	-991.473
2.724	-1002.41		1002.72	-992.673
2.728	-1000.53		1002.73	-991.685
2.732	-998.521		1002.73	-991.473
2.736	-1001.96		1002.74	-996.315
2.74	-1002.48		1002.74	-996.474
2.744	-1000.7		1002.74	-1000.28
2.748	-1000.32		1002.75	-999.946
2.752	-1000.27		1002.75	-999.627
2.756	-1000.11		1002.76	-1002.02
2.76	-1000.37		1002.76	-999.15
2.764	-998.554		1002.76	-993.543
2.768	-995.791		1002.77	-988.946
2.772	-995.095		1002.77	-988.319
2.776	-996.101		1002.78	-992.354
2.78	-995.692		1002.78	-994.817
2.784	-996.034		1002.78	-997.069
2.788	-995.25		1002.79	-995.476
2.792	-996.244		1002.79	-997.398
2.796	-997.825		1002.8	-998.13
2.8	-1000.36		1002.8	-996.219
2.804	-1001.51		1002.8	-994.393
2.808	-1001.16		1002.81	-994.191
2.812	-1002.02		1002.81	-995.359
2.816	-999.417		1002.82	-998.661
2.82	-998.864		1002.82	-1000.34
2.824	-997.56		1002.82	-999.978
2.828	-997.958		1002.83	-1000.61
2.832	-997.759		1002.83	-1001.31
2.836	-996.2		1002.84	-999.935
2.84	-998.201		1002.84	-1000.89
2.844	-1000.64		1002.84	-1001.68
2.848	-1001.02		1002.85	-1001.6
2.852	-1000.83		1002.85	-1002.19
2.856	-1000.05		1002.86	-1004.01
2.86	-1000.15		1002.86	-1003.63
2.864	-999.184		1002.86	-1003.63
2.868	-997.118		1002.87	-1003.25
2.872	-995.924		1002.87	-1001.79
2.876	-995.648		1002.88	-1003.28
2.88	-996.897		1002.88	-1001.32
2.884	-997.217		1002.88	-1001.29
2.888	-997.692		1002.89	-1001.02
2.892	-998.897		1002.89	-998.417
2.896	-1002.33		1002.9	-997.153
2.9	-1004.09		1002.9	-994.637
2.904	-1001.44		1002.9	-995.083
2.908	-1000.05		1002.91	-995.423
2.912	-1001.23		1002.91	-996.07
2.916	-1003.8		1002.92	-998.098
2.92	-1001.67		1002.92	-996.017
2.924	-1000.51		1002.92	-999.596
2.928	-1000.13		1002.93	-1001.14
2.932	-1000.65		1002.93	-1000.23
2.936	-1001.47		1002.94	-998.258
2.94	-999.03		1002.94	-998.767
2.944	-996.233		1002.94	-997.653
2.948	-998.157		1002.95	-996.846
2.952	-997.217		1002.95	-995.837
2.956	-997.438		1002.96	-995.975
2.96	-997.604		1002.96	-994.881
2.964	-998.112		1002.96	-996.431
2.968	-998.278		1002.97	-995.104
2.972	-999.107		1002.97	-993.012
2.976	-999.195		1002.98	-991.473
2.98	-997.107		1002.98	-990.889
2.984	-997.427		1002.98	-989.53
2.988	-1001.66		1002.99	-990.74
2.992	-1001.3		1002.99	-994.998
2.996	-1002.01		1003	-997.96
3	-1004.82		1003	-999.139
3.004	-1002.14		1003	-1001.19
3.008	-1000.06		1003.01	-999.85
3.012	-999.262		1003.01	-1000.29
3.016	-1000.32		1003.02	-1003.42
3.02	-999.748		1003.02	-1004.21
3.024	-1002.32		1003.02	-1004.99
3.028	-1003.37		1003.03	-1002.42
3.032	-1003.51		1003.03	-1004.77
3.036	-1004.99		1003.04	-1003.59
3.04	-1006.7		1003.04	-997.96
3.044	-1004.62		1003.04	-994.265
3.048	-1004.43		1003.05	-990.018
3.052	-1005.27		1003.05	-988.882
3.056	-1003.59		1003.06	-992.142
3.06	-999.328		1003.06	-991.866
3.064	-999.781		1003.06	-991.409
3.068	-994.178		1003.07	-992.949
3.072	-992.73		1003.07	-996.686
3.076	-991.083		1003.08	-997.44
3.08	-991.757		1003.08	-995.348
3.084	-992.453		1003.08	-996.612
3.088	-996.554		1003.09	-998.629
3.092	-998.344		1003.09	-1000.82
3.096	-998.499		1003.1	-1001.55
3.1	-1000.96		1003.1	-1000.9
3.104	-1005.12		1003.1	-998.969
3.108	-1006.45		1003.11	-1001.14
3.112	-1004.54		1003.11	-998.183
3.116	-1002.42		1003.12	-996.739
3.12	-1000.86		1003.12	-996.697
3.124	-999.969		1003.12	-998.544
3.128	-1002.22		1003.13	-999.808
3.132	-1001.24		1003.13	-997.833
3.136	-999.538		1003.14	-995.03
3.14	-1000.85		1003.14	-996.368
3.144	-1001.21		1003.14	-995.009
3.148	-1000.61		1003.15	-997.96
3.152	-996.156		1003.15	-996.867
3.156	-995.935		1003.16	-998.916
3.16	-992.895		1003.16	-999.819
3.164	-992.067		1003.16	-1000.54
3.168	-996.045		1003.17	-1001.05
3.172	-995.139		1003.17	-999.001
3.176	-993.945		1003.18	-998.704
3.18	-995.946		1003.18	-998.279
3.184	-996.244		1003.18	-998.693
3.188	-996.919		1003.19	-1000.78
3.192	-1000.12		1003.19	-1001.49
3.196	-1002.44		1003.2	-1000.52
3.2	-1001.47		1003.2	-999.128
3.204	-1000.9		1003.2	-998.937
3.208	-1003.73		1003.21	-999.012
3.212	-1002.63		1003.21	-998.98
3.216	-1003.37		1003.22	-997.886
3.22	-1002.78		1003.22	-994.977
3.224	-1001.35		1003.22	-993.841
3.228	-1000.61		1003.23	-994.414
3.232	-1000.7		1003.23	-992.673
3.236	-1000.52		1003.24	-990.071
3.24	-996.101		1003.24	-989.126
3.244	-993.26		1003.24	-989.944
3.248	-990.74		1003.25	-988.691
3.252	-989.978		1003.25	-990.645
3.256	-990.077		1003.26	-993.565
3.26	-991.116		1003.26	-993.787
3.264	-992.586		1003.26	-995.136
3.268	-995.272		1003.27	-999.022
3.272	-999.538		1003.27	-999.574
3.276	-1002.29		1003.28	-1000.32
3.28	-1001.8		1003.28	-997.61
3.284	-1002.25		1003.28	-998.831
3.288	-1000.41		1003.29	-997.419
3.292	-998.997		1003.29	-999.033
3.296	-996.631		1003.3	-1000.42
3.3	-996.233		1003.3	-998.417
3.304	-992.63		1003.3	-1000.3
3.308	-993.338		1003.31	-1001.46
3.312	-994.377		1003.31	-1001.34
3.316	-990.972		1003.32	-1000.67
3.32	-991.823		1003.32	-1000.29
3.324	-991.934		1003.32	-1001.63
3.328	-992.31		1003.33	-1002.05
3.332	-993.238		1003.33	-1002.95
3.336	-994.001		1003.34	-1003.76
3.34	-995.493		1003.34	-1002.64
3.344	-995.305		1003.34	-1002.51
3.348	-996.631		1003.35	-1001.24
3.352	-997.67		1003.35	-999.341
3.356	-996.488		1003.36	-997.875
3.36	-995.692		1003.36	-998.789
3.364	-996.278		1003.36	-995.391
3.368	-997.604		1003.37	-994.042
3.372	-999.273		1003.37	-992.184
3.376	-1000.39		1003.38	-991.367
3.38	-998.864		1003.38	-992.142
3.384	-999.184		1003.38	-994.478
3.388	-1000.02		1003.39	-997.026
3.392	-999.693		1003.39	-998.056
3.396	-998.798		1003.4	-1002.06
3.4	-996.62		1003.4	-1004.42
3.404	-997.969		1003.4	-1002.44
3.408	-999.461		1003.41	-999.309
3.412	-1000.28		1003.41	-995.221
3.416	-1000.71		1003.42	-991.728
3.42	-1000.04		1003.42	-991.451
3.424	-1001.56		1003.42	-990.39
3.428	-1002.41		1003.43	-990.273
3.432	-1000.99		1003.43	-990.613
3.436	-998.4		1003.44	-994.573
3.44	-994.785		1003.44	-999.426
3.444	-993.338		1003.44	-1002.9
3.448	-994.741		1003.45	-1005.05
3.452	-994.609		1003.45	-1006.65
3.456	-996.532		1003.46	-1005.18
3.46	-1000.19		1003.46	-1003.82
3.464	-1003.07		1003.46	-1002.63
3.468	-1003.49		1003.47	-1001.02
3.472	-1003.64		1003.47	-1001.46
3.476	-1002.47		1003.48	-1001.49
3.48	-1000.27		1003.48	-1004.58
3.484	-998.179		1003.48	-1005.19
3.488	-997.924		1003.49	-1002.69
3.492	-996.101		1003.49	-1001.38
3.496	-996.919		1003.5	-996.856
3.5	-998.013		1003.5	-994.987
3.504	-996.41		1003.5	-993.32
3.508	-993.514		1003.51	-990.645
3.512	-995.515		1003.51	-992.726
3.516	-993.857		1003.52	-994.456
3.52	-992.354		1003.52	-998.12
3.524	-989.889		1003.52	-1000.43
3.528	-992.752		1003.53	-1001.75
3.532	-992.564		1003.53	-1003.51
3.536	-995.515		1003.54	-1003.51
3.54	-996.001		1003.54	-1001.75
3.544	-995.714		1003.54	-998.704
3.548	-995.548		1003.55	-996.272
3.552	-995.526		1003.55	-994.966
3.556	-995.404		1003.56	-995.2
3.56	-994.863		1003.56	-994.871
3.564	-994.432		1003.56	-997.716
3.568	-995.228		1003.57	-999.606
3.572	-993.658		1003.57	-997.015
3.576	-995.117		1003.58	-998.576
3.58	-993.813		1003.58	-997.355
3.584	-994.421		1003.58	-995.869
3.588	-993.735		1003.59	-995.667
3.592	-993.945		1003.59	-993.575
3.596	-998.355		1003.6	-994.01
3.6	-997.77		1003.6	-994.382
3.604	-998.665		1003.6	-997.387
3.608	-997.151		1003.61	-996.984
3.612	-996.421		1003.61	-996.113
3.616	-995.968		1003.62	-997.281
3.62	-996.477		1003.62	-999.904
3.624	-997.051		1003.62	-997.047
3.628	-996.112		1003.63	-995.837
3.632	-996.068		1003.63	-998.343
3.636	-997.825		1003.64	-999.84
3.64	-994.41		1003.64	-999.872
3.644	-994.012		1003.64	-1001.69
3.648	-992.708		1003.65	-1001.53
3.652	-994.774		1003.65	-1000.94
3.656	-997.018		1003.66	-999.553
3.66	-998.367		1003.66	-1002.06
3.664	-998.433		1003.66	-997.143
3.668	-996.72		1003.67	-993.363
3.672	-994.443		1003.67	-997.376
3.676	-993.105		1003.68	-995.561
3.68	-990.375		1003.68	-993.968
3.684	-991.249		1003.68	-993.968
3.688	-990.972		1003.69	-994.594
3.692	-993.758		1003.69	-994.955
3.696	-995.802		1003.7	-996.877
3.7	-994.299		1003.7	-999.118
3.704	-997.007		1003.7	-997.536
3.708	-997.891		1003.71	-997.483
3.712	-998.543		1003.71	-999.362
3.716	-995.614		1003.72	-996.846
3.72	-995.139		1003.72	-998.226
3.724	-992.918		1003.72	-997.345
3.728	-991.039		1003.73	-1000.06
3.732	-989.712		1003.73	-1002.24
3.736	-988.751		1003.74	-1004.44
3.74	-989.126		1003.74	-1003.41
3.744	-993.747		1003.74	-1002.22
3.748	-996.93		1003.75	-1002.77
3.752	-999.837		1003.75	-1001.03
3.756	-998.621		1003.76	-996.538
3.76	-999.162		1003.76	-996.527
3.764	-999.361		1003.76	-998.937
3.768	-1000.59		1003.77	-1000.88
3.772	-998.742		1003.77	-1001.73
3.776	-999.218		1003.78	-1002.63
3.78	-999.538		1003.78	-1001.84
3.784	-995.747		1003.78	-1001.27
3.788	-995.537		1003.79	-1000.59
3.792	-995.205		1003.79	-998.353
3.796	-995.548		1003.8	-994.626
3.8	-995.062		1003.8	-993.373
3.804	-994.277		1003.8	-997.525
3.808	-998.09		1003.81	-996.325
3.812	-995.217		1003.81	-995.614
3.816	-997.549		1003.82	-997.695
3.82	-996.963		1003.82	-999.776
3.824	-995.725		1003.82	-1000.59
3.828	-998.035		1003.83	-999.012
3.832	-998.322		1003.83	-997.653
3.836	-999.693		1003.84	-994.998
3.84	-996.974		1003.84	-990.485
3.844	-993.47		1003.84	-993.023
3.848	-993.592		1003.85	-992.428
3.852	-990.619		1003.85	-993.405
3.856	-992.929		1003.86	-995.784
3.86	-993.36		1003.86	-995.762
3.864	-995.802		1003.86	-996.792
3.868	-997.958		1003.87	-995.274
3.872	-1000.01		1003.87	-998.629
3.876	-999.273		1003.88	-997.907
3.88	-996.919		1003.88	-997.621
3.884	-996.222		1003.88	-1002.77
3.888	-995.205		1003.89	-1003.28
3.892	-992.818		1003.89	-1004.51
3.896	-993.161		1003.9	-1002.14
3.9	-993.117		1003.9	-998.555
3.904	-993.802		1003.9	-998.821
3.908	-992.84		1003.91	-996.548
3.912	-993.824		1003.91	-998.024
3.916	-993.227		1003.92	-996.145
3.92	-995.824		1003.92	-997.419
3.924	-998.411		1003.92	-996.803
3.928	-998.864		1003.93	-996.623
3.932	-998.941		1003.93	-994.297
3.936	-1002.33		1003.94	-990.337
3.94	-1002.46		1003.94	-990.783
3.944	-1002.86		1003.94	-991.802
3.948	-1002.62		1003.95	-989.838
3.952	-1004.31		1003.95	-992.45
3.956	-1004.06		1003.96	-996.081
3.96	-1003.88		1003.96	-997.483
3.964	-1001.02		1003.96	-999.596
3.968	-999.582		1003.97	-1000.76
3.972	-995.117		1003.97	-997.345
3.976	-990.961		1003.98	-996.304
3.98	-989.602		1003.98	-998.874
3.984	-989.856		1003.98	-999.288
3.988	-990.862		1003.99	-1000.32
3.992	-993.923		1003.99	-1001.03
3.996	-996.034		1004	-1001.25
4	-996.698		1004	-998.959
4.004	-995.117		1004	-1000.02
4.008	-995.78		1004.01	-995.147
4.012	-991.669		1004.01	-993.15
4.016	-993.238		1004.02	-991.568
4.02	-995.305		1004.02	-993.405
4.024	-994.089		1004.02	-994.913
4.028	-996.454		1004.03	-994.955
4.032	-1001.47		1004.03	-994.393
4.036	-1001.56		1004.04	-996.75
4.04	-1002.3		1004.04	-996.846
4.044	-998.3		1004.04	-998.035
4.048	-995.979		1004.05	-995.901
4.052	-995.128		1004.05	-996.697
4.056	-995.869		1004.06	-992.864
4.06	-991.16		1004.06	-990.676
4.064	-987.513		1004.06	-990.613
4.068	-988.552		1004.07	-990.613
4.072	-989.712		1004.07	-991.26
4.076	-989.569		1004.08	-993.065
4.08	-992.398		1004.08	-995.242
4.084	-991.293		1004.08	-996.824
4.088	-994.122		1004.09	-997.323
4.092	-997.604		1004.09	-998.534
4.096	-998.322		1004.1	-997.069
4.1	-998.112		1004.1	-994.924
4.104	-998.145		1004.1	-998.067
4.108	-1001.01		1004.11	-997.695
4.112	-999.516		1004.11	-995.539
4.116	-999.096		1004.12	-994.945
4.12	-997.162		1004.12	-997.536
4.124	-995.515		1004.12	-994.679
4.128	-993.868		1004.13	-995.975
4.132	-991.536		1004.13	-995.858
4.136	-991.613		1004.14	-998.067
4.14	-992.918		1004.14	-997.706
4.144	-992.575		1004.14	-997.398
4.148	-996.488		1004.15	-994.552
4.152	-994.454		1004.15	-992.896
4.156	-993.658		1004.16	-992.343
4.16	-994.487		1004.16	-997.291
4.164	-995.327		1004.16	-995.253
4.168	-993.293		1004.17	-996.623
4.172	-995.758		1004.17	-996.431
4.176	-996.432		1004.18	-995.858
4.18	-995.637		1004.18	-994.042
4.184	-996.543		1004.18	-990.676
4.188	-995.769		1004.19	-990.177
4.192	-993.525		1004.19	-988.818
4.196	-993.083		1004.2	-987.979
4.2	-994.653		1004.2	-991.25
4.204	-994.642		1004.2	-989.689
4.208	-993.735		1004.21	-991.027
4.212	-996.742		1004.21	-994.074
4.216	-996.653		1004.22	-997.143
4.22	-997.538		1004.22	-999.362
4.224	-999.207		1004.22	-1000.83
4.228	-998.145		1004.23	-1003.44
4.232	-998.245		1004.23	-1002.67
4.236	-996.952		1004.24	-1000.05
4.24	-993.802		1004.24	-997.493
4.244	-990.807		1004.24	-996.24
4.248	-990.055		1004.25	-995.539
4.252	-988.961		1004.25	-994.871
4.256	-988.054		1004.26	-995.412
4.26	-990.32		1004.26	-995.699
4.264	-993.139		1004.26	-995.359
4.268	-997.703		1004.27	-993.002
4.272	-998.521		1004.27	-992.078
4.276	-996.885		1004.28	-992.938
4.28	-994.874		1004.28	-993.756
4.284	-994.277		1004.28	-994.18
4.288	-994.41		1004.29	-995.359
4.292	-992.078		1004.29	-993.533
4.296	-990.375		1004.3	-994.669
4.3	-992.431		1004.3	-994.754
4.304	-991.094		1004.3	-993.756
4.308	-992.663		1004.31	-992.397
4.312	-992.122		1004.31	-995.571
4.316	-989.58		1004.32	-997.164
4.32	-988.662		1004.32	-997.557
4.324	-988.585		1004.32	-997.196
4.328	-987.27		1004.33	-1001.05
4.332	-984.241		1004.33	-1000.18
4.336	-986.872		1004.34	-1000.91
4.34	-987.259		1004.34	-997.514
4.344	-986.408		1004.34	-996.166
4.348	-988.519		1004.35	-993.724
4.352	-990.895		1004.35	-994.032
4.356	-989.911		1004.36	-990.952
4.36	-991.746		1004.36	-988.733
4.364	-991.503		1004.36	-988.648
4.368	-989.966		1004.37	-990.145
4.372	-991.094		1004.37	-991.398
4.376	-993.514		1004.38	-993.724
4.38	-990.862		1004.38	-994.881
4.384	-990.795		1004.38	-995.147
4.388	-991.801		1004.39	-995.306
4.392	-992.188		1004.39	-996.707
4.396	-992.354		1004.4	-995.317
4.4	-993.094		1004.4	-993.522
4.404	-993.813		1004.4	-992.014
4.408	-991.647		1004.41	-988.999
4.412	-989.867		1004.41	-987.48
4.416	-982.506		1004.42	-986.525
4.42	-980.528		1004.42	-987.863
4.424	-981.633		1004.42	-986.971
4.428	-980.97		1004.43	-988.818
4.432	-981.345		1004.43	-993.48
4.436	-985.247		1004.44	-995.964
4.44	-987.391		1004.44	-994.966
4.444	-990.475		1004.44	-991.377
4.448	-988.961		1004.45	-988.924
4.452	-988.485		1004.45	-986.153
4.456	-988.718		1004.46	-984.507
4.46	-990.188		1004.46	-983.806
4.464	-989.436		1004.46	-986.057
4.468	-988.121		1004.47	-989.54
4.472	-990.011		1004.47	-994.955
4.476	-991.613		1004.48	-992.811
4.48	-990.519		1004.48	-990.453
4.484	-991.901		1004.48	-991.749
4.488	-994.144		1004.49	-991.717
4.492	-993.581		1004.49	-989.243
4.496	-995.714		1004.5	-989.402
4.5	-992.033		1004.5	-989.88
4.504	-990.63		1004.5	-994.138
4.508	-988.043		1004.51	-993.936
4.512	-987.004		1004.51	-992.46
4.516	-986.01		1004.52	-987.884
4.52	-985.457		1004.52	-987.045
4.524	-987.756		1004.52	-985.41
4.528	-989.823		1004.53	-982.681
4.532	-987.855		1004.53	-981.322
4.536	-990.552		1004.54	-981.948
4.54	-988.132		1004.54	-981.725
4.544	-989.768		1004.54	-985.739
4.548	-987.557		1004.55	-986.195
4.552	-986.319		1004.55	-986.726
4.556	-983.6		1004.56	-986.567
4.56	-984.296		1004.56	-984.571
4.564	-983.921		1004.56	-983.498
4.568	-983.191		1004.57	-985.176
4.572	-982.793		1004.57	-985.495
4.576	-983.224		1004.58	-985.017
4.58	-984.772		1004.58	-984.125
4.584	-988.231		1004.58	-985.059
4.588	-989.115		1004.59	-984.475
4.592	-987.612		1004.59	-984.284
4.596	-985.623		1004.6	-981.237
4.6	-986.164		1004.6	-980.133
4.604	-983.854		1004.6	-980.695
4.608	-980.605		1004.61	-979.782
4.612	-978.35		1004.61	-980.748
4.616	-977.201		1004.62	-982.15
4.62	-979.466		1004.62	-981.885
4.624	-980.273		1004.62	-981.301
4.628	-979.743		1004.63	-982.511
4.632	-978.494		1004.63	-980.164
4.636	-977.941		1004.64	-978.582
4.64	-975.034		1004.64	-977.489
4.644	-973.2		1004.64	-976.331
4.648	-968.06		1004.65	-975.015
4.652	-966.634		1004.65	-975.577
4.656	-964.578		1004.66	-976.023
4.66	-963.551		1004.66	-975.397
4.664	-964.755		1004.66	-974.77
4.668	-961.616		1004.67	-975.216
4.672	-964.125		1004.67	-972.318
4.676	-967.264		1004.68	-973.464
4.68	-966.048		1004.68	-972.997
4.684	-967.496		1004.68	-973.517
4.688	-964.247		1004.69	-973.517
4.692	-961.837		1004.69	-972.742
4.696	-958.477		1004.7	-968.856
4.7	-955.471		1004.7	-963.834
4.704	-954.764		1004.7	-959.236
4.708	-949.79		1004.71	-956.242
4.712	-951.592		1004.71	-954.967
4.716	-951.835		1004.72	-954.978
4.72	-950.321		1004.72	-955.18
4.724	-951.835		1004.72	-956.942
4.728	-949.58		1004.73	-956.273
4.732	-951.326		1004.73	-956.263
4.736	-953.592		1004.74	-951.155
4.74	-952.321		1004.74	-948.172
4.744	-952.52		1004.74	-946.77
4.748	-949.702		1004.75	-944.137
4.752	-949.271		1004.75	-942.364
4.756	-945.667		1004.76	-938.053
4.76	-942.142		1004.76	-934.326
4.764	-938.163		1004.76	-933.338
4.768	-934.681		1004.77	-930.8
4.772	-934.051		1004.77	-928.698
4.776	-930.138		1004.78	-925.842
4.78	-928.646		1004.78	-924.78
4.784	-927.32		1004.78	-922.529
4.788	-928.304		1004.79	-918.186
4.792	-928.757		1004.79	-913.535
4.796	-924.07		1004.8	-909.5
4.8	-919.307		1004.8	-904.627
4.804	-914.035		1004.8	-903.342
4.808	-908.663		1004.81	-898.001
4.812	-900.053		1004.81	-892.097
4.816	-887.298		1004.82	-884.091
4.82	-875.925		1004.82	-871.073
4.824	-864.154		1004.82	-853.712
4.828	-852.449		1004.83	-830.257
4.832	-837.517		1004.83	-806.568
4.836	-817.987		1004.84	-783.356
4.84	-798.567		1004.84	-758.712
4.844	-776.44		1004.84	-731.019
4.848	-750.014		1004.85	-699.313
4.852	-726.422		1004.85	-693.643
4.856	-659.828		1004.86	-641.18
4.86	-548.435		1004.86	-556.804
4.864	-425.417		1004.86	-451.788
4.868	-300.109		1004.87	-337.002
4.872	-186.885		1004.87	-228.91
4.876	-93.8561		1004.88	-133.688
4.88	-34.2222		1004.88	-59.6684
4.884	-15.3268		1004.88	-18.137
4.888	-10.0117		1004.89	-9.76526
4.892	-5.78555		1004.89	-2.99068
4.896	-2.64732		1004.9	1.70699
4.9	-0.62051		1004.9	4.60886
4.904	1.87832		1004.9	7.44336
4.908	4.40373		1004.91	10.717
4.912	8.39907		1004.91	12.6378
4.916	12.7795		1004.92	14.0382
4.92	15.4424		1004.92	15.0564
4.924	16.3133		1004.92	15.6047
4.928	16.4364		1004.93	15.9365
4.932	17.1543		1004.93	17.336
4.936	18.5082		1004.94	18.1516
4.94	18.9483		1004.94	20.1783
4.944	18.8606		1004.94	21.7129
4.948	19.558		1004.95	23.4658
4.952	20.6378		1004.95	25.6254
4.956	21.8984		1004.96	28.7066
4.96	22.9799		1004.96	31.7518
4.964	24.2201		1004.96	33.9573
4.968	25.7548		1004.97	35.378
4.972	27.7482		1004.97	37.2833
4.976	29.669		1004.98	38.6891
4.98	31.0415		1004.98	40.0542
4.984	32.772		1004.98	40.7729
4.988	34.4448		1004.99	41.6137
4.992	35.2802		1004.99	42.6172
4.996	36.0466		1005	43.458
5	37.0238		1005	44.9519
5.004	37.393		1005	45.9532
5.008	36.6695		1005.01	46.6448
5.012	36.5797		1005.01	47.82
5.016	37.2501		1005.02	48.8461
5.02	38.9416		1005.02	49.7231
5.024	41.6657		1005.02	50.9209
5.028	44.6955		1005.03	51.5199
5.032	47.2973		1005.03	52.7019
5.036	50.3156		1005.04	53.5834
5.04	53.4211		1005.04	55.5904
5.044	54.4948		1005.04	56.5555
5.048	55.613		1005.05	57.8257
5.052	56.9035		1005.05	58.8134
5.056	57.8212		1005.06	59.5434
5.06	58.9964		1005.06	60.0203
5.064	60.3276		1005.06	59.8282
5.068	61.1051		1005.07	59.227
5.072	61.0306		1005.07	59.0281
5.076	60.7887		1005.08	59.1253
5.08	61.2498		1005.08	59.4349
5.084	60.8317		1005.08	59.5637
5.088	60.9853		1005.09	60.1536
5.092	61.1345		1005.09	61.4939
5.096	61.1074		1005.1	62.6895
5.1	61.8984		1005.1	64.4773
5.104	62.8635		1005.1	65.5441
5.108	64.0659		1005.11	67.194
5.112	65.0762		1005.11	68.0031
5.116	65.9622		1005.12	68.7173
5.12	67.3657		1005.12	68.2223
5.124	68.0054		1005.12	68.1613
5.128	68.254		1005.13	67.9149
5.132	68.5342		1005.13	67.1849
5.136	67.7997		1005.14	66.7261
5.14	67.9466		1005.14	67.2889
5.144	67.2844		1005.14	67.5285
5.148	66.9679		1005.15	68.1229
5.152	65.9238		1005.15	67.7048
5.156	65.4604		1005.16	68.046
5.16	65.4966		1005.16	67.49
5.164	65.8492		1005.16	68.0777
5.168	66.0481		1005.17	68.4122
5.172	66.2967		1005.17	68.1568
5.176	67.0561		1005.18	68.6834
5.18	68.3986		1005.18	68.9976
5.184	69.2303		1005.18	69.1964
5.188	69.0947		1005.19	69.436
5.192	68.9071		1005.19	69.2032
5.196	69.1738		1005.2	69.1173
5.2	68.7761		1005.2	67.9827
5.204	68.2268		1005.2	67.0199
5.208	67.9895		1005.21	66.3238
5.212	67.7341		1005.21	65.9351
5.216	68.0415		1005.22	65.4672
5.22	68.2675		1005.22	65.031
5.224	68.1952		1005.22	65.2887
5.228	67.4381		1005.23	65.5124
5.232	67.0629		1005.23	66.3735
5.236	66.4662		1005.24	66.7419
5.24	65.465		1005.24	66.6538
5.244	65.1824		1005.24	66.6312
5.248	65.9486		1005.25	66.7171
5.252	66.5385		1005.25	67.0222
5.256	67.3386		1005.26	66.7939
5.26	67.5352		1005.26	65.874
5.264	67.3363		1005.26	65.3542
5.268	67.194		1005.27	63.6568
5.272	66.1565		1005.27	62.9675
5.276	64.6468		1005.28	61.9098
5.28	62.8658		1005.28	60.8045
5.284	61.4261		1005.28	60.2418
5.288	60.7141		1005.29	59.4959
5.292	60.3774		1005.29	59.8779
5.296	59.7604		1005.3	60.3683
5.3	59.184		1005.3	60.6011
5.304	58.8427		1005.3	61.4735
5.308	59.114		1005.31	61.7312
5.312	58.6326		1005.31	62.4138
5.316	58.8043		1005.32	62.0002
5.32	58.9919		1005.32	60.904
5.324	58.8947		1005.32	60.1491
5.328	59.5004		1005.33	59.0914
5.332	59.2247		1005.33	58.3817
5.336	58.7862		1005.34	57.1205
5.34	57.7036		1005.34	55.8345
5.344	56.3611		1005.34	55.439
5.348	54.8558		1005.35	55.0118
5.352	53.771		1005.35	54.727
5.356	53.5879		1005.36	53.8524
5.36	53.3619		1005.36	54.0648
5.364	53.1201		1005.36	54.5937
5.368	53.3416		1005.37	54.831
5.372	53.3144		1005.37	55.1836
5.376	54.0987		1005.38	55.057
5.38	53.8117		1005.38	54.9214
5.384	54.3428		1005.38	54.8197
5.388	54.3383		1005.39	54.4648
5.392	54.944		1005.39	54.6298
5.396	55.0796		1005.4	54.5598
5.4	55.0706		1005.4	54.4694
5.404	54.8152		1005.4	54.1032
5.408	54.3157		1005.41	53.5676
5.412	53.6625		1005.41	53.0545
5.416	52.9099		1005.42	52.5076
5.42	52.0488		1005.42	51.8702
5.424	50.8757		1005.42	51.0905
5.428	49.7751		1005.43	51.1538
5.432	48.8959		1005.43	51.9606
5.436	48.7535		1005.44	52.1482
5.44	48.9004		1005.44	51.4973
5.444	49.6236		1005.44	51.5809
5.448	51.0814		1005.45	51.4589
5.452	51.5787		1005.45	51.3165
5.456	51.8951		1005.46	51.443
5.46	51.9877		1005.46	50.7831
5.464	51.1763		1005.46	50.3039
5.468	50.1819		1005.47	49.7366
5.472	49.2417		1005.47	49.1219
5.476	47.8223		1005.48	47.6935
5.48	46.7804		1005.48	46.256
5.484	45.8266		1005.48	45.804
5.488	45.309		1005.49	45.0468
5.492	44.579		1005.49	45.0785
5.496	44.5383		1005.5	44.5044
5.5	44.2829		1005.5	44.4954
5.504	44.6378		1005.5	44.9067
5.508	44.9451		1005.51	45.0423
5.512	45.309		1005.51	45.1463
5.516	45.135		1005.52	44.9971
5.52	45.4017		1005.52	45.2277
5.524	44.9474		1005.52	45.4718
5.528	44.4479		1005.53	44.9361
5.532	44.6219		1005.53	45.0921
5.536	44.5293		1005.54	44.3033
5.54	44.4298		1005.54	44.1518
5.544	44.8773		1005.54	43.5506
5.548	44.8231		1005.55	43.528
5.552	44.0727		1005.55	42.3392
5.556	43.5552		1005.56	41.0215
5.56	42.2194		1005.56	40.5243
5.564	41.3967		1005.56	39.6496
5.568	40.7797		1005.57	39.8259
5.572	40.8249		1005.57	40.504
5.576	40.9899		1005.58	40.6102
5.58	41.5481		1005.58	41.1006
5.584	42.1335		1005.58	41.8646
5.588	42.5132		1005.59	42.694
5.592	42.5991		1005.59	42.8613
5.596	42.5517		1005.6	43.0059
5.6	41.9798		1005.6	43.2726
5.604	42.1313		1005.6	43.0308
5.608	42.4771		1005.61	42.8025
5.612	42.3437		1005.61	41.9414
5.616	42.0409		1005.62	40.8317
5.62	41.6725		1005.62	40.3977
5.624	41.408		1005.62	40.2576
5.628	40.9899		1005.63	39.905
5.632	40.7865		1005.63	40.7526
5.636	40.8362		1005.64	41.0667
5.64	40.6102		1005.64	41.399
5.644	40.5627		1005.64	41.9256
5.648	41.0826		1005.65	42.1041
5.652	41.347		1005.65	42.1991
5.656	41.9007		1005.66	41.9301
5.66	42.251		1005.66	41.7696
5.664	42.2737		1005.66	41.3154
5.668	41.8872		1005.67	40.1265
5.672	42.0544		1005.67	39.7016
5.676	41.8804		1005.68	39.1818
5.68	41.1029		1005.68	39.0982
5.684	40.0745		1005.68	39.7242
5.688	39.7423		1005.69	40.0271
5.692	39.844		1005.69	39.7672
5.696	39.5502		1005.7	39.5185
5.7	39.5592		1005.7	39.1614
5.704	39.8869		1005.7	38.9965
5.708	40.2034		1005.71	38.6258
5.712	40.6328		1005.71	39.1501
5.716	40.9696		1005.72	39.8779
5.72	41.0238		1005.72	40.5243
5.724	40.7729		1005.72	41.1504
5.728	40.8113		1005.73	40.9786
5.732	40.7345		1005.73	40.0293
5.736	40.1921		1005.74	39.3422
5.74	39.9638		1005.74	39.1953
5.744	39.6519		1005.74	39.4259
5.748	39.3016		1005.75	39.792
5.752	39.0756		1005.75	40.1333
5.756	39.505		1005.76	40.4723
5.76	39.1049		1005.76	40.7661
5.764	39.0213		1005.76	40.6464
5.768	39.2903		1005.77	40.4136
5.772	40.009		1005.77	39.8757
5.776	40.3412		1005.78	40.3186
5.78	39.9638		1005.78	40.6486
5.784	39.8553		1005.78	40.2214
5.788	39.6496		1005.79	39.9209
5.792	39.0304		1005.79	39.2993
5.796	38.5557		1005.8	38.9309
5.8	38.0155		1005.8	38.4111
5.804	37.8008		1005.8	38.1082
5.808	37.8234		1005.81	38.332
5.812	37.7466		1005.81	38.7614
5.816	37.7127		1005.82	39.0168
5.82	37.6358		1005.82	38.836
5.824	37.7059		1005.82	37.7692
5.828	37.6585		1005.83	37.9161
5.832	37.1409		1005.83	38.0042
5.836	37.2155		1005.84	38.2981
5.84	38.0042		1005.84	38.4292
5.844	38.619		1005.84	39.3762
5.848	39.3558		1005.85	39.7513
5.852	39.3762		1005.85	39.9457
5.856	39.8485		1005.86	39.4462
5.86	39.6722		1005.86	38.6416
5.864	38.6054		1005.86	37.715
5.868	37.7556		1005.87	37.6946
5.872	37.1816		1005.87	37.6494
5.876	36.7002		1005.88	37.1567
5.88	36.8923		1005.88	36.8787
5.884	37.0527		1005.88	37.0663
5.888	37.5726		1005.89	36.7205
5.892	37.9545		1005.89	36.6346
5.896	38.3387		1005.9	37.0279
5.9	38.1941		1005.9	37.2607
5.904	37.8799		1005.9	38.1489
5.908	37.8415		1005.91	38.3252
5.912	38.732		1005.91	38.7298
5.916	38.7524		1005.92	38.4359
5.92	38.7411		1005.92	38.5603
5.924	38.4924		1005.92	38.1218
5.928	38.5806		1005.93	38.2597
5.932	38.115		1005.93	38.2167
5.936	37.8099		1005.94	38.5512
5.94	37.3353		1005.94	38.3885
5.944	37.1454		1005.94	38.6258
5.948	36.9375		1005.95	38.5218
5.952	38.0585		1005.95	38.341
5.956	38.0562		1005.96	38.332
5.96	37.8935		1005.96	38.2303
5.964	38.1421		1005.96	38.1986
5.968	38.0223		1005.97	38.5467
5.972	37.9975		1005.97	38.2167
5.976	38.0879		1005.98	37.7602
5.98	38.1308		1005.98	37.5432
5.984	38.2235		1005.98	37.9116
5.988	38.3885		1005.99	38.0721
5.992	38.7365		1005.99	37.6788
5.996	38.0042		1006	37.9952
6	37.7376		1006	38.2416
6.004	37.2878		1006	38.7637
6.008	37.2516		1006.01	38.6416
6.012	37.0211		1006.01	38.6461
6.016	36.2572		1006.02	38.5467
6.02	36.6143		1006.02	39.401
6.024	36.725		1006.02	39.6361
6.028	37.0979		1006.03	39.4349
6.032	36.8719		1006.03	39.444
6.036	37.2064		1006.04	39.8463
6.04	37.8935		1006.04	39.8485
6.044	38.1308		1006.04	39.4733
6.048	38.7908		1006.05	39.0665
6.052	39.1072		1006.05	38.9965
6.056	39.618		1006.06	38.6168
6.06	40.0203		1006.06	38.9151
6.064	39.5637		1006.06	38.0788
6.068	39.2699		1006.07	37.3805
6.072	38.7275		1006.07	37.2155
6.076	38.3478		1006.08	37.2991
6.08	38.0133		1006.08	37.3036
6.084	37.6449		1006.08	37.2313
6.088	37.2494		1006.09	37.3556
6.092	37.8935		1006.09	36.9714
6.096	38.5376		1006.1	36.6527
6.1	37.9794		1006.1	36.4199
6.104	37.446		1006.1	36.4493
6.108	37.3262		1006.11	36.447
6.112	37.2968		1006.11	37.0889
6.116	36.9103		1006.12	37.5228
6.12	36.7612		1006.12	37.7127
6.124	36.7454		1006.12	37.9613
6.128	37.1431		1006.13	37.5703
6.132	37.6517		1006.13	36.8019
6.136	38.4337		1006.14	36.7341
6.14	38.1534		1006.14	36.7114
6.144	38.5241		1006.14	36.9442
6.148	38.4066		1006.15	37.4302
6.152	37.7873		1006.15	38.6258
6.156	36.8132		1006.16	39.2745
6.16	36.2413		1006.16	39.8395
6.164	35.7916		1006.16	39.8327
6.168	36.0605		1006.17	39.679
6.172	35.6605		1006.17	39.392
6.176	36.23		1006.18	39.462
6.18	36.4606		1006.18	39.2134
6.184	37.3895		1006.18	38.6032
6.188	37.724		1006.19	38.8224
6.192	37.5002		1006.19	38.8428
6.196	37.5319		1006.2	38.8744
6.2	37.715		1006.2	38.1037
6.204	37.5793		1006.2	37.2064
6.208	37.3737		1006.21	37.2855
6.212	37.1567		1006.21	37.1002
6.216	37.2313		1006.22	37.0866
6.22	37.1341		1006.22	36.9669
6.224	37.1974		1006.22	36.4606
6.228	37.0776		1006.23	36.994
6.232	36.2459		1006.23	37.0686
6.236	36.1555		1006.24	37.5002
6.24	36.395		1006.24	37.4076
6.244	36.6956		1006.24	37.3036
6.248	36.1012		1006.25	37.8257
6.252	36.5578		1006.25	37.8867
6.256	36.9194		1006.26	38.0314
6.26	37.1002		1006.26	37.663
6.264	37.1002		1006.26	37.168
6.268	36.9194		1006.27	37.8144
6.272	36.2707		1006.27	38.6778
6.276	36.3815		1006.28	38.775
6.28	36.4425		1006.28	38.8835
6.284	36.7815		1006.28	38.7094
6.288	35.8662		1006.29	39.0688
6.292	35.1791		1006.29	38.6597
6.296	34.9531		1006.3	38.7704
6.3	34.8581		1006.3	37.9319
6.304	34.8491		1006.3	37.394
6.308	35.2469		1006.31	37.3262
6.312	36.3679		1006.31	37.229
6.316	37.4121		1006.32	36.5306
6.32	37.8506		1006.32	36.7386
6.324	38.3591		1006.32	37.2426
6.328	37.9907		1006.33	37.6562
6.332	36.9216		1006.33	37.4302
6.336	36.1984		1006.34	37.4686
6.34	35.9453		1006.34	36.8742
6.344	35.4503		1006.34	36.7273
6.348	35.4774		1006.35	36.7408
6.352	36.0334		1006.35	36.4018
6.356	36.4809		1006.36	36.3272
6.36	36.8516		1006.36	36.6052
6.364	36.7973		1006.36	36.9736
6.368	37.4189		1006.37	36.7205
6.372	37.3194		1006.37	36.5374
6.376	37.6381		1006.38	36.1148
6.38	37.7037		1006.38	36.0244
6.384	37.4935		1006.38	36.3476
6.388	37.4709		1006.39	36.4967
6.392	37.229		1006.39	36.2504
6.396	37.6268		1006.4	36.786
6.4	37.8641		1006.4	36.8764
6.404	37.9365		1006.4	36.6889
6.408	37.9319		1006.41	36.2798
6.412	37.5929		1006.41	36.786
6.416	37.2064		1006.42	37.3624
6.42	36.9126		1006.42	37.8845
6.424	37.0369		1006.42	38.0495
6.428	36.7499		1006.43	37.9749
6.432	36.0379		1006.43	37.9613
6.436	36.3363		1006.44	38.4405
6.44	35.9995		1006.44	38.0608
6.444	35.5859		1006.44	37.4912
6.448	35.1904		1006.45	37.672
6.452	35.7622		1006.45	37.8551
6.456	36.0967		1006.46	37.6449
6.46	36.673		1006.46	36.9623
6.464	36.9058		1006.46	36.2549
6.468	36.1645		1006.47	36.4402
6.472	35.491		1006.47	36.4154
6.476	35.4345		1006.48	36.8945
6.48	34.8039		1006.48	37.3059
6.484	34.657		1006.48	37.5703
6.488	35.0412		1006.49	37.9387
6.492	36.4493		1006.49	37.7376
6.496	37.0979		1006.5	36.7408
6.5	37.6946		1006.5	35.7102
6.504	37.8054		1006.5	35.2401
6.508	36.9578		1006.51	34.9689
6.512	36.7227		1006.51	35.1022
6.516	36.673		1006.52	35.8616
6.52	36.3024		1006.52	36.5713
6.524	35.7577		1006.52	37.3285
6.528	35.4277		1006.53	37.7217
6.532	36.1509		1006.53	37.9342
6.536	36.1939		1006.54	37.2878
6.54	36.4764		1006.54	37.1635
6.544	36.6685		1006.54	37.1115
6.548	36.3589		1006.55	36.5216
6.552	36.612		1006.55	36.8877
6.556	36.8561		1006.56	36.6459
6.56	36.1735		1006.56	36.1939
6.564	35.8729		1006.56	36.2685
6.568	35.387		1006.57	35.9091
6.572	35.6198		1006.57	35.2627
6.576	35.2424		1006.58	34.9237
6.58	35.1949		1006.58	35.222
6.584	35.6605		1006.58	35.2604
6.588	36.0018		1006.59	35.7893
6.592	36.16		1006.59	36.5804
6.596	36.5465		1006.6	36.8923
6.6	36.0741		1006.6	37.168
6.604	36.1306		1006.6	37.333
6.608	35.9362		1006.61	36.7996
6.612	35.9611		1006.61	35.9136
6.616	35.6153		1006.62	35.3712
6.62	35.7735		1006.62	35.1723
6.624	36.1916		1006.62	34.6253
6.628	36.7454		1006.63	35.0005
6.632	36.612		1006.63	35.6221
6.636	36.9736		1006.64	36.6097
6.64	37.1318		1006.64	37.0234
6.644	37.0866		1006.64	36.9804
6.648	37.168		1006.65	37.2087
6.652	36.8629		1006.65	36.7069
6.656	36.5397		1006.66	36.377
6.66	35.9611		1006.66	36.3205
6.664	36.1283		1006.66	36.0018
6.668	35.778		1006.67	36.5035
6.672	35.6085		1006.67	36.386
6.676	35.6198		1006.68	35.9656
6.68	35.9362		1006.68	35.5882
6.684	35.9407		1006.68	35.3328
6.688	36.508		1006.69	35.9927
6.692	36.6369		1006.69	35.8865
6.696	36.9149		1006.7	35.9543
6.7	36.9669		1006.7	36.1193
6.704	37.3262		1006.7	36.9103
6.708	37.5161		1006.71	37.8302
6.712	37.7963		1006.71	37.6472
6.716	37.0324		1006.72	36.8312
6.72	37.1657		1006.72	36.7567
6.724	36.7273		1006.72	35.6966
6.728	36.6821		1006.73	35.5633
6.732	35.7079		1006.73	34.5643
6.736	35.7102		1006.74	34.0468
6.74	35.4277		1006.74	33.5834
6.744	34.5236		1006.74	34.2027
6.748	34.5621		1006.75	34.6841
6.752	34.6412		1006.75	35.7147
6.756	34.2637		1006.76	35.7147
6.76	34.9056		1006.76	36.2165
6.764	35.0164		1006.76	36.2481
6.768	35.3102		1006.77	36.7793
6.772	35.1316		1006.77	36.7047
6.776	35.8255		1006.78	36.8606
6.78	35.8775		1006.78	36.7747
6.784	35.1994		1006.78	37.1974
6.788	35.118		1006.79	37.0256
6.792	35.6966		1006.79	37.2652
6.796	36.0108		1006.8	36.7476
6.8	36.4448		1006.8	36.7747
6.804	36.3882		1006.8	37.0663
6.808	35.8842		1006.81	36.9329
6.812	35.769		1006.81	36.2346
6.816	36.2639		1006.82	36.3973
6.82	35.9814		1006.82	36.4809
6.824	35.5769		1006.82	36.4109
6.828	35.0344		1006.83	36.4086
6.832	35.3396		1006.83	36.3272
6.836	35.3328		1006.84	36.9239
6.84	34.8966		1006.84	36.8538
6.844	34.7813		1006.84	36.8742
6.848	34.8785		1006.85	36.6324
6.852	34.9305		1006.85	36.5329
6.856	35.2537		1006.86	36.6843
6.86	34.7248		1006.86	36.395
6.864	34.9327		1006.86	36.6165
6.868	34.8129		1006.87	36.5171
6.872	34.5779		1006.87	36.1238
6.876	33.9247		1006.88	36.6572
6.88	33.6241		1006.88	36.2933
6.884	34.5123		1006.88	36.9058
6.888	35.2604		1006.89	37.2878
6.892	35.2311		1006.89	37.8664
6.896	35.0164		1006.9	37.6788
6.9	35.4074		1006.9	38.0924
6.904	36.3159		1006.9	38.2325
6.908	36.6775		1006.91	37.0776
6.912	36.0379		1006.91	36.4628
6.916	35.5633		1006.92	37.0414
6.92	35.0954		1006.92	36.6911
6.924	35.5746		1006.92	36.9714
6.928	35.9746		1006.93	36.7431
6.932	35.6808		1006.93	37.0889
6.936	35.0231		1006.94	36.8855
6.94	35.4186		1006.94	36.9126
6.944	35.6266		1006.94	36.4357
6.948	35.3621		1006.95	35.882
6.952	34.7858		1006.95	35.8684
6.956	34.9711		1006.96	36.16
6.96	34.5711		1006.96	36.0628
6.964	35.1045		1006.96	35.335
6.968	35.9769		1006.97	35.1655
6.972	36.3024		1006.97	35.5927
6.976	36.3024		1006.98	35.2717
6.98	36.3882		1006.98	35.2243
6.984	35.9724		1006.98	35.3463
6.988	35.0774		1006.99	35.8594
6.992	34.4219		1006.99	36.1916
6.996	34.379		1007	36.3453
7	33.9428		1007	36.1012
7.004	34.1937		1007	34.8491
7.008	35.1972		1007.01	34.7564
7.012	35.7283		1007.01	34.6027
7.016	35.9498		1007.02	33.8162
7.02	36.1848		1007.02	33.8072
7.024	35.7554		1007.02	33.9857
7.028	35.6966		1007.03	34.9033
7.032	35.3305		1007.03	35.4729
7.036	35.7599		1007.04	36.1577
7.04	35.5		1007.04	36.7838
7.044	35.3734		1007.04	36.3295
7.048	35.8888		1007.05	35.8865
7.052	35.9611		1007.05	35.5565
7.056	35.3486		1007.06	35.2311
7.06	34.8129		1007.06	34.9327
7.064	34.3519		1007.06	34.2411
7.068	35.1045		1007.07	34.3247
7.072	35.6175		1007.07	34.1236
7.076	36.099		1007.08	34.9011
7.08	35.3056		1007.08	36.099
7.084	35.604		1007.08	35.9905
7.088	35.8526		1007.09	36.4854
7.092	36.2526		1007.09	36.9917
7.096	35.3282		1007.1	37.8551
7.1	34.8785		1007.1	37.5183
7.104	34.6434		1007.1	37.1205
7.108	35.2627		1007.11	36.8448
7.112	35.3486		1007.11	35.8594
7.116	35.1		1007.12	35.8255
7.12	35.222		1007.12	35.2198
7.124	35.6537		1007.12	35.2039
7.128	35.9679		1007.13	35.6899
7.132	36.7544		1007.13	36.1848
7.136	36.3973		1007.14	37.0346
7.14	36.3453		1007.14	37.1951
7.144	35.7441		1007.14	37.8054
7.148	35.6379		1007.15	38.0856
7.152	34.8649		1007.15	37.7647
7.156	34.8966		1007.16	37.2516
7.16	34.7994		1007.16	36.7883
7.164	34.6186		1007.16	36.786
7.168	34.5598		1007.17	36.8041
7.172	35.0932		1007.17	36.5804
7.176	35.4571		1007.18	36.343
7.18	35.3056		1007.18	36.0922
7.184	35.4548		1007.18	36.3792
7.188	35.3531		1007.19	36.6324
7.192	35.0435		1007.19	36.3227
7.196	35.3418		1007.2	36.2662
7.2	34.8581		1007.2	36.5871
7.204	34.8559		1007.2	36.4696
7.208	34.8627		1007.21	36.8493
7.212	35.6944		1007.21	36.1961
7.216	35.9837		1007.22	36.1848
7.22	36.0108		1007.22	35.9973
7.224	36.4877		1007.22	36.7137
7.228	36.2074		1007.23	37.064
7.232	36.5532		1007.23	36.9239
7.236	36.3634		1007.24	37.3149
7.24	35.8662		1007.24	37.2381
7.244	35.6356		1007.24	37.0844
7.248	35.2898		1007.25	36.9804
7.252	35.0796		1007.25	35.5814
7.256	34.9644		1007.26	35.6673
7.26	34.4603		1007.26	34.8355
7.264	33.9857		1007.26	34.5711
7.268	33.9089		1007.27	34.5304
7.272	34.4151		1007.27	34.7112
7.276	34.1982		1007.28	34.8152
7.28	34.4219		1007.28	34.892
7.284	34.6412		1007.28	34.1982
7.288	34.1914		1007.29	33.2828
7.292	33.5766		1007.29	31.6307
7.296	33.1788		1007.3	30.5119
7.3	31.1764		1007.3	28.3761
7.304	29.6146		1007.3	26.4301
7.308	27.6505		1007.31	25.6458
7.312	25.5102		1007.31	24.405
7.316	22.685		1007.32	22.6037
7.32	20.2825		1007.32	20.8927
7.324	17.9772		1007.32	18.8948
7.328	15.5611		1007.33	17.1296
7.332	14.2524		1007.33	15.2853
7.336	13.2105		1007.34	13.4184
7.34	12.1618		1007.34	11.7912
7.344	11.7075		1007.34	9.9514
7.348	10.7131		1007.35	8.91625
7.352	9.55135		1007.35	7.83138
7.356	7.56988		1007.36	6.37133
7.36	5.59615		1007.36	4.59822
7.364	3.92621		1007.36	3.78511
7.368	2.32305		1007.37	3.55494
7.372	1.69737		1007.37	2.82731
7.376	0.89572		1007.38	1.5999
7.38	0.44661		1007.38	0.65
7.384	-0.00319		1007.38	-0.56737
7.388	-0.3604		1007.39	-1.24785
7.392	-1.27739		1007.39	-1.30163
7.396	-2.70769		1007.4	-1.84615
7.4	-3.55245		1007.4	-2.28438
7.404	-4.15478		1007.4	-2.08112
7.408	-4.68811		1007.41	-1.87786
7.412	-4.73846		1007.41	-2.31422
7.416	-4.21818		1007.42	-2.58834
7.42	-3.9366		1007.42	-2.331
7.424	-3.70536		1007.42	-2.5007
7.428	-2.97063		1007.43	-2.13706
7.432	-3.25221		1007.43	-2.16131
7.436	-3.82284		1007.44	-2.06247
7.44	-3.91981		1007.44	-2.15944
7.444	-4.09883		1007.44	-2.73566
7.448	-4.86154		1007.45	-3.53566
7.452	-5.27366		1007.45	-3.89744
7.456	-5.26061		1007.46	-4.31702
7.46	-5.60746		1007.46	-4.3972
7.464	-6.17249		1007.46	-4.99021
7.468	-5.86853		1007.47	-5.14312
7.472	-6.31049		1007.47	-5.61305
7.476	-7.33986		1007.48	-4.95291
7.48	-7.3324		1007.48	-5.2289
7.484	-7.19627		1007.48	-5.32214
7.488	-7.48718		1007.49	-5.71562
7.492	-7.20932		1007.49	-5.92821
7.496	-6.9986		1007.5	-6.52681
7.5	-7.07133		1007.5	-7.13287
7.504	-7.20746		1007.5	-7.99254
7.508	-7.2		1007.51	-8.72727
7.512	-7.68485		1007.51	-9.08718
7.516	-8.69744		1007.52	-9.14312
7.52	-8.2965		1007.52	-9.58322
7.524	-8.5296		1007.52	-9.31282
7.528	-8.9324		1007.53	-9.42284
7.532	-8.99207		1007.53	-9.21958
7.536	-9.74359		1007.54	-9.0704
7.54	-9.9338		1007.54	-9.52541
7.544	-10.7002		1007.54	-9.88718
7.548	-11.5935		1007.55	-10.3739
7.552	-11.987		1007.55	-10.7002
7.556	-11.9441		1007.56	-10.5977
7.56	-11.5879		1007.56	-10.6835
7.564	-12.1697		1007.56	-10.5436
7.568	-12.8559		1007.57	-10.428
7.572	-13.1002		1007.57	-10.7151
7.576	-13.5422		1007.58	-11.2932
7.58	-13.5851		1007.58	-12.3767
7.584	-14.3851		1007.58	-13.4172
7.588	-14.9091		1007.59	-14.1147
7.592	-14.9091		1007.59	-15.1758
7.596	-14.8326		1007.6	-15.5058
7.6	-14.6648		1007.6	-16.1436
7.604	-14.883		1007.6	-16.1883
7.608	-14.6126		1007.61	-16.4047
7.612	-14.6051		1007.61	-16.373
7.616	-14.5137		1007.62	-15.6121
7.62	-14.8755		1007.62	-15.1832
7.624	-15.5692		1007.62	-14.7151
7.628	-16.1231		1007.63	-14.5958
7.632	-16.069		1007.63	-15.0807
7.636	-16.4811		1007.64	-14.842
7.64	-16.0559		1007.64	-15.2093
7.644	-15.6532		1007.64	-15.3082
7.648	-14.8513		1007.65	-15.6457
7.652	-14.9147		1007.65	-15.7725
7.656	-15.3511		1007.66	-16.1622
7.66	-16.0037		1007.66	-16.2592
7.664	-16.5371		1007.66	-16.3506
7.668	-17.2793		1007.67	-17.1692
7.672	-17.3445		1007.67	-17.7138
7.676	-17.9301		1007.68	-17.8256
7.68	-17.9674		1007.68	-18.0904
7.684	-17.9357		1007.68	-18.18
7.688	-17.5963		1007.69	-17.9226
7.692	-17.4564		1007.69	-18.3832
7.696	-17.7212		1007.7	-18.2807
7.7	-17.4135		1007.7	-18.027
7.704	-17.4546		1007.7	-18.0364
7.708	-17.4606		1007.71	-18.2559
7.712	-17.3762		1007.71	-18.8932
7.716	-17.8942		1007.72	-19.9151
7.72	-18.0252		1007.72	-21.2073
7.724	-18.4625		1007.72	-22.5687
7.728	-18.2699		1007.73	-23.9389
7.732	-18.4755		1007.73	-25.883
7.736	-18.7296		1007.74	-28.3551
7.74	-18.9939		1007.74	-33.0155
7.744	-18.2872		1007.74	-38.9864
7.748	-18.289		1007.75	-46.6828
7.752	-18.5949		1007.75	-58.5913
7.756	-18.1739		1007.76	-79.0103
7.76	-18.9194		1007.76	-106.09
7.764	-19.0091		1007.76	-139.988
7.768	-19.1879		1007.77	-182.673
7.772	-19.5895		1007.77	-233.905
7.776	-19.8562		1007.78	-293.585
7.78	-20.3816		1007.78	-366.684
7.784	-20.9867		1007.78	-456.623
7.788	-21.604		1007.79	-559.161
7.792	-22.4938		1007.79	-663.892
7.796	-24.0532		1007.8	-764.116
7.8	-49.6579		1007.8	-852.044
7.804	-103.011		1007.8	-927.705
7.808	-189.232		1007.81	-992.411
7.812	-332.967		1007.81	-1046.72
7.816	-514.848		1007.82	-1093.81
7.82	-714.227		1007.82	-1141.65
7.824	-908.252		1007.82	-1192.04
7.828	-1074.01		1007.83	-1236.41
7.832	-1194.82		1007.83	-1264.64
7.836	-1260.89		1007.84	-1277.04
7.84	-1288		1007.84	-1279.35
7.844	-1290.94		1007.84	-1278.53
7.848	-1274.86		1007.85	-1279.45
7.852	-1274.38		1007.85	-1285.69
7.856	-1276.91		1007.86	-1297.51
7.86	-1285.3		1007.86	-1312.35
7.864	-1296.97		1007.86	-1321.26
7.868	-1308.12		1007.87	-1314.14
7.872	-1309.44		1007.87	-1286.98
7.876	-1293.59		1007.88	-1242.21
7.88	-1259.22		1007.88	-1185.66
7.884	-1209.88		1007.88	-1125.25
7.888	-1152.31		1007.89	-1067.99
7.892	-1094.65		1007.89	-1020.49
7.896	-1042.65		1007.9	-985.555
7.9	-1001.46		1007.9	-964.84
7.904	-973.235		1007.9	-953.378
7.908	-956.577		1007.91	-947.234
7.912	-948.164		1007.91	-945.619
7.916	-944.597		1007.92	-947.813
7.92	-944.889		1007.92	-953.011
7.924	-948.627		1007.92	-961.283
7.928	-955.627		1007.93	-973.213
7.932	-965.885		1007.93	-989.66
7.936	-980.008		1007.94	-1013.16
7.94	-999.41		1007.94	-1045.96
7.944	-1026.7		1007.94	-1086.5
7.948	-1062.26		1007.95	-1132.96
7.952	-1104.56		1007.95	-1182.92
7.956	-1150.89		1007.96	-1230.68
7.96	-1197.9		1007.96	-1270.66
7.964	-1241.24		1007.96	-1297.24
7.968	-1273.89		1007.97	-1308.58
7.972	-1293.35		1007.97	-1306.44
7.976	-1298.8		1007.98	-1295.92
7.98	-1293.31		1007.98	-1280.52
7.984	-1282.03		1007.98	-1262.25
7.988	-1267.25		1007.99	-1243.24
[truncated: 503 more rows]

## Sheet: Fig. 4g
First waveform			Second waveform
Time	Current		Time	Current
0	1.1416		1000	-2.43982
0.004	0.49741		1000	-2.49241
0.008	0.39661		1000.01	-3.57921
0.012	-0.41849		1000.01	-2.49241
0.016	-1.83397		1000.02	-1.56774
0.02	-2.62716		1000.02	-0.13036
0.024	-2.27658		1000.02	0.5971
0.028	-1.5798		1000.03	-0.45464
0.032	-0.02409		1000.03	-0.79646
0.036	1.11969		1000.04	-1.27413
0.04	2.22403		1000.04	-0.87534
0.044	3.7885		1000.04	-0.58611
0.048	3.35904		1000.05	-0.36262
0.052	2.8726		1000.05	0.55328
0.056	1.96985		1000.06	0.50946
0.06	1.08901		1000.06	0.37799
0.064	0.26953		1000.06	-0.6387
0.068	1.25116		1000.07	-2.07171
0.072	1.10216		1000.07	-3.20234
0.076	1.06272		1000.08	-1.53707
0.08	1.65871		1000.08	-0.67814
0.084	2.29414		1000.08	0.20708
0.088	1.84715		1000.09	0.09314
0.092	1.42645		1000.09	-0.34071
0.096	1.38701		1000.1	0.5489
0.1	1.13284		1000.1	-0.28812
0.104	0.36156		1000.1	-0.74388
0.108	1.33881		1000.11	-2.20318
0.112	0.61573		1000.11	-1.69921
0.116	1.14598		1000.12	-0.99805
0.12	1.77703		1000.12	-1.70798
0.124	1.49657		1000.12	-1.93147
0.128	1.30375		1000.13	-2.19441
0.132	-0.18623		1000.13	-2.33903
0.136	0.15559		1000.14	-0.84029
0.14	1.11969		1000.14	-2.09362
0.144	1.65871		1000.14	-2.64579
0.148	1.67186		1000.15	-4.6967
0.152	1.2161		1000.15	-4.15767
0.156	1.68939		1000.16	-5.43292
0.16	1.47027		1000.16	-5.13054
0.164	-0.32208		1000.16	-4.16644
0.168	-1.78576		1000.17	-1.98406
0.172	-1.50968		1000.17	-0.84467
0.176	-1.66306		1000.18	-0.03395
0.18	1.10216		1000.18	-0.89726
0.184	1.94794		1000.18	-1.51516
0.188	1.57545		1000.19	-1.36178
0.192	2.46505		1000.19	-1.30919
0.196	1.80771		1000.2	-1.81754
0.2	1.04081		1000.2	-1.10322
0.204	-0.3922		1000.2	-1.17772
0.208	-1.22483		1000.21	-0.61679
0.212	-0.0197		1000.21	-0.14788
0.216	-1.33439		1000.22	-0.38453
0.22	0.01974		1000.22	-0.54667
0.224	0.32212		1000.22	0.3999
0.228	0.71652		1000.23	1.7102
0.232	1.52724		1000.23	2.53407
0.236	1.47466		1000.24	2.45957
0.24	0.9444		1000.24	2.36316
0.244	0.3002		1000.24	1.91617
0.248	0.252		1000.25	1.67076
0.252	0.91372		1000.25	2.38069
0.256	1.44836		1000.26	2.85398
0.26	1.22925		1000.26	2.10899
0.264	1.45274		1000.26	1.34209
0.268	1.12407		1000.27	0.95207
0.272	0.64202		1000.27	1.22377
0.276	0.6464		1000.28	0.96522
0.28	0.14244		1000.28	0.76801
0.284	-0.7121		1000.28	-0.0953
0.288	-0.32208		1000.29	-1.72551
0.292	-0.49737		1000.29	-0.39767
0.296	-0.12488		1000.3	-1.56774
0.3	-0.1687		1000.3	-1.90956
0.304	-0.54558		1000.3	-2.84737
0.308	-0.26073		1000.31	-3.21548
0.312	-0.19499		1000.31	-2.49679
0.316	-0.26511		1000.32	-2.02788
0.32	0.5982		1000.32	-2.11991
0.324	0.17312		1000.32	-3.29875
0.328	-0.34837		1000.33	-3.58798
0.332	-0.34399		1000.33	-2.15059
0.336	0.56752		1000.34	-2.36094
0.34	2.77181		1000.34	-1.25222
0.344	2.33797		1000.34	-1.79124
0.348	3.4686		1000.35	-2.35656
0.352	3.19689		1000.35	-1.28728
0.356	3.17936		1000.36	-1.49325
0.36	3.37657		1000.36	-0.34071
0.364	1.22487		1000.36	0.25529
0.368	-0.53681		1000.37	1.94685
0.372	-1.29495		1000.37	2.4771
0.376	-2.32917		1000.38	4.05473
0.38	-2.50884		1000.38	4.91804
0.384	-3.96814		1000.38	3.95832
0.388	-4.21355		1000.39	2.33249
0.392	-3.60441		1000.39	-0.09091
0.396	-1.71126		1000.4	-1.31357
0.4	-0.19938		1000.4	-3.77203
0.404	0.20818		1000.4	-4.08756
0.408	0.62011		1000.41	-4.91143
0.412	0.20379		1000.41	-4.14891
0.416	0.01097		1000.42	-1.37054
0.42	0.02412		1000.42	0.97398
0.424	0.15559		1000.42	1.92055
0.428	-0.22567		1000.43	2.56475
0.432	1.41769		1000.43	1.34647
0.436	1.72445		1000.44	1.97752
0.44	2.12323		1000.44	1.14927
0.444	1.14598		1000.44	1.23692
0.448	0.6464		1000.45	0.8951
0.452	-0.28702		1000.45	3.32288
0.456	-0.84357		1000.46	2.87589
0.46	-1.04954		1000.46	2.64801
0.464	-1.41327		1000.46	2.46834
0.468	-2.08814		1000.47	2.20978
0.472	-1.51844		1000.47	0.57081
0.476	-3.29765		1000.48	1.513
0.48	-2.52199		1000.48	2.14843
0.484	-2.84189		1000.48	0.31226
0.488	-1.68059		1000.49	1.47794
0.492	-0.94875		1000.49	2.71813
0.496	0.01097		1000.5	0.07999
0.5	1.15475		1000.5	-1.97968
0.504	1.57107		1000.5	-2.65455
0.508	1.10216		1000.51	-2.62388
0.512	1.24678		1000.51	-3.71068
0.516	-1.04516		1000.52	-2.29959
0.52	-1.20292		1000.52	-1.01119
0.524	-2.54828		1000.52	-0.06462
0.528	-2.62716		1000.53	1.14927
0.532	-1.75071		1000.53	2.08708
0.536	-2.08376		1000.54	0.54452
0.54	-1.75947		1000.54	-0.60364
0.544	-1.30371		1000.54	-0.16541
0.548	-0.68581		1000.55	-0.30565
0.552	-0.96628		1000.55	-2.00597
0.556	-1.68059		1000.56	-1.9753
0.56	-0.16432		1000.56	-1.31357
0.564	0.21256		1000.56	-0.77455
0.568	2.21526		1000.57	-1.16896
0.572	2.7499		1000.57	-0.24868
0.576	2.55708		1000.58	0.3999
0.58	2.9734		1000.58	0.93016
0.584	3.05228		1000.58	3.15198
0.588	3.33713		1000.59	3.24839
0.592	1.67624		1000.59	2.59981
0.596	2.27223		1000.6	2.82769
0.6	2.84631		1000.6	2.19226
0.604	0.56314		1000.6	1.49109
0.608	1.20734		1000.61	1.59626
0.612	1.11969		1000.61	1.24568
0.616	1.17228		1000.62	-0.52914
0.62	0.8217		1000.62	-1.73427
0.624	0.78226		1000.62	-0.38453
0.628	1.65433		1000.63	-1.62033
0.632	1.14598		1000.63	-1.8745
0.636	1.59736		1000.64	-2.56252
0.64	0.51494		1000.64	-2.26015
0.644	-1.1591		1000.64	-1.49325
0.648	-0.24758		1000.65	0.45249
0.652	-0.52805		1000.65	0.96083
0.656	-1.48339		1000.66	-0.40644
0.66	-1.41765		1000.66	-0.62994
0.664	-1.04516		1000.66	-0.5642
0.668	-0.68143		1000.67	-3.17166
0.672	0.21694		1000.67	-3.82024
0.676	0.37908		1000.68	-5.3628
0.68	0.8699		1000.68	-4.93772
0.684	2.50449		1000.68	-3.25492
0.688	2.9471		1000.69	-1.81754
0.692	1.84277		1000.69	-1.44942
0.696	0.38347		1000.7	-1.56336
0.7	0.7472		1000.7	-1.80439
0.704	0.19941		1000.7	-2.48802
0.708	-0.46231		1000.71	-4.05688
0.712	0.70337		1000.71	-4.09194
0.716	-0.26073		1000.72	-4.49073
0.72	-0.40534		1000.72	-4.49949
0.724	-0.03285		1000.72	-2.61073
0.728	0.05041		1000.73	-1.88765
0.732	-0.52367		1000.73	-0.80523
0.736	-1.31686		1000.74	-0.28374
0.74	-0.22129		1000.74	0.76801
0.744	-1.22921		1000.74	1.88988
0.748	0.12491		1000.75	3.37985
0.752	0.83484		1000.75	4.04158
0.756	-0.28264		1000.76	2.81454
0.76	-0.74716		1000.76	2.5034
0.764	-1.15033		1000.76	2.50778
0.768	0.48864		1000.77	2.78825
0.772	0.12491		1000.77	1.29389
0.776	0.88305		1000.78	0.13258
0.78	0.66832		1000.78	0.41743
0.784	-0.07667		1000.78	0.54013
0.788	0.55876		1000.79	0.94769
0.792	-1.41765		1000.79	0.01864
0.796	-1.8997		1000.8	-1.62033
0.8	-1.28618		1000.8	-0.6387
0.804	-1.8252		1000.8	-0.67376
0.808	-1.43518		1000.81	1.47356
0.812	-2.00926		1000.81	1.07916
0.816	-1.60609		1000.82	1.48233
0.82	-2.20646		1000.82	0.53137
0.824	-2.78492		1000.82	-1.40122
0.828	-2.94707		1000.83	-3.00513
0.832	-2.54828		1000.83	-4.3242
0.836	-1.30371		1000.84	-4.68793
0.84	-0.30893		1000.84	-4.63973
0.844	-0.59816		1000.84	-3.73698
0.848	-1.50092		1000.85	-0.90602
0.852	-2.18017		1000.85	-1.2084
0.856	-2.79369		1000.86	-0.58611
0.86	-3.34147		1000.86	0.1282
0.864	-3.82353		1000.86	0.9433
0.868	-2.96898		1000.87	2.0082
0.872	-3.17495		1000.87	3.94955
0.876	-3.17495		1000.88	4.27384
0.88	-2.0005		1000.88	4.20811
0.884	-0.62008		1000.88	4.06787
0.888	-0.54558		1000.89	3.18703
0.892	-0.15555		1000.89	-0.0953
0.896	0.34841		1000.9	-1.98844
0.9	0.252		1000.9	-4.19273
0.904	0.89619		1000.9	-4.79311
0.908	0.3002		1000.91	-5.09548
0.912	-0.79099		1000.91	-4.41623
0.916	-1.53597		1000.92	-3.32066
0.92	-2.96898		1000.92	-1.89203
0.924	-2.55266		1000.92	-0.55982
0.928	-2.76301		1000.93	0.39114
0.932	-1.90409		1000.93	1.21939
0.936	-1.36068		1000.94	-0.02956
0.94	-0.62008		1000.94	-1.33987
0.944	0.98822		1000.94	-0.73511
0.948	0.92687		1000.95	-1.33987
0.952	1.64557		1000.95	-1.0594
0.956	1.26431		1000.96	-0.01203
0.96	-0.70334		1000.96	1.50862
0.964	-0.36152		1000.96	1.91179
0.968	0.03727		1000.97	1.45165
0.972	-0.41849		1000.97	1.32456
0.976	0.95316		1000.98	-0.65185
0.98	1.49219		1000.98	-0.52914
0.984	0.94002		1000.98	-0.55982
0.988	-0.26511		1000.99	-1.72551
0.992	0.75596		1000.99	-2.07609
0.996	1.26869		1001	-1.21278
1	0.00659		1001	0.86881
1.004	0.1775		1001	0.48316
1.008	-0.02847		1001.01	-0.04271
1.012	-1.19416		1001.01	-1.41436
1.016	-0.25635		1001.02	-1.76933
1.02	-0.23005		1001.02	-0.59488
1.024	-1.72003		1001.02	-1.09884
1.028	-2.64907		1001.03	-0.32756
1.032	-2.3204		1001.03	0.00988
1.036	-2.98213		1001.04	0.40867
1.04	-4.12152		1001.04	0.5971
1.044	-2.93392		1001.04	0.24652
1.048	-2.48255		1001.05	0.56643
1.052	-2.14073		1001.05	0.11505
1.056	-0.79975		1001.06	0.91263
1.06	0.39661		1001.06	1.77594
1.064	1.35195		1001.06	1.75403
1.068	0.62449		1001.07	2.12652
1.072	0.42729		1001.07	2.09585
1.076	0.85675		1001.08	1.1668
1.08	1.02766		1001.08	0.68913
1.084	2.33358		1001.08	0.23337
1.088	2.99531		1001.09	1.11421
1.092	1.7858		1001.09	0.72857
1.096	2.57899		1001.1	0.2772
1.1	3.10048		1001.1	-1.09884
1.104	2.1802		1001.1	-1.34863
1.108	0.61573		1001.11	-1.44066
1.112	-0.01094		1001.11	0.2509
1.116	-0.07667		1001.12	-0.22238
1.12	0.49302		1001.12	0.66284
1.124	1.13284		1001.12	1.71459
1.128	1.4878		1001.13	0.69351
1.132	0.6464		1001.13	-0.22238
1.136	1.7113		1001.14	-0.66061
1.14	2.11447		1001.14	-1.41875
1.144	0.91811		1001.14	-1.28728
1.148	1.75074		1001.15	-2.18126
1.152	2.54393		1001.15	-1.01996
1.156	3.01722		1001.16	-1.30919
1.16	3.94188		1001.16	1.45603
1.164	3.51242		1001.16	1.41659
1.168	2.60529		1001.17	0.54013
1.172	0.8699		1001.17	1.47356
1.176	-1.67621		1001.18	2.1309
1.18	-3.97691		1001.18	2.18787
1.184	-6.04534		1001.18	1.23253
1.188	-7.02698		1001.19	0.08876
1.192	-5.76488		1001.19	0.63216
1.196	-5.07686		1001.2	0.81184
1.2	-3.66576		1001.2	1.70144
1.204	-1.74632		1001.2	0.88195
1.208	0.19503		1001.21	0.64969
1.212	1.82962		1001.21	0.14573
1.216	2.03121		1001.22	0.15888
1.22	1.10654		1001.22	-0.45026
1.224	0.86114		1001.22	-0.99805
1.228	-0.17747		1001.23	-1.32672
1.232	-0.0197		1001.23	-0.80523
1.236	0.33964		1001.24	-0.77017
1.24	-0.28264		1001.24	-1.09008
1.244	0.73405		1001.24	-1.83506
1.248	0.92687		1001.25	-2.29082
1.252	1.20734		1001.25	-3.12784
1.256	0.81731		1001.26	-3.11031
1.26	0.85237		1001.26	-2.53185
1.264	2.81125		1001.26	-2.97446
1.268	1.75074		1001.27	-2.08924
1.272	1.08901		1001.27	-0.9849
1.276	1.57983		1001.28	-1.32672
1.28	1.30813		1001.28	-1.73427
1.284	0.96193		1001.28	-1.78248
1.288	-0.69896		1001.29	-1.67292
1.292	-2.67537		1001.29	-1.96215
1.296	-2.78492		1001.3	-1.58089
1.3	-3.508		1001.3	-0.516
1.304	-2.6929		1001.3	-1.26975
1.308	-2.85504		1001.31	-1.14705
1.312	-3.44227		1001.31	-2.23385
1.316	-0.88301		1001.32	-2.83422
1.32	0.62011		1001.32	-2.87805
1.324	1.44398		1001.32	-2.43982
1.328	0.54561		1001.33	-2.54938
1.332	0.81293		1001.33	-0.25306
1.336	0.38785		1001.34	0.71981
1.34	-0.41849		1001.34	0.85566
1.344	0.20379		1001.34	-0.34947
1.348	1.07149		1001.35	0.05808
1.352	-0.23443		1001.35	-1.45381
1.356	1.24678		1001.36	-2.72467
1.36	0.3002		1001.36	-3.11469
1.364	0.22132		1001.36	-4.40747
1.368	-1.36945		1001.37	-3.39954
1.372	-1.5798		1001.37	-0.96299
1.376	-2.39052		1001.38	1.02657
1.38	-2.13196		1001.38	0.68913
1.384	-1.81644		1001.38	1.22377
1.388	-1.2818		1001.39	3.53762
1.392	-2.58334		1001.39	3.6165
1.396	-0.8611		1001.4	2.16158
1.4	-0.84357		1001.4	1.40344
1.404	-1.37821		1001.4	0.39114
1.408	-1.74632		1001.41	0.01426
1.412	-1.0101		1001.41	-2.26453
1.416	0.65955		1001.42	-3.02266
1.42	1.62804		1001.42	-4.40747
1.424	1.85591		1001.42	-4.23656
1.428	1.11531		1001.43	-3.83777
1.432	-0.54996		1001.43	-2.69399
1.436	0.12491		1001.44	-2.28206
1.44	-2.03117		1001.44	-1.69045
1.444	-4.72189		1001.44	-0.27935
1.448	-5.25653		1001.45	-0.27935
1.452	-4.84898		1001.45	-2.64579
1.456	-3.68329		1001.46	-3.36886
1.46	-2.03994		1001.46	-2.92187
1.464	-1.19854		1001.46	-3.36886
1.468	0.21256		1001.47	-3.44336
1.472	-0.10297		1001.47	-2.11991
1.476	-0.23882		1001.48	-0.90602
1.48	-1.90847		1001.48	-1.22593
1.484	-2.19332		1001.48	-1.1339
1.488	-2.03994		1001.49	0.38237
1.492	-2.00488		1001.49	-0.62117
1.496	-1.30371		1001.5	-0.97175
1.5	0.06356		1001.5	-0.97614
1.504	0.6727		1001.5	-1.07693
1.508	1.59298		1001.51	0.09752
1.512	0.98822		1001.51	0.69351
1.516	0.39661		1001.52	0.5971
1.52	-0.25635		1001.52	-0.67814
1.524	-0.52805		1001.52	0.25967
1.528	-1.87341		1001.53	1.28512
1.532	-1.59733		1001.53	0.18955
1.536	-1.95229		1001.54	0.08438
1.54	-1.47024		1001.54	-1.04625
1.544	-1.34754		1001.54	-0.38453
1.548	-0.40096		1001.55	0.75925
1.552	0.61573		1001.55	0.59272
1.556	0.12053		1001.56	1.12736
1.56	0.4492		1001.56	0.86442
1.564	0.40538		1001.56	1.79785
1.568	-1.04078		1001.57	1.42536
1.572	-0.44478		1001.57	0.06247
1.576	-0.62884		1001.58	-0.73073
1.58	-0.1687		1001.58	-1.16457
1.584	0.93564		1001.58	-0.87973
1.588	1.10216		1001.59	-1.00243
1.592	1.91288		1001.59	-1.12952
1.596	1.68939		1001.6	-0.42835
1.6	1.89974		1001.6	-2.01912
1.604	1.08901		1001.6	-2.52747
1.608	-0.42726		1001.61	-1.52392
1.612	-0.54119		1001.61	-3.52663
1.616	-1.53597		1001.62	-1.69045
1.62	-1.51406		1001.62	-1.18649
1.624	-0.87425		1001.62	-1.79562
1.628	-1.0846		1001.63	-2.84299
1.632	0.34841		1001.63	-4.11823
1.636	1.60174		1001.64	-4.62658
1.64	1.52286		1001.64	-5.84924
1.644	1.49219		1001.64	-5.02098
1.648	1.57983		1001.65	-4.02621
1.652	1.07149		1001.65	-4.13138
1.656	0.16435		1001.66	-1.37492
1.66	0.36594		1001.66	-1.6291
1.664	0.4492		1001.66	-1.43189
1.668	1.15913		1001.67	-1.07693
1.672	1.31251		1001.67	-1.13828
1.676	1.86468		1001.68	-0.03833
1.68	1.10654		1001.68	1.46918
1.684	1.05834		1001.68	1.17557
1.688	1.20295		1001.69	0.66284
1.692	1.36948		1001.69	-0.15665
1.696	1.62804		1001.7	-0.01642
1.7	2.01806		1001.7	-0.42397
1.704	3.52557		1001.7	-1.29166
1.708	4.01638		1001.71	-2.12429
1.712	3.33713		1001.71	-2.28206
1.716	2.12762		1001.72	-0.70443
1.72	0.98384		1001.72	-1.22593
1.724	0.01974		1001.72	-1.4801
1.728	-0.12488		1001.73	-0.72635
1.732	0.23885		1001.73	-0.30565
1.736	-0.18623		1001.74	0.22461
1.74	0.58067		1001.74	0.98274
1.744	1.983		1001.74	-0.60802
1.748	2.58337		1001.75	-2.28644
1.752	3.03913		1001.75	-2.03227
1.756	2.59214		1001.76	-1.54145
1.76	3.38095		1001.76	-2.72029
1.764	2.5264		1001.76	-1.29166
1.768	0.9926		1001.77	-0.57297
1.772	1.18543		1001.77	-1.81754
1.776	1.45713		1001.78	-1.93586
1.78	2.36864		1001.78	-1.41436
1.784	2.20212		1001.78	-1.73427
1.788	0.94878		1001.79	-1.75618
1.792	-0.57625		1001.79	-0.75702
1.796	-2.12758		1001.8	-0.20047
1.8	-3.73588		1001.8	-0.39767
1.804	-5.01551		1001.8	0.32102
1.808	-5.58082		1001.81	-0.73511
1.812	-3.78409		1001.81	-3.1366
1.816	-1.54912		1001.82	-3.5091
1.82	1.42207		1001.82	-4.2497
1.824	1.82962		1001.82	-4.04374
1.828	0.69899		1001.83	-4.31544
1.832	-0.19061		1001.83	-3.4828
1.836	-3.20124		1001.84	-2.65893
1.84	-4.02073		1001.84	-1.69921
1.844	-2.97774		1001.84	-0.4897
1.848	-2.88133		1001.85	-0.81399
1.852	-1.72003		1001.85	-0.9367
1.856	0.10738		1001.86	-1.53707
1.86	2.37302		1001.86	-0.38015
1.864	2.0575		1001.86	0.18079
1.868	2.11009		1001.87	1.64447
1.872	1.36948		1001.87	1.56121
1.876	-0.18185		1001.88	1.56997
1.88	0.9444		1001.88	1.35962
1.884	0.92687		1001.88	-0.0953
1.888	0.44044		1001.89	-1.61157
1.892	1.11093		1001.89	-2.67646
1.896	1.31689		1001.9	-4.6222
1.9	0.50617		1001.9	-2.29082
1.904	-0.68143		1001.9	-1.82192
1.908	-1.09336		1001.91	0.30787
1.912	-1.55788		1001.91	0.16326
1.916	-1.32124		1001.92	2.07832
1.92	-0.42726		1001.92	2.08708
1.924	-0.11611		1001.92	1.65323
1.928	1.10654		1001.93	1.64009
1.932	2.48258		1001.93	2.54722
1.936	4.3582		1001.94	1.03971
1.94	3.60006		1001.94	1.8855
1.944	3.25825		1001.94	1.00466
1.948	2.46505		1001.95	2.10461
1.952	0.36594		1001.95	2.91971
1.956	-1.0846		1001.96	3.89258
1.96	-2.42558		1001.96	3.83123
1.964	-4.11276		1001.96	2.22293
1.968	-4.0777		1001.97	2.17034
1.972	-4.17411		1001.97	2.29305
1.976	-2.73672		1001.98	0.88633
1.98	-0.90054		1001.98	-0.26621
1.984	0.33526		1001.98	-1.38369
1.988	2.35111		1001.99	-0.55544
1.992	2.19773		1001.99	-0.38891
1.996	3.07857		1002	0.21584
2	2.09694		1002	1.17118
2.004	1.30375		1002	2.13967
2.008	0.73843		1002.01	2.60857
2.012	-0.74278		1002.01	2.67431
2.016	-0.56311		1002.02	2.56913
2.02	1.47904		1002.02	1.06601
2.024	1.10216		1002.02	-0.05586
2.028	1.68501		1002.03	-0.67376
2.032	0.81731		1002.03	-0.83152
2.036	1.22487		1002.04	-0.33194
2.04	0.57191		1002.04	1.02219
2.044	0.01536		1002.04	3.81808
2.048	-1.50092		1002.05	3.72605
2.052	-2.82437		1002.05	4.8523
2.056	-2.28973		1002.06	4.42722
2.06	-0.2914		1002.06	4.10731
2.064	-0.62884		1002.06	3.02489
2.068	-1.16348		1002.07	0.92139
2.072	-1.10213		1002.07	0.26405
2.076	-0.08982		1002.08	-1.19525
2.08	-0.30893		1002.08	-1.61595
2.084	0.47988		1002.08	-2.16812
2.088	-0.34837		1002.09	-1.39245
2.092	0.29582		1002.09	-0.6387
2.096	1.38701		1002.1	-0.84905
2.1	1.82962		1002.1	0.78554
2.104	0.62888		1002.1	1.364
2.108	-0.16432		1002.11	0.01864
2.112	-0.66828		1002.11	-0.14788
2.116	-0.79975		1002.12	-0.64308
2.12	-0.79975		1002.12	-1.7036
2.124	-0.02847		1002.12	-3.58798
2.128	-0.26949		1002.13	-3.34695
2.132	1.82962		1002.13	-4.18397
2.136	2.62281		1002.14	-5.6608
2.14	1.59736		1002.14	-3.30751
2.144	1.91727		1002.14	-1.97091
2.148	0.77349		1002.15	-1.23907
2.152	0.43167		1002.15	1.32018
2.156	-0.53243		1002.16	3.83561
2.16	-0.76469		1002.16	4.66825
2.164	-1.84712		1002.16	4.62881
2.168	-1.55788		1002.17	5.21165
2.172	-0.01094		1002.17	2.97668
2.176	0.21694		1002.18	1.60065
2.18	0.33964		1002.18	1.76717
2.184	1.62365		1002.18	0.48755
2.188	0.70337		1002.19	-0.52038
2.192	1.09778		1002.19	-0.95422
2.196	0.97946		1002.2	-1.74742
2.2	1.2906		1002.2	-3.28122
2.204	0.80417		1002.2	-3.80271
2.208	1.30375		1002.21	-3.98238
2.212	0.97946		1002.21	-3.87283
2.216	0.58943		1002.22	-1.88765
2.22	1.12407		1002.22	-1.72989
2.224	-0.2914		1002.22	-1.92709
2.228	-2.05747		1002.23	-2.79478
2.232	-3.76217		1002.23	-3.26807
2.236	-4.79639		1002.24	-3.1629
2.24	-4.33187		1002.24	-4.3505
2.244	-3.91994		1002.24	-3.11469
2.248	-2.64907		1002.25	-1.6773
2.252	-2.03117		1002.25	-0.53791
2.256	0.3002		1002.26	0.46125
2.26	1.64995		1002.26	-0.36262
2.264	1.76389		1002.26	0.29473
2.268	1.33881		1002.27	-0.50723
2.272	0.21256		1002.27	-0.19171
2.276	0.12491		1002.28	0.68913
2.28	-0.76469		1002.28	-0.62555
2.284	-1.41327		1002.28	-0.31441
2.288	-3.00404		1002.29	-1.13828
2.292	-2.48693		1002.29	-3.49157
2.296	-1.72441		1002.3	-4.6704
2.3	-1.42203		1002.3	-5.6608
2.304	-2.11882		1002.3	-4.5959
2.308	-3.36339		1002.31	-3.73698
2.312	-3.57812		1002.31	-3.04019
2.316	-2.38175		1002.32	-1.66854
2.32	-1.62362		1002.32	-0.91478
2.324	-0.67705		1002.32	-0.51161
2.328	-0.68581		1002.33	0.04932
2.332	0.97069		1002.33	-0.35823
2.336	1.79895		1002.34	-0.82714
2.34	1.43083		1002.34	-0.09091
2.344	-0.15117		1002.34	-0.55982
2.348	-1.45709		1002.35	0.14573
2.352	-0.93998		1002.35	-0.5642
2.356	-0.21252		1002.36	0.32102
2.36	1.48342		1002.36	-0.62117
2.364	1.91727		1002.36	-2.03665
2.368	1.44398		1002.37	-1.83068
2.372	2.00053		1002.37	-2.45735
2.376	1.92165		1002.38	-2.69399
2.38	1.05396		1002.38	-0.4152
2.384	-0.11611		1002.38	-0.26182
2.388	-1.53159		1002.39	0.78992
2.392	-1.99173		1002.39	0.50069
2.396	-2.87257		1002.4	1.0441
2.4	-3.75779		1002.4	-1.62471
2.404	-4.90595		1002.4	-3.0621
2.408	-5.05933		1002.41	-4.28476
2.412	-3.97691		1002.41	-5.87991
2.416	-3.39844		1002.42	-4.84131
2.42	-2.26781		1002.42	-2.82546
2.424	-1.78576		1002.42	-0.95422
2.428	-0.34399		1002.43	0.23337
2.432	0.90058		1002.43	1.51738
2.436	1.50533		1002.44	3.52447
2.44	0.74281		1002.44	2.09146
2.444	0.97946		1002.44	1.92055
2.448	0.6464		1002.45	0.98713
2.452	-0.95313		1002.45	-1.25222
2.456	-2.46502		1002.46	-2.12429
2.46	-3.24945		1002.46	-2.54061
2.464	-3.34586		1002.46	-1.94462
2.468	-3.17933		1002.47	-1.24784
2.472	-3.33271		1002.47	0.61025
2.476	-2.77616		1002.48	1.17995
2.48	-2.37737		1002.48	0.46125
2.484	-2.16702		1002.48	1.9337
2.488	-2.0005		1002.49	0.69351
2.492	-2.13196		1002.49	-0.69129
2.496	-3.26698		1002.5	-2.18126
2.5	-2.47378		1002.5	-1.94024
2.504	-1.61924		1002.5	-2.45735
2.508	-1.50092		1002.51	-3.07963
2.512	-1.13719		1002.51	-2.29959
2.516	-0.05914		1002.52	-2.04103
2.52	0.49741		1002.52	-0.42397
2.524	-1.12404		1002.52	2.10899
2.528	0.03288		1002.53	2.02573
2.532	-0.47546		1002.53	2.88904
2.536	-1.66306		1002.54	2.71813
2.54	-2.21085		1002.54	2.11337
2.544	-2.35108		1002.54	0.29034
2.548	-2.25467		1002.55	-2.47926
2.552	-0.93998		1002.55	-3.25054
2.556	1.26869		1002.56	-3.59236
2.56	1.3651		1002.56	-2.54499
2.564	1.11969		1002.56	-1.84383
2.568	2.00053		1002.57	-1.09884
2.572	0.38347		1002.57	-0.23553
2.576	-0.65075		1002.58	-0.51161
2.58	-1.78576		1002.58	-0.7877
2.584	-2.02241		1002.58	-0.87973
2.588	-2.84189		1002.59	-0.98928
2.592	-2.28534		1002.59	-0.95861
2.596	-2.67099		1002.6	-1.3311
2.6	-4.30996		1002.6	-0.99367
2.604	-4.11276		1002.6	-1.21278
2.608	-4.46334		1002.61	-1.19087
2.612	-3.28889		1002.61	-1.32672
2.616	-2.75863		1002.62	-2.30397
2.62	-1.54912		1002.62	-1.07255
2.624	-0.42287		1002.62	-1.1076
2.628	-0.72963		1002.63	-0.89287
2.632	-2.21961		1002.63	-2.71152
2.636	-3.04348		1002.64	-3.51786
2.64	-3.81476		1002.64	-3.0884
2.644	-3.53868		1002.64	-1.99283
2.648	-3.74464		1002.65	-1.42751
2.652	-1.6543		1002.65	-0.23991
2.656	-1.25112		1002.66	0.50069
2.66	-0.28264		1002.66	1.54806
2.664	0.19065		1002.66	1.81976
2.668	-0.55872		1002.67	2.2054
2.672	-1.68059		1002.67	-0.81837
2.676	0.38347		1002.68	-1.72989
2.68	0.96193		1002.68	-1.6291
2.684	0.93125		1002.68	-1.65539
2.688	-1.00572		1002.69	-1.37931
2.692	-0.87425		1002.69	-0.18294
2.696	-1.86903		1002.7	-0.16103
2.7	-2.57457		1002.7	0.19832
2.704	-3.11798		1002.7	0.66722
2.708	-3.52991		1002.71	1.0923
2.712	-3.2845		1002.71	-0.59926
2.716	-1.38259		1002.72	-3.0884
2.72	-0.75593		1002.72	-3.86406
2.724	-1.17663		1002.72	-4.0525
2.728	-0.76469		1002.73	-1.80001
2.732	-0.67705		1002.73	0.04494
2.736	-0.83043		1002.74	0.64531
2.74	-0.58502		1002.74	1.53929
2.744	-0.29579		1002.74	2.44205
2.748	-0.79975		1002.75	1.49547
2.752	-1.29933		1002.75	1.46041
2.756	-1.98297		1002.76	0.04494
2.76	-2.49569		1002.76	-0.24868
2.764	-2.7674		1002.76	0.56205
2.768	-0.50175		1002.77	0.78554
2.772	-0.56749		1002.77	0.6234
2.776	-1.36945		1002.78	0.93454
2.78	-1.28618		1002.78	0.1764
2.784	-1.07583		1002.78	1.3158
2.788	-0.66828		1002.79	-0.7614
2.792	-0.94875		1002.79	-0.01642
2.796	-0.7384		1002.8	0.27281
2.8	0.43167		1002.8	0.05808
2.804	1.37825		1002.8	-0.218
2.808	3.33274		1002.81	-1.81315
2.812	1.78142		1002.81	-1.87889
2.816	-0.42726		1002.82	-1.12952
2.82	-0.36152		1002.82	-0.95861
2.824	-1.54036		1002.82	0.65846
2.828	-2.64031		1002.83	-0.39767
2.832	-2.43434		1002.83	0.22023
2.836	-2.03117		1002.84	0.9696
2.84	-1.10213		1002.84	0.93892
2.844	-0.59816		1002.84	0.98713
2.848	0.03727		1002.85	-0.66938
2.852	-0.79099		1002.85	-0.09968
2.856	-1.03201		1002.86	0.20708
2.86	-0.67705		1002.86	-0.48532
2.864	-1.03639		1002.86	-2.3215
2.868	-2.1977		1002.87	-2.22071
2.872	-0.3177		1002.87	-2.5187
2.876	0.15997		1002.88	-2.33026
2.88	0.77787		1002.88	-2.247
2.884	1.18104		1002.88	-2.25138
2.888	0.81731		1002.89	-4.31105
2.892	0.17312		1002.89	-3.86844
2.896	-1.64991		1002.9	-3.978
2.9	-3.10045		1002.9	-3.91227
2.904	-3.82353		1002.9	-3.01828
2.908	-3.74464		1002.91	-0.45903
2.912	-3.36339		1002.91	0.51822
2.916	-2.50884		1002.92	1.72773
2.92	-1.4308		1002.92	1.94247
2.924	-0.79975		1002.92	0.79431
2.928	-0.97504		1002.93	-0.93231
2.932	0.04165		1002.93	-3.41707
2.936	-1.55788		1002.94	-3.95609
2.94	-2.00488		1002.94	-3.65809
2.944	-0.98819		1002.94	-2.94816
2.948	0.14244		1002.95	-2.06294
2.952	-0.47546		1002.95	-1.39684
2.956	-0.26073		1002.96	-1.73427
2.96	-0.62446		1002.96	-1.49325
2.964	-2.27658		1002.96	-2.10238
2.968	-2.83751		1002.97	-2.69837
2.972	-2.85066		1002.97	-2.75534
2.976	-5.16889		1002.98	-1.05064
2.98	-3.59126		1002.98	0.20708
2.984	-1.95229		1002.98	1.25445
2.988	-1.03201		1002.99	1.31142
2.992	-0.4404		1002.99	-1.15143
2.996	-0.57625		1003	-1.83068
3	-1.71565		1003	-1.84821
3.004	-1.8515		1003	-4.19712
3.008	-2.45625		1003.01	-4.38555
3.012	-1.83397		1003.01	-4.88075
3.016	-2.52199		1003.02	-4.79749
3.02	-0.46231		1003.02	-3.6318
3.024	-0.68581		1003.02	-2.77726
3.028	0.27391		1003.03	-3.9035
3.032	0.54561		1003.03	-4.92457
3.036	0.39661		1003.04	-1.88765
3.04	0.36594		1003.04	0.87757
3.044	1.40454		1003.04	1.17118
3.048	1.68939		1003.05	1.41221
3.052	2.64911		1003.05	0.17202
3.056	1.75074		1003.06	0.25967
3.06	0.50617		1003.06	-1.03749
3.064	-1.03201		1003.06	-2.09362
3.068	-1.39574		1003.07	-3.3601
3.072	-2.00926		1003.07	-4.46882
3.076	-1.84273		1003.08	-3.25492
3.08	-1.63677		1003.08	-1.96215
3.084	-1.61924		1003.08	-2.44858
3.088	-0.08982		1003.09	-3.48719
3.092	0.01974		1003.09	-3.25492
3.096	-0.0197		1003.1	-3.84653
3.1	-1.99173		1003.1	-4.94649
3.104	-2.29411		1003.1	-5.16122
3.108	-2.15388		1003.11	-4.83693
3.112	-2.03994		1003.11	-4.89828
3.116	-2.06623		1003.12	-3.1366
3.12	-1.80329		1003.12	-2.08924
3.124	-1.17663		1003.12	-2.19879
3.128	-0.84357		1003.13	-1.93147
3.132	-1.47462		1003.13	-0.98052
3.136	-1.81644		1003.14	-0.11721
3.14	-1.84273		1003.14	0.60149
3.144	-1.51406		1003.14	0.10191
3.148	-1.53597		1003.15	0.67598
3.152	-0.06791		1003.15	1.09668
3.156	0.58067		1003.16	1.56559
3.16	2.23279		1003.16	0.81622
3.164	2.50888		1003.16	-0.32318
3.168	1.00575		1003.17	-0.42397
3.172	1.82524		1003.17	-2.6677
3.176	1.40016		1003.18	-2.83861
3.18	2.11009		1003.18	-3.04457
3.184	1.80771		1003.18	-3.05772
3.188	1.25116		1003.19	-1.1821
3.192	2.16706		1003.19	-0.46779
3.196	-0.53243		1003.2	0.50946
3.2	-1.06269		1003.2	1.26321
3.204	-1.14595		1003.2	2.53407
3.208	-1.777		1003.21	3.44121
3.212	-0.99257		1003.21	0.80745
3.216	-1.0846		1003.22	0.81622
3.22	0.20379		1003.22	-0.66938
3.224	0.66393		1003.22	-1.22154
3.228	0.37032		1003.23	-1.30481
3.232	-0.20814		1003.23	-3.59674
3.236	-2.11443		1003.24	-3.61865
3.24	-1.34754		1003.24	-3.93418
3.244	-0.62008		1003.24	-3.45651
3.248	-0.45355		1003.25	-3.68001
3.252	-0.14679		1003.25	-4.33297
3.256	0.85675		1003.26	-2.89119
3.26	0.66393		1003.26	-3.6318
3.264	-0.28264		1003.26	-2.27767
3.268	-1.22921		1003.27	-2.8649
3.272	-2.60963		1003.27	-3.18481
3.276	-1.7025		1003.28	-1.54145
3.28	-0.8129		1003.28	-2.32588
3.284	-0.44917		1003.28	-1.58527
3.288	-0.08105		1003.29	-3.19795
3.292	-0.24758		1003.29	-3.54854
3.296	-0.54558		1003.3	-2.79478
3.3	-2.39928		1003.3	-3.71506
3.304	-3.87173		1003.3	-2.63264
3.308	-4.60795		1003.31	-3.04019
3.312	-5.23462		1003.31	-1.72989
3.316	-4.14343		1003.32	-2.01474
3.32	-3.3853		1003.32	-1.41436
3.324	-2.02679		1003.32	0.01426
3.328	-2.29411		1003.33	-1.1821
3.332	-1.58418		1003.33	-0.50285
3.336	-1.45709		1003.34	0.93892
3.34	-0.34837		1003.34	0.76801
3.344	1.33004		1003.34	0.78116
3.348	1.88221		1003.35	-0.16103
3.352	1.19419		1003.35	-1.18649
3.356	-0.02409		1003.36	-2.73343
3.36	-0.30893		1003.36	-3.59236
3.364	-0.21691		1003.36	-4.37679
3.368	-1.29933		1003.37	-4.57837
3.372	-1.01886		1003.37	-4.17959
3.376	-1.02763		1003.38	-4.42061
3.38	-0.86987		1003.38	-4.98593
3.384	0.0548		1003.38	-5.02098
3.388	-0.37029		1003.39	-4.41623
3.392	-1.59294		1003.39	-2.78602
3.396	-1.479		1003.4	-2.11115
3.4	-0.78222		1003.4	-3.22425
3.404	-0.4404		1003.4	-0.79646
3.408	-0.72087		1003.41	0.09752
3.412	-1.49653		1003.41	-0.27059
3.416	-1.74194		1003.42	-0.88849
3.42	-1.90847		1003.42	-1.949
3.424	-1.19416		1003.42	-1.86136
3.428	-2.66222		1003.43	-0.63432
3.432	-4.40199		1003.43	-0.98928
3.436	-4.10837		1003.44	-2.48802
3.44	-3.44665		1003.44	-1.55022
3.444	-3.33709		1003.44	-0.61679
3.448	-4.09523		1003.45	-1.45819
3.452	-3.94185		1003.45	-0.49409
3.456	-3.26698		1003.46	-0.26621
3.46	-1.31686		1003.46	0.12382
3.464	-0.25196		1003.46	1.18871
3.468	-0.72525		1003.47	1.71459
3.472	-1.4308		1003.47	-0.05147
3.476	-0.81728		1003.48	0.07561
3.48	-1.04954		1003.48	2.29305
3.484	-2.1977		1003.48	1.52177
3.488	-3.79285		1003.49	0.81622
3.492	-4.01635		1003.49	0.75925
3.496	-3.39406		1003.5	-1.12513
3.5	-2.07938		1003.5	-1.65539
3.504	-1.91285		1003.5	-3.43898
3.508	-1.23798		1003.51	-4.8939
3.512	-1.29495		1003.51	-5.31022
3.516	0.16874		1003.52	-4.20588
3.52	-1.68059		1003.52	-2.28206
3.524	-2.21523		1003.52	0.48316
3.528	-2.07938		1003.53	1.25883
3.532	-2.17579		1003.53	1.82414
3.536	-0.12488		1003.54	0.86442
3.54	-0.25635		1003.54	0.6716
3.544	-0.87863		1003.54	-0.69567
3.548	0.96631		1003.55	-1.41436
3.552	2.53079		1003.55	-2.07171
3.556	2.78934		1003.56	-2.58443
3.56	1.85591		1003.56	-2.24262
3.564	2.45629		1003.56	0.22023
3.568	0.85237		1003.57	1.61818
3.572	-0.45793		1003.57	1.98191
3.576	-1.03201		1003.58	1.94685
3.58	-2.67975		1003.58	2.6524
3.584	-3.61756		1003.58	2.54722
3.588	-2.67975		1003.59	1.35962
3.592	-1.44395		1003.59	0.71543
3.596	-2.21523		1003.6	-1.08131
3.6	-0.87863		1003.6	-1.63786
3.604	0.33964		1003.6	-1.85259
3.608	0.38785		1003.61	-0.65185
3.612	1.40016		1003.61	-1.76495
3.616	0.96193		1003.62	-1.23031
3.62	1.55354		1003.62	-0.38891
3.624	1.34757		1003.62	0.20708
3.628	1.92603		1003.63	-1.22593
3.632	2.49573		1003.63	-0.84905
3.636	0.01974		1003.64	0.04055
3.64	0.01097		1003.64	1.18871
3.644	-0.18185		1003.64	1.65323
3.648	-0.35714		1003.65	2.74881
3.652	-0.59816		1003.65	1.35524
3.656	-0.74716		1003.66	0.76363
3.66	-0.75154		1003.66	-0.05586
3.664	0.21694		1003.66	-1.03311
3.668	1.00575		1003.67	-1.8263
3.672	1.77265		1003.67	-1.2829
3.676	0.75596		1003.68	0.46564
3.68	0.81731		1003.68	1.35962
3.684	0.23009		1003.68	2.21855
3.688	-0.01532		1003.69	2.44643
3.692	-1.01448		1003.69	0.46125
3.696	-2.59649		1003.7	-0.28812
3.7	-3.37653		1003.7	-1.92709
3.704	-3.02595		1003.7	-2.97446
3.708	-3.39406		1003.71	-2.9876
3.712	-2.6929		1003.71	-3.07525
3.716	-2.92954		1003.72	-2.44858
3.72	-4.06017		1003.72	-2.00597
3.724	-3.4335		1003.72	-2.40914
3.728	-3.70082		1003.73	-0.55105
3.732	-3.87611		1003.73	-0.38015
3.736	-4.35816		1003.74	1.10545
3.74	-4.18287		1003.74	1.7102
3.744	-4.06455		1003.74	2.53407
3.748	-3.42036		1003.75	2.36316
3.752	-1.75071		1003.75	2.03888
3.756	-1.56227		1003.76	0.57519
3.76	-1.4308		1003.76	-0.93231
3.764	-0.40096		1003.76	-1.94462
3.768	-1.43518		1003.77	-0.27059
3.772	-1.16348		1003.77	0.64969
3.776	-4.04702		1003.78	0.71104
3.78	-6.1549		1003.78	0.81184
3.784	-6.89112		1003.78	-0.90164
3.788	-7.35565		1003.79	-2.22509
3.792	-5.36609		1003.79	-1.56336
3.796	-4.80954		1003.8	-1.89642
3.8	-3.27574		1003.8	-1.19087
3.804	-2.50884		1003.8	-0.03395
3.808	-0.98381		1003.81	2.00382
3.812	0.48864		1003.81	3.88382
3.816	-1.22921		1003.82	2.53846
3.82	-1.19416		1003.82	2.69184
3.824	-2.20646		1003.82	2.45519
3.828	-2.48255		1003.83	4.75151
3.832	-2.33355		1003.83	5.76382
3.836	-3.25383		1003.84	3.61212
3.84	-3.81476		1003.84	2.32811
3.844	-4.80078		1003.84	2.33687
3.848	-4.06017		1003.85	2.52969
3.852	-4.2004		1003.85	2.04326
3.856	-4.67807		1003.86	0.25529
3.86	-4.23108		1003.86	-0.90164
3.864	-3.54744		1003.86	0.52699
3.868	-1.84712		1003.87	1.37277
3.872	-0.33085		1003.87	0.24652
3.876	1.53163		1003.88	-2.54061
3.88	2.7017		1003.88	-1.59404
3.884	1.68062		1003.88	-0.54667
3.888	0.41414		1003.89	0.92578
3.892	0.15559		1003.89	-0.0208
3.896	-1.11966		1003.9	-1.51954
3.9	-1.7025		1003.9	-2.94378
3.904	-1.82082		1003.9	-2.68961
3.908	-1.26865		1003.91	-3.00952
3.912	-1.61047		1003.91	-2.45735
3.916	-0.84795		1003.92	-3.05772
3.92	-2.07061		1003.92	-1.55022
3.924	-3.78409		1003.92	-0.38453
3.928	-3.62632		1003.93	-0.31441
3.932	-2.34231		1003.93	-0.95861
3.936	-2.26781		1003.94	-0.48094
3.94	-0.99257		1003.94	0.2027
3.944	0.01536		1003.94	0.09752
3.948	0.75596		1003.95	0.28596
3.952	-0.1687		1003.95	0.58396
3.956	0.00221		1003.96	-0.47217
3.96	-0.91807		1003.96	-1.72989
3.964	0.42291		1003.96	-2.396
3.968	0.15997		1003.97	-3.19795
3.972	0.04603		1003.97	-2.04103
3.976	-0.67705		1003.98	-1.2084
3.98	0.55438		1003.98	-0.1435
3.984	0.76034		1003.98	1.61379
3.988	0.76473		1003.99	1.55682
3.992	1.66309		1003.99	0.91701
3.996	2.9734		1004	1.41659
4	3.04351		1004	0.86004
4.004	3.67018		1004	1.62694
4.008	1.16351		1004.01	1.7102
4.012	0.46673		1004.01	0.49631
4.016	-0.67705		1004.02	0.35608
4.02	-0.15994		1004.02	-1.27851
4.024	-0.15994		1004.02	-0.31879
4.028	0.35279		1004.03	-1.1339
4.032	1.86468		1004.03	-1.94024
4.036	2.6009		1004.04	-0.1435
4.04	1.57107		1004.04	-1.11199
4.044	0.12929		1004.04	-0.99367
4.048	-1.59733		1004.05	-2.01036
4.052	-2.7674		1004.05	-3.21987
4.056	-3.8805		1004.06	-2.9876
4.06	-4.49402		1004.06	-4.20588
4.064	-3.81038		1004.06	-3.02705
4.068	-2.6666		1004.07	-2.84737
4.072	-1.41765		1004.07	-1.30919
4.076	0.16874		1004.08	-0.12159
4.08	0.0285		1004.08	-0.27935
4.084	-0.57187		1004.08	-1.18649
4.088	-0.60693		1004.09	-1.09446
4.092	-1.81644		1004.09	-1.5546
4.096	-2.57457		1004.1	-2.79917
4.1	-3.82353		1004.1	-3.32504
4.104	-3.49485		1004.1	-2.16374
4.108	-3.28012		1004.11	-0.27935
4.112	-3.32833		1004.11	0.48755
4.116	-4.25299		1004.12	0.93454
4.12	-5.14259		1004.12	1.79347
4.124	-5.09877		1004.12	0.64093
4.128	-4.43705		1004.13	0.29473
4.132	-4.62548		1004.13	-0.47217
4.136	-3.88488		1004.14	-2.61511
4.14	-3.21439		1004.14	-2.08924
4.144	-2.06185		1004.14	-1.1339
4.148	-0.28264		1004.15	-0.4152
4.152	-0.38343		1004.15	-1.1821
4.156	-1.38259		1004.16	-0.07339
4.16	-1.41765		1004.16	0.11067
4.164	-2.21961		1004.16	0.58396
4.168	-1.93476		1004.17	0.46125
4.172	-2.15826		1004.17	1.04848
4.176	-1.34754		1004.18	0.31664
4.18	-1.66744		1004.18	2.41137
4.184	-2.86381		1004.18	3.47626
4.188	-2.11882		1004.19	3.244
4.192	-2.53952		1004.19	2.52531
4.196	-1.37383		1004.2	1.364
4.2	-1.51844		1004.2	-0.08215
4.204	-1.19416		1004.2	-0.30126
4.208	-0.1205		1004.21	-1.54145
4.212	0.6727		1004.21	-2.75973
4.216	2.51326		1004.22	-3.22863
4.22	2.05312		1004.22	-2.17688
4.224	1.61489		1004.22	-1.61157
4.228	1.3651		1004.23	-2.38285
4.232	1.04519		1004.23	-2.60196
4.236	1.2161		1004.24	-1.44942
4.24	-0.25635		1004.24	0.97836
4.244	-1.18977		1004.24	2.14843
4.248	-2.21085		1004.25	1.99067
4.252	-2.99089		1004.25	1.17557
4.256	-2.40367		1004.26	0.61463
4.26	-2.58334		1004.26	-1.03311
4.264	-1.98735		1004.26	-2.61511
4.268	-2.24152		1004.27	-3.0621
4.272	-1.80768		1004.27	-3.59674
4.276	-1.04516		1004.28	-2.96569
4.28	-0.32208		1004.28	-1.86574
4.284	0.12053		1004.28	-1.61595
4.288	-0.14679		1004.29	-1.24346
4.292	-0.29579		1004.29	-0.43273
4.296	-1.15471		1004.3	-1.66416
4.3	-1.57103		1004.3	-2.9876
4.304	-2.10129		1004.3	-3.37763
4.308	-2.23276		1004.31	-3.26369
4.312	-1.96544		1004.31	-3.71506
4.316	-1.09774		1004.32	-3.51786
4.32	-0.61131		1004.32	-3.61865
4.324	-0.70334		1004.32	-1.99721
4.328	-1.41765		1004.33	-0.40644
4.332	-1.44833		1004.33	1.45603
4.336	-1.36506		1004.34	1.11421
4.34	-1.05392		1004.34	0.11505
4.344	-1.73318		1004.34	0.08876
4.348	-0.75593		1004.35	1.05724
4.352	1.22487		1004.35	-0.77017
4.356	2.46067		1004.36	-1.33548
4.36	1.92603		1004.36	-2.58882
4.364	1.60174		1004.36	-1.949
4.368	-0.05476		1004.37	-2.40914
4.372	0.00659		1004.37	-1.9008
4.376	-0.58064		1004.38	-1.9753
4.38	-1.45709		1004.38	-2.1725
4.384	-2.23276		1004.38	-1.76933
4.388	-2.36861		1004.39	-0.35385
4.392	-0.89178		1004.39	-2.0235
4.396	-1.64115		1004.4	-1.16019
4.4	-2.51761		1004.4	-2.37409
4.404	-3.43788		1004.4	-2.41353
4.408	-3.68768		1004.41	-3.07087
4.412	-4.16534		1004.41	-3.7063
4.416	-4.74381		1004.42	-3.59674
4.42	-3.76656		1004.42	-3.29875
4.424	-3.48609		1004.42	-2.82546
4.428	-3.63071		1004.43	-1.86574
4.432	-2.26343		1004.43	-0.9367
4.436	-2.3204		1004.44	0.77678
4.44	-1.63238		1004.44	-0.10406
4.444	-2.57019		1004.44	0.30349
4.448	-1.72879		1004.45	0.88195
4.452	-2.99966		1004.45	1.0923
4.456	-2.78054		1004.46	1.08792
4.46	-2.8901		1004.46	1.4648
4.464	-1.64553		1004.46	2.65678
4.468	-0.84357		1004.47	1.54806
4.472	0.78226		1004.47	0.06247
4.476	1.83839		1004.48	-1.34863
4.48	2.12762		1004.48	-2.54061
4.484	0.73843		1004.48	-3.60112
4.488	-0.02409		1004.49	-1.7518
4.492	-1.7025		1004.49	-1.37931
4.496	-2.60087		1004.5	-1.44504
4.5	-2.71919		1004.5	0.93016
4.504	-1.52721		1004.5	2.56913
4.508	-1.42642		1004.51	2.62172
4.512	-1.25551		1004.51	1.27198
4.516	-2.02679		1004.52	0.93892
4.52	-3.06977		1004.52	0.13696
4.524	-3.95938		1004.52	-0.64747
4.528	-4.11276		1004.53	-1.12952
4.532	-3.37215		1004.53	-2.58005
4.536	-3.7797		1004.54	-2.72029
4.54	-1.72879		1004.54	0.11505
4.544	-1.15033		1004.54	1.05724
4.548	-0.50614		1004.55	1.9337
4.552	-0.72525		1004.55	1.47356
4.556	-0.59816		1004.56	2.39822
4.56	-0.32646		1004.56	1.32895
4.564	-0.61131		1004.56	1.74526
4.568	-0.09858		1004.57	-0.02956
4.572	-0.76907		1004.57	-1.20402
4.576	-0.77784		1004.58	-1.52392
4.58	-0.54996		1004.58	-0.42835
4.584	-2.3949		1004.58	-0.88849
4.588	-3.88926		1004.59	-1.8745
4.592	-3.72273		1004.59	-2.34779
4.596	-3.359		1004.6	-1.97968
4.6	-3.30642		1004.6	-2.26453
4.604	-4.74819		1004.6	-2.56252
4.608	-3.8805		1004.61	-2.37409
4.612	-4.2267		1004.61	-2.50994
4.616	-2.14073		1004.62	-1.73427
4.62	-1.56665		1004.62	-1.46257
4.624	-1.41765		1004.62	-0.23991
4.628	-2.51761		1004.63	0.21146
4.632	-1.14157		1004.63	0.91701
4.636	-0.67266		1004.64	0.80745
4.64	1.31251		1004.64	-0.5905
4.644	1.77703		1004.64	-1.30043
4.648	3.88491		1004.65	-0.21362
4.652	3.36342		1004.65	-0.38015
4.656	3.28016		1004.66	0.1282
4.66	1.52286		1004.66	-0.47217
4.664	0.10738		1004.66	0.83813
4.668	-3.1136		1004.67	0.73734
4.672	-4.23546		1004.67	1.07916
4.676	-6.19434		1004.68	0.66284
4.68	-5.12068		1004.68	0.6979
4.684	-5.98399		1004.68	1.65323
4.688	-4.50278		1004.69	2.07393
4.692	-4.60795		1004.69	2.4771
4.696	-4.6474		1004.7	1.76279
4.7	-4.39761		1004.7	1.62694
4.704	-2.3949		1004.7	1.07039
4.708	-2.36423		1004.71	1.27636
4.712	-0.52805		1004.71	1.13612
4.716	-0.98381		1004.72	0.39114
4.72	0.65079		1004.72	1.26759
4.724	1.02328		1004.72	1.43412
4.728	2.69731		1004.73	-0.40644
4.732	3.13554		1004.73	-0.17856
4.736	2.96902		1004.74	-1.77371
4.74	1.73759		1004.74	-0.90602
4.744	0.59382		1004.74	-0.62555
4.748	-0.74716		1004.75	1.48233
4.752	-0.26073		1004.75	1.14489
4.756	-1.82082		1004.76	0.50069
4.76	-1.01886		1004.76	1.37277
4.764	-1.79015		1004.76	0.82936
4.768	-1.5535		1004.77	-1.64224
4.772	-0.99257		1004.77	-1.83068
4.776	-0.36152		1004.78	-3.0621
4.78	-0.90054		1004.78	-2.10238
4.784	0.44044		1004.78	-0.10844
4.788	0.74281		1004.79	2.19664
4.792	0.26515		1004.79	2.86274
4.796	-0.79099		1004.8	2.95477
4.8	-0.96628		1004.8	3.97585
4.804	-4.41075		1004.8	4.87421
4.808	-4.69998		1004.81	3.09939
4.812	-4.44143		1004.81	1.70582
4.816	-3.70082		1004.82	1.75841
4.82	-3.657		1004.82	1.91617
4.824	-2.95583		1004.82	3.49379
4.828	-3.74026		1004.83	3.44559
4.832	-2.99089		1004.83	2.52531
4.836	-0.96628		1004.84	2.9723
4.84	0.03727		1004.84	3.0468
4.844	-1.13719		1004.84	3.71729
4.848	-0.29579		1004.85	2.0082
4.852	1.71568		1004.85	1.59626
4.856	2.06188		1004.86	1.81976
4.86	2.39055		1004.86	1.76717
4.864	2.79811		1004.86	3.25277
4.868	3.35466		1004.87	2.63048
4.872	3.84109		1004.87	1.80661
4.876	3.75344		1004.88	3.59897
4.88	4.05144		1004.88	3.16512
4.884	3.3678		1004.88	3.74358
4.888	2.78058		1004.89	2.88027
4.892	3.13992		1004.89	2.48149
4.896	1.99177		1004.9	2.5034
4.9	3.24072		1004.9	3.89258
4.904	4.02953		1004.9	3.30097
4.908	5.25219		1004.91	0.8206
4.912	5.44939		1004.91	0.03179
4.916	7.76323		1004.92	2.17473
4.92	10.4452		1004.92	3.8137
4.924	12.0097		1004.92	7.51235
4.928	11.7905		1004.93	11.5397
4.932	12.5618		1004.93	16.6538
4.936	13.4032		1004.94	24.0818
4.94	16.7995		1004.94	30.0899
4.944	20.1081		1004.94	34.5204
4.948	24.6876		1004.95	38.5915
4.952	30.2268		1004.95	43.4383
4.956	35.8142		1004.96	48.7628
4.96	41.0774		1004.96	54.3633
4.964	46.3405		1004.96	58.6755
4.968	49.3949		1004.97	64.0964
4.972	55.2716		1004.97	68.2201
4.976	60.0921		1004.98	74.5832
4.98	66.4771		1004.98	78.238
4.984	73.3134		1004.98	84.2505
4.988	79.5582		1004.99	91.7618
4.992	87.0563		1004.99	98.3308
4.996	94.3484		1005	105.693
5	101.566		1005	115.001
5.004	108.836		1005	122.661
5.008	114.884		1005.01	133.512
5.012	124.485		1005.01	143.354
5.016	134.315		1005.02	152.557
5.02	144.022		1005.02	162.728
5.024	154.802		1005.02	173.452
5.028	165.219		1005.03	185.718
5.032	176.727		1005.03	195.337
5.036	187.143		1005.04	204.812
5.04	196.254		1005.04	215.868
5.044	205.308		1005.04	225.719
5.048	213.341		1005.05	237.556
5.052	223.319		1005.05	246.654
5.056	234.323		1005.06	255.243
5.06	244.341		1005.06	266.001
5.064	255.844		1005.06	276.883
5.068	267.269		1005.07	287.895
5.072	279.219		1005.07	298.584
5.076	290.39		1005.08	310.135
5.08	301.81		1005.08	321.924
5.084	312.297		1005.08	334.225
5.088	322.289		1005.09	346.131
5.092	333.363		1005.09	355.549
5.096	345.672		1005.1	366.237
5.1	358.022		1005.1	377.64
5.104	370.441		1005.1	389.648
5.108	382.847		1005.11	399.499
5.112	394.688		1005.11	409.933
5.116	405.381		1005.12	422.068
5.12	415.842		1005.12	431.805
5.124	424.847		1005.12	442.226
5.128	434.269		1005.13	451.596
5.132	443.739		1005.13	461.298
5.136	453.49		1005.14	473.161
5.14	464.257		1005.14	485.541
5.144	474.954		1005.14	495.655
5.148	485.647		1005.15	505.822
5.152	495.012		1005.15	515.432
5.156	506.375		1005.16	526.572
5.16	518.076		1005.16	535.205
5.164	529.181		1005.16	544.316
5.168	539.908		1005.17	554.763
5.172	550.351		1005.17	565.548
5.176	561.233		1005.18	576.64
5.18	571.119		1005.18	586.412
5.184	580.949		1005.18	595.435
5.188	589.279		1005.19	605.589
5.192	597.373		1005.19	613.547
5.196	607.575		1005.2	623.197
5.2	617.392		1005.2	631.927
5.204	626.025		1005.2	641.589
5.208	636.196		1005.21	652.659
5.212	646.911		1005.21	661.66
5.216	656.718		1005.22	669.746
5.22	664.953		1005.22	679.321
5.224	673.879		1005.22	689.589
5.228	681.759		1005.23	699.883
5.232	690.015		1005.23	708.459
5.236	699.244		1005.24	717.39
5.24	709.722		1005.24	724.568
5.244	718.605		1005.24	733.306
5.248	729.403		1005.25	741.291
5.252	739.478		1005.25	748.495
5.256	746.59		1005.26	754.359
5.26	753.97		1005.26	762.738
5.264	760.258		1005.26	769.684
5.268	765.977		1005.27	777.537
5.272	772.437		1005.27	785.144
5.276	779.453		1005.28	792.423
5.28	787.087		1005.28	799.606
5.284	793.292		1005.28	806.749
5.288	801.167		1005.29	814.742
5.292	809.064		1005.29	821.07
5.296	815.484		1005.3	826.579
5.3	821.799		1005.3	833.455
5.304	828.701		1005.3	839.182
5.308	833.793		1005.31	845.769
5.312	840.52		1005.31	851.356
5.316	844.801		1005.32	857.369
5.32	850.555		1005.32	863.881
5.324	855.358		1005.32	868.833
5.328	860.687		1005.33	873.868
5.332	867.055		1005.33	876.668
5.336	874.014		1005.34	880.345
5.34	878.72		1005.34	884.732
5.344	885.241		1005.34	888.628
5.348	888.883		1005.35	892.339
5.352	893.392		1005.35	896.717
5.356	895.632		1005.36	901.827
5.36	898.222		1005.36	908.138
5.364	899.159		1005.36	912.787
5.368	901.609		1005.37	916.876
5.372	907.043		1005.37	920.32
5.376	910.737		1005.38	922.38
5.38	912.911		1005.38	924.895
5.384	916.658		1005.38	926.377
5.388	920.396		1005.39	927.284
5.392	924.914		1005.39	929.628
5.396	928.591		1005.4	932.205
5.4	931.86		1005.4	935.948
5.404	934.454		1005.4	939.997
5.408	938.385		1005.41	943.419
5.412	942.294		1005.41	947.618
5.416	943.302		1005.42	950.576
5.42	943.565		1005.42	953.735
5.424	946.12		1005.42	957.776
5.428	948.697		1005.43	959.818
5.432	952.281		1005.43	961.409
5.436	954.026		1005.44	962.671
5.44	955.564		1005.44	963.644
5.444	956.69		1005.44	964.963
5.448	959.797		1005.45	966.413
5.452	962.102		1005.45	968.819
5.456	964.03		1005.46	971.466
5.46	966.121		1005.46	973.955
5.464	969.723		1005.46	978.868
5.468	972.427		1005.47	981.011
5.472	974.701		1005.47	981.414
5.476	976.717		1005.48	981.668
5.48	978.606		1005.48	981.812
5.484	979.75		1005.48	982.759
5.488	981.757		1005.49	984.521
5.492	982.808		1005.49	986.274
5.496	984.136		1005.5	989.565
5.5	985.201		1005.5	990.963
5.504	984.991		1005.5	994.521
5.508	986.516		1005.51	996.204
5.512	987.011		1005.51	996.138
5.516	990.968		1005.52	994.596
5.52	993.523		1005.52	994.302
5.524	994.759		1005.52	993.899
5.528	996.078		1005.53	993.224
5.532	996.599		1005.53	993.539
5.536	997.174		1005.54	994.797
5.54	996.512		1005.54	996.143
5.544	995.863		1005.54	999.03
5.548	996.376		1005.55	1000.3
5.552	995.754		1005.55	999.342
5.556	997.09		1005.56	997.808
5.56	996.477		1005.56	998.763
5.564	997.897		1005.56	999.179
5.568	996.832		1005.57	1000.03
5.572	995.153		1005.57	1001.21
5.576	996.174		1005.58	1002.31
5.58	997.415		1005.58	1003.45
5.584	999.102		1005.58	1003.99
5.588	999.176		1005.59	1003.12
5.592	1001.5		1005.59	1001.85
5.596	1002.72		1005.6	1000.66
5.6	1002.64		1005.6	999.981
5.604	1003.05		1005.6	999.473
5.608	1001.86		1005.61	998.281
5.612	1000.72		1005.61	999.017
5.616	1001.89		1005.62	998.307
5.62	1001.68		1005.62	998.215
5.624	1000.81		1005.62	998.781
5.628	999.579		1005.63	999.96
5.632	1000.24		1005.63	1001.94
5.636	1000.13		1005.64	1002.1
5.64	999.216		1005.64	1002.62
5.644	997.857		1005.64	1001.27
5.648	998.922		1005.65	999.758
5.652	998.067		1005.65	1001.1
5.656	997.918		1005.66	1000.06
5.66	997.322		1005.66	999.337
5.664	996.634		1005.66	998.781
5.668	996.963		1005.67	999.815
5.672	997.826		1005.67	1001.92
5.676	997.967		1005.68	1001.65
5.68	998.449		1005.68	1001.46
5.684	999.601		1005.68	999.85
5.688	1001.65		1005.69	1000.59
5.692	1000.99		1005.69	1001.64
5.696	1001.46		1005.7	1002.57
5.7	1002.11		1005.7	1003.24
5.704	999.895		1005.7	1003.86
5.708	998.414		1005.71	1004.95
5.712	996.564		1005.71	1005.84
5.716	994.417		1005.72	1004.18
5.72	995.017		1005.72	1002.29
5.724	997.025		1005.72	999.451
5.728	998.734		1005.73	998.781
5.732	1000.14		1005.73	997.821
5.736	1001.47		1005.74	1000.37
5.74	1002.59		1005.74	1001.66
5.744	1000.96		1005.74	1001.84
5.748	1000.49		1005.75	1004.25
5.752	998.221		1005.75	1004.84
5.756	997.577		1005.76	1004.57
5.76	997.257		1005.76	1002.69
5.764	997.905		1005.76	1000.88
5.768	997.901		1005.77	1000.6
5.772	998.471		1005.77	999.942
5.776	998.418		1005.78	1002.19
5.78	999.325		1005.78	1002.38
5.784	999.295		1005.78	1001.56
5.788	999.75		1005.79	1003.39
5.792	998.422		1005.79	1002.23
5.796	999.812		1005.8	1001.99
5.8	999.952		1005.8	1001.21
5.804	1000.62		1005.8	999.824
5.808	1001.49		1005.81	999.942
5.812	1001.65		1005.81	999.499
5.816	1003.15		1005.82	1000.92
5.82	1003.31		1005.82	1001.27
5.824	1003.02		1005.82	999.995
5.828	1003.21		1005.83	1000.89
5.832	1002.34		1005.83	1001.18
5.836	1002.26		1005.84	1002.83
5.84	1001.07		1005.84	1003.41
5.844	998.479		1005.84	1002.6
5.848	998.422		1005.85	1003.68
5.852	996.429		1005.85	1003.96
5.856	996.876		1005.86	1004.11
5.86	995.933		1005.86	1004.09
5.864	995.67		1005.86	1002.8
5.868	996.727		1005.87	1003.4
5.872	997.152		1005.87	1002.67
5.876	997.927		1005.88	1003.68
5.88	999.08		1005.88	1002.66
5.884	998.926		1005.88	1001.84
5.888	1000.12		1005.89	1002.24
5.892	1001.23		1005.89	1002.92
5.896	1002.1		1005.9	1002.13
5.9	1002.54		1005.9	1001.87
5.904	1001.59		1005.9	1001.63
5.908	1001.24		1005.91	1001.72
5.912	1001.09		1005.91	1000.45
5.916	1000.23		1005.92	1001.52
5.92	999.895		1005.92	1002.15
5.924	999.487		1005.92	1003.08
5.928	999.746		1005.93	1003.59
5.932	1001.67		1005.93	1003.9
5.936	1002.83		1005.94	1003.73
5.94	1003.94		1005.94	1004.09
5.944	1003.05		1005.94	1003.51
5.948	1002.05		1005.95	1003.11
5.952	1001.14		1005.95	1002.71
5.956	999.553		1005.96	1003.86
5.96	998.374		1005.96	1004.92
5.964	998.282		1005.96	1004.07
5.968	998.181		1005.97	1003.72
5.972	998.558		1005.97	1004.32
5.976	1000.25		1005.98	1005.08
5.98	999.882		1005.98	1005.17
5.984	999.877		1005.98	1003.85
5.988	999.549		1005.99	1004.46
5.992	998.979		1005.99	1003.79
5.996	998.65		1006	1002.56
6	997.774		1006	1001.21
6.004	998.913		1006	1000.83
6.008	999.518		1006.01	1002.6
6.012	1000.61		1006.01	1003.41
6.016	1002.04		1006.02	1004.13
6.02	1002.01		1006.02	1004.95
6.024	1002.34		1006.02	1005.1
6.028	1002.06		1006.03	1005.29
6.032	1000.7		1006.03	1003.04
6.036	1000.33		1006.04	1001.96
6.04	999.798		1006.04	1001.8
6.044	1000.43		1006.04	1002.24
6.048	999.308		1006.05	1003.55
6.052	998.199		1006.05	1003.61
6.056	999.268		1006.06	1004.53
6.06	999.185		1006.06	1005.12
6.064	998.234		1006.06	1003.38
6.068	998.396		1006.07	1002
6.072	997.616		1006.07	999.605
6.076	999.5		1006.08	999.92
6.08	999.733		1006.08	999.044
6.084	999.812		1006.08	998.803
6.088	998.536		1006.09	999.754
6.092	998.909		1006.09	1000.79
6.096	1001.01		1006.1	1002.18
6.1	1000.69		1006.1	1002.47
6.104	1000.62		1006.1	1000.74
6.108	1000.21		1006.11	1000.02
6.112	1000.29		1006.11	999.057
6.116	1001.8		1006.12	999.758
6.12	1001.96		1006.12	999.179
6.124	1001.49		1006.12	1001.07
6.128	999.474		1006.13	1002.69
6.132	998.804		1006.13	1004.7
6.136	998.773		1006.14	1006.08
6.14	997.677		1006.14	1005.97
6.144	997.66		1006.14	1005.24
6.148	995.727		1006.15	1004.35
6.152	995.982		1006.15	1002.84
6.156	997.358		1006.16	1002.12
6.16	997.322		1006.16	1000.67
6.164	997.489		1006.16	1000.56
6.168	997.046		1006.17	999.907
6.172	996.757		1006.17	1001.37
6.176	998.488		1006.18	1001.86
6.18	998.238		1006.18	1001.81
6.184	998.387		1006.18	1002.85
6.188	996.823		1006.19	1002.18
6.192	996.902		1006.19	1002.47
6.196	998.935		1006.2	1002.25
6.2	998.953		1006.2	1001.1
6.204	1000.09		1006.2	1000.45
6.208	999.159		1006.21	1000.84
6.212	998.405		1006.21	1001.73
6.216	999.097		1006.22	1000.89
6.22	997.787		1006.22	1000.21
6.224	997.239		1006.22	1000.44
6.228	996.507		1006.23	999.438
6.232	997.257		1006.23	1000.66
6.236	999.689		1006.24	999.67
6.24	1000.59		1006.24	1000.1
6.244	999.768		1006.24	1001.15
6.248	999.312		1006.25	1002.3
6.252	998.396		1006.25	1003.96
6.256	996.998		1006.26	1004.46
6.26	997.086		1006.26	1004.45
6.264	997.695		1006.26	1003.88
6.268	997.331		1006.27	1002.76
6.272	997.52		1006.27	1002.31
6.276	998.076		1006.28	1000.28
6.28	998.05		1006.28	1000.33
6.284	996.757		1006.28	999.302
6.288	996.77		1006.29	999.263
6.292	996.017		1006.29	1000.97
6.296	997.046		1006.3	1001.46
6.3	999.943		1006.3	1000.68
6.304	1000.92		1006.3	999.995
6.308	1001.34		1006.31	999.789
6.312	1001.82		1006.31	1000.53
6.316	1001.02		1006.32	1000.48
6.32	1000.87		1006.32	1001.4
6.324	999.347		1006.32	1001.54
6.328	998.677		1006.33	1002.81
6.332	997.84		1006.33	1003.07
6.336	999.575		1006.34	1004.31
6.34	999.842		1006.34	1001.17
6.344	998.843		1006.34	1000.14
6.348	999.154		1006.35	997.177
6.352	999.864		1006.35	997.913
6.356	998.751		1006.36	998.018
6.36	999.777		1006.36	999.118
6.364	998.979		1006.36	1000.7
6.368	998.265		1006.37	1001.54
6.372	998.615		1006.37	1003.04
6.376	1000.19		1006.38	1005.2
6.38	999.663		1006.38	1003.32
6.384	999.991		1006.38	1002.58
6.388	1000.78		1006.39	1001.67
6.392	1000.45		1006.39	1003.08
6.396	999.562		1006.4	1003.41
6.4	999.702		1006.4	1003.26
6.404	999.202		1006.4	1003.23
6.408	997.866		1006.41	1001.78
6.412	998.168		1006.41	1001.97
6.416	998.133		1006.42	1001.83
6.42	997.524		1006.42	1000.21
6.424	997.349		1006.42	999.017
6.428	997.607		1006.43	999.109
6.432	996.976		1006.43	998.207
6.436	998.221		1006.44	998.566
6.44	998.26		1006.44	998.68
6.444	999.119		1006.44	998.592
6.448	998.848		1006.45	998.145
6.452	998.554		1006.45	998.605
6.456	999.032		1006.46	999.815
6.46	998.799		1006.46	999.508
6.464	998.756		1006.46	999.775
6.468	999.382		1006.47	1000.6
6.472	999.698		1006.47	1001.09
6.476	1000.26		1006.48	1002.37
6.48	998.471		1006.48	1002.8
6.484	997.967		1006.48	1002.77
6.488	997.954		1006.49	1002.9
6.492	995.977		1006.49	1002.38
6.496	997.739		1006.5	1001.52
6.5	997.739		1006.5	1000.78
6.504	997.656		1006.5	1000.97
6.508	998.9		1006.51	1002
6.512	1000.15		1006.51	1001.62
6.516	1000.76		1006.52	1001.05
6.52	999.312		1006.52	1001.13
6.524	999.439		1006.52	1001.59
6.528	1000.23		1006.53	1001.55
6.532	999.842		1006.53	1001.92
6.536	1001.57		1006.54	1001.85
6.54	999.917		1006.54	1002.9
6.544	1000.32		1006.54	1003.36
6.548	1001.53		1006.55	1004.18
6.552	1001.68		1006.55	1002.95
6.556	1000.6		1006.56	1001.21
6.56	999.404		1006.56	1000.61
6.564	999.689		1006.56	1000.27
6.568	999.211		1006.57	999.793
6.572	999.286		1006.57	999.758
6.576	998.488		1006.58	999.534
6.58	998.401		1006.58	999.793
6.584	999.895		1006.58	1000.96
6.588	999.654		1006.59	1002.25
6.592	999.264		1006.59	1000.89
6.596	997.581		1006.6	1000.72
6.6	997.936		1006.6	1000.35
6.604	998.462		1006.6	999.999
6.608	998.751		1006.61	999.771
6.612	999.321		1006.61	999.499
6.616	998.089		1006.62	1000.21
6.62	998.436		1006.62	1000.24
6.624	998.151		1006.62	1001.51
6.628	996.994		1006.63	1002.53
6.632	996.617		1006.63	1002.44
6.636	996.494		1006.64	1004.53
6.64	996.323		1006.64	1003.96
6.644	997.428		1006.64	1002.96
6.648	998.458		1006.65	1002.1
6.652	999.246		1006.65	1001
6.656	998.041		1006.66	998.645
6.66	998.129		1006.66	997.177
6.664	997.524		1006.66	996.752
6.668	997.765		1006.67	997.111
6.672	999.01		1006.67	998.575
6.676	999.207		1006.68	999.964
6.68	998.747		1006.68	1000.49
6.684	998.742		1006.68	1000.33
6.688	997.393		1006.69	999.771
6.692	997.507		1006.69	999.6
6.696	996.262		1006.7	998.421
6.7	996.823		1006.7	998.115
6.704	997.726		1006.7	996.682
6.708	998.037		1006.71	996.419
6.712	996.915		1006.71	997.168
6.716	996.144		1006.72	996.905
6.72	995.206		1006.72	998.351
6.724	994.724		1006.72	998.881
6.728	995.499		1006.73	1000.31
6.732	995.96		1006.73	1001.91
6.736	996.827		1006.74	1001.91
6.74	999.518		1006.74	1001.52
6.744	1000.15		1006.74	1001.54
6.748	1000.1		1006.75	1001.98
6.752	999.917		1006.75	1000.91
6.756	1000.31		1006.76	999.727
6.76	998.646		1006.76	999.438
6.764	998.111		1006.76	997.913
6.768	997.577		1006.77	998.202
6.772	996.389		1006.77	998.04
6.776	998.015		1006.78	998.527
6.78	998.821		1006.78	999.548
6.784	997.787		1006.78	1000.92
6.788	997.818		1006.79	1000.55
6.792	999.242		1006.79	1000.83
6.796	999.163		1006.8	1000.05
6.8	996.713		1006.8	999.754
6.804	994.509		1006.8	999.692
6.808	994.329		1006.81	1000.15
6.812	994.448		1006.81	999.951
6.816	996.464		1006.82	1001
6.82	996.45		1006.82	1000.42
6.824	996.42		1006.82	999.03
6.828	996.367		1006.83	997.286
6.832	997.8		1006.83	997.444
6.836	997.309		1006.84	997.08
6.84	996.889		1006.84	997.733
6.844	997.787		1006.84	1000.16
6.848	999.216		1006.85	1000.58
6.852	999.15		1006.85	1001.13
6.856	1001.03		1006.86	1003.15
6.86	1001.31		1006.86	1003.18
6.864	1001.03		1006.86	1002.62
6.868	999.969		1006.87	1002.03
6.872	998.444		1006.87	1001.38
6.876	996.231		1006.88	1000.84
6.88	995.482		1006.88	999.473
6.884	995.101		1006.88	1000.32
6.888	995.052		1006.89	1000.01
6.892	994.557		1006.89	999.767
6.896	995.298		1006.9	1000.88
6.9	995.381		1006.9	1001.16
6.904	995.394		1006.9	1001.44
6.908	994.776		1006.91	1001.99
6.912	995.964		1006.91	1001.5
6.916	995.819		1006.92	1000.26
6.92	997.393		1006.92	1000.62
6.924	997.677		1006.92	1001.06
6.928	997.397		1006.93	1000.55
6.932	997.248		1006.93	999.767
6.936	997.371		1006.94	1000.57
6.94	997.52		1006.94	1000.46
6.944	997.493		1006.94	1000.71
6.948	997.647		1006.95	1000.53
6.952	998.703		1006.95	1000.56
6.956	999.11		1006.96	999.534
6.96	999.654		1006.96	999.447
6.964	999.649		1006.96	998.632
6.968	999.36		1006.97	999.201
6.972	998.181		1006.97	999.412
6.976	996.963		1006.98	1001.48
6.98	997.16		1006.98	1002.05
6.984	997.651		1006.98	1002.83
6.988	997.568		1006.99	1002.58
6.992	997.353		1006.99	1003.22
6.996	997.691		1007	1002.4
7	997.713		1007	1000.96
7.004	999.005		1007	999.828
7.008	998.365		1007.01	1000.71
7.012	995.982		1007.01	999.622
7.016	994.868		1007.02	999.938
7.02	996.266		1007.02	998.312
7.024	995.876		1007.02	997.326
7.028	995.329		1007.03	996.664
7.032	994.623		1007.03	997.711
7.036	994.198		1007.04	998.334
7.04	994.921		1007.04	997.821
7.044	995.837		1007.04	997.913
7.048	996.735		1007.05	998.662
7.052	996.976		1007.05	998.917
7.056	997.358		1007.06	998.662
7.06	997.419		1007.06	998.325
7.064	996.634		1007.06	997.9
7.068	996.258		1007.07	999.052
7.072	996.244		1007.07	999.688
7.076	995.57		1007.08	999.964
7.08	995.241		1007.08	1000.03
7.084	996.446		1007.08	999.123
7.088	996.538		1007.09	999.933
7.092	995.802		1007.09	1000.86
7.096	995.377		1007.1	1000.88
7.1	994.619		1007.1	1001.27
7.104	996.021		1007.1	1000.17
7.108	995.749		1007.11	1000.03
7.112	997.213		1007.11	999.206
7.116	996.209		1007.12	1000.28
7.12	995.986		1007.12	999.578
7.124	997.296		1007.12	998.456
7.128	996.411		1007.13	999.346
7.132	995.153		1007.13	999.754
7.136	994.956		1007.14	1000.45
7.14	995.421		1007.14	1000.34
7.144	996.192		1007.14	1000.18
7.148	995.96		1007.15	999.837
7.152	996.976		1007.15	999.749
7.156	997.493		1007.16	1000.24
7.16	997.16		1007.16	999.482
7.164	996.402		1007.16	1001.11
7.168	994.908		1007.17	1001.64
7.172	992.633		1007.17	1001.77
7.176	992.826		1007.18	1003.06
7.18	992.721		1007.18	1003.18
7.184	992.445		1007.18	1003.87
7.188	993.852		1007.19	1002.9
7.192	995.631		1007.19	1001.35
7.196	997.27		1007.2	1000.24
7.2	996.814		1007.2	999.648
7.204	997.283		1007.2	1000.53
7.208	997.358		1007.21	998.671
7.212	996.915		1007.21	998.443
7.216	998.874		1007.22	999.267
7.22	999.417		1007.22	998.237
7.224	999.531		1007.22	997.979
7.228	1000.3		1007.23	997.264
7.232	998.839		1007.23	997.392
7.236	997.647		1007.24	997.602
7.24	996.477		1007.24	998.522
7.244	996.678		1007.24	999.355
7.248	996.7		1007.25	999.385
7.252	996.858		1007.25	1001.35
7.256	998.948		1007.26	1001.55
7.26	998.983		1007.26	1001.13
7.264	999.176		1007.26	1000.13
7.268	999.159		1007.27	999.727
7.272	997.463		1007.27	998.369
7.276	996.709		1007.28	997.172
7.28	996.472		1007.28	997.992
7.284	995.662		1007.28	998.522
7.288	995.136		1007.29	998.724
7.292	994.233		1007.29	999.28
7.296	992.813		1007.3	999.881
7.3	991.792		1007.3	999.815
7.304	991.415		1007.3	999.399
7.308	991.7		1007.31	999.263
7.312	990.714		1007.31	997.589
7.316	990.924		1007.32	996.178
7.32	991.823		1007.32	996.178
7.324	991.393		1007.32	994.341
7.328	991.069		1007.33	991.541
7.332	990.315		1007.33	989.122
7.336	988.203		1007.34	984.849
7.34	986.91		1007.34	980.336
7.344	984.461		1007.34	977.5
7.348	981.779		1007.35	974.161
7.352	976.84		1007.35	970.835
7.356	971.283		1007.36	966.816
7.36	965.494		1007.36	963.315
7.364	959.928		1007.36	957.355
7.368	952.689		1007.37	950.453
7.372	946.4		1007.37	942.284
7.376	939.218		1007.38	932.161
7.38	932.364		1007.38	922.617
7.384	925.054		1007.38	913.874
7.388	917.179		1007.39	905.631
7.392	908.033		1007.39	896.888
7.396	898.265		1007.4	887.812
7.4	887.949		1007.4	879.315
7.404	878.988		1007.4	869.214
7.408	868.514		1007.41	859.358
7.412	861.077		1007.41	849.73
7.416	850.748		1007.42	840.168
7.42	842.207		1007.42	830.909
7.424	831.58		1007.42	824.037
7.428	820.787		1007.43	815.882
7.432	811.049		1007.43	805.662
7.436	801.798		1007.44	795.592
7.44	791.561		1007.44	784.886
7.444	784.054		1007.44	773.948
7.448	776.341		1007.45	761.848
7.452	768.979		1007.45	752.049
7.456	759.658		1007.46	741.304
7.46	752.042		1007.46	732.947
7.464	741.84		1007.46	725.839
7.468	730.275		1007.47	717.079
7.472	721.317		1007.47	707.762
7.476	710.463		1007.48	699.861
7.48	700.405		1007.48	691.333
7.484	691.229		1007.48	683.817
7.488	681.474		1007.49	673.65
7.492	672.863		1007.49	664.601
7.496	665.334		1007.5	655.24
7.5	658.598		1007.5	645.84
7.504	652.077		1007.5	636.8
7.508	642.984		1007.51	625.98
7.512	633.08		1007.51	615.357
7.516	622.05		1007.52	606.667
7.52	611.234		1007.52	596.908
7.524	599.06		1007.52	589.436
7.528	587.548		1007.53	581.482
7.532	578.762		1007.53	574.983
7.536	569.506		1007.54	567.59
7.54	562.477		1007.54	559.877
7.544	555.807		1007.54	552.835
7.548	546.784		1007.55	544.561
7.552	538.922		1007.55	535.586
7.556	531.753		1007.56	527.238
7.56	523.352		1007.56	517.146
7.564	515.42		1007.56	509.021
7.568	508.474		1007.57	500.765
7.572	501.581		1007.57	491.864
7.576	492.225		1007.58	480.448
7.58	484.345		1007.58	471.728
7.584	474.871		1007.58	462.529
7.588	465.322		1007.59	454.19
7.592	456.172		1007.59	444.509
7.596	446.973		1007.6	437.471
7.6	437.153		1007.6	429.062
7.604	428.923		1007.6	422.383
7.608	420.807		1007.61	414.635
7.612	414.001		1007.61	405.866
7.616	405.425		1007.62	397.821
7.62	397.879		1007.62	390.16
7.624	389.132		1007.62	380.852
7.628	380.275		1007.63	372.684
7.632	371.046		1007.63	363.021
7.636	361.904		1007.64	355.72
7.64	352.986		1007.64	346.916
7.644	343.757		1007.64	338.427
7.648	335.633		1007.65	329.452
7.652	328.836		1007.65	319.702
7.656	320.615		1007.66	311.034
7.66	311.977		1007.66	301.805
7.664	303.142		1007.66	293.097
7.668	293.615		1007.67	284.508
7.672	285.236		1007.67	274.534
7.676	276.586		1007.68	266.817
7.68	269.263		1007.68	257.973
7.684	261.651		1007.68	249.555
7.688	254.714		1007.69	240.908
7.692	246.344		1007.69	232.639
7.696	239.043		1007.7	225.154
7.7	229.923		1007.7	217.218
7.704	221.925		1007.7	209.921
7.708	212.289		1007.71	200.977
7.712	203.651		1007.71	191.971
7.716	195.518		1007.72	184.219
7.72	188.099		1007.72	175.485
7.724	180.232		1007.72	167.255
7.728	171.069		1007.73	158.863
7.732	161.879		1007.73	151.392
7.736	155.245		1007.74	144.485
7.74	145.989		1007.74	136.706
7.744	139.657		1007.74	129.717
7.748	131.997		1007.75	122.709
7.752	125.883		1007.75	117.403
7.756	120.984		1007.76	112.306
7.76	115.383		1007.76	107.735
7.764	109.879		1007.76	100.978
7.768	103.214		1007.77	94.8776
7.772	96.2898		1007.77	87.5548
7.776	90.2028		1007.78	79.1758
7.78	80.5048		1007.78	69.7802
7.784	72.8621		1007.78	60.5073
7.788	63.7907		1007.79	51.3659
7.792	55.1927		1007.79	43.6355
7.796	48.9567		1007.8	35.9008
7.8	42.2869		1007.8	30.6946
7.804	37.4707		1007.8	23.867
7.808	31.1208		1007.81	18.3234
7.812	26.09		1007.81	14.2567
7.816	22.1766		1007.82	10.1987
7.82	16.3131		1007.82	6.87692
7.824	11.681		1007.82	3.58582
7.828	7.13657		1007.83	1.01342
7.832	2.51326		1007.83	-0.80523
7.836	1.28184		1007.84	-1.54583
7.84	0.81293		1007.84	0.94769
7.844	2.99531		1007.84	5.23794
7.848	5.58962		1007.85	11.0883
7.852	8.33731		1007.85	18.4812
7.856	13.4821		1007.86	26.4394
7.86	20.0117		1007.86	31.3607
7.864	28.062		1007.86	32.9296
7.868	32.5801		1007.87	29.6385
7.872	34.2016		1007.87	25.1291
7.876	33.5048		1007.88	18.8975
7.88	31.0989		1007.88	14.0332
7.884	26.1425		1007.88	10.4266
7.888	19.3763		1007.89	7.89799
7.892	13.0702		1007.89	6.72354
7.896	9.41536		1007.9	10.6457
7.9	10.0245		1007.9	13.8053
7.904	13.1929		1007.9	16.461
7.908	15.0115		1007.91	16.3383
7.912	16.3218		1007.91	17.2848
7.916	16.0282		1007.92	15.51
7.92	15.7872		1007.92	13.6388
7.924	14.4769		1007.92	10.1417
7.928	12.5399		1007.93	7.03906
7.932	10.283		1007.93	6.03552
7.936	8.97713		1007.94	8.05575
7.94	9.89741		1007.94	9.62461
7.944	9.75279		1007.94	12.0831
7.948	9.58626		1007.95	14.5328
7.952	9.34086		1007.95	17.8896
7.956	10.34		1007.96	18.2183
7.96	12.9694		1007.96	17.9247
7.964	13.5522		1007.96	15.418
7.968	12.7985		1007.97	14.5372
7.972	12.4698		1007.97	14.3662
7.976	13.8678		1007.98	14.2348
7.98	14.8801		1007.98	13.4284
7.984	14.3673		1007.98	14.5547
7.988	14.2578		1007.99	16.7458
[truncated: 503 more rows]

## Sheet: Fig. 4h
Ga2O3 diodes			Diamond diodes			This work
Switching voltage	Power capacity		Switching voltage	Power capacity		Switching voltage	Power capacity
100	120		60	24		1000	234000
100	650		400	106.8		1000	1000000
100	35		300	300
100	100		100	200
900	270		100	40
300	300
400	4000
550	550
100	190
400	6000
