# Supplementary material for: A megawatt ultra-wide bandgap semiconductor module for pulsed power electronics
Source: Nat Commun. 2026 Mar 30;17:4783. doi: 10.1038/s41467-026-71274-6 (PMC13219416; doi:10.1038/s41467-026-71274-6)
Supplement: Supplementary file 3 — Source Data [file 41467_2026_71274_MOESM3_ESM.zip › Source Data/Main manuscript_Figure5_data.xlsx]

## Sheet: Fig. 5c
Surge current														Surge Volatge
Time	Surge current	Time	Surge current	Time	Surge current	Time	Surge current	Time	Surge current	Time	Surge current			Time	Surge voltage	Time	Surge voltage	Time	Surge voltage	Time	Surge voltage	Time	Surge voltage	Time	Surge voltage
-1	-6.45859	-1	-6.22626	-1	-6.9697	-1	-7.01616	-1	-7.01616	-1	-6.41212			-1	1.95109	-1	0.89775	-1	0.83583	-1	0.55571	-1	1.74639	-1	1.12453
-0.998	-6.55152	-0.998	-6.1798	-0.998	-6.87677	-0.998	-7.06263	-0.998	-6.55152	-0.998	-6.69091			-0.998	2.12901	-0.998	1.01774	-0.998	0.84919	-0.998	0.50245	-0.998	1.64407	-0.998	1.19115
-0.996	-6.50505	-0.996	-6.13333	-0.996	-7.10909	-0.996	-6.8303	-0.996	-6.59798	-0.996	-6.59798			-0.996	2.06214	-0.996	0.8799	-0.996	0.80925	-0.996	0.58685	-0.996	1.65316	-0.996	1.2178
-0.994	-6.50505	-0.994	-5.94747	-0.994	-7.15556	-0.994	-6.87677	-0.994	-6.73737	-0.994	-6.59798			-0.994	2.24002	-0.994	0.97769	-0.994	0.87591	-0.994	0.6757	-0.994	1.55522	-0.994	1.0578
-0.992	-6.69091	-0.992	-5.85455	-0.992	-7.06263	-0.992	-6.64444	-0.992	-6.8303	-0.992	-6.45859			-0.992	2.20439	-0.992	1.02668	-0.992	0.92475	-0.992	0.61342	-0.992	1.4752	-0.992	1.02224
-0.99	-6.45859	-0.99	-6.0404	-0.99	-7.10909	-0.99	-6.31919	-0.99	-6.8303	-0.99	-6.73737			-0.99	2.19998	-0.99	1.07567	-0.99	1.01806	-0.99	0.65799	-0.99	1.36397	-0.99	1.04893
-0.988	-6.36566	-0.988	-6.27273	-0.988	-7.10909	-0.988	-6.13333	-0.988	-6.73737	-0.988	-6.50505			-0.988	2.13781	-0.988	0.96451	-0.988	1.00915	-0.988	0.77813	-0.988	1.29294	-0.988	1.08014
-0.986	-6.1798	-0.986	-6.27273	-0.986	-7.29495	-0.986	-6.0404	-0.986	-6.64444	-0.986	-6.45859			-0.986	2.13335	-0.986	1.00459	-0.986	0.92015	-0.986	0.88034	-0.986	1.37755	-0.986	1.26671
-0.984	-5.99394	-0.984	-6.59798	-0.984	-7.20202	-0.984	-6.31919	-0.984	-6.73737	-0.984	-6.36566			-0.984	2.30679	-0.984	0.9913	-0.984	0.96469	-0.984	0.6757	-0.984	1.38214	-0.984	1.37342
-0.982	-6.13333	-0.982	-6.64444	-0.982	-7.01616	-0.982	-5.94747	-0.982	-6.8303	-0.982	-6.41212			-0.982	2.26671	-0.982	0.94231	-0.982	0.90234	-0.982	0.79127	-0.982	1.21324	-0.982	1.48015
-0.98	-6.55152	-0.98	-6.73737	-0.98	-6.73737	-0.98	-5.94747	-0.98	-6.78384	-0.98	-6.55152			-0.98	2.19563	-0.98	1.12907	-0.98	0.96469	-0.98	0.81343	-0.98	1.42668	-0.98	1.39119
-0.978	-6.31919	-0.978	-6.31919	-0.978	-6.73737	-0.978	-5.90101	-0.978	-7.38788	-0.978	-6.45859			-0.978	2.02662	-0.978	1.09793	-0.978	0.96016	-0.978	0.78219	-0.978	1.53349	-0.978	1.23116
-0.976	-6.27273	-0.976	-6.59798	-0.976	-6.27273	-0.976	-6.22626	-0.976	-7.24848	-0.976	-6.45859			-0.976	2.11554	-0.976	1.05796	-0.976	0.92454	-0.976	0.69775	-0.976	1.53349	-0.976	1.09328
-0.974	-6.22626	-0.974	-7.10909	-0.974	-6.31919	-0.974	-6.08687	-0.974	-7.01616	-0.974	-6.50505			-0.974	2.12445	-0.974	1.02251	-0.974	0.95108	-0.974	0.59999	-0.974	1.56466	-0.974	1.11534
-0.972	-6.1798	-0.972	-7.20202	-0.972	-6.41212	-0.972	-6.13333	-0.972	-7.06263	-0.972	-6.55152			-0.972	2.10671	-0.972	0.93344	-0.972	0.98218	-0.972	0.63982	-0.972	1.68918	-0.972	1.062
-0.97	-6.36566	-0.97	-7.20202	-0.97	-6.41212	-0.97	-6.36566	-0.97	-7.06263	-0.97	-6.22626			-0.97	2.06663	-0.97	0.84883	-0.97	0.98218	-0.97	0.55959	-0.97	1.66253	-0.97	1.23091
-0.968	-6.50505	-0.968	-6.92323	-0.968	-6.1798	-0.968	-6.59798	-0.968	-7.29495	-0.968	-6.69091			-0.968	2.16873	-0.968	1.04442	-0.968	0.96437	-0.968	0.46621	-0.968	1.82253	-0.968	1.12873
-0.966	-6.55152	-0.966	-6.92323	-0.966	-6.0404	-0.966	-6.87677	-0.966	-7.38788	-0.966	-6.59798			-0.966	2.14205	-0.966	1.13773	-0.966	1.19569	-0.966	0.47063	-0.966	1.80471	-0.966	0.8843
-0.964	-6.59798	-0.964	-6.59798	-0.964	-5.99394	-0.964	-6.73737	-0.964	-7.43434	-0.964	-6.78384			-0.964	2.11992	-0.964	1.10207	-0.964	1.12006	-0.964	0.62183	-0.964	1.86688	-0.964	0.71542
-0.962	-6.73737	-0.962	-6.45859	-0.962	-5.94747	-0.962	-6.9697	-0.962	-7.38788	-0.962	-6.64444			-0.962	2.0667	-0.962	1.16887	-0.962	1.09334	-0.962	0.54174	-0.962	2.02257	-0.962	0.59094
-0.96	-6.8303	-0.96	-6.36566	-0.96	-5.99394	-0.96	-7.15556	-0.96	-7.57374	-0.96	-6.36566			-0.96	2.09787	-0.96	1.14222	-0.96	1.01763	-0.96	0.60847	-0.96	1.92029	-0.96	0.68888
-0.958	-6.8303	-0.958	-6.8303	-0.958	-6.41212	-0.958	-7.01616	-0.958	-7.06263	-0.958	-6.27273			-0.958	2.17336	-0.958	1.16894	-0.958	0.94207	-0.958	0.54627	-0.958	1.75569	-0.958	0.67563
-0.956	-6.9697	-0.956	-6.78384	-0.956	-6.78384	-0.956	-6.73737	-0.956	-6.92323	-0.956	-6.13333			-0.956	2.08447	-0.956	1.17339	-0.956	0.87099	-0.956	0.60854	-0.956	1.72911	-0.956	0.73787
-0.954	-7.01616	-0.954	-6.27273	-0.954	-6.69091	-0.954	-6.87677	-0.954	-7.01616	-0.954	-6.22626			-0.954	1.88871	-0.954	1.15112	-0.954	0.75542	-0.954	0.75971	-0.954	1.74693	-0.954	0.7647
-0.952	-7.01616	-0.952	-6.31919	-0.952	-6.78384	-0.952	-6.9697	-0.952	-6.87677	-0.952	-6.36566			-0.952	2.01322	-0.952	1.27126	-0.952	0.70201	-0.952	0.59073	-0.952	1.9024	-0.952	0.86702
-0.95	-6.8303	-0.95	-6.27273	-0.95	-6.73737	-0.95	-7.06263	-0.95	-6.92323	-0.95	-6.36566			-0.95	2.15124	-0.95	1.30688	-0.95	0.63076	-0.95	0.46183	-0.95	1.98687	-0.95	0.83584
-0.948	-6.9697	-0.948	-6.31919	-0.948	-6.87677	-0.948	-7.20202	-0.948	-6.50505	-0.948	-6.45859			-0.948	2.09356	-0.948	1.1735	-0.948	0.59068	-0.948	0.61296	-0.948	1.96917	-0.948	0.92901
-0.946	-6.55152	-0.946	-6.27273	-0.946	-7.06263	-0.946	-7.20202	-0.946	-6.87677	-0.946	-6.64444			-0.946	2.04475	-0.946	1.10691	-0.946	0.37275	-0.946	0.75094	-0.946	1.92018	-0.946	1.16023
-0.944	-6.73737	-0.944	-6.1798	-0.944	-7.29495	-0.944	-7.24848	-0.944	-6.69091	-0.944	-6.69091			-0.944	2.03574	-0.944	1.12918	-0.944	0.444	-0.944	0.74649	-0.944	1.8356	-0.944	1.3291
-0.942	-6.59798	-0.942	-6.08687	-0.942	-7.15556	-0.942	-7.10909	-0.942	-6.8303	-0.942	-6.78384			-0.942	2.13791	-0.942	1.0891	-0.942	0.49744	-0.942	0.90222	-0.942	1.71996	-0.942	1.47143
-0.94	-6.31919	-0.94	-6.36566	-0.94	-7.01616	-0.94	-6.9697	-0.94	-6.69091	-0.94	-7.01616			-0.94	2.21366	-0.94	0.96896	-0.94	0.49299	-0.94	0.85337	-0.94	1.6844	-0.94	1.36903
-0.938	-6.45859	-0.938	-6.27273	-0.938	-7.01616	-0.938	-7.34141	-0.938	-6.73737	-0.938	-7.38788			-0.938	2.15591	-0.938	0.93779	-0.938	0.533	-0.938	1.03575	-0.938	1.86232	-0.938	1.42686
-0.936	-6.45859	-0.936	-6.41212	-0.936	-6.64444	-0.936	-7.29495	-0.936	-6.78384	-0.936	-7.52727			-0.936	2.12046	-0.936	0.96896	-0.936	0.57294	-0.936	0.96011	-0.936	1.85331	-0.936	1.39593
-0.934	-6.45859	-0.934	-6.55152	-0.934	-6.78384	-0.934	-7.10909	-0.934	-7.06263	-0.934	-7.24848			-0.934	2.24957	-0.934	0.91994	-0.934	0.5019	-0.934	0.83559	-0.934	1.75537	-0.934	1.44025
-0.932	-6.1798	-0.932	-6.31919	-0.932	-6.64444	-0.932	-7.06263	-0.932	-6.87677	-0.932	-7.38788			-0.932	2.13392	-0.932	0.93772	-0.932	0.44418	-0.932	1.08024	-0.932	1.55094	-0.932	1.24021
-0.93	-6.36566	-0.93	-6.55152	-0.93	-6.87677	-0.93	-7.01616	-0.93	-6.9697	-0.93	-7.29495			-0.93	2.04486	-0.93	0.94655	-0.93	0.42644	-0.93	1.16033	-0.93	1.49761	-0.93	1.0179
-0.928	-6.31919	-0.928	-6.55152	-0.928	-6.92323	-0.928	-6.87677	-0.928	-7.01616	-0.928	-7.10909			-0.928	2.08928	-0.928	0.97327	-0.928	0.51996	-0.928	1.00033	-0.928	1.43078	-0.928	0.87567
-0.926	-6.45859	-0.926	-6.69091	-0.926	-6.87677	-0.926	-6.64444	-0.926	-6.78384	-0.926	-6.92323			-0.926	2.14258	-0.926	0.83087	-0.926	0.60461	-0.926	0.8491	-0.926	1.4798	-0.926	0.85341
-0.924	-6.55152	-0.924	-6.92323	-0.924	-6.87677	-0.924	-6.73737	-0.924	-6.8303	-0.924	-6.64444			-0.924	1.96035	-0.924	0.63072	-0.924	0.39997	-0.924	0.80919	-0.924	1.60887	-0.924	0.85793
-0.922	-6.50505	-0.922	-6.92323	-0.922	-6.78384	-0.922	-6.55152	-0.922	-6.87677	-0.922	-6.64444			-0.922	1.90253	-0.922	0.65744	-0.922	0.40446	-0.922	0.70249	-0.922	1.61333	-0.922	0.80018
-0.92	-6.59798	-0.92	-6.59798	-0.92	-6.9697	-0.92	-6.41212	-0.92	-6.78384	-0.92	-6.36566			-0.92	1.91129	-0.92	0.69303	-0.92	0.43118	-0.92	0.70249	-0.92	1.63559	-0.92	0.86687
-0.918	-6.45859	-0.918	-6.8303	-0.918	-6.87677	-0.918	-6.27273	-0.918	-7.01616	-0.918	-6.36566			-0.918	2.01347	-0.918	0.73308	-0.918	0.43118	-0.918	0.70242	-0.918	1.46213	-0.918	0.84019
-0.916	-6.50505	-0.916	-6.64444	-0.916	-7.29495	-0.916	-6.1798	-0.916	-7.20202	-0.916	-6.27273			-0.916	2.00449	-0.916	0.59955	-0.916	0.51123	-0.916	0.72451	-0.916	1.42664	-0.916	0.82679
-0.914	-6.64444	-0.914	-6.55152	-0.914	-7.06263	-0.914	-6.27273	-0.914	-7.06263	-0.914	-6.45859			-0.914	2.09335	-0.914	0.6397	-0.914	0.72909	-0.914	0.80894	-0.914	1.45336	-0.914	0.80909
-0.912	-6.92323	-0.912	-6.78384	-0.912	-6.69091	-0.912	-6.08687	-0.912	-7.43434	-0.912	-6.27273			-0.912	2.07553	-0.912	0.6309	-0.912	0.85806	-0.912	0.62668	-0.912	1.40445	-0.912	0.91575
-0.91	-7.06263	-0.91	-6.69091	-0.91	-6.55152	-0.91	-6.27273	-0.91	-7.43434	-0.91	-6.64444			-0.91	2.05772	-0.91	0.62207	-0.91	0.90701	-0.91	0.68881	-0.91	1.45336	-0.91	1.11601
-0.908	-6.87677	-0.908	-6.73737	-0.908	-6.36566	-0.908	-6.13333	-0.908	-7.29495	-0.908	-6.73737			-0.908	2.1511	-0.908	0.57308	-0.908	0.62231	-0.908	0.73769	-0.908	1.56911	-0.908	1.17822
-0.906	-6.92323	-0.906	-6.69091	-0.906	-6.31919	-0.906	-6.22626	-0.906	-7.6202	-0.906	-6.69091			-0.906	2.03987	-0.906	0.64864	-0.906	0.57329	-0.906	0.73327	-0.906	1.57353	-0.906	1.13375
-0.904	-6.55152	-0.904	-6.55152	-0.904	-6.13333	-0.904	-6.0404	-0.904	-7.6202	-0.904	-7.01616			-0.904	2.15099	-0.904	0.9467	-0.904	0.78231	-0.904	0.77328	-0.904	1.5601	-0.904	0.96032
-0.902	-6.55152	-0.902	-6.78384	-0.902	-6.27273	-0.902	-6.0404	-0.902	-7.34141	-0.902	-7.24848			-0.902	2.10204	-0.902	1.10231	-0.902	0.72887	-0.902	0.59978	-0.902	1.56452	-0.902	0.89808
-0.9	-6.73737	-0.9	-6.78384	-0.9	-5.99394	-0.9	-6.0404	-0.9	-7.48081	-0.9	-7.10909			-0.9	1.99095	-0.9	1.18233	-0.9	0.70664	-0.9	0.7197	-0.9	1.48881	-0.9	0.88921
-0.898	-7.20202	-0.898	-6.59798	-0.898	-5.62222	-0.898	-6.08687	-0.898	-7.20202	-0.898	-6.9697			-0.898	2.00877	-0.898	1.1823	-0.898	0.85784	-0.898	0.67086	-0.898	1.68896	-0.898	0.99581
-0.896	-7.24848	-0.896	-6.78384	-0.896	-5.57576	-0.896	-6.36566	-0.896	-7.06263	-0.896	-7.15556			-0.896	2.24893	-0.896	1.32908	-0.896	0.79557	-0.896	0.60427	-0.896	1.66214	-0.896	0.89783
-0.894	-7.01616	-0.894	-6.69091	-0.894	-6.08687	-0.894	-6.45859	-0.894	-6.87677	-0.894	-7.15556			-0.894	2.15544	-0.894	1.3558	-0.894	0.74651	-0.894	0.66213	-0.894	1.76007	-0.894	0.93332
-0.892	-7.10909	-0.892	-6.45859	-0.892	-6.22626	-0.892	-6.64444	-0.892	-6.64444	-0.892	-7.29495			-0.892	2.06648	-0.892	1.39143	-0.892	0.75542	-0.892	0.73317	-0.892	1.84454	-0.892	0.93332
-0.89	-7.34141	-0.89	-6.22626	-0.89	-6.1798	-0.89	-6.41212	-0.89	-6.73737	-0.89	-7.15556			-0.89	2.11992	-0.89	1.33353	-0.89	0.85335	-0.89	0.66651	-0.89	1.86681	-0.89	0.83538
-0.888	-7.20202	-0.888	-6.27273	-0.888	-6.22626	-0.888	-6.59798	-0.888	-7.01616	-0.888	-7.01616			-0.888	2.01322	-0.888	1.34689	-0.888	1.01777	-0.888	0.66202	-0.888	1.79118	-0.888	0.75533
-0.886	-7.38788	-0.886	-6.50505	-0.886	-6.22626	-0.886	-6.31919	-0.886	-6.64444	-0.886	-7.43434			-0.886	2.15113	-0.886	1.4092	-0.886	1.12458	-0.886	0.75098	-0.886	1.89795	-0.886	0.60416
-0.884	-7.80606	-0.884	-6.50505	-0.884	-6.31919	-0.884	-6.45859	-0.884	-6.27273	-0.884	-7.01616			-0.884	2.05779	-0.884	1.42242	-0.884	1.20902	-0.884	0.7332	-0.884	1.78227	-0.884	0.65301
-0.882	-7.6202	-0.882	-6.55152	-0.882	-6.27273	-0.882	-6.59798	-0.882	-6.41212	-0.882	-6.9697			-0.882	2.21359	-0.882	1.32466	-0.882	1.2579	-0.882	0.87115	-0.882	1.75127	-0.882	0.75073
-0.88	-7.57374	-0.88	-6.41212	-0.88	-6.22626	-0.88	-6.73737	-0.88	-6.41212	-0.88	-6.87677			-0.88	2.33358	-0.88	1.17788	-0.88	1.23559	-0.88	0.66665	-0.88	1.73791	-0.88	0.7507
-0.878	-7.29495	-0.878	-6.1798	-0.878	-6.55152	-0.878	-6.78384	-0.878	-6.55152	-0.878	-6.69091			-0.878	2.32912	-0.878	1.14671	-0.878	1.04015	-0.878	0.68439	-0.878	1.65348	-0.878	0.73741
-0.876	-7.20202	-0.876	-6.0404	-0.876	-6.73737	-0.876	-6.78384	-0.876	-6.73737	-0.876	-6.59798			-0.876	2.22231	-0.876	1.07998	-0.876	1.02679	-0.876	0.84881	-0.876	1.58693	-0.876	0.99987
-0.874	-7.10909	-0.874	-6.13333	-0.874	-6.1798	-0.874	-6.8303	-0.874	-6.9697	-0.874	-6.92323			-0.874	2.28904	-0.874	1.08429	-0.874	0.96903	-0.874	0.81767	-0.874	1.57357	-0.874	0.93781
-0.872	-6.9697	-0.872	-6.36566	-0.872	-6.45859	-0.872	-6.87677	-0.872	-7.06263	-0.872	-6.9697			-0.872	2.47584	-0.872	1.07538	-0.872	1.02247	-0.872	0.81333	-0.872	1.52458	-0.872	0.8445
-0.87	-6.8303	-0.87	-6.41212	-0.87	-6.59798	-0.87	-7.10909	-0.87	-7.15556	-0.87	-6.78384			-0.87	2.36019	-0.87	1.11101	-0.87	0.89333	-0.87	0.99566	-0.87	1.48446	-0.87	0.98234
-0.868	-6.8303	-0.868	-6.1798	-0.868	-6.27273	-0.868	-7.06263	-0.868	-7.10909	-0.868	-7.15556			-0.868	2.23567	-0.868	1.06647	-0.868	0.94231	-0.868	1.04893	-0.868	1.40883	-0.868	0.86677
-0.866	-6.64444	-0.866	-5.71515	-0.866	-6.36566	-0.866	-7.06263	-0.866	-7.34141	-0.866	-6.92323			-0.866	2.16442	-0.866	1.03983	-0.866	0.86661	-0.866	1.16008	-0.866	1.29757	-0.866	1.02239
-0.864	-6.64444	-0.864	-5.80808	-0.864	-6.41212	-0.864	-6.87677	-0.864	-7.52727	-0.864	-7.24848			-0.864	2.2977	-0.864	0.95991	-0.864	0.80893	-0.864	1.11117	-0.864	1.34652	-0.864	1.04465
-0.862	-6.64444	-0.862	-5.90101	-0.862	-6.73737	-0.862	-7.01616	-0.862	-7.48081	-0.862	-7.10909			-0.862	2.06192	-0.862	0.92874	-0.862	0.84911	-0.862	1.2624	-0.862	1.20401	-0.862	0.96022
-0.86	-6.73737	-0.86	-5.99394	-0.86	-6.8303	-0.86	-7.01616	-0.86	-7.57374	-0.86	-7.57374			-0.86	1.95508	-0.86	0.97769	-0.86	0.88022	-0.86	1.34695	-0.86	1.21299	-0.86	0.93799
-0.858	-6.78384	-0.858	-6.1798	-0.858	-6.69091	-0.858	-6.69091	-0.858	-7.6202	-0.858	-7.43434			-0.858	1.96851	-0.858	1.04895	-0.858	0.84007	-0.858	1.39586	-0.858	1.26632	-0.858	0.91123
-0.856	-6.59798	-0.856	-6.13333	-0.856	-6.69091	-0.856	-6.55152	-0.856	-7.38788	-0.856	-7.20202			-0.856	1.91087	-0.856	1.01339	-0.856	1.00904	-0.856	1.40477	-0.856	1.28392	-0.856	0.82669
-0.854	-6.69091	-0.854	-6.36566	-0.854	-6.92323	-0.854	-6.73737	-0.854	-7.24848	-0.854	-7.10909			-0.854	1.89319	-0.854	0.99123	-0.854	1.0135	-0.854	1.40922	-0.854	1.24829	-0.854	0.81764
-0.852	-6.55152	-0.852	-6.59798	-0.852	-6.69091	-0.852	-6.36566	-0.852	-7.10909	-0.852	-7.10909			-0.852	1.87983	-0.852	1.02675	-0.852	0.9556	-0.852	1.48482	-0.852	1.28403	-0.852	0.79534
-0.85	-6.45859	-0.85	-6.50505	-0.85	-6.69091	-0.85	-6.27273	-0.85	-6.69091	-0.85	-7.20202			-0.85	1.90199	-0.85	1.03566	-0.85	1.04912	-0.85	1.2536	-0.85	1.29297	-0.85	0.79537
-0.848	-6.59798	-0.848	-6.55152	-0.848	-7.10909	-0.848	-6.50505	-0.848	-6.64444	-0.848	-7.10909			-0.848	1.89294	-0.848	0.98229	-0.848	1.08475	-0.848	1.09364	-0.848	1.29757	-0.848	0.97764
-0.846	-6.69091	-0.846	-6.73737	-0.846	-7.06263	-0.846	-6.73737	-0.846	-6.64444	-0.846	-6.78384			-0.846	1.7908	-0.846	0.89789	-0.846	1.03135	-0.846	0.9335	-0.846	1.3732	-0.846	0.98206
-0.844	-6.41212	-0.844	-6.78384	-0.844	-6.87677	-0.844	-6.9697	-0.844	-6.87677	-0.844	-6.64444			-0.844	1.75974	-0.844	0.91125	-0.844	0.83561	-0.844	0.96467	-0.844	1.50221	-0.844	0.991
-0.842	-6.13333	-0.842	-6.92323	-0.842	-6.78384	-0.842	-6.64444	-0.842	-7.06263	-0.842	-6.73737			-0.842	1.76861	-0.842	0.98243	-0.842	0.83116	-0.842	0.75116	-0.842	1.6357	-0.842	0.89755
-0.84	-6.08687	-0.84	-6.8303	-0.84	-7.06263	-0.84	-6.55152	-0.84	-7.01616	-0.84	-6.64444			-0.84	1.59083	-0.84	0.99579	-0.84	0.81798	-0.84	0.71115	-0.84	1.6579	-0.84	0.99089
-0.838	-6.1798	-0.838	-6.92323	-0.838	-6.9697	-0.838	-6.78384	-0.838	-6.87677	-0.838	-6.78384			-0.838	1.51092	-0.838	0.97798	-0.838	0.91135	-0.838	0.65329	-0.838	1.76891	-0.838	0.90214
-0.836	-6.55152	-0.836	-7.29495	-0.836	-7.01616	-0.836	-6.9697	-0.836	-7.24848	-0.836	-6.78384			-0.836	1.57754	-0.836	0.79119	-0.836	0.76468	-0.836	0.55998	-0.836	1.76463	-0.836	0.7731
-0.834	-6.50505	-0.834	-7.01616	-0.834	-7.06263	-0.834	-6.73737	-0.834	-7.20202	-0.834	-6.36566			-0.834	1.39071	-0.834	0.79122	-0.834	0.58679	-0.834	0.54655	-0.834	1.88024	-0.834	0.78657
-0.832	-6.87677	-0.832	-6.92323	-0.832	-6.9697	-0.832	-7.15556	-0.832	-7.29495	-0.832	-6.45859			-0.832	1.27528	-0.832	0.75125	-0.832	0.64469	-0.832	0.42211	-0.832	1.83575	-0.832	0.7332
-0.83	-6.9697	-0.83	-6.8303	-0.83	-7.01616	-0.83	-6.92323	-0.83	-7.29495	-0.83	-6.22626			-0.83	1.16865	-0.83	0.77351	-0.83	0.62242	-0.83	0.57317	-0.83	1.75127	-0.83	0.65774
-0.828	-7.01616	-0.828	-6.64444	-0.828	-7.34141	-0.828	-6.69091	-0.828	-7.38788	-0.828	-6.08687			-0.828	1.23107	-0.828	0.82239	-0.828	0.59125	-0.828	0.63986	-0.828	1.8667	-0.828	0.59999
-0.826	-6.69091	-0.826	-6.69091	-0.826	-7.15556	-0.826	-6.50505	-0.826	-7.43434	-0.826	-6.59798			-0.826	1.34668	-0.826	0.98243	-0.826	0.6268	-0.826	0.57317	-0.826	1.81772	-0.826	0.5955
-0.824	-6.9697	-0.824	-6.55152	-0.824	-7.24848	-0.824	-6.45859	-0.824	-7.43434	-0.824	-6.73737			-0.824	1.34226	-0.824	1.04463	-0.824	0.68455	-0.824	0.69305	-0.824	1.72865	-0.824	0.59536
-0.822	-7.20202	-0.822	-6.45859	-0.822	-7.38788	-0.822	-6.55152	-0.822	-7.20202	-0.822	-6.73737			-0.822	1.53347	-0.822	1.04909	-0.822	0.56446	-0.822	0.71086	-0.822	1.73756	-0.822	0.64884
-0.82	-7.10909	-0.82	-6.31919	-0.82	-6.92323	-0.82	-6.73737	-0.82	-6.8303	-0.82	-6.69091			-0.82	1.6002	-0.82	1.05351	-0.82	0.60436	-0.82	0.69298	-0.82	1.63976	-0.82	0.55101
-0.818	-6.73737	-0.818	-6.36566	-0.818	-7.15556	-0.818	-6.31919	-0.818	-6.8303	-0.818	-6.69091			-0.818	1.71118	-0.818	1.06687	-0.818	0.6578	-0.818	0.71532	-0.818	1.56427	-0.818	0.56864
-0.816	-6.41212	-0.816	-6.13333	-0.816	-7.15556	-0.816	-6.36566	-0.816	-6.64444	-0.816	-6.73737			-0.816	1.73786	-0.816	1.40928	-0.816	0.7023	-0.816	0.81311	-0.816	1.58194	-0.816	0.71991
-0.814	-6.45859	-0.814	-6.31919	-0.814	-7.15556	-0.814	-6.36566	-0.814	-6.69091	-0.814	-7.01616			-0.814	1.84456	-0.814	1.43585	-0.814	0.8846	-0.814	0.95993	-0.814	1.47983	-0.814	0.7819
-0.812	-6.0404	-0.812	-6.36566	-0.812	-7.20202	-0.812	-6.59798	-0.812	-6.27273	-0.812	-6.8303			-0.812	1.88899	-0.812	1.44472	-0.812	0.79108	-0.812	0.95095	-0.812	1.471	-0.812	0.83078
-0.81	-5.80808	-0.81	-6.50505	-0.81	-7.06263	-0.81	-7.01616	-0.81	-6.55152	-0.81	-7.15556			-0.81	2.00011	-0.81	1.42246	-0.81	0.79108	-0.81	0.7999	-0.81	1.45757	-0.81	0.79063
-0.808	-5.90101	-0.808	-6.87677	-0.808	-6.50505	-0.808	-6.92323	-0.808	-6.31919	-0.808	-7.01616			-0.808	2.14682	-0.808	1.43582	-0.808	0.80444	-0.808	0.88444	-0.808	1.28866	-0.808	0.83064
-0.806	-6.22626	-0.806	-6.8303	-0.806	-6.69091	-0.806	-7.01616	-0.806	-6.22626	-0.806	-6.69091			-0.806	2.10674	-0.806	1.29794	-0.806	0.8178	-0.806	0.92455	-0.806	1.36437	-0.806	0.73741
-0.804	-6.13333	-0.804	-6.87677	-0.804	-6.55152	-0.804	-6.87677	-0.804	-5.99394	-0.804	-6.69091			-0.804	2.05344	-0.804	1.17335	-0.804	0.9157	-0.804	0.7379	-0.804	1.40017	-0.804	0.75073
-0.802	-6.08687	-0.802	-6.9697	-0.802	-6.31919	-0.802	-6.9697	-0.802	-6.22626	-0.802	-6.64444			-0.802	1.96452	-0.802	1.03997	-0.802	0.96458	-0.802	0.88469	-0.802	1.36472	-0.802	0.71956
-0.8	-6.13333	-0.8	-7.06263	-0.8	-6.50505	-0.8	-6.78384	-0.8	-6.50505	-0.8	-6.55152			-0.8	1.97339	-0.8	1.02661	-0.8	0.95122	-0.8	0.79569	-0.8	1.48924	-0.8	0.90197
-0.798	-6.1798	-0.798	-6.78384	-0.798	-6.41212	-0.798	-6.92323	-0.798	-6.69091	-0.798	-6.59798			-0.798	1.89341	-0.798	1.07114	-0.798	0.86671	-0.798	0.78668	-0.798	1.48927	-0.798	0.83089
-0.796	-6.41212	-0.796	-7.10909	-0.796	-6.08687	-0.796	-6.73737	-0.796	-6.73737	-0.796	-6.73737			-0.796	1.72436	-0.796	1.05782	-0.796	0.89785	-0.796	0.71553	-0.796	1.36932	-0.796	0.7021
-0.794	-6.31919	-0.794	-7.01616	-0.794	-6.27273	-0.794	-7.06263	-0.794	-6.8303	-0.794	-6.8303			-0.794	1.75553	-0.794	0.99119	-0.794	0.82232	-0.794	0.47986	-0.794	1.24028	-0.794	0.729
-0.792	-6.31919	-0.792	-6.92323	-0.792	-6.41212	-0.792	-6.69091	-0.792	-7.01616	-0.792	-6.59798			-0.792	1.8312	-0.792	0.94666	-0.792	0.8535	-0.792	0.54666	-0.792	1.31125	-0.792	0.8802
-0.79	-6.64444	-0.79	-6.87677	-0.79	-6.64444	-0.79	-6.50505	-0.79	-7.06263	-0.79	-6.64444			-0.79	1.71118	-0.79	0.94666	-0.79	0.78224	-0.79	0.64894	-0.79	1.29803	-0.79	0.7601
-0.788	-6.73737	-0.788	-6.8303	-0.788	-6.92323	-0.788	-6.45859	-0.788	-7.06263	-0.788	-6.8303			-0.788	1.50668	-0.788	0.95111	-0.788	0.84901	-0.788	0.65336	-0.788	1.30694	-0.788	0.7824
-0.786	-6.78384	-0.786	-6.64444	-0.786	-6.78384	-0.786	-6.27273	-0.786	-7.10909	-0.786	-6.8303			-0.786	1.37764	-0.786	0.90209	-0.786	0.87117	-0.786	0.66658	-0.786	1.29792	-0.786	0.81358
-0.784	-6.78384	-0.784	-6.78384	-0.784	-6.69091	-0.784	-6.1798	-0.784	-6.87677	-0.784	-6.78384			-0.784	1.31543	-0.784	1.00897	-0.784	0.86671	-0.784	0.71998	-0.784	1.35564	-0.784	0.82711
-0.782	-6.87677	-0.782	-6.87677	-0.782	-6.8303	-0.782	-6.31919	-0.782	-6.87677	-0.782	-6.64444			-0.782	1.21319	-0.782	1.10684	-0.782	0.96023	-0.782	0.51096	-0.782	1.39999	-0.782	0.93378
-0.78	-6.92323	-0.78	-6.87677	-0.78	-6.73737	-0.78	-6.31919	-0.78	-6.78384	-0.78	-6.78384			-0.78	1.27083	-0.78	1.2269	-0.78	0.9157	-0.78	0.68446	-0.78	1.51115	-0.78	0.94269
-0.778	-7.10909	-0.778	-6.64444	-0.778	-6.92323	-0.778	-6.36566	-0.778	-6.59798	-0.778	-6.64444			-0.778	1.43984	-0.778	1.22245	-0.778	0.82653	-0.778	0.64898	-0.778	1.63103	-0.778	1.13383
-0.776	-7.20202	-0.776	-6.64444	-0.776	-7.06263	-0.776	-6.41212	-0.776	-6.55152	-0.776	-6.41212			-0.776	1.48883	-0.776	1.10687	-0.776	0.79988	-0.776	0.74247	-0.776	1.72872	-0.776	1.09809
-0.774	-7.15556	-0.774	-6.64444	-0.774	-6.41212	-0.774	-6.08687	-0.774	-6.36566	-0.774	-6.45859			-0.774	1.40432	-0.774	1.09348	-0.774	0.74647	-0.774	0.86687	-0.774	1.67539	-0.774	0.98248
-0.772	-7.29495	-0.772	-6.8303	-0.772	-6.50505	-0.772	-6.1798	-0.772	-6.50505	-0.772	-6.8303			-0.772	1.40429	-0.772	1.0135	-0.772	0.75983	-0.772	0.9201	-0.772	1.76891	-0.772	0.88903
-0.77	-7.34141	-0.77	-6.8303	-0.77	-6.41212	-0.77	-6.13333	-0.77	-6.55152	-0.77	-6.45859			-0.77	1.60879	-0.77	1.04912	-0.77	0.67996	-0.77	0.87115	-0.77	1.9023	-0.77	1.08911
-0.768	-6.9697	-0.768	-6.69091	-0.768	-6.27273	-0.768	-6.41212	-0.768	-6.64444	-0.768	-6.45859			-0.768	1.83566	-0.768	1.05803	-0.768	0.58206	-0.768	0.86673	-0.768	1.95563	-0.768	1.08024
-0.766	-6.87677	-0.766	-6.73737	-0.766	-6.55152	-0.766	-6.45859	-0.766	-6.64444	-0.766	-6.73737			-0.766	2.01796	-0.766	1.13816	-0.766	0.5465	-0.766	0.96902	-0.766	1.90226	-0.766	1.26689
-0.764	-6.92323	-0.764	-6.59798	-0.764	-6.78384	-0.764	-6.69091	-0.764	-7.06263	-0.764	-6.41212			-0.764	2.16902	-0.764	1.18258	-0.764	0.52869	-0.764	1.00895	-0.764	1.88883	-0.764	1.1557
-0.762	-6.87677	-0.762	-6.64444	-0.762	-6.64444	-0.762	-6.59798	-0.762	-7.15556	-0.762	-6.31919			-0.762	2.38253	-0.762	1.07584	-0.762	0.45298	-0.762	1.11548	-0.762	2.10223	-0.762	1.08445
-0.76	-7.06263	-0.76	-6.69091	-0.76	-6.73737	-0.76	-6.69091	-0.76	-7.01616	-0.76	-6.31919			-0.76	2.4494	-0.76	0.99137	-0.76	0.45298	-0.76	0.93749	-0.76	1.95545	-0.76	1.07547
-0.758	-7.15556	-0.758	-6.8303	-0.758	-6.64444	-0.758	-6.73737	-0.758	-7.01616	-0.758	-6.1798			-0.758	2.29364	-0.758	0.87127	-0.758	0.64893	-0.758	0.99524	-0.758	1.87999	-0.758	0.91992
-0.756	-6.78384	-0.756	-6.50505	-0.756	-6.78384	-0.756	-6.87677	-0.756	-7.20202	-0.756	-6.27273			-0.756	2.1558	-0.756	0.8401	-0.756	0.6444	-0.756	0.98177	-0.756	1.9956	-0.756	1.0444
-0.754	-6.92323	-0.754	-6.45859	-0.754	-7.29495	-0.754	-7.06263	-0.754	-7.71313	-0.754	-6.13333			-0.754	2.17358	-0.754	0.89351	-0.754	0.48879	-0.754	0.94187	-0.754	2.16458	-0.754	1.11537
-0.752	-6.73737	-0.752	-6.55152	-0.752	-6.9697	-0.752	-6.9697	-0.752	-7.85253	-0.752	-5.99394			-0.752	2.21351	-0.752	0.92899	-0.752	0.50663	-0.752	1.01309	-0.752	2.11566	-0.752	1.05766
-0.75	-6.59798	-0.75	-6.31919	-0.75	-7.01616	-0.75	-6.64444	-0.75	-7.57374	-0.75	-6.50505			-0.75	2.0579	-0.75	0.88891	-0.75	0.59096	-0.75	1.04864	-0.75	1.9511	-0.75	1.05331
-0.748	-6.73737	-0.748	-6.55152	-0.748	-7.20202	-0.748	-6.59798	-0.748	-7.66667	-0.748	-6.55152			-0.748	2.12455	-0.748	0.90676	-0.748	0.62659	-0.748	1.02203	-0.748	1.97765	-0.748	0.99559
-0.746	-6.41212	-0.746	-6.8303	-0.746	-7.20202	-0.746	-6.64444	-0.746	-7.80606	-0.746	-6.45859			-0.746	2.058	-0.746	0.84872	-0.746	0.71555	-0.746	1.09318	-0.746	2.03109	-0.746	0.94664
-0.744	-6.36566	-0.744	-7.01616	-0.744	-7.15556	-0.744	-6.64444	-0.744	-7.57374	-0.744	-6.92323			-0.744	2.1248	-0.744	0.84427	-0.744	0.67982	-0.744	1.05755	-0.744	1.91555	-0.744	1.19557
-0.742	-6.41212	-0.742	-6.87677	-0.742	-7.20202	-0.742	-6.59798	-0.742	-7.38788	-0.742	-7.29495			-0.742	2.06705	-0.742	0.8799	-0.742	0.70654	-0.742	1.00446	-0.742	1.70214	-0.742	1.31135
-0.74	-6.22626	-0.74	-6.8303	-0.74	-7.10909	-0.74	-6.64444	-0.74	-7.6202	-0.74	-6.92323			-0.74	1.88023	-0.74	0.92443	-0.74	0.69763	-0.74	1.14245	-0.74	1.71996	-0.74	1.20006
-0.738	-6.22626	-0.738	-6.92323	-0.738	-7.29495	-0.738	-6.8303	-0.738	-7.6202	-0.738	-7.20202			-0.738	1.8047	-0.738	0.93765	-0.738	0.64412	-0.738	1.0759	-0.738	1.75993	-0.738	1.29333
-0.736	-6.1798	-0.736	-6.92323	-0.736	-7.20202	-0.736	-6.73737	-0.736	-7.66667	-0.736	-7.38788			-0.736	1.87584	-0.736	1.12882	-0.736	0.75535	-0.736	1.05819	-0.736	1.71102	-0.736	1.40006
-0.734	-6.1798	-0.734	-7.24848	-0.734	-7.20202	-0.734	-6.78384	-0.734	-7.38788	-0.734	-7.57374			-0.734	1.99138	-0.734	1.07983	-0.734	0.9643	-0.734	1.23159	-0.734	1.73774	-0.734	1.49348
-0.732	-6.50505	-0.732	-7.34141	-0.732	-7.57374	-0.732	-6.73737	-0.732	-7.29495	-0.732	-7.6202			-0.732	1.92469	-0.732	1.08429	-0.732	1.01311	-0.732	1.14704	-0.732	1.76435	-0.732	1.53352
-0.73	-6.27273	-0.73	-7.43434	-0.73	-7.38788	-0.73	-6.9697	-0.73	-7.34141	-0.73	-7.43434			-0.73	1.90698	-0.73	1.06647	-0.73	0.99975	-0.73	1.13375	-0.73	1.86214	-0.73	1.60018
-0.728	-6.64444	-0.728	-7.29495	-0.728	-6.92323	-0.728	-6.87677	-0.728	-7.15556	-0.728	-7.38788			-0.728	1.73793	-0.728	1.13327	-0.728	0.98193	-0.728	1.14708	-0.728	1.76449	-0.728	1.63563
-0.726	-6.55152	-0.726	-7.20202	-0.726	-6.8303	-0.726	-7.15556	-0.726	-6.9697	-0.726	-7.43434			-0.726	1.68446	-0.726	1.02212	-0.726	0.93754	-0.726	1.09367	-0.726	1.67118	-0.726	1.53794
-0.724	-6.73737	-0.724	-6.87677	-0.724	-6.78384	-0.724	-7.01616	-0.724	-7.01616	-0.724	-7.43434			-0.724	1.54213	-0.724	0.98653	-0.724	0.99561	-0.724	1.0449	-0.724	1.75566	-0.724	1.28894
-0.722	-6.78384	-0.722	-6.87677	-0.722	-6.9697	-0.722	-6.78384	-0.722	-7.24848	-0.722	-7.06263			-0.722	1.46207	-0.722	1.12423	-0.722	0.90665	-0.722	1.03599	-0.722	1.818	-0.722	1.14644
-0.72	-6.78384	-0.72	-6.92323	-0.72	-6.8303	-0.72	-6.73737	-0.72	-7.01616	-0.72	-7.34141			-0.72	1.62211	-0.72	1.12864	-0.72	0.96009	-0.72	0.96032	-0.72	1.818	-0.72	1.28449
-0.718	-6.9697	-0.718	-7.01616	-0.718	-6.78384	-0.718	-6.50505	-0.718	-6.9697	-0.718	-7.34141			-0.718	1.75557	-0.718	1.20435	-0.718	0.8401	-0.718	0.89794	-0.718	1.76467	-0.718	1.1867
-0.716	-6.87677	-0.716	-7.10909	-0.716	-6.69091	-0.716	-6.78384	-0.716	-6.69091	-0.716	-7.34141			-0.716	1.82668	-0.716	1.00872	-0.716	0.73322	-0.716	0.81343	-0.716	1.66239	-0.716	0.93325
-0.714	-6.8303	-0.714	-7.24848	-0.714	-6.59798	-0.714	-6.50505	-0.714	-6.50505	-0.714	-7.29495			-0.714	1.87121	-0.714	1.11995	-0.714	0.70657	-0.714	0.58667	-0.714	1.60004	-0.714	0.88889
-0.712	-6.8303	-0.712	-7.10909	-0.712	-6.22626	-0.712	-6.41212	-0.712	-6.27273	-0.712	-6.8303			-0.712	1.92896	-0.712	1.15102	-0.712	0.61768	-0.712	0.62664	-0.712	1.54236	-0.712	0.91123
-0.71	-7.06263	-0.71	-7.15556	-0.71	-6.1798	-0.71	-6.22626	-0.71	-6.22626	-0.71	-6.87677			-0.71	2.01322	-0.71	1.1332	-0.71	0.66222	-0.71	0.63551	-0.71	1.48464	-0.71	0.84001
-0.708	-6.73737	-0.708	-7.24848	-0.708	-6.59798	-0.708	-6.0404	-0.708	-6.27273	-0.708	-6.8303			-0.708	1.99106	-0.708	1.13755	-0.708	0.55113	-0.708	0.70206	-0.708	1.49355	-0.708	0.90674
-0.706	-6.87677	-0.706	-7.10909	-0.706	-6.59798	-0.706	-5.80808	-0.706	-6.27273	-0.706	-6.50505			-0.706	2.07553	-0.706	1.23107	-0.706	0.54223	-0.706	0.50198	-0.706	1.53342	-0.706	0.85341
-0.704	-6.78384	-0.704	-7.34141	-0.704	-6.27273	-0.704	-5.99394	-0.704	-6.27273	-0.704	-6.22626			-0.704	2.10656	-0.704	1.18661	-0.704	0.57764	-0.704	0.59967	-0.704	1.42208	-0.704	0.90232
-0.702	-6.50505	-0.702	-7.20202	-0.702	-6.22626	-0.702	-6.27273	-0.702	-6.50505	-0.702	-6.36566			-0.702	2.27551	-0.702	0.99992	-0.702	0.75991	-0.702	0.74635	-0.702	1.24862	-0.702	1.00464
-0.7	-6.50505	-0.7	-7.06263	-0.7	-6.08687	-0.7	-6.08687	-0.7	-6.45859	-0.7	-6.41212			-0.7	2.13325	-0.7	1.13324	-0.7	0.73311	-0.7	0.86199	-0.7	1.25318	-0.7	0.95102
-0.698	-6.45859	-0.698	-7.01616	-0.698	-6.1798	-0.698	-6.36566	-0.698	-6.41212	-0.698	-6.69091			-0.698	2.18206	-0.698	1.0576	-0.698	0.8131	-0.698	1.0443	-0.698	1.22646	-0.698	1.07999
-0.696	-7.01616	-0.696	-6.64444	-0.696	-6.0404	-0.696	-6.36566	-0.696	-6.69091	-0.696	-6.64444			-0.696	2.18658	-0.696	0.97302	-0.696	0.83091	-0.696	1.01323	-0.696	1.32429	-0.696	1.12884
-0.694	-7.24848	-0.694	-6.50505	-0.694	-5.85455	-0.694	-6.41212	-0.694	-6.8303	-0.694	-6.8303			-0.694	2.12441	-0.694	0.97299	-0.694	0.81759	-0.694	1.07102	-0.694	1.33316	-0.694	1.1376
-0.692	-7.34141	-0.692	-6.59798	-0.692	-6.13333	-0.692	-6.73737	-0.692	-6.78384	-0.692	-7.15556			-0.692	2.07111	-0.692	0.92856	-0.692	0.79977	-0.692	1.12	-0.692	1.48422	-0.692	1.25756
-0.69	-7.29495	-0.69	-6.8303	-0.69	-6.22626	-0.69	-7.10909	-0.69	-6.87677	-0.69	-6.78384			-0.69	2.03125	-0.69	0.94638	-0.69	0.81759	-0.69	1.15556	-0.69	1.573	-0.69	1.2354
-0.688	-7.43434	-0.688	-6.41212	-0.688	-6.08687	-0.688	-7.29495	-0.688	-6.87677	-0.688	-6.8303			-0.688	2.12017	-0.688	1.03979	-0.688	0.9064	-0.688	0.98665	-0.688	1.55518	-0.688	1.27979
-0.686	-7.48081	-0.686	-6.45859	-0.686	-6.22626	-0.686	-7.34141	-0.686	-6.87677	-0.686	-6.9697			-0.686	2.26261	-0.686	1.06206	-0.686	0.86187	-0.686	1.13336	-0.686	1.50174	-0.686	1.44421
-0.684	-7.48081	-0.684	-6.31919	-0.684	-6.27273	-0.684	-7.38788	-0.684	-6.73737	-0.684	-7.15556			-0.684	2.05366	-0.684	0.9908	-0.684	0.77736	-0.684	1.05338	-0.684	1.59523	-0.684	1.49754
-0.682	-7.57374	-0.682	-6.41212	-0.682	-6.22626	-0.682	-7.29495	-0.682	-6.64444	-0.682	-7.06263			-0.682	1.88906	-0.682	1.00416	-0.682	0.65288	-0.682	0.90229	-0.682	1.73307	-0.682	1.44421
-0.68	-7.71313	-0.68	-6.36566	-0.68	-6.0404	-0.68	-7.43434	-0.68	-6.59798	-0.68	-7.24848			-0.68	2.09808	-0.68	0.87975	-0.68	0.69749	-0.68	0.70224	-0.68	1.71522	-0.68	1.33323
-0.678	-7.52727	-0.678	-6.50505	-0.678	-6.1798	-0.678	-7.43434	-0.678	-6.73737	-0.678	-6.73737			-0.678	1.98689	-0.678	0.93312	-0.678	0.76432	-0.678	0.52892	-0.678	1.75526	-0.678	1.35546
-0.676	-7.15556	-0.676	-6.36566	-0.676	-6.41212	-0.676	-7.29495	-0.676	-6.78384	-0.676	-6.78384			-0.676	1.99576	-0.676	0.9954	-0.676	0.77768	-0.676	0.511	-0.676	1.862	-0.676	1.43106
-0.674	-6.92323	-0.674	-6.27273	-0.674	-6.50505	-0.674	-7.29495	-0.674	-6.64444	-0.674	-6.55152			-0.674	1.8311	-0.674	1.03537	-0.674	0.82656	-0.674	0.64438	-0.674	1.83977	-0.674	1.41325
-0.672	-6.92323	-0.672	-6.22626	-0.672	-6.41212	-0.672	-7.24848	-0.672	-7.06263	-0.672	-6.1798			-0.672	1.85333	-0.672	1.08874	-0.672	0.83547	-0.672	0.51994	-0.672	1.62188	-0.672	1.51557
-0.67	-7.06263	-0.67	-6.13333	-0.67	-6.64444	-0.67	-6.9697	-0.67	-7.15556	-0.67	-6.59798			-0.67	1.85778	-0.67	1.24429	-0.67	0.74655	-0.67	0.40886	-0.67	1.51079	-0.67	1.42219
-0.668	-6.9697	-0.668	-6.45859	-0.668	-6.50505	-0.668	-6.8303	-0.668	-7.24848	-0.668	-6.50505			-0.668	1.7732	-0.668	1.12871	-0.668	0.70201	-0.668	0.47566	-0.668	1.55978	-0.668	1.3333
-0.666	-6.92323	-0.666	-6.27273	-0.666	-6.27273	-0.666	-6.69091	-0.666	-7.01616	-0.666	-6.50505			-0.666	1.77762	-0.666	1.10199	-0.666	0.74209	-0.666	0.44452	-0.666	1.6223	-0.666	1.23091
-0.664	-7.10909	-0.664	-6.45859	-0.664	-6.59798	-0.664	-6.69091	-0.664	-7.15556	-0.664	-6.41212			-0.664	1.89772	-0.664	1.23969	-0.664	0.71983	-0.664	0.44006	-0.664	1.63566	-0.664	1.09766
-0.662	-7.06263	-0.662	-6.31919	-0.662	-6.36566	-0.662	-6.55152	-0.662	-7.52727	-0.662	-6.64444			-0.662	1.92433	-0.662	1.28419	-0.662	0.81335	-0.662	0.56451	-0.662	1.68465	-0.662	1.18228
-0.66	-6.87677	-0.66	-6.36566	-0.66	-6.78384	-0.66	-6.55152	-0.66	-7.52727	-0.66	-6.36566			-0.66	1.8042	-0.66	1.32427	-0.66	0.84441	-0.66	0.69786	-0.66	1.64906	-0.66	1.3467
-0.658	-6.9697	-0.658	-6.22626	-0.658	-6.69091	-0.658	-6.36566	-0.658	-7.6202	-0.658	-6.36566			-0.658	1.76861	-0.658	1.33318	-0.658	0.84441	-0.658	0.80022	-0.658	1.63135	-0.658	1.37338
-0.656	-6.69091	-0.656	-6.45859	-0.656	-6.73737	-0.656	-6.27273	-0.656	-7.43434	-0.656	-6.41212			-0.656	1.81749	-0.656	1.35551	-0.656	0.86223	-0.656	0.83139	-0.656	1.56021	-0.656	1.44909
-0.654	-6.64444	-0.654	-6.31919	-0.654	-6.87677	-0.654	-6.1798	-0.654	-7.34141	-0.654	-6.36566			-0.654	1.95536	-0.654	1.26217	-0.654	0.8313	-0.654	0.6669	-0.654	1.61361	-0.654	1.36918
-0.652	-6.55152	-0.652	-6.36566	-0.652	-6.69091	-0.652	-6.13333	-0.652	-7.15556	-0.652	-6.55152			-0.652	1.96876	-0.652	1.3289	-0.652	0.80458	-0.652	0.71126	-0.652	1.68907	-0.652	1.16906
-0.65	-6.31919	-0.65	-6.08687	-0.65	-6.41212	-0.65	-5.99394	-0.65	-7.15556	-0.65	-6.27273			-0.65	1.99986	-0.65	1.22231	-0.65	0.89351	-0.65	0.74678	-0.65	1.81362	-0.65	1.30683
-0.648	-6.27273	-0.648	-6.08687	-0.648	-6.59798	-0.648	-6.27273	-0.648	-7.10909	-0.648	-6.45859			-0.648	2.00877	-0.648	1.19113	-0.648	0.92015	-0.648	0.82658	-0.648	1.69363	-0.648	1.14665
-0.646	-6.1798	-0.646	-6.0404	-0.646	-6.69091	-0.646	-6.36566	-0.646	-7.34141	-0.646	-6.31919			-0.646	1.7731	-0.646	1.20898	-0.646	0.94698	-0.646	0.77763	-0.646	1.64454	-0.646	1.14234
-0.644	-6.31919	-0.644	-6.13333	-0.644	-6.59798	-0.644	-6.36566	-0.644	-7.10909	-0.644	-6.45859			-0.644	1.77306	-0.644	1.11582	-0.644	0.95151	-0.644	0.8621	-0.644	1.52454	-0.644	1.14227
-0.642	-6.45859	-0.642	-6.0404	-0.642	-6.59798	-0.642	-6.59798	-0.642	-6.78384	-0.642	-6.78384			-0.642	1.65745	-0.642	1.01339	-0.642	0.85799	-0.642	0.87542	-0.642	1.56897	-0.642	1.0977
-0.64	-6.59798	-0.64	-6.08687	-0.64	-6.59798	-0.64	-6.69091	-0.64	-6.69091	-0.64	-6.50505			-0.64	1.55524	-0.64	0.95995	-0.64	0.88022	-0.64	0.87528	-0.64	1.57777	-0.64	1.19567
-0.638	-6.69091	-0.638	-6.41212	-0.638	-6.64444	-0.638	-6.8303	-0.638	-6.59798	-0.638	-6.69091			-0.638	1.47526	-0.638	1.01339	-0.638	0.83568	-0.638	0.94187	-0.638	1.54214	-0.638	1.15559
-0.636	-7.15556	-0.636	-6.45859	-0.636	-6.22626	-0.636	-6.78384	-0.636	-6.41212	-0.636	-6.78384			-0.636	1.32851	-0.636	1.07114	-0.636	0.83116	-0.636	0.9641	-0.636	1.62669	-0.636	1.04447
-0.634	-7.01616	-0.634	-6.41212	-0.634	-6.1798	-0.634	-6.92323	-0.634	-6.55152	-0.634	-6.92323			-0.634	1.21728	-0.634	1.09344	-0.634	1.00897	-0.634	1.04401	-0.634	1.66235	-0.634	1.15559
-0.632	-6.9697	-0.632	-6.59798	-0.632	-6.41212	-0.632	-6.87677	-0.632	-6.59798	-0.632	-6.9697			-0.632	1.31953	-0.632	1.00897	-0.632	1.03124	-0.632	1.1863	-0.632	1.65351	-0.632	1.16888
-0.63	-7.10909	-0.63	-6.73737	-0.63	-6.64444	-0.63	-7.06263	-0.63	-6.45859	-0.63	-7.15556			-0.63	1.22163	-0.63	1.13791	-0.63	1.09359	-0.63	1.12852	-0.63	1.71127	-0.63	1.0532
-0.628	-7.20202	-0.628	-6.73737	-0.628	-6.59798	-0.628	-6.92323	-0.628	-6.41212	-0.628	-7.10909			-0.628	1.31059	-0.628	1.14681	-0.628	0.94249	-0.628	1.17305	-0.628	1.92909	-0.628	1.30227
-0.626	-7.10909	-0.626	-6.78384	-0.626	-6.55152	-0.626	-6.87677	-0.626	-6.41212	-0.626	-7.29495			-0.626	1.51968	-0.626	1.18689	-0.626	0.96013	-0.626	1.26643	-0.626	1.978	-0.626	1.30672
-0.624	-6.69091	-0.624	-6.36566	-0.624	-6.50505	-0.624	-6.8303	-0.624	-6.45859	-0.624	-7.15556			-0.624	1.59521	-0.624	1.35138	-0.624	0.97787	-0.624	1.31973	-0.624	1.96906	-0.624	1.44004
-0.622	-6.78384	-0.622	-6.50505	-0.622	-6.69091	-0.622	-6.69091	-0.622	-6.31919	-0.622	-7.06263			-0.622	1.51965	-0.622	1.48926	-0.622	1.11575	-0.622	1.31538	-0.622	1.8133	-0.622	1.47566
-0.62	-6.69091	-0.62	-6.55152	-0.62	-6.55152	-0.62	-6.64444	-0.62	-6.22626	-0.62	-7.24848			-0.62	1.55527	-0.62	1.56486	-0.62	0.97338	-0.62	1.28435	-0.62	1.80885	-0.62	1.39996
-0.618	-6.64444	-0.618	-6.50505	-0.618	-6.1798	-0.618	-6.78384	-0.618	-6.36566	-0.618	-7.24848			-0.618	1.62639	-0.618	1.49806	-0.618	0.97783	-0.618	1.28887	-0.618	1.82221	-0.618	1.4534
-0.616	-6.45859	-0.616	-6.50505	-0.616	-6.36566	-0.616	-6.92323	-0.616	-6.92323	-0.616	-6.8303			-0.616	1.74199	-0.616	1.46706	-0.616	0.82229	-0.616	1.27558	-0.616	1.82228	-0.616	1.4534
-0.614	-6.64444	-0.614	-6.41212	-0.614	-6.13333	-0.614	-6.64444	-0.614	-6.78384	-0.614	-6.9697			-0.614	1.87535	-0.614	1.42698	-0.614	0.81769	-0.614	1.16885	-0.614	1.75548	-0.614	1.38232
-0.612	-6.50505	-0.612	-6.50505	-0.612	-6.27273	-0.612	-6.59798	-0.612	-6.8303	-0.612	-6.9697			-0.612	1.77302	-0.612	1.36471	-0.612	0.70664	-0.612	1.09332	-0.612	1.83984	-0.612	1.3867
-0.61	-6.36566	-0.61	-6.64444	-0.61	-6.13333	-0.61	-6.45859	-0.61	-6.69091	-0.61	-6.87677			-0.61	1.83099	-0.61	1.23135	-0.61	0.70208	-0.61	1.18231	-0.61	1.74205	-0.61	1.54692
-0.608	-5.99394	-0.608	-6.87677	-0.608	-6.45859	-0.608	-6.59798	-0.608	-6.87677	-0.608	-6.9697			-0.608	1.88878	-0.608	1.23581	-0.608	0.83547	-0.608	1.03126	-0.608	1.52412	-0.608	1.44916
-0.606	-6.13333	-0.606	-6.9697	-0.606	-6.55152	-0.606	-6.45859	-0.606	-6.8303	-0.606	-7.01616			-0.606	1.89323	-0.606	1.32911	-0.606	0.83992	-0.606	0.92908	-0.606	1.57756	-0.606	1.36907
-0.604	-6.27273	-0.604	-7.20202	-0.604	-6.73737	-0.604	-6.64444	-0.604	-7.01616	-0.604	-6.9697			-0.604	1.9156	-0.604	1.23128	-0.604	0.8665	-0.604	0.88479	-0.604	1.72876	-0.604	1.36914
-0.602	-6.13333	-0.602	-7.24848	-0.602	-6.55152	-0.602	-6.64444	-0.602	-6.9697	-0.602	-6.8303			-0.602	1.92447	-0.602	1.24468	-0.602	0.86215	-0.602	0.75144	-0.602	1.80895	-0.602	1.36469
-0.6	-6.13333	-0.6	-7.20202	-0.6	-6.55152	-0.6	-6.41212	-0.6	-7.15556	-0.6	-6.78384			-0.6	2.03111	-0.6	1.3159	-0.6	1.01802	-0.6	0.82273	-0.6	1.74222	-0.6	1.35136
-0.598	-6.1798	-0.598	-7.01616	-0.598	-6.55152	-0.598	-6.08687	-0.598	-7.20202	-0.598	-6.73737			-0.598	2.0445	-0.598	1.30699	-0.598	0.94231	-0.598	0.79591	-0.598	1.76894	-0.598	1.2624
-0.596	-6.45859	-0.596	-6.92323	-0.596	-6.87677	-0.596	-5.94747	-0.596	-6.87677	-0.596	-6.92323			-0.596	1.96463	-0.596	1.32035	-0.596	1.04456	-0.596	0.94262	-0.596	1.63994	-0.596	1.40463
-0.594	-6.55152	-0.594	-7.24848	-0.594	-6.87677	-0.594	-6.08687	-0.594	-7.06263	-0.594	-7.06263			-0.594	1.88008	-0.594	1.33371	-0.594	0.98681	-0.594	0.93823	-0.594	1.66231	-0.594	1.33337
-0.592	-6.45859	-0.592	-6.73737	-0.592	-6.64444	-0.592	-6.41212	-0.592	-6.9697	-0.592	-7.06263			-0.592	1.86683	-0.592	1.44494	-0.592	1.14239	-0.592	0.96485	-0.592	1.54685	-0.592	1.22663
-0.59	-6.45859	-0.59	-6.64444	-0.59	-6.73737	-0.59	-6.41212	-0.59	-6.92323	-0.59	-7.10909			-0.59	1.80883	-0.59	1.50714	-0.59	1.12016	-0.59	0.94258	-0.59	1.58693	-0.59	1.14227
-0.588	-6.64444	-0.588	-6.55152	-0.588	-6.41212	-0.588	-6.36566	-0.588	-6.69091	-0.588	-7.01616			-0.588	1.77766	-0.588	1.44928	-0.588	1.15568	-0.588	1.05815	-0.588	1.73813	-0.588	1.30672
-0.586	-6.50505	-0.586	-6.55152	-0.586	-6.36566	-0.586	-6.45859	-0.586	-6.92323	-0.586	-7.06263			-0.586	1.77302	-0.586	1.23595	-0.586	1.21358	-0.586	1.09378	-0.586	1.65807	-0.586	1.34231
-0.584	-6.22626	-0.584	-6.59798	-0.584	-6.45859	-0.584	-6.22626	-0.584	-7.10909	-0.584	-7.20202			-0.584	1.78631	-0.584	1.16488	-0.584	1.12921	-0.584	1.02249	-0.584	1.64471	-0.584	1.21324
-0.582	-6.36566	-0.582	-6.69091	-0.582	-6.55152	-0.582	-6.36566	-0.582	-7.01616	-0.582	-7.01616			-0.582	1.81742	-0.582	1.07588	-0.582	1.07577	-0.582	1.16033	-0.582	1.60909	-0.582	1.17316
-0.58	-6.13333	-0.58	-6.69091	-0.58	-6.69091	-0.58	-6.45859	-0.58	-7.06263	-0.58	-6.87677			-0.58	1.813	-0.58	1.05358	-0.58	0.94663	-0.58	1.12025	-0.58	1.69363	-0.58	1.07982
-0.578	-6.13333	-0.578	-6.87677	-0.578	-6.8303	-0.578	-6.69091	-0.578	-7.24848	-0.578	-6.87677			-0.578	1.86181	-0.578	1.04025	-0.578	0.97349	-0.578	1.03592	-0.578	1.66705	-0.578	1.08872
-0.576	-6.31919	-0.576	-6.92323	-0.576	-6.78384	-0.576	-6.69091	-0.576	-7.29495	-0.576	-6.8303			-0.576	1.95964	-0.576	1.09359	-0.576	0.98239	-0.576	0.85815	-0.576	1.70261	-0.576	0.96428
-0.574	-5.90101	-0.574	-7.01616	-0.574	-6.78384	-0.574	-6.59798	-0.574	-7.10909	-0.574	-6.59798			-0.574	2.11992	-0.574	1.09359	-0.574	1.01802	-0.574	0.89815	-0.574	1.78708	-0.574	1.13329
-0.572	-5.99394	-0.572	-7.20202	-0.572	-6.92323	-0.572	-6.78384	-0.572	-6.9697	-0.572	-6.45859			-0.572	2.09762	-0.572	1.04891	-0.572	0.93786	-0.572	0.89808	-0.572	1.83603	-0.572	1.07989
-0.57	-6.31919	-0.57	-7.15556	-0.57	-6.69091	-0.57	-6.69091	-0.57	-7.06263	-0.57	-6.50505			-0.57	2.06214	-0.57	1.04446	-0.57	0.88898	-0.57	1.0092	-0.57	1.84048	-0.57	1.15534
-0.568	-6.22626	-0.568	-7.15556	-0.568	-6.59798	-0.568	-6.78384	-0.568	-7.24848	-0.568	-6.69091			-0.568	1.93324	-0.568	1.12006	-0.568	0.91132	-0.568	0.88907	-0.568	1.77814	-0.568	0.96414
-0.566	-6.36566	-0.566	-7.24848	-0.566	-6.41212	-0.566	-6.78384	-0.566	-7.15556	-0.566	-6.64444			-0.566	1.83117	-0.566	1.13327	-0.566	0.87124	-0.566	0.88002	-0.566	1.76467	-0.566	1.07098
-0.564	-6.55152	-0.564	-7.29495	-0.564	-6.36566	-0.564	-6.55152	-0.564	-6.9697	-0.564	-6.64444			-0.564	1.69336	-0.564	1.13327	-0.564	0.88905	-0.564	0.87564	-0.564	1.67133	-0.564	0.99552
-0.562	-6.27273	-0.562	-6.92323	-0.562	-6.27273	-0.562	-6.50505	-0.562	-7.10909	-0.562	-6.73737			-0.562	1.76013	-0.562	1.13327	-0.562	0.85343	-0.562	0.76448	-0.562	1.61358	-0.562	1.02228
-0.56	-6.50505	-0.56	-6.92323	-0.56	-6.45859	-0.56	-6.78384	-0.56	-7.06263	-0.56	-7.01616			-0.56	1.78688	-0.56	1.06658	-0.56	0.88015	-0.56	0.70662	-0.56	1.66702	-0.56	1.06232
-0.558	-6.69091	-0.558	-6.8303	-0.558	-6.45859	-0.558	-6.73737	-0.558	-6.73737	-0.558	-7.01616			-0.558	1.68478	-0.558	1.08425	-0.558	0.98222	-0.558	0.72437	-0.558	1.61803	-0.558	0.88444
-0.556	-6.31919	-0.556	-7.06263	-0.556	-6.55152	-0.556	-6.78384	-0.556	-6.87677	-0.556	-6.92323			-0.556	1.69796	-0.556	0.98193	-0.556	0.94659	-0.556	0.77759	-0.556	1.60018	-0.556	0.7777
-0.554	-6.73737	-0.554	-6.78384	-0.554	-6.45859	-0.554	-7.06263	-0.554	-7.01616	-0.554	-7.06263			-0.554	1.47558	-0.554	0.9597	-0.554	0.91542	-0.554	0.77321	-0.554	1.60004	-0.554	0.61774
-0.552	-6.59798	-0.552	-6.9697	-0.552	-6.45859	-0.552	-6.9697	-0.552	-7.24848	-0.552	-7.15556			-0.552	1.60455	-0.552	0.93309	-0.552	1.08001	-0.552	0.79106	-0.552	1.63121	-0.552	0.60006
-0.55	-6.27273	-0.55	-7.01616	-0.55	-7.10909	-0.55	-7.34141	-0.55	-7.15556	-0.55	-6.87677			-0.55	1.7602	-0.55	0.83526	-0.55	1.05329	-0.55	0.66665	-0.55	1.55109	-0.55	0.59127
-0.548	-6.41212	-0.548	-6.92323	-0.548	-6.87677	-0.548	-7.20202	-0.548	-7.24848	-0.548	-6.87677			-0.548	1.75571	-0.548	1.03975	-0.548	1.11999	-0.548	0.81789	-0.548	1.4711	-0.548	0.72465
-0.546	-6.59798	-0.546	-6.9697	-0.546	-7.06263	-0.546	-7.43434	-0.546	-7.15556	-0.546	-6.78384			-0.546	1.84453	-0.546	1.25327	-0.546	1.14656	-0.546	0.82679	-0.546	1.41781	-0.546	0.68001
-0.544	-6.50505	-0.544	-7.10909	-0.544	-7.01616	-0.544	-7.48081	-0.544	-7.34141	-0.544	-6.55152			-0.544	1.82226	-0.544	1.34208	-0.544	1.17774	-0.544	0.93339	-0.544	1.53783	-0.544	0.6622
-0.542	-6.8303	-0.542	-7.38788	-0.542	-7.06263	-0.542	-7.6202	-0.542	-7.20202	-0.542	-6.73737			-0.542	1.86669	-0.542	1.57783	-0.542	1.21782	-0.542	0.8621	-0.542	1.58226	-0.542	0.43543
-0.54	-6.45859	-0.54	-7.34141	-0.54	-6.9697	-0.54	-7.6202	-0.54	-7.38788	-0.54	-6.64444			-0.54	1.88436	-0.54	1.53782	-0.54	1.20453	-0.54	0.72422	-0.54	1.47114	-0.54	0.35093
-0.538	-6.36566	-0.538	-7.48081	-0.538	-6.92323	-0.538	-7.80606	-0.538	-7.48081	-0.538	-6.78384			-0.538	2.00431	-0.538	1.48445	-0.538	1.1513	-0.538	0.75536	-0.538	1.57784	-0.538	0.4577
-0.536	-6.31919	-0.536	-7.48081	-0.536	-6.8303	-0.536	-7.94545	-0.536	-7.20202	-0.536	-7.01616			-0.536	2.03103	-0.536	1.45327	-0.536	1.08454	-0.536	0.70214	-0.536	1.4223	-0.536	0.56422
-0.534	-6.08687	-0.534	-7.48081	-0.534	-7.06263	-0.534	-7.66667	-0.534	-7.24848	-0.534	-6.64444			-0.534	2.16456	-0.534	1.42217	-0.534	1.09337	-0.534	0.63982	-0.534	1.25321	-0.534	0.64428
-0.532	-6.08687	-0.532	-7.43434	-0.532	-6.9697	-0.532	-7.71313	-0.532	-7.10909	-0.532	-6.55152			-0.532	1.97339	-0.532	1.28882	-0.532	1.10663	-0.532	0.58642	-0.532	1.37769	-0.532	0.67549
-0.53	-6.22626	-0.53	-7.38788	-0.53	-6.55152	-0.53	-7.66667	-0.53	-7.15556	-0.53	-6.69091			-0.53	1.88008	-0.53	1.33774	-0.53	1.11553	-0.53	0.47519	-0.53	1.43997	-0.53	0.6933
-0.528	-6.13333	-0.528	-7.43434	-0.528	-6.92323	-0.528	-7.80606	-0.528	-7.48081	-0.528	-6.64444			-0.528	1.98679	-0.528	1.15992	-0.528	1.03986	-0.528	0.33739	-0.528	1.37313	-0.528	0.71553
-0.526	-6.1798	-0.526	-7.38788	-0.526	-7.01616	-0.526	-7.85253	-0.526	-7.38788	-0.526	-6.87677			-0.526	1.96448	-0.526	0.94641	-0.526	0.99098	-0.526	0.42646	-0.526	1.37317	-0.526	0.75105
-0.524	-6.45859	-0.524	-7.01616	-0.524	-7.06263	-0.524	-7.80606	-0.524	-7.52727	-0.524	-6.9697			-0.524	2.16025	-0.524	0.79966	-0.524	0.91983	-0.524	0.3821	-0.524	1.4177	-0.524	0.96011
-0.522	-6.41212	-0.522	-6.55152	-0.522	-6.8303	-0.522	-7.48081	-0.522	-7.48081	-0.522	-6.78384			-0.522	2.18248	-0.522	0.61294	-0.522	0.93765	-0.522	0.3598	-0.522	1.37331	-0.522	1.09795
-0.52	-6.41212	-0.52	-6.59798	-0.52	-6.78384	-0.52	-7.43434	-0.52	-7.52727	-0.52	-6.64444			-0.52	2.00909	-0.52	0.67073	-0.52	0.9732	-0.52	0.64004	-0.52	1.4488	-0.52	1.25799
-0.518	-6.36566	-0.518	-6.59798	-0.518	-6.73737	-0.518	-7.24848	-0.518	-7.34141	-0.518	-6.41212			-0.518	1.85803	-0.518	0.75966	-0.518	1.02219	-0.518	0.73776	-0.518	1.50221	-0.518	1.36911
-0.516	-6.55152	-0.516	-6.36566	-0.516	-6.69091	-0.516	-6.9697	-0.516	-7.52727	-0.516	-6.55152			-0.516	1.80463	-0.516	0.88855	-0.516	1.09783	-0.516	0.75543	-0.516	1.61767	-0.516	1.42255
-0.514	-6.69091	-0.514	-6.31919	-0.514	-6.59798	-0.514	-6.92323	-0.514	-7.29495	-0.514	-6.92323			-0.514	1.90239	-0.514	0.94189	-0.514	0.99109	-0.514	0.91112	-0.514	1.76887	-0.514	1.36016
-0.512	-6.8303	-0.512	-6.36566	-0.512	-6.45859	-0.512	-6.59798	-0.512	-7.48081	-0.512	-7.06263			-0.512	1.93356	-0.512	1.13762	-0.512	0.94235	-0.512	0.87118	-0.512	1.6533	-0.512	1.42233
-0.51	-6.92323	-0.51	-6.41212	-0.51	-6.64444	-0.51	-6.36566	-0.51	-7.57374	-0.51	-7.10909			-0.51	1.83573	-0.51	1.0576	-0.51	0.91563	-0.51	0.90681	-0.51	1.6579	-0.51	1.39999
-0.508	-6.8303	-0.508	-6.36566	-0.508	-6.45859	-0.508	-6.36566	-0.508	-7.52727	-0.508	-6.92323			-0.508	1.60893	-0.508	1.11097	-0.508	0.89792	-0.508	0.96449	-0.508	1.67147	-0.508	1.19995
-0.506	-6.59798	-0.506	-6.22626	-0.506	-6.27273	-0.506	-5.99394	-0.506	-7.24848	-0.506	-6.78384			-0.506	1.69347	-0.506	1.16879	-0.506	0.88011	-0.506	1.0444	-0.506	1.76478	-0.506	1.12891
-0.504	-6.31919	-0.504	-6.41212	-0.504	-6.36566	-0.504	-6.31919	-0.504	-7.15556	-0.504	-6.87677			-0.504	1.63102	-0.504	1.23552	-0.504	0.8401	-0.504	1.03991	-0.504	1.70243	-0.504	1.1288
-0.502	-6.36566	-0.502	-6.55152	-0.502	-6.59798	-0.502	-6.41212	-0.502	-7.24848	-0.502	-7.01616			-0.502	1.67555	-0.502	1.19099	-0.502	0.80009	-0.502	1.08445	-0.502	1.76463	-0.502	1.18217
-0.5	-6.64444	-0.5	-6.41212	-0.5	-6.45859	-0.5	-6.36566	-0.5	-7.01616	-0.5	-7.20202			-0.5	1.88903	-0.5	1.16883	-0.5	0.65766	-0.5	0.79979	-0.5	1.85798	-0.5	1.24014
-0.498	-6.59798	-0.498	-6.31919	-0.498	-6.59798	-0.498	-6.31919	-0.498	-7.10909	-0.498	-7.20202			-0.498	2.00456	-0.498	1.14229	-0.498	0.72	-0.498	0.6487	-0.498	1.7823	-0.498	1.13782
-0.496	-6.64444	-0.496	-6.73737	-0.496	-6.64444	-0.496	-6.1798	-0.496	-6.9697	-0.496	-6.92323			-0.496	1.92006	-0.496	1.04453	-0.496	0.71555	-0.496	0.54199	-0.496	1.77796	-0.496	1.16457
-0.494	-6.64444	-0.494	-6.8303	-0.494	-6.78384	-0.494	-6.22626	-0.494	-7.20202	-0.494	-6.9697			-0.494	1.96894	-0.494	0.98663	-0.494	0.57333	-0.494	0.49308	-0.494	1.47566	-0.494	1.26251
-0.492	-6.41212	-0.492	-6.8303	-0.492	-6.73737	-0.492	-6.13333	-0.492	-7.06263	-0.492	-6.73737			-0.492	1.89765	-0.492	0.95101	-0.492	0.50207	-0.492	0.39956	-0.492	1.35104	-0.492	1.25353
-0.49	-6.22626	-0.49	-6.69091	-0.49	-6.92323	-0.49	-5.80808	-0.49	-7.01616	-0.49	-6.59798			-0.49	2.0222	-0.49	1.11108	-0.49	0.5465	-0.49	0.40846	-0.49	1.26643	-0.49	1.28463
-0.488	-6.31919	-0.488	-6.59798	-0.488	-6.92323	-0.488	-5.85455	-0.488	-6.78384	-0.488	-6.78384			-0.488	2.08009	-0.488	0.90202	-0.488	0.47535	-0.488	0.2351	-0.488	1.36854	-0.488	1.40017
-0.486	-6.27273	-0.486	-6.36566	-0.486	-6.59798	-0.486	-6.13333	-0.486	-7.15556	-0.486	-6.50505			-0.486	2.06239	-0.486	0.7375	-0.486	0.502	-0.486	0.06613	-0.486	1.31086	-0.486	1.35564
-0.484	-6.50505	-0.484	-6.45859	-0.484	-6.59798	-0.484	-5.76162	-0.484	-6.73737	-0.484	-6.78384			-0.484	1.96459	-0.484	0.75089	-0.484	0.51073	-0.484	0.10621	-0.484	1.23974	-0.484	1.33359
-0.482	-6.45859	-0.482	-6.55152	-0.482	-6.50505	-0.482	-5.71515	-0.482	-6.78384	-0.482	-6.78384			-0.482	1.99569	-0.482	0.8266	-0.482	0.4663	-0.482	0.11508	-0.482	1.24427	-0.482	1.28022
-0.48	-6.31919	-0.48	-6.59798	-0.48	-6.59798	-0.48	-5.48283	-0.48	-6.9697	-0.48	-6.73737			-0.48	2.01789	-0.48	0.81769	-0.48	0.52416	-0.48	0.20845	-0.48	1.14647	-0.48	1.1956
-0.478	-6.41212	-0.478	-6.69091	-0.478	-6.45859	-0.478	-5.62222	-0.478	-6.73737	-0.478	-6.78384			-0.478	2.12021	-0.478	0.82215	-0.478	0.44846	-0.478	0.23072	-0.478	1.2131	-0.478	1.25784
-0.476	-6.45859	-0.476	-6.27273	-0.476	-6.41212	-0.476	-6.13333	-0.476	-6.8303	-0.476	-6.69091			-0.476	2.06695	-0.476	0.97327	-0.476	0.40838	-0.476	0.32406	-0.476	1.18648	-0.476	1.24445
-0.474	-6.55152	-0.474	-6.13333	-0.474	-6.41212	-0.474	-6.31919	-0.474	-6.87677	-0.474	-6.87677			-0.474	1.82237	-0.474	1.13783	-0.474	0.6796	-0.474	0.15074	-0.474	1.24427	-0.474	1.29322
-0.472	-6.69091	-0.472	-6.22626	-0.472	-6.59798	-0.472	-6.27273	-0.472	-6.87677	-0.472	-6.92323			-0.472	1.93787	-0.472	1.28027	-0.472	0.74195	-0.472	0.19976	-0.472	1.34214	-0.472	1.34666
-0.47	-6.87677	-0.47	-6.13333	-0.47	-6.27273	-0.47	-6.78384	-0.47	-6.8303	-0.47	-7.15556			-0.47	1.97788	-0.47	1.16466	-0.47	0.67526	-0.47	0.3153	-0.47	1.22656	-0.47	1.45799
-0.468	-6.8303	-0.468	-6.27273	-0.468	-6.45859	-0.468	-6.73737	-0.468	-7.20202	-0.468	-7.29495			-0.468	1.97788	-0.468	1.39588	-0.468	0.87534	-0.468	0.39086	-0.468	1.05324	-0.468	1.4892
-0.466	-6.8303	-0.466	-6.36566	-0.466	-6.50505	-0.466	-6.41212	-0.466	-6.87677	-0.466	-7.43434			-0.466	1.95109	-0.466	1.53379	-0.466	0.92432	-0.466	0.4442	-0.466	1.062	-0.466	1.49355
-0.464	-6.9697	-0.464	-6.41212	-0.464	-6.27273	-0.464	-6.59798	-0.464	-6.87677	-0.464	-7.06263			-0.464	2.08886	-0.464	1.50262	-0.464	1.0845	-0.464	0.46632	-0.464	1.1821	-0.464	1.41335
-0.462	-6.92323	-0.462	-6.50505	-0.462	-6.64444	-0.462	-6.73737	-0.462	-7.06263	-0.462	-7.01616			-0.462	2.09773	-0.462	1.42246	-0.462	1.25341	-0.462	0.64866	-0.462	1.16425	-0.462	1.41788
-0.46	-6.9697	-0.46	-6.45859	-0.46	-6.69091	-0.46	-7.10909	-0.46	-7.38788	-0.46	-7.01616			-0.46	1.84424	-0.46	1.41359	-0.46	1.19551	-0.46	0.81322	-0.46	1.09745	-0.46	1.43135
-0.458	-6.78384	-0.458	-6.50505	-0.458	-6.8303	-0.458	-6.8303	-0.458	-7.66667	-0.458	-6.92323			-0.458	1.85319	-0.458	1.37799	-0.458	1.1823	-0.458	0.80877	-0.458	0.90182	-0.458	1.42696
-0.456	-6.69091	-0.456	-6.8303	-0.456	-6.87677	-0.456	-6.64444	-0.456	-7.7596	-0.456	-6.9697			-0.456	2.01753	-0.456	1.25797	-0.456	1.23132	-0.456	0.91109	-0.456	1.05295	-0.456	1.35585
-0.454	-6.45859	-0.454	-6.73737	-0.454	-6.73737	-0.454	-6.87677	-0.454	-7.6202	-0.454	-6.87677			-0.454	2.27992	-0.454	1.21347	-0.454	0.98681	-0.454	0.98658	-0.454	1.11516	-0.454	1.34246
-0.452	-6.59798	-0.452	-6.64444	-0.452	-6.73737	-0.452	-6.9697	-0.452	-7.80606	-0.452	-7.06263			-0.452	2.33329	-0.452	1.13783	-0.452	0.90672	-0.452	1.20444	-0.452	1.11519	-0.452	1.36027
-0.45	-6.64444	-0.45	-6.87677	-0.45	-6.78384	-0.45	-6.8303	-0.45	-7.71313	-0.45	-7.20202			-0.45	2.31979	-0.45	1.11122	-0.45	0.93355	-0.45	1.17793	-0.45	1.28852	-0.45	1.09781
-0.448	-6.73737	-0.448	-7.01616	-0.448	-6.87677	-0.448	-6.73737	-0.448	-7.38788	-0.448	-6.92323			-0.448	2.33311	-0.448	0.96006	-0.448	0.72004	-0.448	1.27131	-0.448	1.48849	-0.448	1.07112
-0.446	-6.73737	-0.446	-7.20202	-0.446	-7.06263	-0.446	-6.87677	-0.446	-7.66667	-0.446	-7.15556			-0.446	2.18188	-0.446	0.85325	-0.446	0.67999	-0.446	1.35147	-0.446	1.70638	-0.446	1.04013
-0.444	-6.59798	-0.444	-7.06263	-0.444	-7.01616	-0.444	-6.73737	-0.444	-7.6202	-0.444	-7.34141			-0.444	1.99516	-0.444	0.8577	-0.444	0.54223	-0.444	1.20038	-0.444	1.67959	-0.444	1.07119
-0.442	-6.45859	-0.442	-7.10909	-0.442	-6.69091	-0.442	-6.41212	-0.442	-6.9697	-0.442	-7.24848			-0.442	1.8974	-0.442	0.88887	-0.442	0.66678	-0.442	1.19603	-0.442	1.56854	-0.442	1.14234
-0.44	-6.36566	-0.44	-7.24848	-0.44	-6.50505	-0.44	-6.50505	-0.44	-6.73737	-0.44	-7.15556			-0.44	2.11091	-0.44	0.9555	-0.44	0.64893	-0.44	1.07162	-0.44	1.54635	-0.44	1.18677
-0.438	-6.59798	-0.438	-6.92323	-0.438	-6.41212	-0.438	-6.59798	-0.438	-6.50505	-0.438	-7.20202			-0.438	1.94193	-0.438	1.04004	-0.438	0.73782	-0.438	1.19603	-0.438	1.48867	-0.438	1.15563
-0.436	-6.73737	-0.436	-6.73737	-0.436	-6.22626	-0.436	-6.55152	-0.436	-6.55152	-0.436	-7.20202			-0.436	1.91535	-0.436	0.99565	-0.436	0.7868	-0.436	1.09823	-0.436	1.43972	-0.436	1.09795
-0.434	-6.45859	-0.434	-6.87677	-0.434	-6.0404	-0.434	-6.45859	-0.434	-6.55152	-0.434	-7.24848			-0.434	1.88418	-0.434	0.89333	-0.434	0.95575	-0.434	1.24509	-0.434	1.33765	-0.434	1.02231
-0.432	-6.45859	-0.432	-7.20202	-0.432	-5.99394	-0.432	-6.45859	-0.432	-6.69091	-0.432	-7.10909			-0.432	1.85311	-0.432	0.83999	-0.432	1.00463	-0.432	1.16952	-0.432	1.37324	-0.432	0.81774
-0.43	-6.45859	-0.43	-7.10909	-0.43	-5.80808	-0.43	-6.55152	-0.43	-6.64444	-0.43	-6.8303			-0.43	1.7732	-0.43	0.82667	-0.43	0.97338	-0.43	1.24071	-0.43	1.40441	-0.43	0.8311
-0.428	-6.64444	-0.428	-7.20202	-0.428	-5.76162	-0.428	-6.8303	-0.428	-6.87677	-0.428	-6.8303			-0.428	1.92882	-0.428	0.87993	-0.428	1.04467	-0.428	1.2763	-0.428	1.38229	-0.428	0.97767
-0.426	-6.92323	-0.426	-7.20202	-0.426	-5.71515	-0.426	-6.8303	-0.426	-6.92323	-0.426	-6.92323			-0.426	2.04454	-0.426	0.92019	-0.426	1.01353	-0.426	1.26718	-0.426	1.14654	-0.426	1.10212
-0.424	-6.8303	-0.424	-7.15556	-0.424	-6.08687	-0.424	-6.8303	-0.424	-7.06263	-0.424	-6.59798			-0.424	1.92896	-0.424	0.95136	-0.424	0.98671	-0.424	1.29821	-0.424	1.1599	-0.424	1.0843
-0.422	-6.64444	-0.422	-7.29495	-0.422	-6.0404	-0.422	-6.92323	-0.422	-7.20202	-0.422	-6.73737			-0.422	1.87114	-0.422	0.94691	-0.422	0.79991	-0.422	1.34709	-0.422	1.21766	-0.422	1.18206
-0.42	-6.59798	-0.42	-7.15556	-0.42	-5.94747	-0.42	-6.69091	-0.42	-7.24848	-0.42	-7.15556			-0.42	1.77776	-0.42	0.97363	-0.42	0.80437	-0.42	1.32475	-0.42	1.28442	-0.42	0.97746
-0.418	-6.64444	-0.418	-7.43434	-0.418	-6.08687	-0.418	-6.59798	-0.418	-7.10909	-0.418	-7.24848			-0.418	1.91111	-0.418	0.94249	-0.418	0.77768	-0.418	1.15584	-0.418	1.39982	-0.418	0.89737
-0.416	-6.50505	-0.416	-7.57374	-0.416	-6.36566	-0.416	-6.31919	-0.416	-6.92323	-0.416	-7.15556			-0.416	1.82675	-0.416	0.93804	-0.416	0.73315	-0.416	1.23593	-0.416	1.46654	-0.416	1.02623
-0.414	-6.64444	-0.414	-7.29495	-0.414	-6.73737	-0.414	-6.0404	-0.414	-6.9697	-0.414	-7.01616			-0.414	1.75115	-0.414	0.87135	-0.414	0.75096	-0.414	1.018	-0.414	1.53773	-0.414	1.11972
-0.412	-6.69091	-0.412	-6.92323	-0.412	-6.69091	-0.412	-5.99394	-0.412	-6.9697	-0.412	-7.29495			-0.412	1.73341	-0.412	0.90241	-0.412	0.68858	-0.412	1.08463	-0.412	1.3509	-0.412	1.35984
-0.41	-6.31919	-0.41	-7.06263	-0.41	-6.45859	-0.41	-6.0404	-0.41	-6.69091	-0.41	-7.71313			-0.41	1.72461	-0.41	0.8846	-0.41	0.6397	-0.41	0.94661	-0.41	1.24858	-0.41	1.47987
-0.408	-6.36566	-0.408	-6.87677	-0.408	-6.64444	-0.408	-6.0404	-0.408	-6.50505	-0.408	-7.66667			-0.408	1.71577	-0.408	1.01799	-0.408	0.59955	-0.408	1.049	-0.408	1.22179	-0.408	1.43548
-0.406	-5.94747	-0.406	-6.73737	-0.406	-6.8303	-0.406	-5.99394	-0.406	-6.22626	-0.406	-7.52727			-0.406	1.69361	-0.406	1.06676	-0.406	0.70632	-0.406	0.90232	-0.406	1.20846	-0.406	1.45778
-0.404	-6.13333	-0.404	-6.78384	-0.404	-6.73737	-0.404	-6.08687	-0.404	-6.1798	-0.404	-7.48081			-0.404	1.90702	-0.404	1.18682	-0.404	0.76422	-0.404	0.79106	-0.404	1.19518	-0.404	1.3867
-0.402	-6.27273	-0.402	-6.64444	-0.402	-6.69091	-0.402	-6.41212	-0.402	-6.36566	-0.402	-7.71313			-0.402	2.06698	-0.402	1.1601	-0.402	0.71975	-0.402	0.59985	-0.402	1.11505	-0.402	1.24886
-0.4	-6.08687	-0.4	-6.69091	-0.4	-7.01616	-0.4	-6.78384	-0.4	-5.99394	-0.4	-7.29495			-0.4	1.99584	-0.4	1.06227	-0.4	0.70208	-0.4	0.78212	-0.4	1.12837	-0.4	1.25332
-0.398	-6.0404	-0.398	-6.55152	-0.398	-6.69091	-0.398	-6.78384	-0.398	-6.08687	-0.398	-7.15556			-0.398	1.88026	-0.398	1.12896	-0.398	0.70208	-0.398	0.84878	-0.398	1.20415	-0.398	1.41795
-0.396	-5.71515	-0.396	-6.50505	-0.396	-6.59798	-0.396	-7.01616	-0.396	-6.22626	-0.396	-7.20202			-0.396	1.96459	-0.396	1.11115	-0.396	0.73326	-0.396	0.71086	-0.396	1.10632	-0.396	1.35567
-0.394	-5.62222	-0.394	-6.64444	-0.394	-6.78384	-0.394	-7.15556	-0.394	-6.13333	-0.394	-7.06263			-0.394	1.92027	-0.394	1.20898	-0.394	0.75552	-0.394	0.6798	-0.394	1.21744	-0.394	1.13771
-0.392	-5.43636	-0.392	-6.73737	-0.392	-6.9697	-0.392	-7.38788	-0.392	-6.1798	-0.392	-7.01616			-0.392	1.97806	-0.392	1.20004	-0.392	0.85795	-0.392	0.69765	-0.392	1.42219	-0.392	1.1111
-0.39	-5.76162	-0.39	-6.55152	-0.39	-7.06263	-0.39	-7.15556	-0.39	-6.13333	-0.39	-6.87677			-0.39	2.03128	-0.39	1.20442	-0.39	0.92023	-0.39	0.73313	-0.39	1.39112	-0.39	1.08897
-0.388	-5.62222	-0.388	-6.69091	-0.388	-7.01616	-0.388	-7.10909	-0.388	-6.1798	-0.388	-6.92323			-0.388	2.0445	-0.388	1.22679	-0.388	0.9514	-0.388	0.5152	-0.388	1.32899	-0.388	1.07116
-0.386	-5.80808	-0.386	-6.59798	-0.386	-6.92323	-0.386	-7.34141	-0.386	-6.41212	-0.386	-6.9697			-0.386	2.07564	-0.386	1.30678	-0.386	0.86696	-0.386	0.71981	-0.386	1.35118	-0.386	1.03564
-0.384	-5.80808	-0.384	-6.41212	-0.384	-7.10909	-0.384	-7.43434	-0.384	-6.36566	-0.384	-7.01616			-0.384	2.20482	-0.384	1.17335	-0.384	0.89368	-0.384	0.91098	-0.384	1.42675	-0.384	1.05338
-0.382	-5.85455	-0.382	-6.55152	-0.382	-6.9697	-0.382	-7.38788	-0.382	-6.55152	-0.382	-6.69091			-0.382	2.1692	-0.382	1.11101	-0.382	1.00491	-0.382	0.91536	-0.382	1.6134	-0.382	1.21342
-0.38	-5.94747	-0.38	-6.55152	-0.38	-6.73737	-0.38	-7.29495	-0.38	-6.8303	-0.38	-6.69091			-0.38	2.12024	-0.38	1.11535	-0.38	1.05821	-0.38	0.83089	-0.38	1.62676	-0.38	1.30683
-0.378	-6.22626	-0.378	-6.50505	-0.378	-7.06263	-0.378	-7.52727	-0.378	-6.92323	-0.378	-6.45859			-0.378	2.00011	-0.378	0.97295	-0.378	0.95582	-0.378	0.95534	-0.378	1.52433	-0.378	1.26675
-0.376	-6.69091	-0.376	-6.78384	-0.376	-6.87677	-0.376	-7.48081	-0.376	-6.50505	-0.376	-6.41212			-0.376	1.91115	-0.376	0.96405	-0.376	0.88018	-0.376	0.95972	-0.376	1.78216	-0.376	1.28894
-0.374	-6.78384	-0.374	-6.73737	-0.374	-6.50505	-0.374	-7.38788	-0.374	-6.69091	-0.374	-6.50505			-0.374	1.95116	-0.374	0.97295	-0.374	0.82222	-0.374	0.95972	-0.374	1.73756	-0.374	1.33362
-0.372	-6.73737	-0.372	-6.87677	-0.372	-6.31919	-0.372	-7.43434	-0.372	-6.55152	-0.372	-6.50505			-0.372	1.98679	-0.372	0.9151	-0.372	0.85328	-0.372	0.91087	-0.372	1.72409	-0.372	1.29351
-0.37	-6.87677	-0.37	-6.92323	-0.37	-6.0404	-0.37	-7.57374	-0.37	-6.69091	-0.37	-6.31919			-0.37	2.01351	-0.37	0.83508	-0.37	0.7733	-0.37	1.05334	-0.37	1.78188	-0.37	1.23109
-0.368	-6.8303	-0.368	-6.9697	-0.368	-6.22626	-0.368	-7.48081	-0.368	-6.69091	-0.368	-6.31919			-0.368	1.78229	-0.368	0.78174	-0.368	0.78221	-0.368	1.04009	-0.368	1.87978	-0.368	1.12891
-0.366	-7.10909	-0.366	-7.01616	-0.366	-6.0404	-0.366	-7.34141	-0.366	-6.50505	-0.366	-6.27273			-0.366	1.84884	-0.366	0.69286	-0.366	0.7376	-0.366	0.98238	-0.366	1.8087	-0.366	1.03108
-0.364	-7.06263	-0.364	-7.06263	-0.364	-5.94747	-0.364	-7.24848	-0.364	-6.69091	-0.364	-6.36566			-0.364	1.7954	-0.364	0.78192	-0.364	0.66635	-0.364	0.96916	-0.364	1.72865	-0.364	0.94222
-0.362	-7.06263	-0.362	-6.92323	-0.362	-5.80808	-0.362	-7.20202	-0.362	-6.55152	-0.362	-6.59798			-0.362	1.8399	-0.362	0.89329	-0.362	0.6708	-0.362	0.93367	-0.362	1.56865	-0.362	0.82662
-0.36	-7.38788	-0.36	-6.87677	-0.36	-5.90101	-0.36	-6.92323	-0.36	-6.59798	-0.36	-6.59798			-0.36	2.08002	-0.36	0.87555	-0.36	0.76432	-0.36	0.88023	-0.36	1.64439	-0.36	0.7865
-0.358	-7.38788	-0.358	-7.06263	-0.358	-5.62222	-0.358	-7.10909	-0.358	-6.55152	-0.358	-6.73737			-0.358	2.18216	-0.358	0.89336	-0.358	0.79104	-0.358	0.79135	-0.358	1.62669	-0.358	0.64431
-0.356	-7.38788	-0.356	-7.06263	-0.356	-5.99394	-0.356	-6.87677	-0.356	-6.64444	-0.356	-7.01616			-0.356	2.26674	-0.356	0.91118	-0.356	0.82663	-0.356	0.99588	-0.356	1.47118	-0.356	0.67542
-0.354	-7.38788	-0.354	-7.10909	-0.354	-6.1798	-0.354	-6.73737	-0.354	-6.55152	-0.354	-7.01616			-0.354	2.33775	-0.354	0.89782	-0.354	0.70671	-0.354	1.00468	-0.354	1.44898	-0.354	0.71984
-0.352	-7.43434	-0.352	-6.9697	-0.352	-6.08687	-0.352	-6.55152	-0.352	-6.45859	-0.352	-7.01616			-0.352	2.3645	-0.352	0.89792	-0.352	0.66225	-0.352	0.88896	-0.352	1.33782	-0.352	0.59974
-0.35	-7.38788	-0.35	-7.01616	-0.35	-6.45859	-0.35	-6.50505	-0.35	-6.36566	-0.35	-7.10909			-0.35	2.42681	-0.35	0.90683	-0.35	0.75114	-0.35	0.6265	-0.35	1.43573	-0.35	0.60879
-0.348	-7.43434	-0.348	-7.24848	-0.348	-6.50505	-0.348	-6.36566	-0.348	-6.64444	-0.348	-7.38788			-0.348	2.41794	-0.348	0.89792	-0.348	0.84466	-0.348	0.6798	-0.348	1.34673	-0.348	0.64873
-0.346	-7.06263	-0.346	-7.34141	-0.346	-6.8303	-0.346	-6.22626	-0.346	-6.69091	-0.346	-7.43434			-0.346	2.52482	-0.346	0.88456	-0.346	0.78695	-0.346	0.64859	-0.346	1.37331	-0.346	0.82651
-0.344	-7.24848	-0.344	-7.34141	-0.344	-6.92323	-0.344	-6.1798	-0.344	-6.69091	-0.344	-7.15556			-0.344	2.56936	-0.344	0.77768	-0.344	0.81363	-0.344	0.67082	-0.344	1.30683	-0.344	0.94654
-0.342	-7.15556	-0.342	-7.20202	-0.342	-7.15556	-0.342	-6.0404	-0.342	-6.87677	-0.342	-7.20202			-0.342	2.60053	-0.342	0.70643	-0.342	0.82688	-0.342	0.75508	-0.342	1.36458	-0.342	1.01765
-0.34	-6.8303	-0.34	-7.15556	-0.34	-7.10909	-0.34	-5.94747	-0.34	-6.78384	-0.34	-7.38788			-0.34	2.42268	-0.34	0.70643	-0.34	0.80016	-0.34	0.71525	-0.34	1.27562	-0.34	0.90207
-0.338	-6.73737	-0.338	-7.24848	-0.338	-7.15556	-0.338	-5.62222	-0.338	-6.73737	-0.338	-7.29495			-0.338	2.41395	-0.338	0.59976	-0.338	0.86689	-0.338	0.8176	-0.338	1.36454	-0.338	0.89317
-0.336	-6.9697	-0.336	-7.01616	-0.336	-7.01616	-0.336	-6.08687	-0.336	-6.73737	-0.336	-7.38788			-0.336	2.42724	-0.336	0.74206	-0.336	0.84017	-0.336	0.6131	-0.336	1.35115	-0.336	0.93318
-0.334	-7.43434	-0.334	-7.01616	-0.334	-6.9697	-0.334	-6.08687	-0.334	-6.8303	-0.334	-7.38788			-0.334	2.47623	-0.334	0.74651	-0.334	0.92012	-0.334	0.55532	-0.334	1.36013	-0.334	0.85312
-0.332	-7.20202	-0.332	-6.87677	-0.332	-7.15556	-0.332	-5.90101	-0.332	-6.8303	-0.332	-7.29495			-0.332	2.46714	-0.332	0.73304	-0.332	1.04467	-0.332	0.52425	-0.332	1.39109	-0.332	0.94661
-0.33	-7.15556	-0.33	-6.50505	-0.33	-6.92323	-0.33	-5.99394	-0.33	-6.87677	-0.33	-7.24848			-0.33	2.39592	-0.33	0.80426	-0.33	1.11589	-0.33	0.62654	-0.33	1.27095	-0.33	0.92438
-0.328	-6.92323	-0.328	-6.1798	-0.328	-6.41212	-0.328	-6.22626	-0.328	-6.59798	-0.328	-7.10909			-0.328	2.52924	-0.328	0.89315	-0.328	1.04011	-0.328	0.77318	-0.328	1.23989	-0.328	0.93339
-0.326	-7.06263	-0.326	-6.13333	-0.326	-6.1798	-0.326	-6.08687	-0.326	-6.73737	-0.326	-7.06263			-0.326	2.38677	-0.326	0.78627	-0.326	1.16017	-0.326	0.70648	-0.326	1.31559	-0.326	1.00008
-0.324	-7.01616	-0.324	-6.13333	-0.324	-6.08687	-0.324	-6.13333	-0.324	-6.45859	-0.324	-7.34141			-0.324	2.23108	-0.324	0.85307	-0.324	1.17806	-0.324	0.74663	-0.324	1.41325	-0.324	0.81778
-0.322	-6.92323	-0.322	-6.13333	-0.322	-5.90101	-0.322	-6.36566	-0.322	-6.27273	-0.322	-7.20202			-0.322	2.05768	-0.322	0.86198	-0.322	1.17816	-0.322	0.62671	-0.322	1.46669	-0.322	0.79558
-0.32	-7.06263	-0.32	-5.94747	-0.32	-5.80808	-0.32	-6.69091	-0.32	-6.36566	-0.32	-7.06263			-0.32	2.15986	-0.32	0.8887	-0.32	1.13384	-0.32	0.71998	-0.32	1.50666	-0.32	0.90688
-0.318	-6.8303	-0.318	-6.13333	-0.318	-6.0404	-0.318	-6.8303	-0.318	-6.50505	-0.318	-7.29495			-0.318	2.20425	-0.318	0.99975	-0.318	1.08486	-0.318	0.60438	-0.318	1.40894	-0.318	0.95131
-0.316	-6.36566	-0.316	-6.36566	-0.316	-5.90101	-0.316	-6.73737	-0.316	-6.55152	-0.316	-7.01616			-0.316	2.16417	-0.316	0.89753	-0.316	1.16056	-0.316	0.67542	-0.316	1.37331	-0.316	0.88911
-0.314	-6.22626	-0.314	-6.50505	-0.314	-5.90101	-0.314	-6.78384	-0.314	-6.31919	-0.314	-6.9697			-0.314	2.05298	-0.314	0.94207	-0.314	1.10267	-0.314	0.69768	-0.314	1.47552	-0.314	0.94682
-0.312	-6.41212	-0.312	-6.8303	-0.312	-5.85455	-0.312	-6.87677	-0.312	-6.31919	-0.312	-7.20202			-0.312	2.00424	-0.312	0.95543	-0.312	1.07609	-0.312	0.81322	-0.312	1.56448	-0.312	0.9512
-0.31	-6.36566	-0.31	-7.06263	-0.31	-6.1798	-0.31	-6.64444	-0.31	-6.64444	-0.31	-7.29495			-0.31	2.00859	-0.31	0.93754	-0.31	0.96038	-0.31	0.8311	-0.31	1.69349	-0.31	1.08017
-0.308	-6.13333	-0.308	-6.92323	-0.308	-6.50505	-0.308	-6.59798	-0.308	-6.55152	-0.308	-7.34141			-0.308	1.79957	-0.308	0.79966	-0.308	1.09825	-0.308	0.53316	-0.308	1.83129	-0.308	1.16899
-0.306	-6.13333	-0.306	-6.92323	-0.306	-6.69091	-0.306	-6.78384	-0.306	-6.36566	-0.306	-7.20202			-0.306	1.77737	-0.306	0.83084	-0.306	1.05372	-0.306	0.56886	-0.306	1.84911	-0.306	0.95558
-0.304	-6.0404	-0.304	-6.92323	-0.304	-6.87677	-0.304	-6.73737	-0.304	-6.45859	-0.304	-7.15556			-0.304	1.88856	-0.304	0.85311	-0.304	1.06263	-0.304	0.64435	-0.304	1.82684	-0.304	0.96449
-0.302	-6.41212	-0.302	-7.01616	-0.302	-6.73737	-0.302	-6.55152	-0.302	-6.45859	-0.302	-7.01616			-0.302	2.05302	-0.302	0.88873	-0.302	1.08037	-0.302	0.7911	-0.302	1.80903	-0.302	1.01341
-0.3	-6.45859	-0.3	-7.10909	-0.3	-7.06263	-0.3	-6.31919	-0.3	-6.41212	-0.3	-7.10909			-0.3	2.00852	-0.3	0.911	-0.3	1.12925	-0.3	0.70673	-0.3	1.76007	-0.3	0.9377
-0.298	-6.41212	-0.298	-6.92323	-0.298	-7.29495	-0.298	-6.22626	-0.298	-6.22626	-0.298	-6.73737			-0.298	1.80402	-0.298	0.77302	-0.298	0.96911	-0.298	0.69793	-0.298	1.89332	-0.298	0.91985
-0.296	-6.69091	-0.296	-6.78384	-0.296	-7.34141	-0.296	-6.27273	-0.296	-6.13333	-0.296	-6.78384			-0.296	1.86195	-0.296	0.75966	-0.296	0.88449	-0.296	0.72911	-0.296	1.86225	-0.296	0.93314
-0.294	-6.8303	-0.294	-6.31919	-0.294	-7.57374	-0.294	-6.41212	-0.294	-6.55152	-0.294	-6.78384			-0.294	1.82632	-0.294	0.71067	-0.294	0.92892	-0.294	0.74688	-0.294	1.80005	-0.294	1.00436
-0.292	-6.87677	-0.292	-6.08687	-0.292	-7.57374	-0.292	-6.0404	-0.292	-6.59798	-0.292	-6.59798			-0.292	1.91963	-0.292	0.76411	-0.292	0.89329	-0.292	0.60922	-0.292	1.67111	-0.292	0.88433
-0.29	-6.9697	-0.29	-5.90101	-0.29	-7.48081	-0.29	-6.31919	-0.29	-6.36566	-0.29	-6.45859			-0.29	2.06203	-0.29	0.75524	-0.29	0.92892	-0.29	0.66259	-0.29	1.66666	-0.29	0.75073
-0.288	-7.29495	-0.288	-6.08687	-0.288	-7.6202	-0.288	-6.64444	-0.288	-6.45859	-0.288	-6.50505			-0.288	2.24437	-0.288	0.79963	-0.288	0.87124	-0.288	0.98287	-0.288	1.68447	-0.288	0.72419
-0.286	-7.24848	-0.286	-6.13333	-0.286	-7.29495	-0.286	-6.73737	-0.286	-6.50505	-0.286	-6.55152			-0.286	2.25759	-0.286	0.87979	-0.286	0.92903	-0.286	0.97831	-0.286	1.6979	-0.286	0.66633
-0.284	-7.57374	-0.284	-5.90101	-0.284	-7.43434	-0.284	-6.8303	-0.284	-6.69091	-0.284	-6.36566			-0.284	2.11073	-0.284	0.83971	-0.284	0.89782	-0.284	0.86281	-0.284	1.5689	-0.284	0.7197
-0.282	-7.10909	-0.282	-5.85455	-0.282	-7.52727	-0.282	-6.87677	-0.282	-6.45859	-0.282	-6.55152			-0.282	1.95077	-0.282	0.84862	-0.282	0.8132	-0.282	0.80064	-0.282	1.60453	-0.282	0.83976
-0.28	-6.92323	-0.28	-6.08687	-0.28	-7.57374	-0.28	-6.9697	-0.28	-6.45859	-0.28	-6.50505			-0.28	1.9642	-0.28	0.90195	-0.28	0.91552	-0.28	0.76495	-0.28	1.6668	-0.28	0.96866
-0.278	-7.15556	-0.278	-5.99394	-0.278	-7.29495	-0.278	-7.06263	-0.278	-6.59798	-0.278	-6.55152			-0.278	2.15099	-0.278	1.00883	-0.278	1.11578	-0.278	0.68917	-0.278	1.60029	-0.278	1.00432
-0.276	-6.92323	-0.276	-5.76162	-0.276	-7.24848	-0.276	-6.9697	-0.276	-6.59798	-0.276	-6.59798			-0.276	2.12427	-0.276	0.95984	-0.276	1.16477	-0.276	0.74699	-0.276	1.64464	-0.276	0.94212
-0.274	-6.64444	-0.274	-6.0404	-0.274	-7.24848	-0.274	-7.34141	-0.274	-6.50505	-0.274	-6.45859			-0.274	2.23988	-0.274	1.0265	-0.274	1.16042	-0.274	0.84468	-0.274	1.61358	-0.274	0.79523
-0.272	-6.50505	-0.272	-6.27273	-0.272	-7.34141	-0.272	-7.48081	-0.272	-6.59798	-0.272	-6.55152			-0.272	2.26215	-0.272	1.10207	-0.272	1.14706	-0.272	0.97799	-0.272	1.61358	-0.272	0.86189
-0.27	-6.45859	-0.27	-6.41212	-0.27	-7.29495	-0.27	-7.52727	-0.27	-6.64444	-0.27	-6.87677			-0.27	2.05316	-0.27	1.16007	-0.27	1.18269	-0.27	0.91109	-0.27	1.56901	-0.27	0.91978
-0.268	-6.36566	-0.268	-6.27273	-0.268	-7.29495	-0.268	-7.29495	-0.268	-6.78384	-0.268	-6.78384			-0.268	1.92437	-0.268	1.07552	-0.268	1.20478	-0.268	0.71995	-0.268	1.52002	-0.268	0.9019
-0.266	-6.45859	-0.266	-6.36566	-0.266	-7.52727	-0.266	-6.92323	-0.266	-6.41212	-0.266	-6.8303			-0.266	1.99573	-0.266	1.09309	-0.266	1.17364	-0.266	0.68443	-0.266	1.44884	-0.266	1.12421
-0.264	-6.13333	-0.264	-6.69091	-0.264	-7.10909	-0.264	-6.9697	-0.264	-6.64444	-0.264	-6.73737			-0.264	2.07592	-0.264	1.08863	-0.264	1.16032	-0.264	0.64438	-0.264	1.6357	-0.264	1.01309
-0.262	-6.55152	-0.262	-6.55152	-0.262	-7.15556	-0.262	-6.8303	-0.262	-6.69091	-0.262	-6.87677			-0.262	2.04475	-0.262	1.09309	-0.262	1.23602	-0.262	0.72433	-0.262	1.52013	-0.262	0.93749
-0.26	-6.59798	-0.26	-6.27273	-0.26	-6.87677	-0.26	-6.92323	-0.26	-6.9697	-0.26	-7.01616			-0.26	1.92472	-0.26	1.20877	-0.26	1.08906	-0.26	0.67552	-0.26	1.45778	-0.26	1.02648
-0.258	-6.27273	-0.258	-6.1798	-0.258	-6.92323	-0.258	-6.69091	-0.258	-7.01616	-0.258	-6.9697			-0.258	1.93381	-0.258	1.25775	-0.258	1.02671	-0.258	0.87126	-0.258	1.53338	-0.258	0.9864
-0.256	-6.36566	-0.256	-6.31919	-0.256	-7.06263	-0.256	-6.78384	-0.256	-7.20202	-0.256	-7.15556			-0.256	1.84923	-0.256	1.3201	-0.256	0.97773	-0.256	0.84899	-0.256	1.64468	-0.256	1.07094
-0.254	-6.50505	-0.254	-6.45859	-0.254	-7.20202	-0.254	-6.45859	-0.254	-6.92323	-0.254	-7.20202			-0.254	1.84923	-0.254	1.24457	-0.254	1.0089	-0.254	0.76455	-0.254	1.66246	-0.254	1.12428
-0.252	-6.59798	-0.252	-6.55152	-0.252	-7.06263	-0.252	-6.55152	-0.252	-6.78384	-0.252	-7.24848			-0.252	1.81806	-0.252	1.17788	-0.252	1.08015	-0.252	0.74236	-0.252	1.66705	-0.252	1.26226
-0.25	-6.36566	-0.25	-6.69091	-0.25	-7.38788	-0.25	-6.64444	-0.25	-6.55152	-0.25	-6.92323			-0.25	1.94254	-0.25	1.2134	-0.25	0.93327	-0.25	0.75137	-0.25	1.51151	-0.25	1.369
-0.248	-6.27273	-0.248	-6.41212	-0.248	-7.10909	-0.248	-6.73737	-0.248	-6.59798	-0.248	-6.9697			-0.248	2.03132	-0.248	1.30674	-0.248	0.76871	-0.248	0.83563	-0.248	1.57823	-0.248	1.38236
-0.246	-6.31919	-0.246	-6.50505	-0.246	-6.9697	-0.246	-6.78384	-0.246	-6.78384	-0.246	-6.87677			-0.246	1.87118	-0.246	1.40468	-0.246	0.78655	-0.246	0.81789	-0.246	1.63164	-0.246	1.33782
-0.244	-6.31919	-0.244	-6.13333	-0.244	-6.9697	-0.244	-6.73737	-0.244	-6.78384	-0.244	-6.9697			-0.244	1.79996	-0.244	1.46257	-0.244	0.6531	-0.244	0.8357	-0.244	1.46259	-0.244	1.48461
-0.242	-6.13333	-0.242	-6.31919	-0.242	-7.06263	-0.242	-6.8303	-0.242	-6.87677	-0.242	-6.87677			-0.242	1.94211	-0.242	1.46257	-0.242	0.58191	-0.242	1.0092	-0.242	1.52031	-0.242	1.53356
-0.24	-6.27273	-0.24	-6.31919	-0.24	-7.15556	-0.24	-6.92323	-0.24	-6.73737	-0.24	-6.36566			-0.24	2.031	-0.24	1.29798	-0.24	0.58191	-0.24	1.13358	-0.24	1.50267	-0.24	1.30679
-0.238	-6.50505	-0.238	-6.31919	-0.238	-7.43434	-0.238	-7.34141	-0.238	-6.87677	-0.238	-6.59798			-0.238	1.91079	-0.238	1.2668	-0.238	0.55519	-0.238	1.00012	-0.238	1.44032	-0.238	1.22225
-0.236	-6.55152	-0.236	-6.50505	-0.236	-7.34141	-0.236	-7.48081	-0.236	-7.01616	-0.236	-6.50505			-0.236	1.94646	-0.236	1.32448	-0.236	0.60863	-0.236	0.89342	-0.236	1.48026	-0.236	1.23999
-0.234	-6.36566	-0.234	-6.27273	-0.234	-7.06263	-0.234	-7.57374	-0.234	-6.87677	-0.234	-6.59798			-0.234	1.70181	-0.234	1.3957	-0.234	0.47514	-0.234	0.80891	-0.234	1.46676	-0.234	1.22681
-0.232	-6.27273	-0.232	-6.13333	-0.232	-6.78384	-0.232	-7.52727	-0.232	-7.01616	-0.232	-6.59798			-0.232	1.67537	-0.232	1.44013	-0.232	0.42619	-0.232	0.87995	-0.232	1.58237	-0.232	1.16446
-0.23	-6.41212	-0.23	-5.76162	-0.23	-6.78384	-0.23	-7.29495	-0.23	-7.15556	-0.23	-6.64444			-0.23	1.69315	-0.23	1.32894	-0.23	0.58181	-0.23	0.71539	-0.23	1.72908	-0.23	0.93325
-0.228	-6.59798	-0.228	-5.99394	-0.228	-6.9697	-0.228	-6.9697	-0.228	-7.34141	-0.228	-6.78384			-0.228	1.65303	-0.228	1.27126	-0.228	0.6397	-0.228	0.62654	-0.228	1.70685	-0.228	0.84885
-0.226	-6.64444	-0.226	-5.62222	-0.226	-7.01616	-0.226	-6.87677	-0.226	-7.24848	-0.226	-6.73737			-0.226	1.8487	-0.226	1.17353	-0.226	0.64415	-0.226	0.63986	-0.226	1.92022	-0.226	0.84888
-0.224	-6.69091	-0.224	-5.66869	-0.224	-7.15556	-0.224	-6.69091	-0.224	-7.06263	-0.224	-6.41212			-0.224	1.98657	-0.224	1.12455	-0.224	0.72859	-0.224	0.58182	-0.224	1.98253	-0.224	0.78664
-0.222	-6.69091	-0.222	-5.80808	-0.222	-6.9697	-0.222	-6.9697	-0.222	-6.87677	-0.222	-6.36566			-0.222	1.8399	-0.222	1.18671	-0.222	0.63528	-0.222	0.57288	-0.222	1.99582	-0.222	0.80877
-0.22	-6.64444	-0.22	-6.13333	-0.22	-7.06263	-0.22	-6.64444	-0.22	-6.69091	-0.22	-6.41212			-0.22	1.86658	-0.22	1.19555	-0.22	0.70661	-0.22	0.41281	-0.22	1.96008	-0.22	0.95534
-0.218	-6.64444	-0.218	-6.08687	-0.218	-6.87677	-0.218	-6.69091	-0.218	-6.50505	-0.218	-6.45859			-0.218	1.95996	-0.218	1.26235	-0.218	0.71997	-0.218	0.42617	-0.218	1.85783	-0.218	1.12435
-0.216	-6.78384	-0.216	-5.71515	-0.216	-6.73737	-0.216	-6.64444	-0.216	-6.41212	-0.216	-6.36566			-0.216	1.94671	-0.216	1.1824	-0.216	0.67543	-0.216	0.62629	-0.216	1.98246	-0.216	1.11548
-0.214	-7.20202	-0.214	-5.90101	-0.214	-6.73737	-0.214	-6.59798	-0.214	-6.69091	-0.214	-6.31919			-0.214	2.13795	-0.214	1.08005	-0.214	0.85781	-0.214	0.61742	-0.214	1.96019	-0.214	1.08434
-0.212	-7.20202	-0.212	-6.1798	-0.212	-7.01616	-0.212	-6.64444	-0.212	-6.64444	-0.212	-6.50505			-0.212	2.11547	-0.212	1.08012	-0.212	0.64437	-0.212	0.62636	-0.212	1.99136	-0.212	0.8932
-0.21	-7.10909	-0.21	-6.73737	-0.21	-6.64444	-0.21	-6.64444	-0.21	-6.59798	-0.21	-6.78384			-0.21	2.09773	-0.21	1.07121	-0.21	0.4755	-0.21	0.84867	-0.21	1.89784	-0.21	0.93763
-0.208	-7.34141	-0.208	-6.92323	-0.208	-6.64444	-0.208	-7.01616	-0.208	-6.64444	-0.208	-6.59798			-0.208	2.20461	-0.208	1.1202	-0.208	0.35547	-0.208	0.94643	-0.208	1.90675	-0.208	1.0977
-0.206	-7.01616	-0.206	-7.20202	-0.206	-6.59798	-0.206	-7.01616	-0.206	-7.01616	-0.206	-6.78384			-0.206	2.12908	-0.206	1.13801	-0.206	0.3332	-0.206	0.95085	-0.206	1.6755	-0.206	1.03988
-0.204	-6.92323	-0.204	-7.29495	-0.204	-6.92323	-0.204	-6.9697	-0.204	-7.10909	-0.204	-6.78384			-0.204	1.96904	-0.204	1.11129	-0.204	0.36431	-0.204	1.09321	-0.204	1.67995	-0.204	1.12435
-0.202	-7.15556	-0.202	-7.29495	-0.202	-7.15556	-0.202	-6.9697	-0.202	-7.48081	-0.202	-7.10909			-0.202	1.99584	-0.202	0.96006	-0.202	0.55551	-0.202	1.11544	-0.202	1.72894	-0.202	1.04437
-0.2	-7.29495	-0.2	-7.24848	-0.2	-6.8303	-0.2	-7.01616	-0.2	-7.43434	-0.2	-7.34141			-0.2	2.05362	-0.2	0.92899	-0.2	0.47981	-0.2	1.10215	-0.2	1.72021	-0.2	1.13343
-0.198	-6.92323	-0.198	-7.15556	-0.198	-6.78384	-0.198	-6.45859	-0.198	-7.43434	-0.198	-7.06263			-0.198	2.02704	-0.198	0.91563	-0.198	0.58223	-0.198	1.15107	-0.198	1.81804	-0.198	1.13343
-0.196	-6.8303	-0.196	-7.38788	-0.196	-7.06263	-0.196	-6.59798	-0.196	-7.52727	-0.196	-6.92323			-0.196	1.96922	-0.196	0.87555	-0.196	0.51116	-0.196	0.9243	-0.196	1.69801	-0.196	1.18677
-0.194	-6.69091	-0.194	-7.15556	-0.194	-6.92323	-0.194	-6.78384	-0.194	-7.43434	-0.194	-7.24848			-0.194	1.84036	-0.194	0.96016	-0.194	0.4756	-0.194	0.9911	-0.194	1.58686	-0.194	1.3157
-0.192	-6.59798	-0.192	-6.92323	-0.192	-6.78384	-0.192	-6.92323	-0.192	-7.38788	-0.192	-7.15556			-0.192	1.956	-0.192	0.91563	-0.192	0.69784	-0.192	0.86217	-0.192	1.49341	-0.192	1.48471
-0.19	-6.64444	-0.19	-6.41212	-0.19	-6.64444	-0.19	-6.9697	-0.19	-7.57374	-0.19	-6.8303			-0.19	1.82696	-0.19	0.88015	-0.19	0.77779	-0.19	0.69316	-0.19	1.5824	-0.19	1.50705
-0.188	-6.41212	-0.188	-6.45859	-0.188	-6.59798	-0.188	-6.92323	-0.188	-7.34141	-0.188	-6.55152			-0.188	1.65791	-0.188	0.88015	-0.188	0.80875	-0.188	0.48852	-0.188	1.48439	-0.188	1.30241
-0.186	-6.69091	-0.186	-6.1798	-0.186	-6.55152	-0.186	-6.9697	-0.186	-7.20202	-0.186	-6.50505			-0.186	1.60893	-0.186	0.82671	-0.186	0.88446	-0.186	0.43957	-0.186	1.46213	-0.186	1.37794
-0.184	-6.55152	-0.184	-6.27273	-0.184	-6.36566	-0.184	-6.87677	-0.184	-6.87677	-0.184	-6.78384			-0.184	1.68902	-0.184	0.88905	-0.184	0.88007	-0.184	0.35064	-0.184	1.52893	-0.184	1.3779
-0.182	-6.59798	-0.182	-6.22626	-0.182	-6.27273	-0.182	-6.73737	-0.182	-6.87677	-0.182	-6.59798			-0.182	1.74228	-0.182	0.93804	-0.182	0.88898	-0.182	0.22164	-0.182	1.48439	-0.182	1.39116
-0.18	-6.45859	-0.18	-6.22626	-0.18	-6.50505	-0.18	-6.50505	-0.18	-6.9697	-0.18	-6.31919			-0.18	1.65781	-0.18	1.0581	-0.18	0.90676	-0.18	0.26617	-0.18	1.57321	-0.18	1.16881
-0.178	-6.36566	-0.178	-6.31919	-0.178	-6.50505	-0.178	-6.73737	-0.178	-7.06263	-0.178	-6.55152			-0.178	1.6799	-0.178	1.08479	-0.178	0.84441	-0.178	0.38634	-0.178	1.51532	-0.178	1.06207
-0.176	-6.31919	-0.176	-6.31919	-0.176	-6.45859	-0.176	-6.59798	-0.176	-7.15556	-0.176	-6.55152			-0.176	1.71545	-0.176	1.17831	-0.176	0.91549	-0.176	0.50202	-0.176	1.54649	-0.176	1.08441
-0.174	-6.36566	-0.174	-6.36566	-0.174	-6.50505	-0.174	-6.31919	-0.174	-7.29495	-0.174	-6.31919			-0.174	1.6665	-0.174	1.245	-0.174	0.88431	-0.174	0.62654	-0.174	1.57321	-0.174	1.11558
-0.172	-6.1798	-0.172	-6.41212	-0.172	-6.64444	-0.172	-6.27273	-0.172	-7.20202	-0.172	-6.22626			-0.172	1.56867	-0.172	1.36944	-0.172	0.89778	-0.172	0.72433	-0.172	1.80446	-0.172	1.16443
-0.17	-6.27273	-0.17	-6.41212	-0.17	-7.10909	-0.17	-6.13333	-0.17	-6.87677	-0.17	-6.31919			-0.17	1.66643	-0.17	1.50272	-0.17	0.92008	-0.17	0.85337	-0.17	1.86678	-0.17	1.30669
-0.168	-6.27273	-0.168	-6.59798	-0.168	-7.24848	-0.168	-5.94747	-0.168	-6.87677	-0.168	-6.55152			-0.168	1.70644	-0.168	1.51152	-0.168	0.87131	-0.168	0.7823	-0.168	1.97351	-0.168	1.39561
-0.166	-6.55152	-0.166	-6.78384	-0.166	-7.24848	-0.166	-5.94747	-0.166	-6.92323	-0.166	-6.64444			-0.166	1.79091	-0.166	1.56942	-0.166	0.82678	-0.166	0.84461	-0.166	2.03579	-0.166	1.3379
-0.164	-6.59798	-0.164	-6.8303	-0.164	-7.24848	-0.164	-5.99394	-0.164	-7.20202	-0.164	-6.41212			-0.164	1.74185	-0.164	1.5516	-0.164	0.83123	-0.164	0.9424	-0.164	1.88901	-0.164	1.31128
-0.162	-6.31919	-0.162	-6.8303	-0.162	-6.92323	-0.162	-5.99394	-0.162	-7.38788	-0.162	-6.50505			-0.162	1.82632	-0.162	1.57815	-0.162	0.88898	-0.162	0.94689	-0.162	1.72452	-0.162	1.15574
-0.16	-6.50505	-0.16	-6.50505	-0.16	-6.73737	-0.16	-6.36566	-0.16	-7.10909	-0.16	-6.64444			-0.16	1.91963	-0.16	1.37789	-0.16	1.04909	-0.16	0.92014	-0.16	1.69342	-0.16	1.04447
-0.158	-6.73737	-0.158	-6.64444	-0.158	-6.69091	-0.158	-5.99394	-0.158	-7.24848	-0.158	-6.78384			-0.158	1.7907	-0.158	1.28882	-0.158	1.03573	-0.158	0.77328	-0.158	1.67567	-0.158	1.00461
-0.156	-6.8303	-0.156	-6.92323	-0.156	-6.78384	-0.156	-6.08687	-0.156	-7.01616	-0.156	-6.92323			-0.156	1.76846	-0.156	1.2621	-0.156	0.96914	-0.156	0.84881	-0.156	1.59102	-0.156	0.94226
-0.154	-6.92323	-0.154	-6.9697	-0.154	-6.8303	-0.154	-6.13333	-0.154	-6.78384	-0.154	-6.9697			-0.154	1.93302	-0.154	1.19537	-0.154	1.00014	-0.154	0.73317	-0.154	1.69769	-0.154	0.81774
-0.152	-7.29495	-0.152	-6.69091	-0.152	-6.9697	-0.152	-6.22626	-0.152	-6.87677	-0.152	-7.01616			-0.152	1.84406	-0.152	1.07976	-0.152	0.90216	-0.152	0.64428	-0.152	1.47531	-0.152	0.58207
-0.15	-7.15556	-0.15	-6.92323	-0.15	-6.92323	-0.15	-6.50505	-0.15	-7.06263	-0.15	-7.20202			-0.15	1.87969	-0.15	0.89304	-0.15	0.83116	-0.15	0.61756	-0.15	1.20857	-0.15	0.51093
-0.148	-7.24848	-0.148	-6.59798	-0.148	-7.15556	-0.148	-6.64444	-0.148	-7.29495	-0.148	-7.15556			-0.148	1.99544	-0.148	0.91538	-0.148	0.85332	-0.148	0.85786	-0.148	1.13311	-0.148	0.5866
-0.146	-7.15556	-0.146	-6.45859	-0.146	-7.10909	-0.146	-6.45859	-0.146	-7.43434	-0.146	-7.15556			-0.146	1.87096	-0.146	0.8753	-0.146	0.87099	-0.146	0.74656	-0.146	1.02641	-0.146	0.6399
-0.144	-7.20202	-0.144	-6.55152	-0.144	-7.06263	-0.144	-6.78384	-0.144	-7.24848	-0.144	-7.34141			-0.144	1.87111	-0.144	0.91093	-0.144	0.88439	-0.144	0.60872	-0.144	1.1687	-0.144	0.51089
-0.142	-7.29495	-0.142	-6.50505	-0.142	-7.24848	-0.142	-6.64444	-0.142	-7.06263	-0.142	-7.57374			-0.142	1.91119	-0.142	1.03106	-0.142	0.8266	-0.142	0.61759	-0.142	1.35995	-0.142	0.59105
-0.14	-7.06263	-0.14	-6.69091	-0.14	-7.15556	-0.14	-6.45859	-0.14	-7.15556	-0.14	-7.34141			-0.14	2.00015	-0.14	1.1736	-0.14	0.69767	-0.14	0.6887	-0.14	1.36875	-0.14	0.82676
-0.138	-6.8303	-0.138	-6.69091	-0.138	-7.06263	-0.138	-6.36566	-0.138	-6.73737	-0.138	-7.06263			-0.138	2.12911	-0.138	1.21365	-0.138	0.72439	-0.138	0.79099	-0.138	1.39543	-0.138	0.92459
-0.136	-6.64444	-0.136	-6.59798	-0.136	-7.34141	-0.136	-6.36566	-0.136	-6.78384	-0.136	-6.92323			-0.136	2.13806	-0.136	1.3604	-0.136	0.87113	-0.136	0.77321	-0.136	1.29322	-0.136	0.99577
-0.134	-6.69091	-0.134	-6.69091	-0.134	-7.24848	-0.134	-6.27273	-0.134	-6.92323	-0.134	-6.92323			-0.134	2.02256	-0.134	1.21354	-0.134	0.71113	-0.134	0.82216	-0.134	1.36444	-0.134	1.02235
-0.132	-6.41212	-0.132	-6.78384	-0.132	-6.9697	-0.132	-5.99394	-0.132	-6.87677	-0.132	-6.69091			-0.132	2.17376	-0.132	1.24913	-0.132	0.73785	-0.132	1.03115	-0.132	1.33782	-0.132	1.16917
-0.13	-6.45859	-0.13	-6.64444	-0.13	-7.01616	-0.13	-5.90101	-0.13	-6.8303	-0.13	-6.45859			-0.13	2.16937	-0.13	1.25797	-0.13	0.82667	-0.13	1.00468	-0.13	1.56017	-0.13	1.03585
-0.128	-6.27273	-0.128	-6.87677	-0.128	-6.87677	-0.128	-6.08687	-0.128	-6.73737	-0.128	-6.45859			-0.128	2.03153	-0.128	1.20453	-0.128	0.93344	-0.128	0.86677	-0.128	1.50673	-0.128	0.96474
-0.126	-6.31919	-0.126	-6.9697	-0.126	-6.8303	-0.126	-6.36566	-0.126	-6.73737	-0.126	-6.59798			-0.126	2.16927	-0.126	1.17781	-0.126	0.8846	-0.126	0.79576	-0.126	1.60894	-0.126	0.92039
-0.124	-6.22626	-0.124	-7.10909	-0.124	-6.78384	-0.124	-6.41212	-0.124	-6.69091	-0.124	-6.45859			-0.124	1.99124	-0.124	1.2	-0.124	0.72004	-0.124	0.7647	-0.124	1.46672	-0.124	0.90706
-0.122	-6.0404	-0.122	-7.29495	-0.122	-6.9697	-0.122	-6.64444	-0.122	-6.87677	-0.122	-6.31919			-0.122	1.93345	-0.122	0.9644	-0.122	0.76899	-0.122	0.84917	-0.122	1.44456	-0.122	0.87143
-0.12	-5.99394	-0.12	-7.43434	-0.12	-7.34141	-0.12	-6.73737	-0.12	-6.92323	-0.12	-6.45859			-0.12	1.75988	-0.12	0.91987	-0.12	0.74669	-0.12	0.8626	-0.12	1.55144	-0.12	0.70698
-0.118	-6.08687	-0.118	-7.15556	-0.118	-7.29495	-0.118	-6.87677	-0.118	-6.9697	-0.118	-6.64444			-0.118	1.55517	-0.118	0.81306	-0.118	0.52427	-0.118	0.69369	-0.118	1.54699	-0.118	0.7736
-0.116	-6.31919	-0.116	-7.10909	-0.116	-6.9697	-0.116	-7.06263	-0.116	-6.9697	-0.116	-6.64444			-0.116	1.5459	-0.116	0.70625	-0.116	0.48415	-0.116	0.70698	-0.116	1.63591	-0.116	0.74243
-0.114	-6.22626	-0.114	-7.20202	-0.114	-7.01616	-0.114	-7.06263	-0.114	-7.01616	-0.114	-6.78384			-0.114	1.55007	-0.114	0.75524	-0.114	0.53303	-0.114	0.69362	-0.114	1.64482	-0.114	0.85807
-0.112	-6.27273	-0.112	-7.10909	-0.112	-7.24848	-0.112	-7.24848	-0.112	-6.8303	-0.112	-6.92323			-0.112	1.3765	-0.112	0.75524	-0.112	0.64437	-0.112	0.54687	-0.112	1.64913	-0.112	0.88476
-0.11	-6.1798	-0.11	-7.06263	-0.11	-7.10909	-0.11	-7.01616	-0.11	-6.8303	-0.11	-6.78384			-0.11	1.11382	-0.11	0.85321	-0.11	0.68445	-0.11	0.45335	-0.11	1.55565	-0.11	1.018
-0.108	-6.27273	-0.108	-6.78384	-0.108	-7.15556	-0.108	-6.87677	-0.108	-6.92323	-0.108	-7.06263			-0.108	0.84227	-0.108	0.81759	-0.108	0.59107	-0.108	0.49343	-0.108	1.58668	-0.108	1.10686
-0.106	-5.85455	-0.106	-6.92323	-0.106	-7.29495	-0.106	-6.78384	-0.106	-6.73737	-0.106	-6.8303			-0.106	0.54853	-0.106	0.91969	-0.106	0.54654	-0.106	0.46237	-0.106	1.55127	-0.106	1.22243
-0.104	-6.08687	-0.104	-6.73737	-0.104	-7.29495	-0.104	-6.59798	-0.104	-6.87677	-0.104	-6.69091			-0.104	0.43706	-0.104	0.8619	-0.104	0.66653	-0.104	0.57794	-0.104	1.6668	-0.104	1.43138
-0.102	-6.1798	-0.102	-6.64444	-0.102	-6.9697	-0.102	-6.50505	-0.102	-6.78384	-0.102	-6.64444			-0.102	0.07195	-0.102	0.93305	-0.102	0.60429	-0.102	0.55567	-0.102	1.58226	-0.102	1.59142
-0.1	-6.50505	-0.1	-6.50505	-0.1	-6.9697	-0.1	-6.36566	-0.1	-6.59798	-0.1	-6.87677			-0.1	-0.195	-0.1	0.99526	-0.1	0.61761	-0.1	0.43992	-0.1	1.4488	-0.1	1.52013
-0.098	-6.64444	-0.098	-6.78384	-0.098	-6.73737	-0.098	-6.69091	-0.098	-6.92323	-0.098	-6.78384			-0.098	-0.38642	-0.098	1.1021	-0.098	0.70647	-0.098	0.4355	-0.098	1.42208	-0.098	1.52013
-0.096	-6.41212	-0.096	-6.64444	-0.096	-6.69091	-0.096	-6.31919	-0.096	-6.87677	-0.096	-6.64444			-0.096	-0.77796	-0.096	1.1466	-0.096	0.74209	-0.096	0.42229	-0.096	1.29308	-0.096	1.40455
-0.094	-6.69091	-0.094	-6.64444	-0.094	-6.73737	-0.094	-6.31919	-0.094	-7.01616	-0.094	-6.64444			-0.094	-1.13843	-0.094	1.32445	-0.094	0.70654	-0.094	0.44883	-0.094	1.23091	-0.094	1.4757
-0.092	-6.78384	-0.092	-6.78384	-0.092	-6.50505	-0.092	-6.41212	-0.092	-7.24848	-0.092	-6.9697			-0.092	-1.41889	-0.092	1.29773	-0.092	0.65759	-0.092	0.55115	-0.092	1.30209	-0.092	1.4622
-0.09	-7.01616	-0.09	-7.06263	-0.09	-6.36566	-0.09	-6.45859	-0.09	-7.20202	-0.09	-7.06263			-0.09	-1.64587	-0.09	1.28882	-0.09	0.57764	-0.09	0.65792	-0.09	1.33326	-0.09	1.52009
-0.088	-6.9697	-0.088	-7.24848	-0.088	-6.50505	-0.088	-6.59798	-0.088	-7.06263	-0.088	-6.9697			-0.088	-1.65499	-0.088	1.25323	-0.088	0.41308	-0.088	0.9025	-0.088	1.46234	-0.088	1.57791
-0.086	-7.43434	-0.086	-7.24848	-0.086	-6.59798	-0.086	-6.64444	-0.086	-6.92323	-0.086	-7.01616			-0.086	-1.78413	-0.086	1.14215	-0.086	0.37749	-0.086	0.99574	-0.086	1.3556	-0.086	1.64895
-0.084	-7.43434	-0.084	-6.8303	-0.084	-6.41212	-0.084	-6.73737	-0.084	-6.8303	-0.084	-7.10909			-0.084	-2.01557	-0.084	1.06195	-0.084	0.46196	-0.084	0.82234	-0.084	1.30662	-0.084	1.60887
-0.082	-7.71313	-0.082	-6.8303	-0.082	-6.45859	-0.082	-6.8303	-0.082	-7.01616	-0.082	-7.29495			-0.082	-2.06469	-0.082	1.05304	-0.082	0.44871	-0.082	0.8046	-0.082	1.29767	-0.082	1.70229
-0.08	-7.6202	-0.08	-6.69091	-0.08	-6.50505	-0.08	-7.10909	-0.08	-7.48081	-0.08	-7.06263			-0.08	-2.15398	-0.08	0.9463	-0.08	0.41308	-0.08	0.74225	-0.08	1.24886	-0.08	1.69783
-0.078	-7.43434	-0.078	-6.55152	-0.078	-6.78384	-0.078	-7.01616	-0.078	-7.20202	-0.078	-7.38788			-0.078	-2.19876	-0.078	0.70144	-0.078	0.35077	-0.078	0.64873	-0.078	1.18203	-0.078	1.65341
-0.076	-7.34141	-0.076	-6.36566	-0.076	-6.78384	-0.076	-7.10909	-0.076	-7.29495	-0.076	-7.52727			-0.076	-1.95903	-0.076	0.4611	-0.076	0.25279	-0.076	0.67966	-0.076	1.1552	-0.076	1.53317
-0.074	-6.59798	-0.074	-6.36566	-0.074	-6.64444	-0.074	-6.92323	-0.074	-7.38788	-0.074	-7.29495			-0.074	-1.61708	-0.074	0.11844	-0.074	0.12806	-0.074	0.54167	-0.074	0.98597	-0.074	1.34182
-0.072	-6.45859	-0.072	-6.27273	-0.072	-6.9697	-0.072	-7.06263	-0.072	-7.52727	-0.072	-7.15556			-0.072	-1.12846	-0.072	-0.09086	-0.072	-0.1613	-0.072	0.32335	-0.072	0.68781	-0.072	1.1371
-0.07	-5.94747	-0.07	-6.08687	-0.07	-7.10909	-0.07	-7.10909	-0.07	-7.7596	-0.07	-7.10909			-0.07	-0.35981	-0.07	-0.38033	-0.07	-0.34862	-0.07	0.08747	-0.07	0.4696	-0.07	0.83445
-0.068	-5.15758	-0.068	-5.90101	-0.068	-6.73737	-0.068	-6.87677	-0.068	-7.71313	-0.068	-7.20202			-0.068	0.26199	-0.068	-0.59409	-0.068	-0.31777	-0.068	-0.38423	-0.068	0.15341	-0.068	0.42051
-0.066	-4.55354	-0.066	-5.71515	-0.066	-6.45859	-0.066	-6.73737	-0.066	-7.89899	-0.066	-7.15556			-0.066	1.1238	-0.066	-0.86582	-0.066	-0.58048	-0.066	-0.67366	-0.066	-0.05173	-0.066	0.04215
-0.064	-3.85657	-0.064	-5.94747	-0.064	-6.45859	-0.064	-6.69091	-0.064	-8.13131	-0.064	-7.15556			-0.064	2.43027	-0.064	-1.17755	-0.064	-0.99899	-0.064	-0.88315	-0.064	-0.37675	-0.064	-0.34964
-0.062	-2.92727	-0.062	-5.99394	-0.062	-6.69091	-0.062	-6.55152	-0.062	-7.99192	-0.062	-7.24848			-0.062	3.50549	-0.062	-1.53827	-0.062	-1.44436	-0.062	-1.23953	-0.062	-0.7286	-0.062	-0.8927
-0.06	-1.95152	-0.06	-6.13333	-0.06	-6.69091	-0.06	-6.41212	-0.06	-7.38788	-0.06	-7.29495			-0.06	4.64294	-0.06	-1.89458	-0.06	-1.81399	-0.06	-1.5379	-0.06	-1.07614	-0.06	-1.04009
-0.058	-1.02222	-0.058	-6.1798	-0.058	-6.59798	-0.058	-6.31919	-0.058	-7.24848	-0.058	-7.29495			-0.058	5.66465	-0.058	-2.0151	-0.058	-2.18811	-0.058	-1.92523	-0.058	-1.61478	-0.058	-1.61895
-0.056	-0.09293	-0.056	-6.08687	-0.056	-6.45859	-0.056	-6.45859	-0.056	-7.48081	-0.056	-7.48081			-0.056	6.9222	-0.056	-2.29584	-0.056	-2.62899	-0.056	-2.51728	-0.056	-2.12232	-0.056	-1.99321
-0.054	0.83636	-0.054	-6.08687	-0.054	-6.50505	-0.054	-6.59798	-0.054	-7.15556	-0.054	-7.71313			-0.054	7.83282	-0.054	-2.64766	-0.054	-2.99872	-0.054	-2.97598	-0.054	-2.52783	-0.054	-2.49651
-0.052	2.13737	-0.052	-5.94747	-0.052	-6.64444	-0.052	-6.45859	-0.052	-6.9697	-0.052	-7.7596			-0.052	8.82361	-0.052	-3.07504	-0.052	-3.32389	-0.052	-3.4568	-0.052	-2.98659	-0.052	-3.0131
-0.05	3.11313	-0.05	-6.13333	-0.05	-6.50505	-0.05	-6.36566	-0.05	-6.8303	-0.05	-7.52727			-0.05	9.44077	-0.05	-3.44021	-0.05	-3.84921	-0.05	-3.99123	-0.05	-3.49427	-0.05	-3.62773
-0.048	3.71717	-0.048	-6.31919	-0.048	-6.64444	-0.048	-6.50505	-0.048	-6.87677	-0.048	-7.57374			-0.048	10.2048	-0.048	-3.84992	-0.048	-4.32561	-0.048	-4.40561	-0.048	-4.05094	-0.048	-4.19324
-0.046	5.01818	-0.046	-6.27273	-0.046	-6.73737	-0.046	-6.59798	-0.046	-6.73737	-0.046	-7.43434			-0.046	10.6756	-0.046	-4.25507	-0.046	-4.93554	-0.046	-4.83769	-0.046	-4.61645	-0.046	-4.84328
-0.044	6.1798	-0.044	-6.50505	-0.044	-6.73737	-0.044	-6.64444	-0.044	-6.73737	-0.044	-7.66667			-0.044	10.8483	-0.044	-4.66492	-0.044	-5.35423	-0.044	-5.32767	-0.044	-5.14658	-0.044	-5.41346
-0.042	7.24848	-0.042	-6.41212	-0.042	-6.73737	-0.042	-6.78384	-0.042	-6.69091	-0.042	-7.52727			-0.042	11.199	-0.042	-5.08806	-0.042	-5.98186	-0.042	-5.99546	-0.042	-5.81907	-0.042	-6.00589
-0.04	8.27071	-0.04	-6.55152	-0.04	-6.78384	-0.04	-6.73737	-0.04	-6.9697	-0.04	-7.52727			-0.04	11.4696	-0.04	-5.50225	-0.04	-6.5029	-0.04	-6.61892	-0.04	-6.45144	-0.04	-6.84719
-0.038	9.10707	-0.038	-6.36566	-0.038	-6.41212	-0.038	-7.10909	-0.038	-7.01616	-0.038	-7.34141			-0.038	11.9494	-0.038	-5.79204	-0.038	-7.01059	-0.038	-7.21129	-0.038	-6.98161	-0.038	-7.51519
-0.036	9.9899	-0.036	-6.36566	-0.036	-6.55152	-0.036	-6.8303	-0.036	-6.92323	-0.036	-7.10909			-0.036	11.8598	-0.036	-5.97962	-0.036	-7.48742	-0.036	-7.71024	-0.036	-7.49395	-0.036	-8.12084
-0.034	10.7333	-0.034	-5.99394	-0.034	-6.55152	-0.034	-6.50505	-0.034	-6.78384	-0.034	-6.87677			-0.034	12.184	-0.034	-5.65139	-0.034	-7.72847	-0.034	-8.20485	-0.034	-7.91749	-0.034	-8.66447
-0.032	11.6626	-0.032	-5.99394	-0.032	-6.45859	-0.032	-6.36566	-0.032	-6.59798	-0.032	-6.87677			-0.032	12.1791	-0.032	-5.11887	-0.032	-7.8274	-0.032	-8.32164	-0.032	-8.25669	-0.032	-9.248
-0.03	12.7313	-0.03	-5.66869	-0.03	-6.27273	-0.03	-5.94747	-0.03	-6.73737	-0.03	-6.59798			-0.03	12.3921	-0.03	-4.39964	-0.03	-7.41976	-0.03	-8.32303	-0.03	-8.30699	-0.03	-9.24918
-0.028	13.7535	-0.028	-4.83232	-0.028	-5.94747	-0.028	-5.66869	-0.028	-6.27273	-0.028	-6.59798			-0.028	12.4406	-0.028	-3.43594	-0.028	-7.09221	-0.028	-8.0176	-0.028	-7.99718	-0.028	-9.13959
-0.026	14.3576	-0.026	-3.99596	-0.026	-5.34343	-0.026	-5.52929	-0.026	-5.76162	-0.026	-6.08687			-0.026	12.7292	-0.026	-2.22783	-0.026	-6.19099	-0.026	-7.57454	-0.026	-7.59417	-0.026	-8.66989
-0.024	15.1939	-0.024	-3.0202	-0.024	-4.6	-0.024	-4.92525	-0.024	-4.83232	-0.024	-5.3899			-0.024	13.0936	-0.024	-0.9174	-0.024	-5.24107	-0.024	-6.80675	-0.024	-6.6755	-0.024	-7.74666
-0.022	16.0768	-0.022	-2.09091	-0.022	-3.53131	-0.022	-3.71717	-0.022	-3.99596	-0.022	-4.55354			-0.022	13.3022	-0.022	0.67729	-0.022	-3.87336	-0.022	-5.60808	-0.022	-5.5079	-0.022	-6.47688
-0.02	16.7737	-0.02	-0.65051	-0.02	-2.2303	-0.02	-3.0202	-0.02	-2.83434	-0.02	-3.53131			-0.02	13.6043	-0.02	2.55667	-0.02	-2.31009	-0.02	-4.04047	-0.02	-4.00716	-0.02	-5.00271
-0.018	17.7495	-0.018	0.7899	-0.018	-1.39394	-0.018	-1.5798	-0.018	-1.30101	-0.018	-2.09091			-0.018	13.7464	-0.018	4.20915	-0.018	-0.46676	-0.018	-2.37506	-0.018	-2.19514	-0.018	-2.94609
-0.016	18.5859	-0.016	2.32323	-0.016	0.18586	-0.016	-0.37172	-0.016	0.51111	-0.016	-0.55758			-0.016	14.0308	-0.016	5.99505	-0.016	1.51003	-0.016	-0.50519	-0.016	-0.18326	-0.016	-0.75635
-0.014	19.2364	-0.014	3.90303	-0.014	2.04444	-0.014	1.20808	-0.014	2.04444	-0.014	0.97576			-0.014	14.275	-0.014	7.62077	-0.014	3.38004	-0.014	1.55141	-0.014	2.04658	-0.014	1.62006
-0.012	20.0727	-0.012	5.80808	-0.012	4.27475	-0.012	3.20606	-0.012	4.08889	-0.012	3.20606			-0.012	14.6484	-0.012	9.05988	-0.012	5.24995	-0.012	3.61684	-0.012	4.53437	-0.012	4.36525
-0.01	20.9556	-0.01	7.85253	-0.01	6.27273	-0.01	4.97172	-0.01	6.36566	-0.01	5.15758			-0.01	14.9595	-0.01	10.6546	-0.01	6.99559	-0.01	5.76681	-0.01	6.8443	-0.01	6.97716
-0.008	22.2566	-0.008	9.52525	-0.008	8.36364	-0.008	6.87677	-0.008	8.59596	-0.008	7.80606			-0.008	15.2928	-0.008	11.9425	-0.008	8.83002	-0.008	7.75225	-0.008	9.09638	-0.008	9.68707
-0.006	23.2323	-0.006	11.2909	-0.006	10.5475	-0.006	9.43232	-0.006	11.0121	-0.006	10.3616			-0.006	15.5506	-0.006	13.1195	-0.006	10.5488	-0.006	9.78658	-0.006	11.4195	-0.006	12.2635
-0.004	24.2545	-0.004	13.3818	-0.004	12.6849	-0.004	11.9879	-0.004	13.6141	-0.004	13.3818			-0.004	15.8484	-0.004	14.2341	-0.004	12.4456	-0.004	11.6563	-0.004	13.5383	-0.004	14.622
-0.002	25.0444	-0.002	15.2869	-0.002	14.9152	-0.002	14.3111	-0.002	16.3556	-0.002	16.0768			-0.002	16.1286	-0.002	15.1979	-0.002	13.9688	-0.002	13.3841	-0.002	15.5371	-0.002	16.8696
0	26.2525	0	17.3313	0	17.2384	0	17.2384	0	19.1899	0	19.1899			0	16.4398	0	15.9747	0	15.2875	0	14.9917	0	17.3403	0	19.0994
0.002	27.1818	0.002	19.1899	0.002	19.6546	0.002	19.6546	0.002	21.7455	0.002	22.0707			0.002	16.653	0.002	16.7249	0.002	16.5619	0.002	16.6037	0.002	18.9567	0.002	21.1734
0.004	28.3434	0.004	21.1879	0.004	22.3495	0.004	22.5818	0.004	24.6263	0.004	25.3232			0.004	16.9598	0.004	17.4975	0.004	17.7342	0.004	18.2382	0.004	20.5465	0.004	23.23
0.006	29.6444	0.006	23.697	0.006	24.7657	0.006	25.4626	0.006	27.6929	0.006	28.6687			0.006	17.0266	0.006	18.1412	0.006	18.9107	0.006	19.5658	0.006	21.7897	0.006	25.042
0.008	30.7131	0.008	25.8343	0.008	27.5535	0.008	28.3434	0.008	30.9919	0.008	31.7818			0.008	17.2356	0.008	18.856	0.008	19.9363	0.008	20.8312	0.008	22.7528	0.008	26.5118
0.01	31.7818	0.01	27.9717	0.01	30.3414	0.01	31.503	0.01	34.4303	0.01	35.0343			0.01	17.4178	0.01	19.2508	0.01	21.0774	0.01	21.9145	0.01	23.8626	0.01	27.8794
0.012	32.3859	0.012	30.1091	0.012	32.8505	0.012	34.5697	0.012	37.8687	0.012	38.5192			0.012	17.6267	0.012	19.8012	0.012	22.1787	0.012	22.8775	0.012	24.9459	0.012	29.1848
0.014	33.7798	0.014	32.4323	0.014	36.0566	0.014	37.5899	0.014	41.2141	0.014	41.7253			0.014	17.7867	0.014	20.2449	0.014	22.8263	0.014	23.9431	0.014	26.0026	0.014	30.3748
0.016	34.3374	0.016	34.5697	0.016	39.0303	0.016	40.8889	0.016	44.7454	0.016	45.303			0.016	17.9331	0.016	20.6843	0.016	23.443	0.016	24.8577	0.016	26.7435	0.016	31.5336
0.018	35.4061	0.018	36.8	0.018	42.004	0.018	43.9556	0.018	48.2768	0.018	48.5556			0.018	18.231	0.018	21.0836	0.018	24.1308	0.018	25.6475	0.018	27.5468	0.018	32.4923
0.02	36.4283	0.02	38.8909	0.02	45.1636	0.02	47.301	0.02	51.5293	0.02	51.7616			0.02	18.4311	0.02	21.5497	0.02	24.8143	0.02	26.4777	0.02	28.3544	0.02	33.4157
0.022	37.3576	0.022	40.9353	0.022	48.4162	0.022	50.6	0.022	55.1535	0.022	55.4788			0.022	18.6801	0.022	22.0249	0.022	25.3777	0.022	27.1478	0.022	29.0957	0.022	33.9878
0.024	38.3333	0.024	43.1192	0.024	51.0647	0.024	54.1778	0.024	58.8707	0.024	59.0566			0.024	18.8932	0.024	22.5223	0.024	26.0035	0.024	27.6487	0.024	29.6236	0.024	34.6535
0.026	39.0768	0.026	44.9313	0.026	54.3636	0.026	57.2444	0.026	62.1697	0.026	62.402			0.026	19.2576	0.026	22.8995	0.026	26.5983	0.026	28.3544	0.026	30.3915	0.026	35.2659
0.028	40.0061	0.028	47.3475	0.028	57.105	0.028	60.5434	0.028	65.3758	0.028	66.0263			0.028	19.4842	0.028	23.2147	0.028	27.3087	0.028	29.0381	0.028	31.1951	0.028	36.0561
0.03	40.7495	0.03	49.0667	0.03	59.9859	0.03	63.8424	0.03	69.0929	0.03	69.6505			0.03	19.7331	0.03	23.6411	0.03	27.7969	0.03	29.5704	0.03	31.8477	0.03	36.6375
0.032	42.004	0.032	51.5293	0.032	63.2384	0.032	67.3273	0.032	72.4848	0.032	72.7172			0.032	19.9375	0.032	24.0408	0.032	28.1961	0.032	30.312	0.032	32.3182	0.032	37.1479
0.034	42.7475	0.034	53.6202	0.034	66.1192	0.034	70.7192	0.034	76.1556	0.034	76.295			0.034	20.2753	0.034	24.574	0.034	28.8623	0.034	30.8579	0.034	32.7354	0.034	37.7251
0.036	44.002	0.036	55.897	0.036	68.9071	0.036	73.9253	0.036	79.1758	0.036	79.8727			0.036	20.4354	0.036	25.174	0.036	29.5375	0.036	31.5063	0.036	33.3261	0.036	38.24
0.038	44.9313	0.038	58.2202	0.038	71.8343	0.038	77.2242	0.038	82.2424	0.038	83.5434			0.038	20.6531	0.038	25.5961	0.038	30.1639	0.038	32.2261	0.038	33.8323	0.038	38.8797
0.04	45.6748	0.04	60.3576	0.04	74.5758	0.04	80.2909	0.04	85.8667	0.04	87.2141			0.04	20.8619	0.04	26.0716	0.04	30.9281	0.04	32.8523	0.04	34.3165	0.04	39.5282
0.042	46.7899	0.042	62.7273	0.042	77.596	0.042	83.5899	0.042	89.2586	0.042	90.2808			0.042	21.1733	0.042	26.5649	0.042	31.6701	0.042	33.4385	0.042	35.0007	0.042	40.1412
0.044	47.6263	0.044	65.0505	0.044	80.7091	0.044	86.6566	0.044	92.6505	0.044	93.8121			0.044	21.2578	0.044	27.0583	0.044	32.5189	0.044	34.1451	0.044	35.525	0.044	40.6121
0.046	48.5556	0.046	67.2808	0.046	83.4505	0.046	90.0949	0.046	96.0889	0.046	97.3434			0.046	21.4936	0.046	27.4494	0.046	33.3099	0.046	34.8961	0.046	36.1694	0.046	41.2921
0.048	49.299	0.048	69.3717	0.048	86.5636	0.048	93.2081	0.048	99.3879	0.048	100.735			0.048	21.7514	0.048	27.925	0.048	33.892	0.048	35.5939	0.048	36.7338	0.048	41.7854
0.05	50.1818	0.05	71.602	0.05	90.0485	0.05	96.5535	0.05	102.733	0.05	104.36			0.05	21.9916	0.05	28.4006	0.05	34.4919	0.05	36.3806	0.05	37.356	0.05	42.4432
0.052	51.1576	0.052	73.6929	0.052	92.8828	0.052	99.899	0.052	106.311	0.052	108.263			0.052	22.2227	0.052	28.8806	0.052	35.1228	0.052	36.9672	0.052	37.9559	0.052	42.9276
0.054	52.0404	0.054	75.8303	0.054	95.5778	0.054	102.733	0.054	109.61	0.054	111.469			0.054	22.3383	0.054	29.2807	0.054	35.7985	0.054	37.6517	0.054	38.5648	0.054	43.5055
0.056	52.7838	0.056	77.503	0.056	98.7838	0.056	105.8	0.056	113.141	0.056	114.907			0.056	22.5296	0.056	29.8098	0.056	36.3808	0.056	38.243	0.056	39.156	0.056	43.9723
0.058	53.7596	0.058	79.4081	0.058	101.711	0.058	109.053	0.058	116.487	0.058	118.299			0.058	22.9033	0.058	30.4232	0.058	36.9409	0.058	38.754	0.058	39.9695	0.058	44.528
0.06	54.6889	0.06	81.4525	0.06	104.592	0.06	112.119	0.06	119.6	0.06	121.784			0.06	23.2591	0.06	30.8056	0.06	37.5721	0.06	39.4341	0.06	40.6098	0.06	45.0125
0.062	55.3859	0.062	83.2647	0.062	107.194	0.062	115.418	0.062	122.62	0.062	125.176			0.062	23.3079	0.062	31.0501	0.062	38.0698	0.062	40.1188	0.062	41.1477	0.062	45.6795
0.064	56.4545	0.064	85.2626	0.064	110.539	0.064	118.485	0.064	125.547	0.064	128.475			0.064	23.6637	0.064	31.3391	0.064	38.5455	0.064	40.6923	0.064	41.7524	0.064	46.2263
0.066	57.6626	0.066	87.2606	0.066	113.42	0.066	121.412	0.066	129.172	0.066	131.82			0.066	23.7614	0.066	31.8415	0.066	39.1146	0.066	41.2881	0.066	42.366	0.066	46.7865
0.068	58.499	0.068	88.9798	0.068	116.208	0.068	124.804	0.068	132.471	0.068	135.119			0.068	23.8815	0.068	32.286	0.068	39.7193	0.068	41.8971	0.068	42.9128	0.068	47.44
0.07	59.1495	0.07	90.8384	0.07	119.042	0.07	127.731	0.07	135.398	0.07	138.186			0.07	24.1394	0.07	32.6729	0.07	40.3417	0.07	42.4618	0.07	43.4107	0.07	47.9956
0.072	60.0788	0.072	92.5111	0.072	121.923	0.072	130.705	0.072	138.372	0.072	141.253			0.072	24.2639	0.072	33.0196	0.072	40.9909	0.072	42.9997	0.072	43.9978	0.072	48.7648
0.074	61.0545	0.074	94.5091	0.074	124.897	0.074	134.283	0.074	141.671	0.074	144.459			0.074	24.4551	0.074	33.4065	0.074	41.6042	0.074	43.5377	0.074	44.7225	0.074	49.4184
0.076	62.2626	0.076	96.8788	0.076	127.685	0.076	137.489	0.076	144.97	0.076	147.572			0.076	24.7485	0.076	33.6775	0.076	42.2266	0.076	44.1646	0.076	45.2916	0.076	49.9786
0.078	63.099	0.078	98.8768	0.078	130.519	0.078	140.648	0.078	148.129	0.078	150.824			0.078	24.735	0.078	34.0333	0.078	42.8979	0.078	44.8137	0.078	45.7051	0.078	50.5789
0.08	63.9353	0.08	101.107	0.08	133.586	0.08	144.04	0.08	151.196	0.08	153.984			0.08	24.8994	0.08	34.3487	0.08	43.2312	0.08	45.3873	0.08	46.3053	0.08	51.1081
0.082	64.8646	0.082	103.244	0.082	136.606	0.082	147.107	0.082	154.495	0.082	157.236			0.082	25.2151	0.082	34.9313	0.082	43.7916	0.082	45.8987	0.082	46.8256	0.082	51.5171
0.084	65.5616	0.084	105.01	0.084	139.301	0.084	150.081	0.084	157.701	0.084	160.303			0.084	25.3929	0.084	35.4514	0.084	44.205	0.084	46.3745	0.084	47.3682	0.084	52.1129
0.086	66.1657	0.086	106.776	0.086	142.089	0.086	153.055	0.086	160.396	0.086	163.37			0.086	25.7977	0.086	35.8294	0.086	44.7162	0.086	46.8681	0.086	47.7682	0.086	52.6822
0.088	67.0949	0.088	108.913	0.088	145.202	0.088	155.749	0.088	163.509	0.088	166.622			0.088	25.9445	0.088	36.3364	0.088	45.2629	0.088	47.1972	0.088	48.2573	0.088	53.1447
0.09	68.1636	0.09	111.097	0.09	147.618	0.09	158.677	0.09	166.529	0.09	169.689			0.09	26.0867	0.09	36.7544	0.09	45.6719	0.09	47.6241	0.09	48.7243	0.09	53.5895
0.092	68.8141	0.092	112.909	0.092	150.313	0.092	161.651	0.092	169.271	0.092	173.034			0.092	26.3134	0.092	37.2658	0.092	46.1299	0.092	48.1221	0.092	49.2001	0.092	53.8874
0.094	69.5576	0.094	114.628	0.094	152.822	0.094	164.438	0.094	172.012	0.094	176.101			0.094	26.5534	0.094	37.7327	0.094	46.6413	0.094	48.4468	0.094	49.5959	0.094	54.2832
0.096	69.9293	0.096	116.673	0.096	155.192	0.096	167.273	0.096	174.939	0.096	179.028			0.096	26.5801	0.096	38.1107	0.096	47.1837	0.096	48.8738	0.096	50.1117	0.096	54.8703
0.098	70.7192	0.098	118.392	0.098	157.933	0.098	169.689	0.098	177.82	0.098	182.002			0.098	26.7757	0.098	38.4976	0.098	47.5617	0.098	49.1851	0.098	50.5121	0.098	55.1638
0.1	71.5556	0.1	120.297	0.1	160.442	0.1	172.43	0.1	180.747	0.1	185.022			0.1	26.998	0.1	38.8891	0.1	48.2199	0.1	49.6921	0.1	50.9346	0.1	55.6753
0.102	72.3919	0.102	122.109	0.102	163.23	0.102	175.172	0.102	183.535	0.102	188.089			0.102	27.2916	0.102	39.3159	0.102	48.6645	0.102	50.1456	0.102	51.5128	0.102	56.2311
0.104	73.3212	0.104	124.061	0.104	165.461	0.104	177.727	0.104	186.37	0.104	191.016			0.104	27.3272	0.104	39.6895	0.104	49.2158	0.104	50.5145	0.104	51.9485	0.104	56.6135
0.106	74.204	0.106	126.012	0.106	167.83	0.106	180.376	0.106	189.251	0.106	194.036			0.106	27.3672	0.106	40.0584	0.106	49.7005	0.106	50.9414	0.106	52.411	0.106	56.9959
0.108	74.4364	0.108	127.685	0.108	170.386	0.108	183.303	0.108	191.992	0.108	196.731			0.108	27.5051	0.108	40.423	0.108	50.1186	0.108	51.4263	0.108	52.798	0.108	57.4762
0.11	74.8546	0.11	129.636	0.11	172.941	0.11	186.23	0.11	194.826	0.11	199.984			0.11	27.6785	0.11	40.8321	0.11	50.5366	0.11	51.6797	0.11	53.3004	0.11	57.8985
0.112	75.5515	0.112	131.588	0.112	175.776	0.112	188.786	0.112	197.754	0.112	202.539			0.112	27.7985	0.112	41.1077	0.112	50.8566	0.112	52.0356	0.112	53.6827	0.112	58.4278
0.114	76.2485	0.114	133.586	0.114	178.424	0.114	191.295	0.114	200.495	0.114	205.42			0.114	27.9231	0.114	41.5301	0.114	51.1591	0.114	52.5601	0.114	53.9893	0.114	58.8369
0.116	77.2707	0.116	135.166	0.116	181.026	0.116	193.99	0.116	203.376	0.116	208.44			0.116	28.2122	0.116	41.7791	0.116	51.337	0.116	52.9736	0.116	54.3897	0.116	59.3258
0.118	78.0606	0.118	137.257	0.118	183.257	0.118	196.685	0.118	206.396	0.118	211.182			0.118	28.3635	0.118	42.1081	0.118	51.7549	0.118	53.4584	0.118	54.8478	0.118	59.8416
0.12	78.7111	0.12	138.743	0.12	185.905	0.12	199.519	0.12	209.323	0.12	214.248			0.12	28.3768	0.12	42.3793	0.12	51.9684	0.12	53.7653	0.12	55.2522	0.12	60.3084
0.122	79.501	0.122	140.648	0.122	188.368	0.122	202.307	0.122	212.065	0.122	217.129			0.122	28.4612	0.122	42.5838	0.122	52.4042	0.122	54.09	0.122	55.6125	0.122	60.6775
0.124	80.0121	0.124	142.368	0.124	191.156	0.124	205.327	0.124	214.899	0.124	220.01			0.124	28.7458	0.124	42.8551	0.124	52.6443	0.124	54.4815	0.124	56.0928	0.124	61.0955
0.126	80.6626	0.126	144.273	0.126	193.99	0.126	207.883	0.126	217.64	0.126	222.937			0.126	28.9504	0.126	43.1708	0.126	52.9557	0.126	54.7885	0.126	56.5953	0.126	61.5401
0.128	82.0566	0.128	146.224	0.128	196.267	0.128	210.671	0.128	220.568	0.128	225.865			0.128	29.2572	0.128	43.3532	0.128	53.2715	0.128	55.2599	0.128	57.111	0.128	61.9759
0.13	83.0323	0.13	148.269	0.13	199.287	0.13	213.18	0.13	223.588	0.13	228.56			0.13	29.475	0.13	43.6201	0.13	53.5785	0.13	55.9581	0.13	57.5068	0.13	62.3717
0.132	83.7758	0.132	149.802	0.132	201.378	0.132	215.782	0.132	226.329	0.132	231.301			0.132	29.7595	0.132	43.7668	0.132	54.0454	0.132	56.545	0.132	58.036	0.132	62.8386
0.134	84.5657	0.134	151.475	0.134	204.073	0.134	218.57	0.134	229.117	0.134	234.135			0.134	29.8707	0.134	43.9892	0.134	54.3522	0.134	56.9407	0.134	58.454	0.134	63.3143
0.136	84.8444	0.136	153.287	0.136	206.535	0.136	221.079	0.136	231.905	0.136	236.923			0.136	30.0039	0.136	44.3137	0.136	54.8058	0.136	57.3009	0.136	58.8675	0.136	63.4967
0.138	85.5414	0.138	154.774	0.138	209.416	0.138	223.96	0.138	234.646	0.138	239.804			0.138	30.2218	0.138	44.5983	0.138	55.224	0.138	57.6478	0.138	59.4321	0.138	63.8171
0.14	86.3313	0.14	156.446	0.14	211.972	0.14	226.515	0.14	237.341	0.14	242.406			0.14	30.4441	0.14	44.8562	0.14	55.6463	0.14	58.0568	0.14	59.7657	0.14	64.1595
0.142	87.1677	0.142	157.98	0.142	214.388	0.142	229.024	0.142	240.129	0.142	245.333			0.142	30.6842	0.142	45.2252	0.142	55.9043	0.142	58.5014	0.142	60.3347	0.142	64.6042
0.144	88.1434	0.144	159.699	0.144	216.618	0.144	231.394	0.144	242.778	0.144	248.075			0.144	30.8087	0.144	45.3852	0.144	56.3311	0.144	58.955	0.144	60.6727	0.144	65.0533
0.146	88.9333	0.146	161.186	0.146	218.895	0.146	234.089	0.146	245.519	0.146	250.537			0.146	31.0798	0.146	45.7366	0.146	56.6376	0.146	59.2573	0.146	61.0418	0.146	65.329
0.148	89.5374	0.148	162.673	0.148	221.543	0.148	236.644	0.148	247.982	0.148	253.325			0.148	31.1554	0.148	45.9278	0.148	57.0511	0.148	59.5729	0.148	61.3398	0.148	65.6536
0.15	90.2808	0.15	163.974	0.15	223.727	0.15	239.154	0.15	250.305	0.15	256.206			0.15	31.1555	0.15	46.319	0.15	57.5135	0.15	59.7197	0.15	61.651	0.15	66.1116
0.152	90.7455	0.152	165.646	0.152	226.329	0.152	242.081	0.152	253	0.152	259.273			0.152	31.2356	0.152	46.7147	0.152	57.8605	0.152	60.0088	0.152	61.9134	0.152	66.3651
0.154	91.1636	0.154	167.273	0.154	228.606	0.154	244.776	0.154	255.881	0.154	262.061			0.154	31.5247	0.154	46.9947	0.154	58.0471	0.154	60.2534	0.154	62.3893	0.154	66.6364
0.156	92.0465	0.156	168.853	0.156	231.115	0.156	247.285	0.156	258.622	0.156	264.941			0.156	31.7605	0.156	47.3193	0.156	58.3671	0.156	60.5736	0.156	62.6872	0.156	67.1344
0.158	92.8364	0.158	170.432	0.158	233.206	0.158	249.422	0.158	261.224	0.158	267.729			0.158	31.8759	0.158	47.5415	0.158	58.6741	0.158	60.9028	0.158	62.8162	0.158	67.5833
0.16	93.5798	0.16	171.966	0.16	235.529	0.16	252.21	0.16	263.826	0.16	270.889			0.16	32.0759	0.16	47.8618	0.16	59.0076	0.16	61.2142	0.16	63.1897	0.16	68.0635
0.162	94.0909	0.162	173.545	0.162	238.131	0.162	254.859	0.162	266.707	0.162	273.398			0.162	32.2225	0.162	48.093	0.162	59.5102	0.162	61.5432	0.162	63.4521	0.162	68.3525
0.164	94.7879	0.164	175.079	0.164	240.78	0.164	257.646	0.164	269.588	0.164	276.186			0.164	32.3026	0.164	48.4844	0.164	59.7948	0.164	61.9567	0.164	64.0034	0.164	68.6416
0.166	95.3919	0.166	176.659	0.166	243.196	0.166	260.063	0.166	272.143	0.166	279.253			0.166	32.436	0.166	48.6843	0.166	60.1953	0.166	62.3257	0.166	64.4391	0.166	69.1219
0.168	95.9495	0.168	178.145	0.168	245.612	0.168	262.665	0.168	274.699	0.168	282.087			0.168	32.5783	0.168	49.1557	0.168	60.4263	0.168	62.6103	0.168	64.7415	0.168	69.5353
0.17	96.5535	0.17	179.632	0.17	248.075	0.17	264.895	0.17	277.766	0.17	284.689			0.17	32.8406	0.17	49.3602	0.17	60.7287	0.17	63.1172	0.17	65.2662	0.17	69.9445
0.172	97.5293	0.172	181.352	0.172	250.352	0.172	267.172	0.172	280.042	0.172	287.105			0.172	33.005	0.172	49.5692	0.172	61.0576	0.172	63.3841	0.172	65.5241	0.172	70.4336
0.174	98.3192	0.174	182.885	0.174	253	0.174	269.681	0.174	282.505	0.174	289.846			0.174	33.0672	0.174	49.8805	0.174	61.7159	0.174	63.8466	0.174	65.8087	0.174	70.8116
0.176	99.0162	0.176	184.743	0.176	255.044	0.176	272.051	0.176	285.107	0.176	292.588			0.176	33.0761	0.176	50.1473	0.176	62.014	0.176	64.3222	0.176	66.2534	0.176	71.2028
0.178	99.4808	0.178	186.37	0.178	257.228	0.178	274.745	0.178	287.756	0.178	295.19			0.178	33.2275	0.178	50.6232	0.178	62.3607	0.178	64.6869	0.178	66.8047	0.178	71.4386
0.18	100.271	0.18	188.135	0.18	259.552	0.18	276.883	0.18	290.218	0.18	297.699			0.18	33.2899	0.18	51.0946	0.18	62.6945	0.18	64.9225	0.18	67.2851	0.18	71.7766
0.182	101.061	0.182	190.04	0.182	261.782	0.182	279.299	0.182	292.588	0.182	300.347			0.182	33.3967	0.182	51.2901	0.182	62.8235	0.182	65.1716	0.182	67.4408	0.182	72.1545
0.184	101.525	0.184	191.295	0.184	264.152	0.184	281.762	0.184	295.236	0.184	302.857			0.184	33.5523	0.184	51.5213	0.184	63.1482	0.184	65.3986	0.184	67.5165	0.184	72.6081
0.186	102.315	0.186	193.014	0.186	266.149	0.186	284.271	0.186	297.699	0.186	305.505			0.186	33.49	0.186	51.9393	0.186	63.5261	0.186	65.6699	0.186	67.7346	0.186	72.8215
0.188	103.105	0.188	194.733	0.188	268.38	0.188	286.362	0.188	300.301	0.188	307.875			0.188	33.4989	0.188	52.0948	0.188	63.8332	0.188	65.9324	0.188	68.0725	0.188	73.0616
0.19	103.848	0.19	196.499	0.19	270.564	0.19	288.964	0.19	302.624	0.19	310.337			0.19	33.6368	0.19	52.2149	0.19	64.1269	0.19	66.2303	0.19	68.326	0.19	73.2216
0.192	104.22	0.192	198.125	0.192	272.747	0.192	291.519	0.192	305.133	0.192	313.079			0.192	33.7614	0.192	52.3305	0.192	64.2915	0.192	66.5016	0.192	68.6016	0.192	73.5196
0.194	104.824	0.194	199.752	0.194	274.931	0.194	293.749	0.194	307.317	0.194	315.681			0.194	33.7837	0.194	52.3394	0.194	64.2692	0.194	66.7017	0.194	69.0152	0.194	73.684
0.196	105.335	0.196	201.053	0.196	277.58	0.196	296.305	0.196	309.733	0.196	318.097			0.196	33.8104	0.196	52.5127	0.196	64.4116	0.196	66.8932	0.196	69.282	0.196	73.9552
0.198	106.032	0.198	202.586	0.198	280.042	0.198	298.582	0.198	311.964	0.198	320.699			0.198	33.9659	0.198	52.5483	0.198	64.554	0.198	67.3157	0.198	69.5088	0.198	74.2086
0.2	106.636	0.2	204.166	0.2	281.947	0.2	301.091	0.2	314.566	0.2	323.069			0.2	34.1304	0.2	52.5082	0.2	64.8386	0.2	67.7025	0.2	69.6243	0.2	74.351
0.202	107.055	0.202	205.745	0.202	283.992	0.202	303.228	0.202	316.889	0.202	325.717			0.202	34.2102	0.202	52.944	0.202	65.021	0.202	68.085	0.202	69.9223	0.202	74.6668
0.204	107.473	0.204	207.743	0.204	286.362	0.204	305.273	0.204	318.933	0.204	328.226			0.204	34.2812	0.204	52.9796	0.204	65.2567	0.204	68.4229	0.204	70.4159	0.204	74.8847
0.206	107.844	0.206	209.091	0.206	288.685	0.206	307.41	0.206	321.442	0.206	330.596			0.206	34.4768	0.206	53.0374	0.206	65.3014	0.206	68.6942	0.206	70.7049	0.206	75.2495
0.208	108.356	0.208	210.81	0.208	290.451	0.208	309.501	0.208	323.766	0.208	333.244			0.208	34.5703	0.208	53.2286	0.208	65.4525	0.208	69.0765	0.208	71.0073	0.208	75.5341
0.21	108.774	0.21	212.111	0.21	292.448	0.21	311.824	0.21	326.135	0.21	335.939			0.21	34.6414	0.21	53.5442	0.21	65.7727	0.21	69.3523	0.21	71.2697	0.21	76.0145
0.212	109.703	0.212	213.691	0.212	294.493	0.212	313.962	0.212	328.691	0.212	338.356			0.212	34.8014	0.212	53.8021	0.212	66.1775	0.212	69.6637	0.212	71.6744	0.212	76.2946
0.214	110.214	0.214	215.085	0.214	296.491	0.214	316.238	0.214	331.061	0.214	340.632			0.214	35.0594	0.214	54.1577	0.214	66.4756	0.214	70.1306	0.214	71.8792	0.214	76.7083
0.216	110.911	0.216	216.711	0.216	297.978	0.216	318.515	0.216	333.57	0.216	342.956			0.216	35.3218	0.216	54.3577	0.216	66.7336	0.216	70.5218	0.216	72.1905	0.216	77.113
0.218	111.515	0.218	218.244	0.218	300.394	0.218	320.885	0.218	336.032	0.218	345.418			0.218	35.2995	0.218	54.7312	0.218	67.2628	0.218	70.6819	0.218	72.5106	0.218	77.571
0.22	111.98	0.22	219.592	0.22	302.624	0.22	322.883	0.22	338.263	0.22	347.695			0.22	35.246	0.22	54.9847	0.22	67.4007	0.22	70.9398	0.22	72.9065	0.22	77.9223
0.222	112.816	0.222	221.125	0.222	304.901	0.222	325.299	0.222	340.679	0.222	350.018			0.222	35.2107	0.222	55.0915	0.222	67.6765	0.222	70.9976	0.222	73.1244	0.222	78.2644
0.224	113.513	0.224	222.38	0.224	306.481	0.224	327.529	0.224	343.141	0.224	352.388			0.224	35.3219	0.224	55.4205	0.224	67.9301	0.224	71.3046	0.224	73.4577	0.224	78.5534
0.226	114.257	0.226	223.867	0.226	308.479	0.226	329.853	0.226	345.232	0.226	354.897			0.226	35.2152	0.226	55.6606	0.226	68.2947	0.226	71.5092	0.226	73.8136	0.226	78.878
0.228	114.768	0.228	224.982	0.228	310.523	0.228	332.222	0.228	347.602	0.228	357.174			0.228	35.273	0.228	55.9231	0.228	68.4771	0.228	71.7495	0.228	74.1072	0.228	79.247
0.23	115.325	0.23	226.376	0.23	312.428	0.23	334.406	0.23	349.739	0.23	359.358			0.23	35.3531	0.23	56.2077	0.23	68.5972	0.23	71.834	0.23	74.3785	0.23	79.5093
0.232	115.558	0.232	228.095	0.232	314.333	0.232	336.451	0.232	351.923	0.232	361.774			0.232	35.3976	0.232	56.4524	0.232	68.8197	0.232	72.1275	0.232	74.5518	0.232	79.8249
0.234	116.162	0.234	229.489	0.234	316.285	0.234	338.448	0.234	354.339	0.234	364.051			0.234	35.4954	0.234	56.6302	0.234	69.1398	0.234	72.3098	0.234	74.8499	0.234	80.0294
0.236	116.766	0.236	230.558	0.236	318.422	0.236	340.446	0.236	356.477	0.236	366.653			0.236	35.602	0.236	56.906	0.236	69.4733	0.236	72.4256	0.236	75.0055	0.236	80.3052
0.238	117.416	0.238	232.184	0.238	320.048	0.238	342.584	0.238	358.893	0.238	369.255			0.238	35.6822	0.238	56.9727	0.238	69.62	0.238	72.5456	0.238	75.2102	0.238	80.5052
0.24	117.881	0.24	233.624	0.24	321.814	0.24	344.721	0.24	361.17	0.24	371.857			0.24	35.7802	0.24	57.1818	0.24	70.038	0.24	72.8881	0.24	75.597	0.24	80.7632
0.242	118.392	0.242	235.251	0.242	323.719	0.242	346.766	0.242	363.772	0.242	374.226			0.242	35.9935	0.242	57.3907	0.242	70.2338	0.242	73.3728	0.242	76.1305	0.242	80.9457
0.244	119.228	0.244	236.83	0.244	325.996	0.244	348.949	0.244	365.723	0.244	376.921			0.244	36.1535	0.244	57.5285	0.244	70.4162	0.244	73.573	0.244	76.1794	0.244	81.2526
0.246	119.832	0.246	238.364	0.246	328.04	0.246	350.622	0.246	368.093	0.246	379.291			0.246	36.318	0.246	57.6885	0.246	70.6077	0.246	73.9911	0.246	76.4418	0.246	81.4971
0.248	120.529	0.248	239.851	0.248	330.131	0.248	352.481	0.248	370.184	0.248	381.846			0.248	36.4381	0.248	57.7508	0.248	71.039	0.248	74.1823	0.248	76.7308	0.248	81.7818
0.25	121.273	0.25	241.384	0.25	331.99	0.25	354.665	0.25	372.693	0.25	384.356			0.25	36.6203	0.25	57.9554	0.25	71.208	0.25	74.6581	0.25	76.9843	0.25	81.9641
0.252	122.295	0.252	242.406	0.252	334.034	0.252	356.756	0.252	374.923	0.252	386.632			0.252	36.7714	0.252	58.2489	0.252	71.4126	0.252	74.8849	0.252	77.2467	0.252	82.2266
0.254	122.76	0.254	243.8	0.254	336.032	0.254	359.172	0.254	376.921	0.254	389.234			0.254	36.816	0.254	58.4447	0.254	71.6796	0.254	75.0228	0.254	77.4867	0.254	82.489
0.256	123.596	0.256	245.287	0.256	337.984	0.256	361.123	0.256	379.384	0.256	391.139			0.256	36.8737	0.256	58.5736	0.256	71.7553	0.256	75.2362	0.256	77.8114	0.256	82.6579
0.258	124.014	0.258	246.681	0.258	339.842	0.258	363.075	0.258	381.428	0.258	393.416			0.258	36.967	0.258	58.7383	0.258	71.8932	0.258	75.5297	0.258	78.1848	0.258	82.9782
0.26	124.665	0.26	248.121	0.26	341.701	0.26	365.259	0.26	383.705	0.26	395.554			0.26	37.127	0.26	58.7516	0.26	71.9644	0.26	75.7075	0.26	78.2516	0.26	83.2406
0.262	125.129	0.262	249.422	0.262	343.56	0.262	367.349	0.262	385.749	0.262	397.877			0.262	37.345	0.262	58.9962	0.262	72.2222	0.262	75.8321	0.262	78.3895	0.262	83.5163
0.264	125.501	0.264	250.863	0.264	345.139	0.264	369.394	0.264	387.887	0.264	399.828			0.264	37.4206	0.264	59.0941	0.264	72.5112	0.264	76.1122	0.264	78.7942	0.264	83.8986
0.266	125.64	0.266	252.21	0.266	347.184	0.266	371.624	0.266	389.978	0.266	402.152			0.266	37.6919	0.266	59.2497	0.266	72.8579	0.266	76.4634	0.266	79.1145	0.266	84.2011
0.268	126.337	0.268	253.465	0.268	348.764	0.268	373.947	0.268	392.255	0.268	404.382			0.268	37.852	0.268	59.6142	0.268	73.0316	0.268	76.7614	0.268	79.3502	0.268	84.459
0.27	127.267	0.27	254.533	0.27	350.762	0.27	375.76	0.27	394.392	0.27	406.566			0.27	37.9054	0.27	59.6854	0.27	73.334	0.27	76.8015	0.27	79.6438	0.27	84.8414
0.272	127.778	0.272	255.788	0.272	352.434	0.272	377.851	0.272	396.483	0.272	409.121			0.272	37.9277	0.272	59.7789	0.272	73.6098	0.272	77.2061	0.272	79.9684	0.272	85.1393
0.274	128.196	0.274	256.949	0.274	354.386	0.274	379.663	0.274	398.713	0.274	411.584			0.274	38.0078	0.274	60.0324	0.274	73.7786	0.274	77.5129	0.274	80.333	0.274	85.4507
0.276	128.893	0.276	258.529	0.276	356.059	0.276	381.568	0.276	400.618	0.276	414.046			0.276	38.0657	0.276	60.2325	0.276	73.9833	0.276	77.8332	0.276	80.6752	0.276	85.7576
0.278	129.497	0.278	259.691	0.278	357.638	0.278	383.566	0.278	402.709	0.278	416.323			0.278	38.1368	0.278	60.4102	0.278	74.1878	0.278	78.0779	0.278	80.9421	0.278	86.1221
0.28	129.869	0.28	260.899	0.28	359.729	0.28	385.517	0.28	404.661	0.28	418.461			0.28	38.2569	0.28	60.6546	0.28	74.4192	0.28	78.2337	0.28	81.1288	0.28	86.3711
0.282	130.426	0.282	262.154	0.282	361.402	0.282	387.562	0.282	406.798	0.282	421.063			0.282	38.1767	0.282	60.7392	0.282	74.5438	0.282	78.4116	0.282	81.3779	0.282	86.6957
0.284	131.077	0.284	263.408	0.284	363.307	0.284	389.653	0.284	408.935	0.284	423.432			0.284	38.2302	0.284	60.966	0.284	74.664	0.284	78.5538	0.284	81.6226	0.284	86.7668
0.286	131.82	0.286	264.523	0.286	364.933	0.286	391.697	0.286	411.166	0.286	425.57			0.286	38.1946	0.286	61.0416	0.286	74.704	0.286	78.6607	0.286	81.7915	0.286	86.9759
0.288	132.192	0.288	266.057	0.288	367.024	0.288	393.695	0.288	413.117	0.288	427.8			0.288	38.2035	0.288	61.1307	0.288	74.9085	0.288	78.972	0.288	82.0717	0.288	87.2473
0.29	132.424	0.29	267.404	0.29	368.604	0.29	395.554	0.29	415.022	0.29	429.798			0.29	38.2569	0.29	61.2286	0.29	75.0019	0.29	79.2033	0.29	82.4452	0.29	87.5631
0.292	132.796	0.292	268.891	0.292	370.37	0.292	397.366	0.292	417.067	0.292	431.842			0.292	38.4569	0.292	61.4643	0.292	75.2732	0.292	79.2123	0.292	82.7299	0.292	87.8032
0.294	133.446	0.294	270.471	0.294	371.903	0.294	399.085	0.294	419.204	0.294	433.701			0.294	38.5058	0.294	61.5666	0.294	75.4735	0.294	79.3769	0.294	82.9567	0.294	88.0389
0.296	133.679	0.296	271.679	0.296	373.576	0.296	400.99	0.296	421.248	0.296	436.117			0.296	38.7059	0.296	61.6067	0.296	75.7182	0.296	79.6036	0.296	83.2013	0.296	88.3412
0.298	134.19	0.298	273.026	0.298	375.527	0.298	402.941	0.298	423.154	0.298	438.069			0.298	38.7772	0.298	61.8469	0.298	75.8919	0.298	79.7547	0.298	83.2948	0.298	88.6082
0.3	134.84	0.3	274.234	0.3	377.061	0.3	404.893	0.3	425.337	0.3	440.16			0.3	38.8972	0.3	62.0026	0.3	76.2075	0.3	80.0571	0.3	83.5439	0.3	88.8707
0.302	135.259	0.302	275.489	0.302	378.733	0.302	406.473	0.302	427.242	0.302	442.111			0.302	38.9463	0.302	62.1538	0.302	76.6211	0.302	80.3195	0.302	83.9041	0.302	89.1108
0.304	135.537	0.304	276.836	0.304	380.453	0.304	408.285	0.304	429.24	0.304	444.156			0.304	38.9596	0.304	62.2872	0.304	76.7634	0.304	80.5554	0.304	84.0909	0.304	89.5377
0.306	135.909	0.306	278.137	0.306	382.218	0.306	410.19	0.306	431.006	0.306	446.339			0.306	39.1375	0.306	62.4075	0.306	76.9724	0.306	80.7777	0.306	84.3889	0.306	89.7599
0.308	136.42	0.308	279.16	0.308	383.705	0.308	412.048	0.308	433.097	0.308	448.291			0.308	39.3287	0.308	62.5053	0.308	77.1192	0.308	80.9245	0.308	84.6112	0.308	89.8754
0.31	136.931	0.31	280.554	0.31	385.61	0.31	414.093	0.31	435.234	0.31	450.475			0.31	39.2621	0.31	62.7054	0.31	77.3283	0.31	81.1336	0.31	84.7224	0.31	90.151
0.312	137.21	0.312	281.808	0.312	387.469	0.312	416.044	0.312	437.372	0.312	452.566			0.312	39.2533	0.312	62.8255	0.312	77.4216	0.312	81.5118	0.312	84.9491	0.312	90.5289
0.314	137.628	0.314	282.877	0.314	389.327	0.314	417.857	0.314	439.184	0.314	454.471			0.314	39.3155	0.314	63.0257	0.314	77.6172	0.314	81.7475	0.314	85.0293	0.314	90.7245
0.316	137.861	0.316	284.457	0.316	390.675	0.316	419.994	0.316	440.996	0.316	456.236			0.316	39.2443	0.316	63.2925	0.316	77.7063	0.316	82.0277	0.316	85.2693	0.316	90.9024
0.318	138.279	0.318	285.618	0.318	392.208	0.318	421.76	0.318	442.901	0.318	458.513			0.318	39.3645	0.318	63.3371	0.318	77.8218	0.318	82.4191	0.318	85.5405	0.318	91.2002
0.32	138.558	0.32	286.733	0.32	393.974	0.32	423.665	0.32	444.574	0.32	460.186			0.32	39.369	0.32	63.3772	0.32	77.9554	0.32	82.5925	0.32	85.8696	0.32	91.6003
0.322	139.115	0.322	287.802	0.322	395.461	0.322	425.43	0.322	446.572	0.322	461.998			0.322	39.5735	0.322	63.4661	0.322	78.0176	0.322	82.9171	0.322	86.0208	0.322	91.6981
0.324	139.487	0.324	288.685	0.324	397.18	0.324	427.335	0.324	448.663	0.324	463.717			0.324	39.7957	0.324	63.5061	0.324	78.2267	0.324	83.086	0.324	86.2609	0.324	92.085
0.326	140.137	0.326	289.939	0.326	398.713	0.326	429.055	0.326	450.568	0.326	465.622			0.326	39.7915	0.326	63.7553	0.326	78.3602	0.326	83.3128	0.326	86.461	0.326	92.2942
0.328	140.602	0.328	291.38	0.328	400.572	0.328	430.588	0.328	452.38	0.328	467.806			0.328	39.8448	0.328	63.7597	0.328	78.4759	0.328	83.6018	0.328	86.7323	0.328	92.4765
0.33	140.927	0.33	292.681	0.33	401.64	0.33	432.261	0.33	454.378	0.33	469.804			0.33	40.0315	0.33	63.9064	0.33	78.6984	0.33	83.873	0.33	86.9902	0.33	92.6723
0.332	141.485	0.332	293.982	0.332	403.22	0.332	434.026	0.332	456.236	0.332	471.848			0.332	40.0536	0.332	63.9998	0.332	78.7919	0.332	84.1309	0.332	87.3103	0.332	93.0637
0.334	141.717	0.334	295.19	0.334	404.568	0.334	435.885	0.334	458.002	0.334	473.986			0.334	40.2093	0.334	64.0578	0.334	79.0987	0.334	84.3221	0.334	87.666	0.334	93.4328
0.336	142.414	0.336	296.166	0.336	406.659	0.336	437.465	0.336	459.954	0.336	476.123			0.336	40.3161	0.336	64.1333	0.336	79.4588	0.336	84.4779	0.336	87.8973	0.336	93.6507
0.338	143.018	0.338	297.234	0.338	408.331	0.338	438.859	0.338	461.859	0.338	477.796			0.338	40.3338	0.338	64.3779	0.338	79.6589	0.338	84.7138	0.338	88.1685	0.338	93.8197
0.34	143.436	0.34	298.257	0.34	409.865	0.34	440.717	0.34	463.81	0.34	480.026			0.34	40.3738	0.34	64.458	0.34	79.7656	0.34	85.0429	0.34	88.2841	0.34	93.9176
0.342	144.087	0.342	299.558	0.342	411.305	0.342	442.483	0.342	465.576	0.342	482.071			0.342	40.5207	0.342	64.7516	0.342	80.0148	0.342	85.2475	0.342	88.502	0.342	94.3312
0.344	144.552	0.344	300.998	0.344	412.838	0.344	444.295	0.344	467.341	0.344	484.44			0.344	40.4941	0.344	64.9518	0.344	80.2638	0.344	85.4565	0.344	88.8089	0.344	94.5579
0.346	145.063	0.346	302.253	0.346	414.139	0.346	445.782	0.346	469.246	0.346	486.578			0.346	40.623	0.346	65.1786	0.346	80.4461	0.346	85.4787	0.346	89.1289	0.346	94.7847
0.348	145.388	0.348	303.089	0.348	415.347	0.348	447.687	0.348	470.966	0.348	488.251			0.348	40.5519	0.348	65.3788	0.348	80.6329	0.348	85.7413	0.348	89.449	0.348	95.2649
0.35	145.945	0.35	304.343	0.35	417.067	0.35	449.22	0.35	472.731	0.35	490.063			0.35	40.3964	0.35	65.5034	0.35	80.8775	0.35	85.8526	0.35	89.6802	0.35	95.3626
0.352	146.41	0.352	305.18	0.352	418.275	0.352	450.939	0.352	474.451	0.352	491.875			0.352	40.5566	0.352	65.6503	0.352	81.1088	0.352	85.9415	0.352	89.7381	0.352	95.376
0.354	147.061	0.354	306.295	0.354	420.087	0.354	452.659	0.354	476.263	0.354	493.966			0.354	40.5254	0.354	65.8726	0.354	81.1845	0.354	86.1239	0.354	89.9826	0.354	95.6295
0.356	147.479	0.356	307.131	0.356	421.574	0.356	454.378	0.356	478.121	0.356	496.01			0.356	40.4587	0.356	66.0372	0.356	81.3492	0.356	86.2438	0.356	90.2849	0.356	95.9452
0.358	147.665	0.358	308.386	0.358	423.154	0.358	455.911	0.358	479.98	0.358	498.24			0.358	40.6632	0.358	66.0773	0.358	81.4961	0.358	86.4795	0.358	90.4851	0.358	96.2341
0.36	148.269	0.36	309.501	0.36	424.733	0.36	457.444	0.36	481.885	0.36	500.517			0.36	40.7032	0.36	66.2863	0.36	81.9097	0.36	86.6885	0.36	90.8453	0.36	96.5497
0.362	148.501	0.362	310.616	0.362	426.499	0.362	458.653	0.362	483.836	0.362	502.422			0.362	40.7075	0.362	66.4243	0.362	82.0788	0.362	86.9019	0.362	91.0544	0.362	96.7409
0.364	148.873	0.364	311.545	0.364	427.986	0.364	460.093	0.364	485.741	0.364	504.327			0.364	40.7253	0.364	66.5576	0.364	82.199	0.364	87.1509	0.364	91.2545	0.364	96.9543
0.366	149.198	0.366	312.335	0.366	429.473	0.366	461.812	0.366	487.693	0.366	506.232			0.366	40.7741	0.366	66.6999	0.366	82.2746	0.366	87.5557	0.366	91.2724	0.366	97.2875
0.368	149.523	0.368	313.358	0.368	431.099	0.368	463.299	0.368	489.644	0.368	508.416			0.368	41.0142	0.368	66.811	0.368	82.5415	0.368	87.7467	0.368	91.3791	0.368	97.4877
0.37	150.127	0.37	314.194	0.37	432.539	0.37	465.204	0.37	491.317	0.37	510.368			0.37	41.1965	0.37	66.8777	0.37	82.7283	0.37	88.0313	0.37	91.6414	0.37	97.8477
0.372	150.545	0.372	315.448	0.372	434.212	0.372	466.737	0.372	493.176	0.372	512.923			0.372	41.3299	0.372	66.931	0.372	82.9373	0.372	88.3959	0.372	91.8682	0.372	98.1943
0.374	150.917	0.374	316.517	0.374	435.653	0.374	468.549	0.374	495.034	0.374	514.689			0.374	41.3077	0.374	66.8866	0.374	83.0842	0.374	88.6182	0.374	92.0729	0.374	98.3364
0.376	151.149	0.376	317.307	0.376	436.954	0.376	470.083	0.376	496.846	0.376	516.362			0.376	41.4901	0.376	66.9489	0.376	83.1421	0.376	88.8406	0.376	92.2551	0.376	98.4965
0.378	151.707	0.378	318.515	0.378	438.115	0.378	471.848	0.378	498.473	0.378	518.453			0.378	41.4101	0.378	67.0647	0.378	83.3556	0.378	88.8806	0.378	92.5752	0.378	98.6256
0.38	152.079	0.38	319.584	0.38	439.416	0.38	473.568	0.38	500.006	0.38	519.939			0.38	41.3168	0.38	67.3003	0.38	83.3022	0.38	89.0365	0.38	92.7396	0.38	98.879
0.382	152.915	0.382	320.653	0.382	440.717	0.382	475.38	0.382	501.865	0.382	521.705			0.382	41.3836	0.382	67.327	0.382	83.5513	0.382	89.2588	0.382	93.0196	0.382	99.039
0.384	153.24	0.384	321.396	0.384	442.111	0.384	477.099	0.384	503.491	0.384	523.471			0.384	41.4682	0.384	67.4294	0.384	83.738	0.384	89.5658	0.384	93.242	0.384	99.1458
0.386	153.705	0.386	322.743	0.386	443.691	0.386	478.307	0.386	505.303	0.386	525.376			0.386	41.5039	0.386	67.4828	0.386	84.2362	0.386	89.6413	0.386	93.6244	0.386	99.3771
0.388	154.03	0.388	323.812	0.388	445.317	0.388	479.747	0.388	506.976	0.388	527.188			0.388	41.5129	0.388	67.6072	0.388	84.294	0.388	89.7968	0.388	93.9489	0.388	99.5147
0.39	154.356	0.39	324.881	0.39	446.851	0.39	480.863	0.39	508.741	0.39	529.046			0.39	41.5352	0.39	67.7852	0.39	84.4453	0.39	89.9614	0.39	94.2201	0.39	99.6927
0.392	154.17	0.392	325.764	0.392	447.919	0.392	482.303	0.392	510.646	0.392	530.44			0.392	41.5842	0.392	67.8387	0.392	84.5476	0.392	90.1081	0.392	94.4868	0.392	99.8171
0.394	154.541	0.394	326.646	0.394	449.081	0.394	483.929	0.394	512.087	0.394	532.253			0.394	41.8287	0.394	67.9856	0.394	84.9168	0.394	90.3882	0.394	94.6823	0.394	100.035
0.396	154.96	0.396	327.529	0.396	450.568	0.396	485.602	0.396	514.038	0.396	534.018			0.396	42.0022	0.396	68.2703	0.396	85.0857	0.396	90.6372	0.396	94.8425	0.396	100.324
0.398	155.331	0.398	328.459	0.398	452.24	0.398	486.671	0.398	515.851	0.398	535.691			0.398	42.109	0.398	68.408	0.398	85.2769	0.398	90.9485	0.398	94.8469	0.398	100.551
0.4	155.982	0.4	329.248	0.4	453.356	0.4	488.158	0.4	517.756	0.4	537.828			0.4	42.278	0.4	68.4215	0.4	85.5927	0.4	91.2018	0.4	95.0782	0.4	100.751
0.402	155.889	0.402	329.992	0.402	454.564	0.402	489.737	0.402	519.428	0.402	539.733			0.402	42.2469	0.402	68.5327	0.402	85.6415	0.402	91.2329	0.402	95.3005	0.402	100.977
0.404	156.307	0.404	331.014	0.404	455.865	0.404	491.038	0.404	521.287	0.404	541.499			0.404	42.3225	0.404	68.7061	0.404	85.8418	0.404	91.3753	0.404	95.4783	0.404	101.24
0.406	156.725	0.406	331.804	0.406	456.933	0.406	493.129	0.406	522.727	0.406	543.218			0.406	42.4782	0.406	68.6972	0.406	85.8107	0.406	91.6467	0.406	95.5938	0.406	101.52
0.408	157.097	0.408	332.733	0.408	457.956	0.408	494.663	0.408	524.354	0.408	545.123			0.408	42.5049	0.408	68.6306	0.408	86.0377	0.408	91.8779	0.408	95.7051	0.408	101.747
0.41	157.515	0.41	333.709	0.41	459.071	0.41	496.568	0.41	525.84	0.41	547.075			0.41	42.6027	0.41	68.6707	0.41	86.1623	0.41	92.0647	0.41	95.8742	0.41	101.867
0.412	158.212	0.412	334.545	0.412	460.325	0.412	498.24	0.412	527.42	0.412	548.887			0.412	42.6294	0.412	68.7507	0.412	86.4337	0.412	92.0157	0.412	96.1187	0.412	102.089
0.414	158.723	0.414	335.707	0.414	461.533	0.414	499.681	0.414	529.139	0.414	550.792			0.414	42.6607	0.414	68.8174	0.414	86.5181	0.414	92.158	0.414	96.461	0.414	102.352
0.416	159.234	0.416	337.101	0.416	462.834	0.416	501.121	0.416	530.673	0.416	552.883			0.416	42.6072	0.416	68.8662	0.416	86.7538	0.416	92.4159	0.416	96.8523	0.416	102.694
0.418	159.188	0.418	338.077	0.418	463.903	0.418	502.933	0.418	532.299	0.418	554.648			0.418	42.7048	0.418	68.9018	0.418	86.8517	0.418	92.4916	0.418	97.266	0.418	103.028
0.42	159.42	0.42	339.285	0.42	465.158	0.42	504.374	0.42	533.879	0.42	556.275			0.42	42.8515	0.42	69.013	0.42	86.9273	0.42	92.7095	0.42	97.4259	0.42	103.25
0.422	159.699	0.422	340.261	0.422	466.273	0.422	505.814	0.422	535.552	0.422	558.133			0.422	42.9982	0.422	69.0664	0.422	87.2387	0.422	92.9987	0.422	97.6705	0.422	103.553
0.424	159.978	0.424	341.19	0.424	467.667	0.424	507.44	0.424	536.899	0.424	560.224			0.424	43.056	0.424	69.1377	0.424	87.3322	0.424	93.1944	0.424	97.9997	0.424	103.855
0.426	160.21	0.426	342.166	0.426	468.828	0.426	508.788	0.426	538.758	0.426	561.99			0.426	42.9936	0.426	69.1377	0.426	87.5768	0.426	93.2077	0.426	98.173	0.426	104.131
0.428	160.582	0.428	343.048	0.428	470.129	0.428	510.275	0.428	540.57	0.428	563.616			0.428	43.1002	0.428	69.4	0.428	87.6836	0.428	93.3946	0.428	98.3285	0.428	104.557
0.43	160.768	0.43	344.117	0.43	471.43	0.43	511.204	0.43	542.661	0.43	565.242			0.43	43.0424	0.43	69.4889	0.43	87.8926	0.43	93.6615	0.43	98.4841	0.43	104.753
0.432	161	0.432	345.279	0.432	472.545	0.432	512.598	0.432	544.287	0.432	567.426			0.432	42.9537	0.432	69.6845	0.432	87.866	0.432	94.0394	0.432	98.6977	0.432	105.006
0.434	161.046	0.434	346.069	0.434	473.614	0.434	513.76	0.434	545.867	0.434	569.192			0.434	43.0203	0.434	69.7511	0.434	88.044	0.434	94.2439	0.434	98.6399	0.434	105.202
0.436	161.279	0.436	347.091	0.436	474.822	0.436	515.339	0.436	547.168	0.436	570.818			0.436	43.1092	0.436	69.8669	0.436	88.2354	0.436	94.4351	0.436	98.7423	0.436	105.264
0.438	161.697	0.438	347.974	0.438	476.263	0.438	516.826	0.438	548.887	0.438	572.909			0.438	43.1315	0.438	69.9382	0.438	88.5245	0.438	94.5729	0.438	98.849	0.438	105.509
0.44	161.79	0.44	348.624	0.44	477.471	0.44	518.453	0.44	550.606	0.44	574.768			0.44	43.0738	0.44	70.0315	0.44	88.5913	0.44	94.6039	0.44	99.1337	0.44	105.882
0.442	162.255	0.442	349.461	0.442	478.679	0.442	519.939	0.442	552.279	0.442	576.766			0.442	42.7402	0.442	70.2406	0.442	88.5647	0.442	94.7638	0.442	99.356	0.442	106.136
0.444	162.533	0.444	350.297	0.444	479.283	0.444	521.566	0.444	554.044	0.444	578.671			0.444	42.7981	0.444	70.2806	0.444	88.6402	0.444	95.035	0.444	99.5338	0.444	106.358
0.446	162.487	0.446	350.994	0.446	480.537	0.446	522.774	0.446	555.671	0.446	580.483			0.446	42.7005	0.446	70.3963	0.446	88.8136	0.446	95.3641	0.446	99.9875	0.446	106.611
0.448	162.487	0.448	351.877	0.448	481.513	0.448	524.307	0.448	557.39	0.448	582.295			0.448	42.656	0.448	70.4587	0.448	88.8759	0.448	95.4795	0.448	100.281	0.448	106.691
0.45	162.766	0.45	352.713	0.45	482.628	0.45	525.887	0.45	558.784	0.45	584.014			0.45	42.8295	0.45	70.4143	0.45	88.9692	0.45	95.6218	0.45	100.539	0.45	107.051
0.452	163.137	0.452	353.271	0.452	483.976	0.452	527.467	0.452	560.317	0.452	585.547			0.452	42.9362	0.452	70.4366	0.452	89.0626	0.452	95.7063	0.452	100.864	0.452	107.354
0.454	163.695	0.454	354.246	0.454	485.137	0.454	528.907	0.454	562.129	0.454	587.174			0.454	42.9718	0.454	70.4812	0.454	89.1738	0.454	95.7776	0.454	101.246	0.454	107.669
0.456	163.788	0.456	355.176	0.456	486.485	0.456	529.929	0.456	563.988	0.456	589.079			0.456	42.9807	0.456	70.5301	0.456	89.3382	0.456	95.8355	0.456	101.526	0.456	108.016
0.458	163.927	0.458	356.152	0.458	487.368	0.458	531.091	0.458	565.428	0.458	590.612			0.458	43.0475	0.458	70.7347	0.458	89.2937	0.458	96.08	0.458	101.806	0.458	108.189
0.46	164.438	0.46	357.22	0.46	488.39	0.46	532.392	0.46	566.822	0.46	592.471			0.46	43.1409	0.46	70.7525	0.46	89.3515	0.46	96.378	0.46	101.926	0.46	108.341
0.462	164.531	0.462	358.196	0.462	489.459	0.462	533.832	0.462	568.634	0.462	594.097			0.462	43.3722	0.462	70.7126	0.462	89.4805	0.462	96.4225	0.462	102.131	0.462	108.545
0.464	164.578	0.464	358.986	0.464	491.085	0.464	535.087	0.464	570.307	0.464	595.584			0.464	43.4834	0.464	70.9038	0.464	89.7651	0.464	96.5603	0.464	102.304	0.464	108.87
0.466	165.368	0.466	359.962	0.466	492.2	0.466	536.388	0.466	571.701	0.466	597.164			0.466	43.6968	0.466	70.9129	0.466	89.9031	0.466	96.7604	0.466	102.504	0.466	109.039
0.468	165.972	0.468	360.798	0.468	493.594	0.468	537.642	0.468	572.77	0.468	598.929			0.468	43.6212	0.468	70.9708	0.468	90.1077	0.468	96.9162	0.468	102.695	0.468	109.288
0.47	166.622	0.47	361.541	0.47	494.663	0.47	538.943	0.47	574.582	0.47	600.463			0.47	43.5723	0.47	71.1975	0.47	90.3789	0.47	97.1962	0.47	102.909	0.47	109.555
0.472	166.901	0.472	362.61	0.472	495.685	0.472	539.966	0.472	576.069	0.472	602.135			0.472	43.4612	0.472	71.2821	0.472	90.6814	0.472	97.5474	0.472	103.033	0.472	109.702
0.474	167.133	0.474	363.307	0.474	496.754	0.474	541.174	0.474	577.137	0.474	603.529			0.474	43.479	0.474	71.3932	0.474	90.7793	0.474	97.623	0.474	103.22	0.474	109.937
0.476	167.877	0.476	364.097	0.476	497.451	0.476	542.846	0.476	578.949	0.476	604.923			0.476	43.4656	0.476	71.4777	0.476	90.7927	0.476	97.8453	0.476	103.536	0.476	110.102
0.478	168.574	0.478	365.073	0.478	498.38	0.478	544.101	0.478	580.669	0.478	606.41			0.478	43.479	0.478	71.4645	0.478	90.9975	0.478	98.1165	0.478	103.829	0.478	110.351
0.48	168.945	0.48	365.956	0.48	499.448	0.48	545.17	0.48	582.156	0.48	608.083			0.48	43.6478	0.48	71.6424	0.48	91.2999	0.48	98.2542	0.48	104.194	0.48	110.715
0.482	169.503	0.482	366.885	0.482	500.564	0.482	546.703	0.482	583.41	0.482	609.337			0.482	43.5989	0.482	71.7492	0.482	91.5666	0.482	98.5121	0.482	104.456	0.482	110.92
0.484	169.921	0.484	367.814	0.484	501.4	0.484	548.19	0.484	584.943	0.484	610.824			0.484	43.5277	0.484	71.7671	0.484	91.5266	0.484	98.6142	0.484	104.745	0.484	111.062
0.486	170.154	0.486	368.651	0.486	502.236	0.486	549.305	0.486	586.384	0.486	612.59			0.486	43.5767	0.486	72.0784	0.486	91.6156	0.486	98.7345	0.486	104.865	0.486	111.262
0.488	170.293	0.488	369.347	0.488	503.259	0.488	550.653	0.488	587.917	0.488	614.03			0.488	43.7234	0.488	72.2874	0.488	91.8247	0.488	98.8902	0.488	105.207	0.488	111.476
0.49	170.618	0.49	370.23	0.49	504.42	0.49	552.093	0.49	589.172	0.49	615.889			0.49	43.8212	0.49	72.4342	0.49	91.9004	0.49	98.9882	0.49	105.35	0.49	111.649
0.492	170.99	0.492	370.741	0.492	505.349	0.492	553.626	0.492	590.798	0.492	617.376			0.492	43.7679	0.492	72.6299	0.492	92.0427	0.492	99.1439	0.492	105.719	0.492	111.991
0.494	170.943	0.494	371.485	0.494	506.604	0.494	554.927	0.494	592.192	0.494	619.374			0.494	43.7679	0.494	72.7145	0.494	92.1581	0.494	99.5397	0.494	105.892	0.494	112.289
0.496	171.083	0.496	372.089	0.496	507.998	0.496	556.182	0.496	593.075	0.496	621.139			0.496	43.8034	0.496	72.7945	0.496	92.3627	0.496	99.6953	0.496	105.968	0.496	112.489
0.498	171.547	0.498	372.507	0.498	509.485	0.498	557.715	0.498	594.329	0.498	622.905			0.498	43.7143	0.498	72.9546	0.498	92.4738	0.498	99.7266	0.498	106.044	0.498	112.725
0.5	171.687	0.5	373.111	0.5	510.6	0.5	559.109	0.5	595.77	0.5	624.345			0.5	43.661	0.5	73.0303	0.5	92.6607	0.5	99.8778	0.5	106.079	0.5	112.912
0.502	171.733	0.502	373.808	0.502	511.622	0.502	560.317	0.502	596.978	0.502	626.111			0.502	43.7678	0.502	73.1058	0.502	92.7008	0.502	100.042	0.502	106.221	0.502	113.13
0.504	171.919	0.504	374.412	0.504	512.691	0.504	561.293	0.504	598.093	0.504	627.737			0.504	43.8701	0.504	73.306	0.504	92.8387	0.504	100.309	0.504	106.573	0.504	113.139
0.506	172.337	0.506	375.016	0.506	513.899	0.506	562.966	0.506	599.533	0.506	629.085			0.506	43.7988	0.506	73.3595	0.506	92.9722	0.506	100.385	0.506	106.786	0.506	113.494
0.508	172.43	0.508	375.76	0.508	515.2	0.508	564.313	0.508	600.927	0.508	631.036			0.508	43.7855	0.508	73.3284	0.508	92.9232	0.508	100.5	0.508	106.977	0.508	113.872
0.51	172.477	0.51	376.457	0.51	516.036	0.51	565.707	0.51	602.507	0.51	632.384			0.51	43.8256	0.51	73.293	0.51	92.9411	0.51	100.629	0.51	107.258	0.51	114.001
0.512	172.756	0.512	377.2	0.512	517.244	0.512	567.055	0.512	603.715	0.512	633.871			0.512	43.9544	0.512	73.222	0.512	92.9056	0.512	100.82	0.512	107.351	0.512	114.21
0.514	173.174	0.514	378.036	0.514	517.895	0.514	568.495	0.514	605.156	0.514	635.172			0.514	43.8699	0.514	73.4044	0.514	93.1637	0.514	101.038	0.514	107.631	0.514	114.273
0.516	173.36	0.516	378.873	0.516	518.778	0.516	569.889	0.516	606.642	0.516	636.426			0.516	43.9724	0.516	73.4	0.516	93.2794	0.516	101.305	0.516	107.826	0.516	114.495
0.518	173.313	0.518	379.663	0.518	519.428	0.518	571.097	0.518	608.176	0.518	638.006			0.518	44.1149	0.518	73.5512	0.518	93.4662	0.518	101.509	0.518	108.084	0.518	114.708
0.52	173.731	0.52	380.592	0.52	520.172	0.52	572.491	0.52	609.57	0.52	639.493			0.52	44.1817	0.52	73.6179	0.52	93.5686	0.52	101.785	0.52	108.307	0.52	114.819
0.522	174.103	0.522	381.196	0.522	520.776	0.522	573.699	0.522	611.242	0.522	640.933			0.522	44.1728	0.522	73.7248	0.522	93.6798	0.522	101.981	0.522	108.52	0.522	115.202
0.524	174.289	0.524	382.265	0.524	521.752	0.524	575.186	0.524	612.543	0.524	642.745			0.524	44.1639	0.524	73.716	0.524	93.8398	0.524	101.856	0.524	108.427	0.524	115.531
0.526	174.521	0.526	382.962	0.526	522.681	0.526	576.347	0.526	613.752	0.526	644.418			0.526	44.2351	0.526	73.8138	0.526	93.9286	0.526	102.127	0.526	108.627	0.526	115.557
0.528	174.846	0.528	383.659	0.528	523.285	0.528	577.556	0.528	615.145	0.528	645.626			0.528	44.342	0.528	73.8095	0.528	94.0398	0.528	102.47	0.528	108.92	0.528	115.815
0.53	175.125	0.53	384.356	0.53	524.075	0.53	578.624	0.53	616.446	0.53	647.113			0.53	44.3732	0.53	73.814	0.53	94.1065	0.53	102.714	0.53	109.183	0.53	116.211
0.532	175.543	0.532	385.006	0.532	525.051	0.532	579.739	0.532	617.887	0.532	648.879			0.532	44.4712	0.532	74.0141	0.532	94.2711	0.532	102.87	0.532	109.352	0.532	116.366
0.534	175.636	0.534	385.657	0.534	526.073	0.534	581.133	0.534	619.513	0.534	650.505			0.534	44.3868	0.534	74.0276	0.534	94.271	0.534	102.91	0.534	109.49	0.534	116.611
0.536	175.683	0.536	386.121	0.536	526.863	0.536	581.877	0.536	621.046	0.536	652.457			0.536	44.4312	0.536	74.081	0.536	94.4578	0.536	103.075	0.536	109.779	0.536	116.851
0.538	175.915	0.538	386.725	0.538	527.745	0.538	583.038	0.538	622.208	0.538	654.176			0.538	44.4	0.538	73.9699	0.538	94.5378	0.538	103.404	0.538	109.979	0.538	117.064
0.54	176.055	0.54	387.097	0.54	528.675	0.54	584.2	0.54	623.648	0.54	655.848			0.54	44.5423	0.54	73.97	0.54	94.7024	0.54	103.511	0.54	110.139	0.54	117.322
0.542	176.566	0.542	387.562	0.542	529.651	0.542	585.176	0.542	624.857	0.542	657.428			0.542	44.6491	0.542	74.0588	0.542	94.8893	0.542	103.706	0.542	110.308	0.542	117.469
0.544	176.752	0.544	387.98	0.544	530.626	0.544	586.337	0.544	626.204	0.544	658.729			0.544	44.738	0.544	74.0721	0.544	94.9294	0.544	104.009	0.544	110.503	0.544	117.816
0.546	176.891	0.546	388.444	0.546	531.463	0.546	587.545	0.546	627.784	0.546	660.356			0.546	44.7469	0.546	74.0366	0.546	95.0586	0.546	104.156	0.546	110.743	0.546	118.19
0.548	177.309	0.548	389.141	0.548	532.485	0.548	588.428	0.548	629.41	0.548	661.842			0.548	44.7157	0.548	74.2856	0.548	95.3477	0.548	104.289	0.548	110.797	0.548	118.443
0.55	177.634	0.55	389.56	0.55	533.275	0.55	589.683	0.55	630.804	0.55	663.236			0.55	44.8224	0.55	74.3613	0.55	95.6191	0.55	104.463	0.55	110.957	0.55	118.594
0.552	177.727	0.552	390.303	0.552	534.065	0.552	591.03	0.552	632.291	0.552	664.584			0.552	44.7689	0.552	74.3969	0.552	95.6726	0.552	104.725	0.552	111.152	0.552	118.932
0.554	178.006	0.554	390.768	0.554	534.947	0.554	591.913	0.554	633.545	0.554	666.396			0.554	44.8845	0.554	74.4503	0.554	95.7972	0.554	104.934	0.554	111.352	0.554	119.199
0.556	178.424	0.556	391.418	0.556	535.83	0.556	593.261	0.556	634.754	0.556	667.743			0.556	44.929	0.556	74.5926	0.556	96.0108	0.556	105.05	0.556	111.619	0.556	119.448
0.558	178.657	0.558	392.208	0.558	536.945	0.558	594.515	0.558	635.915	0.558	668.812			0.558	44.9601	0.558	74.7927	0.558	96.1487	0.558	105.054	0.558	111.801	0.558	119.795
0.56	178.935	0.56	392.859	0.56	537.689	0.56	595.677	0.56	637.17	0.56	670.206			0.56	44.8445	0.56	74.8728	0.56	96.2154	0.56	105.427	0.56	112.095	0.56	120.053
0.562	179.121	0.562	393.556	0.562	538.851	0.562	596.978	0.562	638.703	0.562	671.646			0.562	44.8045	0.562	74.8775	0.562	96.2953	0.562	105.686	0.562	112.37	0.562	120.177
0.564	179.4	0.564	394.067	0.564	539.501	0.564	598.046	0.564	640.236	0.564	673.18			0.564	44.8578	0.564	74.9043	0.564	96.4197	0.564	105.926	0.564	112.619	0.564	120.35
0.566	179.539	0.566	394.857	0.566	540.244	0.566	598.929	0.566	641.816	0.566	674.481			0.566	44.8623	0.566	74.9489	0.566	96.5841	0.566	106.095	0.566	112.842	0.566	120.537
0.568	179.4	0.568	395.414	0.568	541.174	0.568	600.137	0.568	643.024	0.568	676.061			0.568	44.7867	0.568	75.1046	0.568	96.6152	0.568	106.201	0.568	113.037	0.568	120.804
0.57	179.632	0.57	396.204	0.57	541.917	0.57	601.067	0.57	644.232	0.57	677.269			0.57	44.6622	0.57	75.2514	0.57	96.6507	0.57	106.308	0.57	113.224	0.57	121.035
0.572	180.004	0.572	396.576	0.572	542.754	0.572	602.414	0.572	645.487	0.572	678.616			0.572	44.6001	0.572	75.327	0.572	96.784	0.572	106.308	0.572	113.522	0.572	121.191
0.574	180.283	0.574	397.087	0.574	543.683	0.574	603.669	0.574	646.648	0.574	679.964			0.574	44.5735	0.574	75.4028	0.574	96.864	0.574	106.597	0.574	113.691	0.574	121.493
0.576	180.701	0.576	397.784	0.576	544.519	0.576	604.784	0.576	647.949	0.576	681.404			0.576	44.5113	0.576	75.3674	0.576	96.7219	0.576	106.766	0.576	113.864	0.576	121.635
0.578	180.747	0.578	398.388	0.578	545.263	0.578	605.62	0.578	649.297	0.578	682.937			0.578	44.5691	0.578	75.3362	0.578	96.7041	0.578	106.975	0.578	114.256	0.578	121.795
0.58	181.026	0.58	399.178	0.58	546.378	0.58	606.596	0.58	650.319	0.58	684.192			0.58	44.6492	0.58	75.403	0.58	96.7486	0.58	106.94	0.58	114.411	0.58	121.946
0.582	180.98	0.582	399.782	0.582	547.214	0.582	607.758	0.582	651.667	0.582	685.586			0.582	44.6938	0.582	75.452	0.582	96.6955	0.582	106.833	0.582	114.545	0.582	122.346
0.584	181.259	0.584	400.293	0.584	548.097	0.584	609.012	0.584	652.875	0.584	686.887			0.584	44.5648	0.584	75.5098	0.584	96.909	0.584	107.073	0.584	114.945	0.584	122.449
0.586	181.537	0.586	400.897	0.586	548.84	0.586	609.988	0.586	653.711	0.586	688.281			0.586	44.6049	0.586	75.4919	0.586	97.0469	0.586	107.162	0.586	115.221	0.586	122.751
0.588	181.956	0.588	401.547	0.588	549.63	0.588	610.731	0.588	654.687	0.588	689.814			0.588	44.6716	0.588	75.3942	0.588	97.0915	0.588	107.313	0.588	115.425	0.588	122.951
0.59	182.002	0.59	402.244	0.59	550.42	0.59	611.661	0.59	655.895	0.59	691.255			0.59	44.7161	0.59	75.4475	0.59	97.2071	0.59	107.584	0.59	115.719	0.59	123.183
0.592	182.095	0.592	402.895	0.592	550.838	0.592	612.497	0.592	657.196	0.592	692.602			0.592	44.9028	0.592	75.5543	0.592	97.3361	0.592	107.758	0.592	115.781	0.592	123.391
0.594	182.002	0.594	403.685	0.594	551.675	0.594	613.333	0.594	658.683	0.594	693.671			0.594	45.1339	0.594	75.4965	0.594	97.4072	0.594	107.927	0.594	115.906	0.594	123.654
0.596	182.188	0.596	404.149	0.596	552.372	0.596	614.263	0.596	659.844	0.596	694.972			0.596	45.2096	0.596	75.5899	0.596	97.5761	0.596	108.083	0.596	116.044	0.596	123.925
0.598	182.792	0.598	404.335	0.598	553.208	0.598	615.331	0.598	661.099	0.598	696.04			0.598	45.2142	0.598	75.5678	0.598	97.8474	0.598	108.123	0.598	116.093	0.598	124.196
0.6	182.885	0.6	404.568	0.6	553.766	0.6	616.214	0.6	662.632	0.6	697.481			0.6	45.2187	0.6	75.6656	0.6	97.9985	0.6	108.46	0.6	116.466	0.6	124.472
0.602	183.21	0.602	405.125	0.602	554.277	0.602	617.19	0.602	663.794	0.602	698.921			0.602	45.1608	0.602	75.719	0.602	98.2566	0.602	108.936	0.602	116.719	0.602	124.65
0.604	183.396	0.604	405.683	0.604	554.927	0.604	618.073	0.604	665.048	0.604	700.315			0.604	45.0676	0.604	75.6746	0.604	98.2033	0.604	109.11	0.604	116.728	0.604	124.939
0.606	183.628	0.606	406.101	0.606	555.485	0.606	619.374	0.606	666.21	0.606	701.616			0.606	44.9787	0.606	75.7682	0.606	98.1634	0.606	109.31	0.606	116.937	0.606	125.108
0.608	183.768	0.608	406.426	0.608	556.461	0.608	620.675	0.608	667.558	0.608	702.731			0.608	45.121	0.608	75.9016	0.608	98.2569	0.608	109.559	0.608	117.257	0.608	125.134
0.61	184.093	0.61	406.844	0.61	557.297	0.61	621.604	0.61	668.626	0.61	704.218			0.61	45.2189	0.61	75.7727	0.61	98.3949	0.61	109.808	0.61	117.409	0.61	125.49
0.612	184.139	0.612	407.03	0.612	558.552	0.612	622.347	0.612	669.602	0.612	705.566			0.612	45.1745	0.612	75.7105	0.612	98.4351	0.612	109.986	0.612	117.613	0.612	125.766
0.614	184.651	0.614	407.588	0.614	559.434	0.614	623.416	0.614	670.531	0.614	707.006			0.614	44.9566	0.614	75.8795	0.614	98.4973	0.614	109.986	0.614	117.951	0.614	126.064
0.616	184.743	0.616	407.82	0.616	560.317	0.616	624.531	0.616	671.879	0.616	708.4			0.616	44.9434	0.616	75.8796	0.616	98.6886	0.616	110.297	0.616	118.196	0.616	126.415
0.618	184.883	0.618	408.331	0.618	561.061	0.618	625.6	0.618	673.18	0.618	709.794			0.618	44.792	0.618	75.8486	0.618	98.6176	0.618	110.537	0.618	118.445	0.618	126.584
0.62	185.394	0.62	408.889	0.62	561.897	0.62	626.669	0.62	674.667	0.62	711.188			0.62	44.9254	0.62	75.8355	0.62	98.6178	0.62	110.608	0.62	118.529	0.62	126.864
0.622	185.44	0.622	409.307	0.622	562.733	0.622	627.644	0.622	675.549	0.622	712.21			0.622	44.9922	0.622	75.9376	0.622	98.6488	0.622	110.599	0.622	118.743	0.622	127.011
0.624	185.58	0.624	409.818	0.624	563.523	0.624	628.481	0.624	676.572	0.624	713.697			0.624	45.2056	0.624	76.1288	0.624	98.8313	0.624	110.715	0.624	118.956	0.624	127.362
0.626	185.673	0.626	410.283	0.626	564.174	0.626	629.271	0.626	677.687	0.626	715.184			0.626	45.4191	0.626	76.2889	0.626	99.1248	0.626	110.937	0.626	119.023	0.626	127.74
0.628	185.952	0.628	410.933	0.628	564.778	0.628	630.107	0.628	678.57	0.628	716.81			0.628	45.2991	0.628	76.3157	0.628	99.3516	0.628	111.009	0.628	119.103	0.628	128.029
0.63	185.952	0.63	411.444	0.63	565.335	0.63	631.222	0.63	679.824	0.63	718.018			0.63	45.3526	0.63	76.4492	0.63	99.4362	0.63	111.004	0.63	119.272	0.63	128.122
0.632	186.137	0.632	411.77	0.632	565.939	0.632	632.523	0.632	680.893	0.632	719.459			0.632	45.4503	0.632	76.5871	0.632	99.7164	0.632	111.209	0.632	119.481	0.632	128.322
0.634	186.184	0.634	412.327	0.634	566.311	0.634	633.592	0.634	681.822	0.634	720.899			0.634	45.5126	0.634	76.6761	0.634	99.7787	0.634	111.4	0.634	119.507	0.634	128.514
0.636	186.23	0.636	413.071	0.636	566.869	0.636	634.614	0.636	682.798	0.636	721.968			0.636	45.5838	0.636	76.8051	0.636	99.8767	0.636	111.467	0.636	119.601	0.636	128.825
0.638	186.277	0.638	413.489	0.638	567.333	0.638	635.59	0.638	683.634	0.638	723.315			0.638	45.6906	0.638	76.8584	0.638	99.8902	0.638	111.587	0.638	119.583	0.638	129.216
0.64	186.323	0.64	413.954	0.64	568.077	0.64	636.519	0.64	684.285	0.64	724.709			0.64	45.704	0.64	77.054	0.64	100.095	0.64	111.756	0.64	119.721	0.64	129.496
0.642	186.695	0.642	414.046	0.642	568.913	0.642	637.077	0.642	685.586	0.642	726.103			0.642	45.7439	0.642	77.143	0.642	100.281	0.642	112.009	0.642	119.97	0.642	129.848
0.644	186.695	0.644	414.465	0.644	569.749	0.644	638.006	0.644	686.747	0.644	726.986			0.644	45.7128	0.644	77.272	0.644	100.348	0.644	112.263	0.644	120.121	0.644	130.079
0.646	186.741	0.646	414.883	0.646	570.679	0.646	638.889	0.646	688.095	0.646	728.147			0.646	45.704	0.646	77.2455	0.646	100.522	0.646	112.414	0.646	120.286	0.646	130.275
0.648	186.695	0.648	415.162	0.648	571.097	0.648	639.911	0.648	689.396	0.648	729.17			0.648	45.7663	0.648	77.1521	0.648	100.66	0.648	112.543	0.648	120.383	0.648	130.679
0.65	186.927	0.65	415.719	0.65	571.98	0.65	640.794	0.65	690.372	0.65	730.378			0.65	45.8107	0.65	77.0631	0.65	100.842	0.65	112.734	0.65	120.624	0.65	131.159
0.652	187.253	0.652	416.137	0.652	572.119	0.652	641.212	0.652	691.719	0.652	731.493			0.652	45.7397	0.652	76.9699	0.652	100.864	0.652	112.881	0.652	120.864	0.652	131.475
0.654	187.299	0.654	416.416	0.654	572.863	0.654	641.816	0.654	693.067	0.654	732.747			0.654	45.8243	0.654	76.8899	0.654	100.94	0.654	113.005	0.654	121.135	0.654	131.83
0.656	187.578	0.656	416.602	0.656	573.467	0.656	642.838	0.656	694.042	0.656	734.048			0.656	45.8687	0.656	76.9877	0.656	100.935	0.656	113.21	0.656	121.402	0.656	132.071
0.658	187.671	0.658	417.16	0.658	574.024	0.658	643.442	0.658	694.972	0.658	735.675			0.658	45.7132	0.658	77.0811	0.658	101.14	0.658	113.437	0.658	121.846	0.658	132.235
0.66	187.624	0.66	417.717	0.66	574.396	0.66	644.232	0.66	696.04	0.66	736.651			0.66	45.6334	0.66	76.7966	0.66	101.113	0.66	113.539	0.66	121.918	0.66	132.489
0.662	187.717	0.662	418.461	0.662	574.907	0.662	645.533	0.662	697.016	0.662	737.626			0.662	45.5311	0.662	76.6722	0.662	101.3	0.662	113.655	0.662	122.029	0.662	132.702
0.664	188.135	0.664	418.646	0.664	575.511	0.664	646.556	0.664	698.085	0.664	739.345			0.664	45.549	0.664	76.5879	0.664	101.425	0.664	113.695	0.664	122.291	0.664	132.911
0.666	188.228	0.666	419.065	0.666	575.79	0.666	647.299	0.666	699.2	0.666	740.414			0.666	45.3711	0.666	76.5477	0.666	101.421	0.666	113.841	0.666	122.66	0.666	133.249
0.668	188.554	0.668	419.39	0.668	576.44	0.668	648.275	0.668	700.269	0.668	741.622			0.668	45.38	0.668	76.6368	0.668	101.456	0.668	114.033	0.668	123.02	0.668	133.4
0.67	188.786	0.67	419.715	0.67	576.812	0.67	648.879	0.67	701.244	0.67	742.737			0.67	45.3802	0.67	76.7659	0.67	101.385	0.67	114.282	0.67	123.305	0.67	133.56
0.672	188.786	0.672	420.226	0.672	577.741	0.672	650.273	0.672	702.127	0.672	743.945			0.672	45.3312	0.672	76.8859	0.672	101.661	0.672	114.464	0.672	123.518	0.672	133.809
0.674	188.972	0.674	420.459	0.674	578.067	0.674	651.388	0.674	703.103	0.674	745.154			0.674	45.2424	0.674	76.895	0.674	101.83	0.674	114.664	0.674	123.62	0.674	133.929
0.676	188.925	0.676	420.784	0.676	578.299	0.676	652.038	0.676	704.358	0.676	745.943			0.676	45.1268	0.676	76.9484	0.676	101.901	0.676	114.735	0.676	123.794	0.676	134.219
0.678	188.879	0.678	421.202	0.678	578.764	0.678	652.968	0.678	705.566	0.678	746.873			0.678	45.2468	0.678	76.9575	0.678	101.964	0.678	114.86	0.678	123.812	0.678	134.472
0.68	188.739	0.68	421.62	0.68	579.554	0.68	653.758	0.68	706.634	0.68	747.941			0.68	45.2912	0.68	77.2288	0.68	102.035	0.68	115.033	0.68	124.194	0.68	134.726
0.682	188.832	0.682	421.945	0.682	579.925	0.682	654.547	0.682	707.889	0.682	749.196			0.682	45.2824	0.682	77.3221	0.682	102.177	0.682	115.251	0.682	124.354	0.682	135.024
0.684	189.065	0.684	422.178	0.684	580.39	0.684	655.802	0.684	708.911	0.684	749.8			0.684	45.2291	0.684	77.3801	0.684	102.07	0.684	115.442	0.684	124.372	0.684	135.33
0.686	188.879	0.686	422.549	0.686	580.622	0.686	656.499	0.686	709.933	0.686	750.915			0.686	45.3758	0.686	77.398	0.686	102.124	0.686	115.563	0.686	124.479	0.686	135.535
0.688	189.065	0.688	423.2	0.688	581.18	0.688	657.242	0.688	711.048	0.688	751.984			0.688	45.2735	0.688	77.5447	0.688	102.186	0.688	115.687	0.688	124.536	0.688	135.842
0.69	189.018	0.69	423.572	0.69	581.412	0.69	658.172	0.69	712.257	0.69	752.96			0.69	45.2646	0.69	77.567	0.69	102.368	0.69	115.727	0.69	124.718	0.69	135.931
0.692	189.204	0.692	424.036	0.692	581.877	0.692	658.636	0.692	713.093	0.692	753.889			0.692	45.2958	0.692	77.5359	0.692	102.395	0.692	115.723	0.692	124.936	0.692	136.193
0.694	189.251	0.694	424.547	0.694	582.527	0.694	659.055	0.694	714.208	0.694	754.725			0.694	45.3491	0.694	77.5804	0.694	102.413	0.694	115.767	0.694	125.203	0.694	136.468
0.696	189.204	0.696	424.733	0.696	582.992	0.696	660.17	0.696	714.998	0.696	755.794			0.696	45.3091	0.696	77.5183	0.696	102.658	0.696	115.936	0.696	125.621	0.696	136.664
0.698	189.576	0.698	424.919	0.698	583.178	0.698	661.006	0.698	716.206	0.698	756.863			0.698	45.1001	0.698	77.6916	0.698	102.738	0.698	116.177	0.698	125.879	0.698	136.922
0.7	189.855	0.7	425.477	0.7	583.642	0.7	661.796	0.7	717.042	0.7	757.606			0.7	45.1091	0.7	77.8074	0.7	102.836	0.7	116.283	0.7	126.052	0.7	137.167
0.702	189.762	0.702	425.663	0.702	584.014	0.702	662.214	0.702	717.925	0.702	758.721			0.702	45.2826	0.702	77.7141	0.702	102.849	0.702	116.301	0.702	126.381	0.702	137.398
0.704	189.576	0.704	426.267	0.704	584.572	0.704	662.865	0.704	718.529	0.704	759.976			0.704	45.3537	0.704	77.8474	0.704	103.023	0.704	116.501	0.704	126.777	0.704	137.513
0.706	189.901	0.706	426.545	0.706	585.408	0.706	663.747	0.706	719.598	0.706	760.812			0.706	45.3048	0.706	77.883	0.706	103.045	0.706	116.799	0.706	127.084	0.706	137.74
0.708	189.901	0.708	426.871	0.708	585.966	0.708	664.352	0.708	720.388	0.708	761.927			0.708	45.3136	0.708	77.8298	0.708	103.009	0.708	116.99	0.708	127.248	0.708	138.149
0.71	189.808	0.71	427.242	0.71	586.616	0.71	665.141	0.71	721.503	0.71	762.903			0.71	45.3268	0.71	77.9143	0.71	102.943	0.71	117.213	0.71	127.377	0.71	138.478
0.712	190.04	0.712	427.428	0.712	587.081	0.712	665.745	0.712	722.432	0.712	764.065			0.712	45.3624	0.712	77.9678	0.712	103.121	0.712	117.497	0.712	127.738	0.712	138.487
0.714	190.226	0.714	427.754	0.714	587.499	0.714	666.768	0.714	723.222	0.714	765.226			0.714	45.4069	0.714	78.1056	0.714	103.361	0.714	117.751	0.714	127.991	0.714	138.821
0.716	190.552	0.716	428.311	0.716	588.103	0.716	667.465	0.716	724.244	0.716	766.434			0.716	45.487	0.716	78.2033	0.716	103.427	0.716	117.911	0.716	128.018	0.716	138.972
0.718	190.644	0.718	428.404	0.718	588.8	0.718	668.347	0.718	724.756	0.718	767.271			0.718	45.6515	0.718	78.0789	0.718	103.574	0.718	118.044	0.718	128.24	0.718	139.132
0.72	190.691	0.72	428.265	0.72	589.311	0.72	668.998	0.72	725.917	0.72	768.432			0.72	45.456	0.72	78.03	0.72	103.699	0.72	118.187	0.72	128.409	0.72	139.305
0.722	190.97	0.722	428.636	0.722	589.543	0.722	669.788	0.722	726.661	0.722	769.315			0.722	45.4425	0.722	78.2169	0.722	103.783	0.722	118.44	0.722	128.565	0.722	139.474
0.724	191.016	0.724	428.822	0.724	589.636	0.724	670.392	0.724	727.683	0.724	770.384			0.724	45.5182	0.724	78.0925	0.724	103.863	0.724	118.476	0.724	128.667	0.724	139.745
0.726	191.202	0.726	428.915	0.726	589.822	0.726	670.949	0.726	728.612	0.726	771.267			0.726	45.5848	0.726	78.1815	0.726	104.028	0.726	118.445	0.726	128.89	0.726	139.981
0.728	191.434	0.728	429.008	0.728	590.24	0.728	671.554	0.728	729.495	0.728	772.475			0.728	45.6382	0.728	78.2482	0.728	104.175	0.728	118.427	0.728	129.041	0.728	140.092
0.73	191.341	0.73	429.194	0.73	590.566	0.73	672.483	0.73	730.099	0.73	773.265			0.73	45.5716	0.73	78.1283	0.73	104.304	0.73	118.609	0.73	129.241	0.73	140.35
0.732	191.527	0.732	429.426	0.732	590.937	0.732	673.18	0.732	731.028	0.732	774.147			0.732	45.5628	0.732	78.2484	0.732	104.171	0.732	118.703	0.732	129.406	0.732	140.768
0.734	191.481	0.734	429.612	0.734	591.402	0.734	673.784	0.734	732.051	0.734	775.263			0.734	45.5494	0.734	78.1328	0.734	104.131	0.734	118.85	0.734	129.544	0.734	140.865
0.736	191.434	0.736	429.844	0.736	591.495	0.736	674.156	0.736	732.98	0.736	776.099			0.736	45.6027	0.736	78.2263	0.736	104.131	0.736	118.89	0.736	129.922	0.736	140.994
0.738	191.574	0.738	430.263	0.738	591.96	0.738	674.853	0.738	734.188	0.738	777.214			0.738	45.785	0.738	78.3821	0.738	104.055	0.738	118.957	0.738	130.14	0.738	141.195
0.74	191.667	0.74	430.588	0.74	592.331	0.74	675.457	0.74	734.745	0.74	778.469			0.74	45.9093	0.74	78.3867	0.74	104.122	0.74	119.019	0.74	130.389	0.74	141.488
0.742	191.899	0.742	430.634	0.742	593.028	0.742	676.014	0.742	735.768	0.742	779.444			0.742	45.8828	0.742	78.4089	0.742	104.26	0.742	119.059	0.742	130.762	0.742	141.777
0.744	191.945	0.744	430.82	0.744	593.818	0.744	676.758	0.744	736.743	0.744	780.281			0.744	45.8293	0.744	78.5247	0.744	104.371	0.744	119.135	0.744	130.971	0.744	142.03
0.746	191.992	0.746	431.006	0.746	594.097	0.746	677.315	0.746	737.44	0.746	781.164			0.746	45.7092	0.746	78.5246	0.746	104.26	0.746	119.504	0.746	131.176	0.746	142.293
0.748	192.178	0.748	431.285	0.748	594.283	0.748	677.919	0.748	738.37	0.748	781.861			0.748	45.7538	0.748	78.5602	0.748	104.122	0.748	119.704	0.748	131.492	0.748	142.511
0.75	192.271	0.75	431.285	0.75	594.655	0.75	678.523	0.75	739.485	0.75	782.743			0.75	45.7805	0.75	78.7292	0.75	104.255	0.75	119.695	0.75	131.718	0.75	142.688
0.752	191.945	0.752	431.471	0.752	594.84	0.752	679.22	0.752	740.461	0.752	783.58			0.752	45.5981	0.752	78.5603	0.752	104.389	0.752	119.739	0.752	131.914	0.752	142.764
0.754	192.178	0.754	431.796	0.754	595.026	0.754	679.685	0.754	741.065	0.754	784.556			0.754	45.4692	0.754	78.8051	0.754	104.58	0.754	119.908	0.754	131.999	0.754	143.004
0.756	192.457	0.756	431.982	0.756	595.584	0.756	680.103	0.756	741.994	0.756	785.717			0.756	45.3314	0.756	78.8007	0.756	104.607	0.756	120.157	0.756	132.176	0.756	143.275
0.758	192.782	0.758	432.214	0.758	596.002	0.758	680.521	0.758	742.505	0.758	786.461			0.758	45.1092	0.758	78.8008	0.758	104.838	0.758	120.326	0.758	132.274	0.758	143.537
0.76	193.014	0.76	432.586	0.76	596.327	0.76	681.125	0.76	743.248	0.76	787.204			0.76	45.1003	0.76	78.9565	0.76	104.914	0.76	120.518	0.76	132.577	0.76	143.671
0.762	193.107	0.762	433.004	0.762	596.42	0.762	681.869	0.762	743.945	0.762	788.366			0.762	45.1092	0.762	78.8499	0.762	104.967	0.762	120.709	0.762	132.666	0.762	143.831
0.764	193.246	0.764	433.143	0.764	596.653	0.764	682.38	0.764	744.689	0.764	789.202			0.764	45.1715	0.764	78.8543	0.764	104.994	0.764	120.967	0.764	132.803	0.764	144.044
0.766	193.2	0.766	433.608	0.766	596.931	0.766	682.984	0.766	745.618	0.766	790.503			0.766	45.2561	0.766	78.7479	0.766	105.314	0.766	120.998	0.766	133.115	0.766	144.262
0.768	193.246	0.768	433.794	0.768	597.582	0.768	683.448	0.768	746.362	0.768	791.804			0.768	45.1006	0.768	78.8146	0.768	105.519	0.768	121.122	0.768	133.381	0.768	144.396
0.77	193.525	0.77	434.259	0.77	597.489	0.77	683.867	0.77	746.919	0.77	792.873			0.77	44.9584	0.77	78.8546	0.77	105.595	0.77	121.278	0.77	133.679	0.77	144.565
0.772	193.897	0.772	434.119	0.772	597.861	0.772	684.378	0.772	747.477	0.772	794.22			0.772	44.994	0.772	79.0815	0.772	105.582	0.772	121.438	0.772	133.826	0.772	144.858
0.774	193.618	0.774	434.305	0.774	598.186	0.774	685.307	0.774	748.313	0.774	794.871			0.774	45.1052	0.774	78.9526	0.774	105.528	0.774	121.554	0.774	134.093	0.774	145.036
0.776	193.711	0.776	434.352	0.776	598.558	0.776	685.865	0.776	748.917	0.776	795.614			0.776	45.2608	0.776	78.9258	0.776	105.542	0.776	121.576	0.776	134.244	0.776	145.218
0.778	193.432	0.778	434.537	0.778	598.604	0.778	686.655	0.778	749.846	0.778	796.59			0.778	45.3853	0.778	78.9079	0.778	105.586	0.778	121.594	0.778	134.373	0.778	145.467
0.78	193.2	0.78	434.677	0.78	598.743	0.78	687.166	0.78	750.311	0.78	797.752			0.78	45.3097	0.78	78.8369	0.78	105.626	0.78	121.812	0.78	134.427	0.78	145.65
0.782	193.246	0.782	434.863	0.782	598.836	0.782	687.491	0.782	750.729	0.782	798.356			0.782	45.2343	0.782	78.9081	0.782	105.662	0.782	121.968	0.782	134.578	0.782	145.988
0.784	193.525	0.784	435.141	0.784	598.976	0.784	688.234	0.784	751.287	0.784	799.471			0.784	45.181	0.784	79.0014	0.784	105.569	0.784	121.941	0.784	134.773	0.784	146.263
0.786	193.432	0.786	435.095	0.786	599.069	0.786	688.792	0.786	751.705	0.786	800.261			0.786	44.9898	0.786	79.1571	0.786	105.569	0.786	121.977	0.786	134.778	0.786	146.299
0.788	193.432	0.788	435.048	0.788	599.347	0.788	689.489	0.788	752.263	0.788	800.958			0.788	45.0832	0.788	79.1084	0.788	105.542	0.788	122.043	0.788	135.143	0.788	146.539
0.79	193.665	0.79	435.234	0.79	599.905	0.79	690.046	0.79	752.913	0.79	801.562			0.79	45.0743	0.79	79.1084	0.79	105.604	0.79	122.07	0.79	135.112	0.79	146.912
0.792	193.618	0.792	435.56	0.792	600.091	0.792	690.511	0.792	753.517	0.792	802.398			0.792	45.1101	0.792	78.9617	0.792	105.707	0.792	122.195	0.792	135.374	0.792	147.104
0.794	193.99	0.794	435.513	0.794	600.323	0.794	690.79	0.794	754.028	0.794	803.234			0.794	45.1279	0.794	78.9662	0.794	105.858	0.794	122.221	0.794	135.592	0.794	147.304
0.796	194.036	0.796	435.838	0.796	600.509	0.796	691.069	0.796	754.539	0.796	803.931			0.796	45.0924	0.796	78.8641	0.796	105.845	0.796	122.404	0.796	135.899	0.796	147.708
0.798	194.176	0.798	436.071	0.798	601.02	0.798	691.44	0.798	755.143	0.798	804.861			0.798	44.9903	0.798	78.8864	0.798	105.885	0.798	122.613	0.798	136.303	0.798	147.851
0.8	194.362	0.8	436.257	0.8	601.299	0.8	692.091	0.8	755.887	0.8	805.325			0.8	44.8969	0.8	78.7441	0.8	105.934	0.8	122.551	0.8	136.646	0.8	148.095
0.802	194.501	0.802	436.396	0.802	601.624	0.802	692.788	0.802	756.584	0.802	806.533			0.802	44.7677	0.802	78.7352	0.802	105.881	0.802	122.529	0.802	136.855	0.802	148.264
0.804	194.687	0.804	436.257	0.804	601.671	0.804	693.253	0.804	757.327	0.804	807.37			0.804	44.6833	0.804	78.5975	0.804	106.032	0.804	122.697	0.804	137.068	0.804	148.549
0.806	194.873	0.806	436.349	0.806	601.996	0.806	693.671	0.806	758.024	0.806	808.392			0.806	44.7811	0.806	78.5664	0.806	106.085	0.806	122.858	0.806	137.388	0.806	148.847
0.808	194.966	0.808	436.349	0.808	601.996	0.808	694.042	0.808	758.721	0.808	809.182			0.808	44.7323	0.808	78.5886	0.808	106.214	0.808	123	0.808	137.424	0.808	149.211
0.81	195.012	0.81	436.349	0.81	602.228	0.81	694.646	0.81	759.232	0.81	810.158			0.81	44.9414	0.81	78.7265	0.81	106.268	0.81	123.156	0.81	137.686	0.81	149.318
0.812	195.152	0.812	436.489	0.812	602.414	0.812	695.111	0.812	759.79	0.812	810.855			0.812	44.8925	0.812	78.6866	0.812	106.245	0.812	123.396	0.812	137.771	0.812	149.736
0.814	195.012	0.814	436.768	0.814	602.739	0.814	695.762	0.814	760.673	0.814	811.552			0.814	44.7237	0.814	78.6555	0.814	106.317	0.814	123.374	0.814	137.98	0.814	149.99
0.816	194.78	0.816	436.721	0.816	602.554	0.816	696.505	0.816	761.509	0.816	812.388			0.816	44.6926	0.816	78.7267	0.816	106.414	0.816	123.503	0.816	138.029	0.816	150.137
0.818	194.966	0.818	436.768	0.818	602.554	0.818	697.109	0.818	761.974	0.818	813.038			0.818	44.7459	0.818	78.7802	0.818	106.348	0.818	123.529	0.818	138.131	0.818	150.479
0.82	194.873	0.82	436.628	0.82	602.693	0.82	697.62	0.82	762.624	0.82	814.107			0.82	44.8706	0.82	78.9892	0.82	106.277	0.82	123.649	0.82	138.136	0.82	150.759
0.822	195.012	0.822	436.349	0.822	603.018	0.822	697.76	0.822	763.042	0.822	814.665			0.822	44.9375	0.822	78.8069	0.822	106.424	0.822	123.863	0.822	138.322	0.822	150.946
0.824	194.919	0.824	436.582	0.824	603.111	0.824	698.131	0.824	763.461	0.824	815.455			0.824	44.8841	0.824	79.016	0.824	106.392	0.824	124.005	0.824	138.554	0.824	150.964
0.826	195.059	0.826	436.954	0.826	603.158	0.826	698.642	0.826	764.111	0.826	816.291			0.826	44.9108	0.826	79.016	0.826	106.455	0.826	124.09	0.826	138.669	0.826	151.15
0.828	195.105	0.828	437.279	0.828	603.343	0.828	699.246	0.828	764.622	0.828	817.081			0.828	44.8707	0.828	78.9316	0.828	106.464	0.828	124.254	0.828	138.665	0.828	151.324
0.83	194.966	0.83	437.418	0.83	603.483	0.83	699.479	0.83	765.319	0.83	817.871			0.83	44.6794	0.83	78.9273	0.83	106.45	0.83	124.432	0.83	138.776	0.83	151.533
0.832	194.826	0.832	437.418	0.832	603.715	0.832	699.99	0.832	766.016	0.832	818.428			0.832	44.6172	0.832	78.8829	0.832	106.486	0.832	124.339	0.832	138.847	0.832	151.524
0.834	194.547	0.834	437.465	0.834	603.855	0.834	700.362	0.834	766.527	0.834	819.311			0.834	44.7506	0.834	78.9586	0.834	106.539	0.834	124.65	0.834	138.945	0.834	151.782
0.836	194.687	0.836	437.372	0.836	603.901	0.836	700.501	0.836	767.457	0.836	820.194			0.836	44.7239	0.836	78.9941	0.836	106.446	0.836	124.73	0.836	139.118	0.836	152.013
0.838	194.78	0.838	437.372	0.838	604.087	0.838	700.873	0.838	767.735	0.838	820.891			0.838	44.4973	0.838	79.0341	0.838	106.637	0.838	124.864	0.838	139.194	0.838	152.262
0.84	194.919	0.84	437.651	0.84	604.133	0.84	701.337	0.84	768.525	0.84	821.402			0.84	44.5374	0.84	79.1097	0.84	106.784	0.84	125.073	0.84	139.518	0.84	152.467
0.842	194.687	0.842	437.697	0.842	604.273	0.842	701.988	0.842	769.269	0.842	822.099			0.842	44.5506	0.842	79.2788	0.842	106.735	0.842	125.184	0.842	139.754	0.842	152.694
0.844	194.64	0.844	437.929	0.844	604.412	0.844	702.313	0.844	770.105	0.844	822.749			0.844	44.7109	0.844	79.2654	0.844	106.855	0.844	125.389	0.844	139.754	0.844	152.956
0.846	194.455	0.846	437.836	0.846	604.784	0.846	702.499	0.846	770.43	0.846	822.982			0.846	44.7598	0.846	79.2433	0.846	106.891	0.846	125.442	0.846	139.825	0.846	153.165
0.848	194.455	0.848	437.929	0.848	604.691	0.848	702.824	0.848	771.034	0.848	823.632			0.848	44.8487	0.848	79.2701	0.848	106.936	0.848	125.456	0.848	140.137	0.848	153.307
0.85	194.594	0.85	438.069	0.85	604.877	0.85	703.149	0.85	771.453	0.85	824.097			0.85	44.9288	0.85	79.2923	0.85	106.949	0.85	125.638	0.85	140.403	0.85	153.521
0.852	194.966	0.852	438.255	0.852	604.877	0.852	703.428	0.852	771.731	0.852	824.701			0.852	45.1911	0.852	79.3235	0.852	107.02	0.852	125.727	0.852	140.581	0.852	153.948
0.854	195.291	0.854	438.347	0.854	604.877	0.854	703.8	0.854	772.057	0.854	825.259			0.854	45.2001	0.854	79.3369	0.854	107.092	0.854	125.865	0.854	140.817	0.854	154.014
0.856	195.384	0.856	438.58	0.856	605.248	0.856	704.032	0.856	772.382	0.856	825.723			0.856	45.258	0.856	79.1548	0.856	107.212	0.856	126.025	0.856	140.946	0.856	154.21
0.858	195.523	0.858	438.719	0.858	605.341	0.858	704.497	0.858	773.079	0.858	826.141			0.858	45.3824	0.858	79.0925	0.858	107.283	0.858	126.047	0.858	141.168	0.858	154.335
0.86	195.105	0.86	438.766	0.86	605.295	0.86	704.451	0.86	773.032	0.86	826.56			0.86	45.4091	0.86	79.0481	0.86	107.354	0.86	126.185	0.86	141.182	0.86	154.522
0.862	195.152	0.862	439.091	0.862	605.527	0.862	704.543	0.862	773.451	0.862	827.117			0.862	45.3959	0.862	78.9727	0.862	107.514	0.862	126.292	0.862	141.231	0.862	154.762
0.864	195.337	0.864	439.091	0.864	605.76	0.864	705.24	0.864	773.776	0.864	827.861			0.864	45.3336	0.864	78.8927	0.864	107.59	0.864	126.332	0.864	141.44	0.864	155.033
0.866	195.105	0.866	439.184	0.866	605.853	0.866	705.38	0.866	774.519	0.866	828.697			0.866	45.0624	0.866	78.8882	0.866	107.528	0.866	126.537	0.866	141.773	0.866	155.251
0.868	195.152	0.868	439.137	0.868	606.085	0.868	705.844	0.868	775.077	0.868	829.394			0.868	45.1693	0.868	78.8927	0.868	107.559	0.868	126.79	0.868	141.849	0.868	155.46
0.87	194.826	0.87	439.137	0.87	606.224	0.87	706.495	0.87	775.727	0.87	829.998			0.87	45.0672	0.87	78.8125	0.87	107.47	0.87	126.875	0.87	142.111	0.87	155.789
0.872	194.64	0.872	439.277	0.872	606.131	0.872	706.82	0.872	776.285	0.872	830.974			0.872	44.8983	0.872	78.7814	0.872	107.439	0.872	126.919	0.872	142.351	0.872	155.891
0.874	194.594	0.874	438.952	0.874	606.271	0.874	707.053	0.874	776.517	0.874	831.624			0.874	44.8938	0.874	78.6924	0.874	107.416	0.874	126.835	0.874	142.489	0.874	156.073
0.876	194.547	0.876	439.091	0.876	606.317	0.876	707.471	0.876	777.121	0.876	832.089			0.876	44.9116	0.876	78.7947	0.876	107.314	0.876	127.009	0.876	142.769	0.876	156.225
0.878	194.501	0.878	439.091	0.878	606.317	0.878	707.657	0.878	778.004	0.878	832.879			0.878	44.9918	0.878	78.7593	0.878	107.159	0.878	127.258	0.878	143.032	0.878	156.385
0.88	194.826	0.88	438.905	0.88	606.503	0.88	708.121	0.88	778.747	0.88	833.808			0.88	44.8317	0.88	78.7816	0.88	107.065	0.88	127.347	0.88	143.33	0.88	156.563
0.882	194.826	0.882	438.905	0.882	606.364	0.882	708.307	0.882	779.305	0.882	834.412			0.882	44.7027	0.882	78.7816	0.882	107.048	0.882	127.462	0.882	143.641	0.882	156.838
0.884	194.78	0.884	438.905	0.884	606.224	0.884	708.261	0.884	779.863	0.884	834.877			0.884	44.8315	0.884	78.7773	0.884	107.092	0.884	127.445	0.884	143.846	0.884	157.114
0.886	194.78	0.886	438.812	0.886	606.364	0.886	708.493	0.886	779.956	0.886	835.341			0.886	45.0583	0.886	78.7507	0.886	106.95	0.886	127.365	0.886	143.899	0.886	157.43
0.888	194.687	0.888	438.905	0.888	606.457	0.888	708.493	0.888	780.281	0.888	835.713			0.888	44.9694	0.888	78.7551	0.888	107.03	0.888	127.458	0.888	144.028	0.888	157.546
0.89	194.733	0.89	438.905	0.89	606.41	0.89	708.261	0.89	780.42	0.89	836.271			0.89	45.0939	0.89	78.8042	0.89	107.128	0.89	127.614	0.89	144.157	0.89	157.697
0.892	194.826	0.892	438.812	0.892	606.457	0.892	708.214	0.892	780.699	0.892	836.782			0.892	45.0983	0.892	78.8976	0.892	107.208	0.892	127.854	0.892	144.335	0.892	158.048
0.894	194.501	0.894	438.859	0.894	606.503	0.894	708.075	0.894	781.489	0.894	837.154			0.894	44.9738	0.894	79.0401	0.894	107.306	0.894	128.027	0.894	144.531	0.894	158.369
0.896	194.501	0.896	438.766	0.896	606.549	0.896	708.121	0.896	781.721	0.896	837.804			0.896	44.7603	0.896	78.9556	0.896	107.542	0.896	128.059	0.896	144.527	0.896	158.56
0.898	194.594	0.898	438.812	0.898	606.549	0.898	708.4	0.898	781.582	0.898	838.222			0.898	44.7514	0.898	78.8978	0.898	107.52	0.898	128.232	0.898	144.563	0.898	158.853
0.9	194.501	0.9	438.859	0.9	606.596	0.9	708.586	0.9	781.768	0.9	838.547			0.9	44.9382	0.9	78.7556	0.9	107.6	0.9	128.299	0.9	144.514	0.9	158.902
0.902	194.408	0.902	438.719	0.902	606.503	0.902	708.818	0.902	782.511	0.902	838.64			0.902	44.9162	0.902	78.8046	0.902	107.626	0.902	128.361	0.902	144.576	0.902	158.92
0.904	194.362	0.904	438.44	0.904	606.364	0.904	709.143	0.904	782.929	0.904	839.198			0.904	44.9075	0.904	78.7557	0.904	107.635	0.904	128.579	0.904	144.683	0.904	159.009
0.906	194.269	0.906	438.394	0.906	606.317	0.906	709.236	0.906	783.208	0.906	839.57			0.906	44.783	0.906	78.7334	0.906	107.778	0.906	128.734	0.906	144.927	0.906	159.089
0.908	194.501	0.908	438.487	0.908	606.178	0.908	709.515	0.908	783.487	0.908	839.988			0.908	44.6676	0.908	78.7559	0.908	107.858	0.908	128.748	0.908	145.016	0.908	159.431
0.91	194.362	0.91	438.394	0.91	606.224	0.91	710.073	0.91	783.998	0.91	840.22			0.91	44.5074	0.91	78.7693	0.91	107.907	0.91	128.597	0.91	145.043	0.91	159.529
0.912	194.222	0.912	438.347	0.912	606.085	0.912	710.398	0.912	784.602	0.912	840.685			0.912	44.494	0.912	78.7293	0.912	107.831	0.912	128.752	0.912	145.252	0.912	159.743
0.914	194.222	0.914	438.44	0.914	605.992	0.914	710.584	0.914	784.788	0.914	841.335			0.914	44.4542	0.914	78.5249	0.914	107.885	0.914	128.895	0.914	145.452	0.914	159.85
0.916	194.269	0.916	438.44	0.916	606.131	0.916	710.537	0.916	784.927	0.916	841.893			0.916	44.4453	0.916	78.6539	0.916	107.822	0.916	128.89	0.916	145.657	0.916	160.13
0.918	193.851	0.918	438.487	0.918	606.364	0.918	710.77	0.918	785.438	0.918	842.451			0.918	44.5431	0.918	78.7607	0.918	108.023	0.918	128.855	0.918	145.803	0.918	160.37
0.92	193.572	0.92	438.673	0.92	606.317	0.92	710.863	0.92	785.717	0.92	842.729			0.92	44.445	0.92	78.783	0.92	108.183	0.92	128.94	0.92	145.968	0.92	160.752
0.922	193.711	0.922	438.626	0.922	606.457	0.922	710.77	0.922	785.531	0.922	843.38			0.922	44.5472	0.922	78.7742	0.922	108.187	0.922	128.984	0.922	146.097	0.922	160.895
0.924	193.851	0.924	439.044	0.924	606.457	0.924	711.002	0.924	785.903	0.924	844.123			0.924	44.4272	0.924	78.7876	0.924	108.076	0.924	129.006	0.924	146.226	0.924	161.051
0.926	193.618	0.926	439.277	0.926	606.596	0.926	711.048	0.926	786.089	0.926	844.634			0.926	44.5383	0.926	78.8945	0.926	108.174	0.926	129.007	0.926	146.315	0.926	161.246
0.928	193.293	0.928	438.998	0.928	606.549	0.928	711.095	0.928	786.135	0.928	845.331			0.928	44.5783	0.928	78.8321	0.928	108.041	0.928	129.167	0.928	146.658	0.928	161.446
0.93	193.479	0.93	439.044	0.93	606.642	0.93	711.002	0.93	786.135	0.93	845.749			0.93	44.7386	0.93	78.7789	0.93	108.005	0.93	129.354	0.93	146.822	0.93	161.856
0.932	193.618	0.932	438.952	0.932	606.642	0.932	711.002	0.932	785.903	0.932	845.842			0.932	44.5875	0.932	78.7744	0.932	108.125	0.932	129.287	0.932	146.911	0.932	161.945
0.934	193.572	0.934	438.812	0.934	606.503	0.934	711.141	0.934	786.275	0.934	846.214			0.934	44.5385	0.934	78.8501	0.934	107.916	0.934	129.269	0.934	146.987	0.934	162.1
0.936	193.432	0.936	438.487	0.936	606.457	0.936	711.653	0.936	786.6	0.936	846.4			0.936	44.6452	0.936	78.6501	0.936	107.903	0.936	129.251	0.936	147.125	0.936	162.087
0.938	193.525	0.938	438.533	0.938	605.992	0.938	711.513	0.938	786.693	0.938	846.632			0.938	44.5296	0.938	78.6146	0.938	107.894	0.938	129.287	0.938	147.307	0.938	162.122
0.94	193.479	0.94	438.394	0.94	605.853	0.94	711.56	0.94	786.925	0.94	847.004			0.94	44.432	0.94	78.7435	0.94	107.761	0.94	129.145	0.94	147.431	0.94	162.229
0.942	193.293	0.942	438.208	0.942	605.853	0.942	711.792	0.942	786.972	0.942	847.004			0.942	44.3743	0.942	78.8013	0.942	107.788	0.942	129.145	0.942	147.503	0.942	162.407
0.944	193.293	0.944	437.79	0.944	605.713	0.944	712.117	0.944	786.925	0.944	846.818			0.944	44.232	0.944	78.7523	0.944	107.948	0.944	129.198	0.944	147.739	0.944	162.509
0.946	193.665	0.946	437.697	0.946	605.202	0.946	712.164	0.946	787.251	0.946	846.911			0.946	44.2676	0.946	78.7035	0.946	107.85	0.946	129.242	0.946	147.868	0.946	162.549
0.948	193.711	0.948	437.883	0.948	605.341	0.948	712.164	0.948	787.669	0.948	846.958			0.948	44.2277	0.948	78.7613	0.948	107.855	0.948	129.234	0.948	147.827	0.948	162.523
0.95	193.386	0.95	437.976	0.95	605.341	0.95	712.303	0.95	788.366	0.95	847.469			0.95	44.072	0.95	78.6724	0.95	107.89	0.95	129.407	0.95	147.907	0.95	162.554
0.952	193.293	0.952	437.836	0.952	605.388	0.952	712.489	0.952	788.644	0.952	848.073			0.952	44.2276	0.952	78.4902	0.952	107.881	0.952	129.443	0.952	148.046	0.952	162.768
0.954	193.154	0.954	438.069	0.954	605.295	0.954	712.675	0.954	788.552	0.954	848.212			0.954	44.3165	0.954	78.3434	0.954	107.93	0.954	129.576	0.954	148.126	0.954	162.959
0.956	193.246	0.956	438.347	0.956	605.341	0.956	712.721	0.956	788.691	0.956	848.305			0.956	44.2943	0.956	78.3834	0.956	107.984	0.956	129.612	0.956	148.148	0.956	163.257
0.958	193.2	0.958	437.836	0.958	605.295	0.958	712.861	0.958	788.83	0.958	848.723			0.958	44.1877	0.958	78.4413	0.958	107.935	0.958	129.696	0.958	148.197	0.958	163.484
0.96	193.339	0.96	437.836	0.96	605.481	0.96	712.954	0.96	788.97	0.96	849.188			0.96	44.1475	0.96	78.2235	0.96	107.962	0.96	130.012	0.96	148.273	0.96	163.515
0.962	193.386	0.962	438.022	0.962	605.341	0.962	713.093	0.962	788.923	0.962	849.281			0.962	44.1163	0.962	78.0591	0.962	107.811	0.962	130.11	0.962	148.393	0.962	163.795
0.964	193.154	0.964	437.976	0.964	605.388	0.964	713.046	0.964	789.341	0.964	849.467			0.964	44.1253	0.964	78.0059	0.964	107.717	0.964	130.195	0.964	148.397	0.964	164.12
0.966	193.061	0.966	437.79	0.966	605.434	0.966	713.232	0.966	789.481	0.966	849.606			0.966	44.0275	0.966	77.8814	0.966	107.788	0.966	130.204	0.966	148.46	0.966	164.409
0.968	192.968	0.968	437.418	0.968	605.109	0.968	713.139	0.968	789.295	0.968	849.931			0.968	43.9518	0.968	77.7437	0.968	107.842	0.968	130.342	0.968	148.513	0.968	164.725
0.97	193.293	0.97	437.139	0.97	604.83	0.97	713.325	0.97	789.295	0.97	849.931			0.97	43.7873	0.97	77.9217	0.97	107.735	0.97	130.284	0.97	148.691	0.97	164.765
0.972	193.2	0.972	437.046	0.972	604.737	0.972	713.325	0.972	789.713	0.972	850.071			0.972	43.6673	0.972	78.2108	0.972	107.811	0.972	130.351	0.972	148.682	0.972	164.969
0.974	193.246	0.974	436.628	0.974	604.691	0.974	713.558	0.974	789.853	0.974	850.628			0.974	43.6808	0.974	78.4644	0.974	107.905	0.974	130.377	0.974	148.718	0.974	165.214
0.976	193.154	0.976	436.21	0.976	604.366	0.976	713.558	0.976	790.038	0.976	850.768			0.976	43.6363	0.976	78.3934	0.976	108.042	0.976	130.426	0.976	148.798	0.976	165.33
0.978	193.2	0.978	436.442	0.978	604.505	0.978	713.558	0.978	790.178	0.978	850.907			0.978	43.7252	0.978	78.2156	0.978	107.953	0.978	130.395	0.978	148.856	0.978	165.459
0.98	192.782	0.98	436.024	0.98	604.226	0.98	713.418	0.98	790.503	0.98	851.186			0.98	43.6809	0.98	78.3713	0.98	108.007	0.98	130.333	0.98	148.962	0.98	165.695
0.982	192.735	0.982	436.071	0.982	603.994	0.982	713.325	0.982	790.828	0.982	851.604			0.982	43.7789	0.982	78.4869	0.982	108.029	0.982	130.36	0.982	148.922	0.982	165.726
0.984	192.968	0.984	435.745	0.984	603.947	0.984	713.372	0.984	790.689	0.984	852.115			0.984	43.7744	0.984	78.5804	0.984	108.065	0.984	130.329	0.984	149.082	0.984	165.748
0.986	192.735	0.986	435.606	0.986	603.762	0.986	713.651	0.986	790.782	0.986	852.301			0.986	43.73	0.986	78.5225	0.986	108.074	0.986	130.494	0.986	149.247	0.986	165.797
0.988	192.782	0.988	435.606	0.988	603.715	0.988	713.558	0.988	791.014	0.988	852.626			0.988	43.8679	0.988	78.4159	0.988	108.034	0.988	130.414	0.988	149.421	0.988	165.828
0.99	192.41	0.99	435.653	0.99	603.529	0.99	713.325	0.99	791.107	0.99	852.859			0.99	43.9969	0.99	78.2114	0.99	108.114	0.99	130.587	0.99	149.523	0.99	165.909
0.992	192.178	0.992	435.42	0.992	603.297	0.992	713.279	0.992	791.014	0.992	853.184			0.992	43.9479	0.992	77.9802	0.992	108.016	0.992	130.632	0.992	149.55	0.992	165.909
0.994	192.178	0.994	435.606	0.994	603.204	0.994	713.325	0.994	791.061	0.994	853.277			0.994	43.8545	0.994	77.8202	0.994	108.012	0.994	130.685	0.994	149.794	0.994	165.98
0.996	192.085	0.996	435.513	0.996	603.018	0.996	713.325	0.996	791.014	0.996	853.648			0.996	43.8013	0.996	77.8558	0.996	107.794	0.996	130.739	0.996	149.941	0.996	166.055
0.998	191.992	0.998	435.374	0.998	602.693	0.998	713.372	0.998	791.293	0.998	853.695			0.998	43.6636	0.998	77.9404	0.998	107.945	0.998	130.814	0.998	150.15	0.998	166.255
1	192.364	1	435.513	1	602.6	1	713.325	1	791.293	1	853.927			1	43.6546	1	77.8961	1	108.043	1	130.872	1	150.253	1	166.451
1.002	192.085	1.002	435.42	1.002	602.832	1.002	713.372	1.002	791.339	1.002	853.695			1.002	43.5788	1.002	77.8027	1.002	108.132	1.002	130.966	1.002	150.515	1.002	166.696
1.004	191.899	1.004	435.467	1.004	602.6	1.004	712.954	1.004	791.339	1.004	853.648			1.004	43.5521	1.004	77.8874	1.004	108.128	1.004	131.077	1.004	150.528	1.004	166.731
1.006	191.713	1.006	435.374	1.006	602.414	1.006	712.861	1.006	791.479	1.006	853.788			1.006	43.5254	1.006	77.9987	1.006	108.248	1.006	131.086	1.006	150.542	1.006	166.745
1.008	191.806	1.008	435.234	1.008	602.135	1.008	712.907	1.008	791.525	1.008	853.927			1.008	43.4855	1.008	77.9942	1.008	108.324	1.008	131.179	1.008	150.609	1.008	166.874
1.01	192.271	1.01	435.002	1.01	601.949	1.01	712.814	1.01	791.572	1.01	853.927			1.01	43.4278	1.01	77.8565	1.01	108.306	1.01	131.157	1.01	150.604	1.01	167.167
1.012	192.224	1.012	434.863	1.012	601.764	1.012	712.675	1.012	791.572	1.012	853.556			1.012	43.4723	1.012	77.8166	1.012	108.391	1.012	131.197	1.012	150.755	1.012	167.234
1.014	192.131	1.014	434.63	1.014	601.531	1.014	712.535	1.014	791.758	1.014	853.463			1.014	43.5523	1.014	77.8033	1.014	108.195	1.014	131.246	1.014	150.707	1.014	167.141
1.016	192.085	1.016	434.677	1.016	601.345	1.016	712.303	1.016	791.897	1.016	853.37			1.016	43.5746	1.016	77.8123	1.016	108.124	1.016	131.349	1.016	150.796	1.016	167.359
1.018	192.085	1.018	434.537	1.018	601.253	1.018	712.071	1.018	791.943	1.018	853.37			1.018	43.5568	1.018	77.6921	1.018	108.057	1.018	131.291	1.018	150.889	1.018	167.457
1.02	191.945	1.02	434.073	1.02	601.345	1.02	712.024	1.02	791.758	1.02	853.416			1.02	43.6281	1.02	77.5942	1.02	108.026	1.02	131.376	1.02	151.031	1.02	167.559
1.022	191.945	1.022	433.515	1.022	600.881	1.022	711.653	1.022	791.665	1.022	853.648			1.022	43.6149	1.022	77.5808	1.022	108.066	1.022	131.371	1.022	151.058	1.022	167.697
1.024	191.76	1.024	433.329	1.024	600.463	1.024	711.745	1.024	791.804	1.024	853.695			1.024	43.5528	1.024	77.4651	1.024	108.022	1.024	131.434	1.024	151.232	1.024	167.999
1.026	191.62	1.026	433.422	1.026	600.416	1.026	711.56	1.026	791.943	1.026	853.741			1.026	43.5706	1.026	77.4295	1.026	107.933	1.026	131.451	1.026	151.392	1.026	168.084
1.028	191.388	1.028	433.143	1.028	600.416	1.028	711.42	1.028	792.036	1.028	853.741			1.028	43.5261	1.028	77.6297	1.028	107.916	1.028	131.402	1.028	151.512	1.028	168.222
1.03	191.156	1.03	432.865	1.03	600.184	1.03	711.467	1.03	791.851	1.03	853.788			1.03	43.5393	1.03	77.6119	1.03	107.911	1.03	131.451	1.03	151.663	1.03	168.128
1.032	190.784	1.032	432.354	1.032	600.137	1.032	711.281	1.032	791.851	1.032	853.834			1.032	43.5704	1.032	77.6964	1.032	107.924	1.032	131.5	1.032	151.806	1.032	168.462
1.034	190.737	1.034	432.121	1.034	599.812	1.034	711.141	1.034	791.525	1.034	853.974			1.034	43.5883	1.034	77.603	1.034	107.964	1.034	131.598	1.034	151.939	1.034	168.582
1.036	190.412	1.036	431.889	1.036	599.719	1.036	710.816	1.036	791.293	1.036	853.881			1.036	43.4681	1.036	77.4741	1.036	108.04	1.036	131.701	1.036	151.944	1.036	168.734
1.038	190.273	1.038	431.749	1.038	599.394	1.038	710.77	1.038	791.061	1.038	853.788			1.038	43.5215	1.038	77.4431	1.038	107.933	1.038	131.799	1.038	152.002	1.038	168.689
1.04	190.087	1.04	431.703	1.04	598.79	1.04	710.491	1.04	791.154	1.04	853.695			1.04	43.4325	1.04	77.4831	1.04	107.996	1.04	131.812	1.04	152.055	1.04	168.783
1.042	190.133	1.042	431.749	1.042	598.697	1.042	710.444	1.042	791.107	1.042	853.788			1.042	43.4368	1.042	77.3498	1.042	107.889	1.042	131.834	1.042	152.108	1.042	168.85
1.044	190.226	1.044	431.564	1.044	598.79	1.044	710.537	1.044	790.782	1.044	853.788			1.044	43.4768	1.044	77.4345	1.044	108.027	1.044	131.919	1.044	152.095	1.044	168.992
1.046	190.133	1.046	431.285	1.046	598.418	1.046	710.166	1.046	790.41	1.046	853.648			1.046	43.419	1.046	77.3012	1.046	107.831	1.046	131.968	1.046	152.278	1.046	169.237
1.048	190.226	1.048	431.006	1.048	597.861	1.048	710.166	1.048	790.224	1.048	853.416			1.048	43.388	1.048	77.3547	1.048	107.76	1.048	131.875	1.048	152.415	1.048	169.393
1.05	190.273	1.05	430.82	1.05	597.349	1.05	709.933	1.05	790.224	1.05	853.463			1.05	43.3304	1.05	77.4614	1.05	107.823	1.05	131.848	1.05	152.473	1.05	169.606
1.052	190.505	1.052	430.82	1.052	596.931	1.052	709.655	1.052	789.992	1.052	853.602			1.052	43.1881	1.052	77.4481	1.052	107.765	1.052	131.924	1.052	152.531	1.052	169.513
1.054	190.552	1.054	430.356	1.054	596.885	1.054	709.236	1.054	790.085	1.054	853.556			1.054	43.0326	1.054	77.4127	1.054	107.805	1.054	131.897	1.054	152.669	1.054	169.815
1.056	190.691	1.056	429.984	1.056	596.513	1.056	709.19	1.056	790.131	1.056	853.602			1.056	42.966	1.056	77.4216	1.056	107.783	1.056	131.95	1.056	152.816	1.056	169.735
1.058	190.459	1.058	429.752	1.058	596.141	1.058	708.725	1.058	789.667	1.058	853.509			1.058	42.8728	1.058	77.4128	1.058	107.77	1.058	131.959	1.058	152.878	1.058	169.984
1.06	190.273	1.06	429.705	1.06	595.816	1.06	708.446	1.06	789.434	1.06	853.277			1.06	42.8863	1.06	77.3062	1.06	107.521	1.06	131.99	1.06	152.941	1.06	170.015
1.062	190.18	1.062	429.473	1.062	595.259	1.062	708.354	1.062	789.341	1.062	853.184			1.062	42.6108	1.062	77.3152	1.062	107.454	1.062	132.071	1.062	153.105	1.062	170.078
1.064	189.901	1.064	429.287	1.064	594.933	1.064	708.075	1.064	789.295	1.064	853.091			1.064	42.5487	1.064	77.173	1.064	107.303	1.064	132.088	1.064	153.146	1.064	170.046
1.066	189.808	1.066	429.008	1.066	594.701	1.066	707.703	1.066	789.248	1.066	852.952			1.066	42.5131	1.066	77.1242	1.066	107.37	1.066	132.133	1.066	153.11	1.066	170.038
1.068	189.669	1.068	429.008	1.068	594.469	1.068	707.796	1.068	788.877	1.068	852.812			1.068	42.4597	1.068	76.9151	1.068	107.41	1.068	132.284	1.068	153.159	1.068	170.046
1.07	189.576	1.07	429.008	1.07	594.329	1.07	707.378	1.07	788.784	1.07	852.812			1.07	42.3974	1.07	76.7862	1.07	107.41	1.07	132.151	1.07	153.208	1.07	170.087
1.072	189.111	1.072	429.055	1.072	593.958	1.072	707.471	1.072	788.552	1.072	852.719			1.072	42.3974	1.072	76.7061	1.072	107.49	1.072	132.098	1.072	153.19	1.072	170.171
1.074	188.925	1.074	429.101	1.074	593.586	1.074	707.331	1.074	788.226	1.074	852.44			1.074	42.4197	1.074	76.7862	1.074	107.45	1.074	132.165	1.074	153.262	1.074	170.194
1.076	188.786	1.076	428.915	1.076	593.261	1.076	707.238	1.076	788.133	1.076	852.347			1.076	42.3663	1.076	76.8486	1.076	107.526	1.076	132.125	1.076	153.342	1.076	170.336
1.078	188.832	1.078	428.543	1.078	593.028	1.078	707.145	1.078	788.133	1.078	852.208			1.078	42.3351	1.078	76.6619	1.078	107.588	1.078	132.027	1.078	153.413	1.078	170.438
1.08	188.879	1.08	428.265	1.08	592.982	1.08	706.681	1.08	787.947	1.08	852.394			1.08	42.2639	1.08	76.5463	1.08	107.713	1.08	132.009	1.08	153.427	1.08	170.585
1.082	188.693	1.082	427.986	1.082	592.703	1.082	706.309	1.082	787.529	1.082	852.069			1.082	42.3927	1.082	76.4662	1.082	107.722	1.082	131.92	1.082	153.333	1.082	170.692
1.084	188.832	1.084	427.893	1.084	592.424	1.084	705.984	1.084	787.529	1.084	851.883			1.084	42.3394	1.084	76.3017	1.084	107.646	1.084	131.858	1.084	153.369	1.084	170.861
1.086	188.972	1.086	427.707	1.086	591.867	1.086	705.705	1.086	787.065	1.086	851.651			1.086	42.1926	1.086	76.3906	1.086	107.708	1.086	131.725	1.086	153.444	1.086	171.004
1.088	188.972	1.088	427.521	1.088	591.727	1.088	705.008	1.088	786.879	1.088	851.558			1.088	42.0994	1.088	76.4307	1.088	107.709	1.088	131.814	1.088	153.462	1.088	171.057
1.09	188.693	1.09	427.475	1.09	591.17	1.09	704.822	1.09	786.739	1.09	850.954			1.09	42.2996	1.09	76.4752	1.09	107.566	1.09	132.067	1.09	153.502	1.09	171.124
1.092	188.972	1.092	427.242	1.092	591.17	1.092	704.497	1.092	786.554	1.092	850.954			1.092	42.2996	1.092	76.502	1.092	107.548	1.092	132.058	1.092	153.582	1.092	171.249
1.094	188.925	1.094	426.871	1.094	590.937	1.094	704.218	1.094	786.461	1.094	850.582			1.094	42.2241	1.094	76.2619	1.094	107.504	1.094	132.108	1.094	153.591	1.094	171.395
1.096	188.739	1.096	426.592	1.096	590.937	1.096	704.032	1.096	785.996	1.096	850.349			1.096	42.1797	1.096	76.1952	1.096	107.433	1.096	132.054	1.096	153.627	1.096	171.373
1.098	188.6	1.098	426.127	1.098	590.612	1.098	704.218	1.098	785.624	1.098	849.885			1.098	42.2509	1.098	76.1464	1.098	107.451	1.098	132.09	1.098	153.596	1.098	171.289
1.1	188.228	1.1	425.988	1.1	590.008	1.1	704.265	1.1	785.438	1.1	849.327			1.1	42.3489	1.1	76.1154	1.1	107.362	1.1	132.13	1.1	153.623	1.1	171.378
1.102	188.228	1.102	425.988	1.102	589.683	1.102	703.939	1.102	785.16	1.102	849.56			1.102	42.3712	1.102	76.0132	1.102	107.451	1.102	132.108	1.102	153.72	1.102	171.431
1.104	188.042	1.104	425.616	1.104	589.265	1.104	703.521	1.104	784.509	1.104	849.281			1.104	42.478	1.104	75.8977	1.104	107.455	1.104	132.157	1.104	153.774	1.104	171.463
1.106	187.671	1.106	425.337	1.106	589.172	1.106	703.196	1.106	784.416	1.106	848.956			1.106	42.5537	1.106	75.8	1.106	107.286	1.106	132.268	1.106	153.796	1.106	171.48
1.108	187.438	1.108	424.966	1.108	588.8	1.108	703.149	1.108	784.137	1.108	848.816			1.108	42.6158	1.108	75.7067	1.108	107.202	1.108	132.17	1.108	153.658	1.108	171.538
1.11	187.345	1.11	424.547	1.11	588.8	1.11	702.917	1.11	783.859	1.11	848.863			1.11	42.4514	1.11	75.6491	1.11	107.069	1.11	132.068	1.11	153.574	1.11	171.61
1.112	187.113	1.112	424.315	1.112	588.103	1.112	702.685	1.112	783.394	1.112	848.259			1.112	42.4203	1.112	75.5291	1.112	106.886	1.112	132.041	1.112	153.459	1.112	171.632
1.114	186.881	1.114	423.943	1.114	587.824	1.114	702.22	1.114	782.743	1.114	848.305			1.114	42.5092	1.114	75.516	1.114	106.869	1.114	131.988	1.114	153.503	1.114	171.61
1.116	186.927	1.116	423.897	1.116	587.313	1.116	701.663	1.116	782.604	1.116	848.212			1.116	42.4648	1.116	75.4137	1.116	106.811	1.116	132.028	1.116	153.552	1.116	171.694
1.118	187.067	1.118	424.083	1.118	587.034	1.118	700.78	1.118	782.279	1.118	848.073			1.118	42.3134	1.118	75.6405	1.118	106.722	1.118	132.326	1.118	153.663	1.118	171.859
1.12	187.253	1.12	423.711	1.12	586.756	1.12	700.547	1.12	781.861	1.12	847.933			1.12	42.1312	1.12	75.894	1.12	106.816	1.12	132.144	1.12	153.806	1.12	171.93
1.122	187.067	1.122	423.386	1.122	586.198	1.122	700.222	1.122	782	1.122	847.608			1.122	41.9933	1.122	76.1654	1.122	106.66	1.122	132.206	1.122	153.93	1.122	171.939
1.124	186.741	1.124	422.875	1.124	585.966	1.124	699.897	1.124	781.768	1.124	847.051			1.124	41.8021	1.124	76.3877	1.124	106.665	1.124	132.082	1.124	153.948	1.124	171.908
1.126	186.927	1.126	422.642	1.126	585.547	1.126	699.525	1.126	781.164	1.126	846.865			1.126	41.6554	1.126	76.3833	1.126	106.656	1.126	132.091	1.126	154.006	1.126	171.868
1.128	186.834	1.128	422.549	1.128	585.222	1.128	699.154	1.128	780.885	1.128	846.446			1.128	41.5665	1.128	76.37	1.128	106.674	1.128	132.056	1.128	154.237	1.128	172.019
1.13	186.788	1.13	422.178	1.13	584.665	1.13	698.875	1.13	780.56	1.13	845.796			1.13	41.3843	1.13	76.2989	1.13	106.718	1.13	131.976	1.13	154.353	1.13	172.148
1.132	186.648	1.132	421.992	1.132	584.386	1.132	698.596	1.132	780.56	1.132	845.145			1.132	41.2109	1.132	76.2945	1.132	106.683	1.132	132.042	1.132	154.531	1.132	172.073
1.134	186.602	1.134	421.853	1.134	583.782	1.134	698.41	1.134	780.374	1.134	844.867			1.134	41.1043	1.134	76.3789	1.134	106.625	1.134	132.034	1.134	154.593	1.134	172.22
1.136	186.416	1.136	421.62	1.136	583.364	1.136	698.085	1.136	780.048	1.136	844.356			1.136	41.0555	1.136	76.4368	1.136	106.54	1.136	132.1	1.136	154.509	1.136	172.358
1.138	185.952	1.138	421.295	1.138	582.899	1.138	697.945	1.138	779.863	1.138	844.03			1.138	41.2157	1.138	76.0991	1.138	106.62	1.138	131.802	1.138	154.571	1.138	172.331
1.14	185.487	1.14	420.923	1.14	582.713	1.14	697.295	1.14	779.723	1.14	843.612			1.14	41.269	1.14	75.9881	1.14	106.394	1.14	131.918	1.14	154.585	1.14	172.211
1.142	185.44	1.142	420.83	1.142	582.434	1.142	697.109	1.142	779.073	1.142	843.008			1.142	41.5004	1.142	75.7124	1.142	106.425	1.142	132.012	1.142	154.642	1.142	172.3
1.144	185.44	1.144	420.83	1.144	582.016	1.144	696.644	1.144	778.84	1.144	842.543			1.144	41.567	1.144	75.3791	1.144	106.483	1.144	132.101	1.144	154.62	1.144	172.327
1.146	185.208	1.146	420.552	1.146	581.737	1.146	696.366	1.146	778.515	1.146	842.218			1.146	41.6693	1.146	75.2989	1.146	106.505	1.146	132.11	1.146	154.469	1.146	172.451
1.148	184.929	1.148	420.087	1.148	581.087	1.148	695.901	1.148	777.818	1.148	842.032			1.148	41.6249	1.148	75.2722	1.148	106.505	1.148	132.363	1.148	154.247	1.148	172.407
1.15	184.465	1.15	419.715	1.15	580.808	1.15	695.622	1.15	777.679	1.15	841.707			1.15	41.6693	1.15	75.2278	1.15	106.43	1.15	132.483	1.15	154.176	1.15	172.394
1.152	184.558	1.152	419.39	1.152	580.158	1.152	695.39	1.152	777.446	1.152	841.521			1.152	41.7049	1.152	75.2324	1.152	106.403	1.152	132.394	1.152	153.994	1.152	172.572
1.154	184.232	1.154	419.065	1.154	579.925	1.154	694.879	1.154	777.121	1.154	840.824			1.154	41.7671	1.154	75.17	1.154	106.523	1.154	132.212	1.154	153.874	1.154	172.523
1.156	183.954	1.156	418.368	1.156	579.646	1.156	694.646	1.156	776.749	1.156	840.685			1.156	41.727	1.156	75.1167	1.156	106.59	1.156	132.021	1.156	153.967	1.156	172.576
1.158	184.046	1.158	417.949	1.158	579.461	1.158	694.135	1.158	776.378	1.158	840.36			1.158	41.4868	1.158	75.0945	1.158	106.408	1.158	132.181	1.158	153.905	1.158	172.63
1.16	183.861	1.16	417.624	1.16	578.996	1.16	693.949	1.16	775.867	1.16	839.756			1.16	41.349	1.16	74.9432	1.16	106.599	1.16	132.154	1.16	153.825	1.16	172.87
1.162	183.582	1.162	417.206	1.162	578.438	1.162	693.485	1.162	775.495	1.162	839.616			1.162	41.1979	1.162	75.0987	1.162	106.377	1.162	132.137	1.162	153.661	1.162	172.91
1.164	183.303	1.164	416.602	1.164	578.113	1.164	693.16	1.164	775.17	1.164	839.43			1.164	41.1801	1.164	75.1077	1.164	106.301	1.164	131.99	1.164	153.581	1.164	172.946
1.166	183.21	1.166	416.416	1.166	577.509	1.166	692.648	1.166	774.984	1.166	839.012			1.166	41.1047	1.166	75.1213	1.166	106.226	1.166	131.901	1.166	153.612	1.166	173.009
1.168	183.721	1.168	416.091	1.168	577.323	1.168	692.091	1.168	774.612	1.168	838.408			1.168	41.1537	1.168	74.9659	1.168	106.084	1.168	131.612	1.168	153.799	1.168	173.058
1.17	183.628	1.17	415.626	1.17	576.859	1.17	691.859	1.17	774.101	1.17	837.99			1.17	41.2738	1.17	74.9036	1.17	106.044	1.17	131.479	1.17	153.856	1.17	173.018
1.172	183.489	1.172	414.976	1.172	576.44	1.172	691.208	1.172	773.172	1.172	837.897			1.172	41.2471	1.172	74.9212	1.172	105.928	1.172	131.577	1.172	153.986	1.172	172.995
1.174	183.349	1.174	414.651	1.174	575.976	1.174	690.883	1.174	772.707	1.174	837.804			1.174	41.127	1.174	74.7969	1.174	105.831	1.174	131.537	1.174	154.004	1.174	172.969
1.176	183.349	1.176	414.372	1.176	575.558	1.176	690.093	1.176	772.289	1.176	836.968			1.176	41.2517	1.176	74.7302	1.176	105.542	1.176	131.483	1.176	153.937	1.176	172.96
1.178	183.396	1.178	414.046	1.178	574.814	1.178	689.582	1.178	771.638	1.178	836.596			1.178	41.3762	1.178	74.8103	1.178	105.519	1.178	131.399	1.178	153.901	1.178	172.947
1.18	183.535	1.18	413.814	1.18	574.442	1.18	689.024	1.18	771.174	1.18	836.085			1.18	41.3986	1.18	74.7259	1.18	105.337	1.18	131.381	1.18	153.902	1.18	172.858
1.182	183.489	1.182	413.442	1.182	574.117	1.182	688.327	1.182	770.57	1.182	835.667			1.182	41.3408	1.182	74.6904	1.182	105.248	1.182	131.337	1.182	153.982	1.182	172.653
1.184	183.396	1.184	413.303	1.184	573.792	1.184	687.723	1.184	770.198	1.184	835.063			1.184	41.3053	1.184	74.5837	1.184	105.119	1.184	131.373	1.184	154.026	1.184	172.715
1.186	183.303	1.186	412.745	1.186	573.606	1.186	687.259	1.186	769.826	1.186	834.366			1.186	41.3231	1.186	74.5214	1.186	105.106	1.186	131.275	1.186	154.097	1.186	172.747
1.188	182.699	1.188	412.606	1.188	573.048	1.188	687.026	1.188	769.222	1.188	834.04			1.188	41.2474	1.188	74.4725	1.188	104.973	1.188	131.342	1.188	154.027	1.188	172.813
1.19	182.56	1.19	412.281	1.19	572.723	1.19	686.19	1.19	768.804	1.19	833.576			1.19	40.954	1.19	74.4147	1.19	104.862	1.19	131.373	1.19	154.076	1.19	172.925
1.192	182.095	1.192	412.141	1.192	572.305	1.192	685.818	1.192	768.479	1.192	833.065			1.192	41.0074	1.192	74.3615	1.192	104.715	1.192	131.355	1.192	154.035	1.192	172.858
1.194	182.141	1.194	412.048	1.194	571.84	1.194	685.307	1.194	768.2	1.194	832.321			1.194	41.012	1.194	74.4551	1.194	104.56	1.194	131.418	1.194	153.987	1.194	172.702
1.196	181.909	1.196	412.002	1.196	571.562	1.196	684.935	1.196	767.642	1.196	832.042			1.196	40.9764	1.196	74.4152	1.196	104.555	1.196	131.458	1.196	153.92	1.196	172.627
1.198	181.584	1.198	411.63	1.198	571.143	1.198	684.703	1.198	767.596	1.198	831.299			1.198	40.843	1.198	74.2862	1.198	104.351	1.198	131.382	1.198	153.893	1.198	172.672
1.2	181.491	1.2	411.537	1.2	570.632	1.2	684.285	1.2	767.224	1.2	830.834			1.2	40.7985	1.2	74.2285	1.2	104.244	1.2	131.382	1.2	153.973	1.2	172.596
1.202	181.259	1.202	411.073	1.202	570.168	1.202	684.053	1.202	766.899	1.202	830.416			1.202	40.8075	1.202	74.1353	1.202	104.289	1.202	131.342	1.202	154.058	1.202	172.747
1.204	181.073	1.204	411.026	1.204	569.517	1.204	684.006	1.204	766.202	1.204	829.812			1.204	40.7941	1.204	74.1176	1.204	104.258	1.204	131.351	1.204	154.129	1.204	172.681
1.206	181.026	1.206	410.655	1.206	568.82	1.206	683.541	1.206	765.83	1.206	829.115			1.206	40.6074	1.206	74.0242	1.206	104.2	1.206	131.387	1.206	154.129	1.206	172.641
1.208	181.259	1.208	410.376	1.208	568.356	1.208	682.937	1.208	765.133	1.208	828.743			1.208	40.634	1.208	74.1754	1.208	104.307	1.208	131.316	1.208	154.125	1.208	172.535
1.21	181.166	1.21	410.515	1.21	567.566	1.21	682.612	1.21	764.808	1.21	827.954			1.21	40.6118	1.21	73.9933	1.21	104.352	1.21	131.307	1.21	154.165	1.21	172.584
1.212	181.073	1.212	410.236	1.212	567.38	1.212	682.194	1.212	764.251	1.212	827.117			1.212	40.4783	1.212	73.7487	1.212	104.343	1.212	131.325	1.212	154.218	1.212	172.65
1.214	180.701	1.214	409.679	1.214	566.869	1.214	681.729	1.214	763.507	1.214	826.374			1.214	40.4249	1.214	73.5129	1.214	104.445	1.214	131.338	1.214	154.263	1.214	172.788
1.216	180.422	1.216	408.935	1.216	566.079	1.216	681.265	1.216	763.182	1.216	825.956			1.216	40.456	1.216	73.4818	1.216	104.454	1.216	131.347	1.216	154.334	1.216	172.86
1.218	180.376	1.218	408.749	1.218	565.661	1.218	680.614	1.218	762.578	1.218	825.584			1.218	40.6296	1.218	73.3128	1.218	104.441	1.218	131.401	1.218	154.414	1.218	172.811
1.22	180.19	1.22	408.517	1.22	565.149	1.22	680.289	1.22	762.02	1.22	825.166			1.22	40.5674	1.22	73.2373	1.22	104.508	1.22	131.441	1.22	154.281	1.22	172.851
1.222	180.097	1.222	408.471	1.222	565.057	1.222	679.731	1.222	761.509	1.222	824.608			1.222	40.5852	1.222	73.0816	1.222	104.41	1.222	131.423	1.222	154.005	1.222	172.86
1.224	179.958	1.224	407.774	1.224	564.267	1.224	679.267	1.224	760.859	1.224	824.19			1.224	40.4207	1.224	73.1127	1.224	104.41	1.224	131.392	1.224	153.983	1.224	172.882
1.226	179.493	1.226	407.541	1.226	564.081	1.226	678.756	1.226	760.162	1.226	823.911			1.226	40.5674	1.226	73.1306	1.226	104.423	1.226	131.387	1.226	153.983	1.226	172.856
1.228	179.168	1.228	407.17	1.228	563.384	1.228	678.337	1.228	759.836	1.228	823.075			1.228	40.612	1.228	72.9751	1.228	104.285	1.228	131.543	1.228	153.979	1.228	173.078
1.23	178.935	1.23	406.659	1.23	563.152	1.23	677.687	1.23	759.139	1.23	822.749			1.23	40.6031	1.23	72.8462	1.23	104.326	1.23	131.481	1.23	153.894	1.23	173.096
1.232	178.703	1.232	406.333	1.232	562.455	1.232	677.222	1.232	758.721	1.232	822.471			1.232	40.5589	1.232	72.8285	1.232	104.21	1.232	131.41	1.232	153.957	1.232	173.189
1.234	178.703	1.234	406.473	1.234	562.222	1.234	676.758	1.234	758.257	1.234	822.192			1.234	40.5678	1.234	72.7131	1.234	104.152	1.234	131.396	1.234	154.032	1.234	173.136
1.236	178.424	1.236	406.287	1.236	561.804	1.236	676.432	1.236	757.56	1.236	821.495			1.236	40.4034	1.236	72.6109	1.236	104.215	1.236	131.281	1.236	153.952	1.236	173.123
1.238	178.145	1.238	406.101	1.238	561.339	1.238	675.921	1.238	757.002	1.238	820.798			1.238	40.2477	1.238	72.6911	1.238	104.259	1.238	131.201	1.238	153.792	1.238	173.092
1.24	177.913	1.24	405.683	1.24	560.782	1.24	675.224	1.24	756.491	1.24	820.101			1.24	40.2744	1.24	72.6422	1.24	104.081	1.24	131.019	1.24	153.819	1.24	173.185
1.242	177.634	1.242	405.265	1.242	559.853	1.242	674.574	1.242	756.119	1.242	819.358			1.242	40.0298	1.242	72.7134	1.242	103.966	1.242	130.939	1.242	154.033	1.242	173.216
1.244	177.309	1.244	404.661	1.244	559.527	1.244	673.877	1.244	755.794	1.244	818.8			1.244	40.2121	1.244	72.5135	1.244	103.775	1.244	130.894	1.244	154.011	1.244	173.261
1.246	177.263	1.246	404.196	1.246	558.923	1.246	673.366	1.246	755.329	1.246	818.01			1.246	40.1589	1.246	72.3713	1.246	103.699	1.246	130.886	1.246	154.046	1.246	173.279
1.248	177.03	1.248	403.778	1.248	558.737	1.248	672.901	1.248	754.958	1.248	817.545			1.248	40.0788	1.248	72.3269	1.248	103.592	1.248	130.766	1.248	154.016	1.248	173.074
1.25	176.844	1.25	403.22	1.25	558.04	1.25	672.483	1.25	754.354	1.25	816.848			1.25	40.2033	1.25	72.4782	1.25	103.415	1.25	130.748	1.25	153.905	1.25	173.017
1.252	176.659	1.252	402.709	1.252	557.576	1.252	671.925	1.252	753.657	1.252	816.244			1.252	40.1499	1.252	72.5359	1.252	103.259	1.252	130.721	1.252	153.66	1.252	172.994
1.254	176.473	1.254	402.152	1.254	556.925	1.254	671.182	1.254	752.96	1.254	815.408			1.254	40.1545	1.254	72.6828	1.254	103.064	1.254	130.762	1.254	153.593	1.254	172.932
1.256	176.333	1.256	401.64	1.256	555.996	1.256	670.485	1.256	752.634	1.256	814.572			1.256	40.2034	1.256	72.5272	1.256	102.85	1.256	130.771	1.256	153.522	1.256	172.799
1.258	176.473	1.258	400.851	1.258	555.206	1.258	670.02	1.258	752.216	1.258	813.875			1.258	40.1813	1.258	72.5272	1.258	102.752	1.258	130.749	1.258	153.442	1.258	172.893
1.26	176.24	1.26	400.432	1.26	554.556	1.26	669.463	1.26	751.519	1.26	813.131			1.26	40.1058	1.26	72.5229	1.26	102.779	1.26	130.86	1.26	153.594	1.26	172.848
1.262	176.473	1.262	400.2	1.262	554.184	1.262	668.859	1.262	750.962	1.262	812.62			1.262	40.1725	1.262	72.4163	1.262	102.868	1.262	130.838	1.262	153.376	1.262	172.675
1.264	176.38	1.264	400.386	1.264	553.394	1.264	668.44	1.264	750.358	1.264	811.691			1.264	40.0436	1.264	72.3229	1.264	102.788	1.264	130.807	1.264	153.296	1.264	172.564
1.266	176.147	1.266	400.107	1.266	552.558	1.266	667.929	1.266	749.661	1.266	810.901			1.266	39.968	1.266	72.2339	1.266	102.695	1.266	130.682	1.266	153.274	1.266	172.506
1.268	176.008	1.268	400.014	1.268	552	1.268	667.093	1.268	748.964	1.268	810.251			1.268	39.9192	1.268	72.354	1.268	102.779	1.268	130.624	1.268	153.172	1.268	172.56
1.27	175.915	1.27	399.503	1.27	551.21	1.27	666.489	1.27	748.453	1.27	809.739			1.27	39.8703	1.27	72.2385	1.27	102.713	1.27	130.576	1.27	153.243	1.27	172.351
1.272	175.636	1.272	399.178	1.272	550.653	1.272	665.792	1.272	748.034	1.272	808.996			1.272	39.9193	1.272	72.1231	1.272	102.753	1.272	130.558	1.272	153.19	1.272	172.316
1.274	175.636	1.274	398.76	1.274	550.002	1.274	665.42	1.274	747.384	1.274	808.438			1.274	39.9236	1.274	72.0251	1.274	102.797	1.274	130.553	1.274	152.945	1.274	172.329
1.276	175.683	1.276	398.295	1.276	549.444	1.276	664.863	1.276	746.873	1.276	807.741			1.276	39.8524	1.276	72.1719	1.276	102.926	1.276	130.491	1.276	152.874	1.276	172.316
1.278	175.404	1.278	397.97	1.278	548.98	1.278	663.98	1.278	746.176	1.278	807.137			1.278	39.8524	1.278	72.0519	1.278	102.731	1.278	130.474	1.278	152.874	1.278	172.245
1.28	175.265	1.28	397.737	1.28	548.469	1.28	663.562	1.28	745.525	1.28	806.301			1.28	39.8035	1.28	71.9897	1.28	102.629	1.28	130.278	1.28	152.581	1.28	172.138
1.282	174.754	1.282	396.994	1.282	548.097	1.282	662.911	1.282	744.549	1.282	805.372			1.282	39.648	1.282	71.963	1.282	102.402	1.282	130.149	1.282	152.625	1.282	172.027
1.284	174.568	1.284	396.39	1.284	547.679	1.284	662.354	1.284	743.992	1.284	805.046			1.284	39.5858	1.284	72.0343	1.284	102.375	1.284	129.994	1.284	152.519	1.284	172.005
1.286	174.335	1.286	395.879	1.286	547.168	1.286	661.982	1.286	743.295	1.286	804.442			1.286	39.4613	1.286	71.95	1.286	102.153	1.286	130.043	1.286	152.305	1.286	171.912
1.288	174.149	1.288	395.275	1.288	546.657	1.288	661.285	1.288	742.691	1.288	803.792			1.288	39.5013	1.288	71.799	1.288	101.953	1.288	129.909	1.288	152.283	1.288	171.65
1.29	174.01	1.29	395.042	1.29	546.378	1.29	660.541	1.29	741.994	1.29	802.816			1.29	39.3146	1.29	71.7545	1.29	101.811	1.29	129.741	1.29	152.083	1.29	171.53
1.292	174.01	1.292	394.624	1.292	545.588	1.292	660.077	1.292	741.204	1.292	802.119			1.292	39.2702	1.292	71.5988	1.292	101.691	1.292	129.603	1.292	152.163	1.292	171.245
1.294	173.638	1.294	394.206	1.294	545.216	1.294	659.333	1.294	740.414	1.294	801.236			1.294	39.2701	1.294	71.532	1.294	101.513	1.294	129.412	1.294	152.368	1.294	171.232
1.296	173.406	1.296	394.067	1.296	544.937	1.296	658.869	1.296	739.206	1.296	800.354			1.296	39.3235	1.296	71.3142	1.296	101.295	1.296	129.425	1.296	152.355	1.296	171.228
1.298	173.174	1.298	393.648	1.298	544.426	1.298	658.404	1.298	738.602	1.298	799.749			1.298	39.2435	1.298	71.1585	1.298	101.318	1.298	129.234	1.298	152.288	1.298	171.103
1.3	172.895	1.3	392.998	1.3	543.915	1.3	657.614	1.3	737.952	1.3	799.238			1.3	39.2524	1.3	71.123	1.3	101.26	1.3	129.199	1.3	152.204	1.3	171.014
1.302	172.756	1.302	392.766	1.302	543.218	1.302	657.01	1.302	737.487	1.302	798.588			1.302	39.3546	1.302	71.123	1.302	101.273	1.302	129.248	1.302	152.066	1.302	171.077
1.304	172.291	1.304	392.162	1.304	542.846	1.304	656.174	1.304	737.022	1.304	797.38			1.304	39.3235	1.304	71.0341	1.304	101.247	1.304	129.279	1.304	152.151	1.304	170.988
1.306	172.105	1.306	391.836	1.306	542.382	1.306	655.384	1.306	736.418	1.306	796.729			1.306	39.359	1.306	70.914	1.306	101.273	1.306	129.114	1.306	152.195	1.306	171.05
1.308	172.059	1.308	391.558	1.308	541.545	1.308	654.919	1.308	735.954	1.308	795.614			1.308	39.3991	1.308	70.5981	1.308	101.255	1.308	129.212	1.308	152.106	1.308	170.943
1.31	171.687	1.31	391.279	1.31	540.709	1.31	654.362	1.31	735.024	1.31	794.824			1.31	39.4747	1.31	70.4247	1.31	101.198	1.31	129.31	1.31	152.155	1.31	170.952
1.312	171.594	1.312	390.907	1.312	540.43	1.312	653.572	1.312	734.42	1.312	793.895			1.312	39.3014	1.312	70.5359	1.312	101.207	1.312	129.181	1.312	152.173	1.312	171.037
1.314	171.408	1.314	390.396	1.314	539.873	1.314	652.921	1.314	733.816	1.314	793.244			1.314	39.1769	1.314	70.4384	1.314	101.198	1.314	129.146	1.314	152.151	1.314	170.832
1.316	171.176	1.316	389.931	1.316	539.176	1.316	652.364	1.316	733.026	1.316	792.501			1.316	39.1102	1.316	70.3806	1.316	101.011	1.316	128.977	1.316	152.058	1.316	170.672
1.318	170.897	1.318	389.467	1.318	538.618	1.318	651.992	1.318	732.004	1.318	791.525			1.318	39.1013	1.318	70.4164	1.318	101.055	1.318	128.973	1.318	151.924	1.318	170.735
1.32	170.711	1.32	389.188	1.32	538.107	1.32	651.434	1.32	731.446	1.32	790.735			1.32	39.0125	1.32	70.3941	1.32	100.873	1.32	128.861	1.32	151.924	1.32	170.811
1.322	170.432	1.322	388.723	1.322	537.642	1.322	650.83	1.322	730.749	1.322	789.806			1.322	39.048	1.322	70.2474	1.322	100.677	1.322	128.715	1.322	152.053	1.322	170.788
1.324	170.432	1.324	388.584	1.324	536.713	1.324	649.994	1.324	729.96	1.324	789.109			1.324	39.0569	1.324	70.2386	1.324	100.615	1.324	128.59	1.324	151.84	1.324	170.668
1.326	170.154	1.326	388.073	1.326	535.923	1.326	649.204	1.326	729.263	1.326	788.04			1.326	39.0392	1.326	70.2742	1.326	100.393	1.326	128.439	1.326	151.76	1.326	170.397
1.328	169.828	1.328	387.608	1.328	535.459	1.328	648.693	1.328	728.426	1.328	787.436			1.328	38.937	1.328	70.3677	1.328	100.26	1.328	128.195	1.328	151.791	1.328	170.575
1.33	169.875	1.33	387.19	1.33	535.087	1.33	648.042	1.33	727.962	1.33	786.507			1.33	38.9502	1.33	70.4701	1.33	100.157	1.33	128.115	1.33	151.769	1.33	170.495
1.332	169.549	1.332	386.818	1.332	534.39	1.332	647.485	1.332	727.172	1.332	785.903			1.332	38.9768	1.332	70.1856	1.332	100.1	1.332	128.151	1.332	151.48	1.332	170.233
1.334	169.317	1.334	386.539	1.334	533.832	1.334	646.741	1.334	726.568	1.334	785.113			1.334	38.9368	1.334	70.1366	1.334	99.9309	1.334	128.062	1.334	151.245	1.334	170.242
1.336	169.131	1.336	386.075	1.336	533.228	1.336	645.905	1.336	726.242	1.336	784.37			1.336	38.8569	1.336	70.1589	1.336	99.882	1.336	128.137	1.336	151.178	1.336	170.096
1.338	168.992	1.338	385.564	1.338	532.485	1.338	645.301	1.338	725.638	1.338	783.533			1.338	38.7013	1.338	70.0077	1.338	99.6374	1.338	128.178	1.338	151.214	1.338	169.927
1.34	168.806	1.34	385.331	1.34	532.067	1.34	644.79	1.34	724.941	1.34	782.929			1.34	38.6747	1.34	69.9056	1.34	99.6465	1.34	128.231	1.34	151.232	1.34	169.749
1.342	168.481	1.342	385.053	1.342	531.416	1.342	644	1.342	724.152	1.342	782.465			1.342	38.5192	1.342	69.8523	1.342	99.4598	1.342	128.244	1.342	151.05	1.342	169.474
1.344	168.295	1.344	384.913	1.344	530.952	1.344	643.349	1.344	723.176	1.344	781.628			1.344	38.5235	1.344	69.6612	1.344	99.2466	1.344	128.107	1.344	151.085	1.344	169.3
1.346	168.016	1.346	384.588	1.346	530.487	1.346	642.513	1.346	722.479	1.346	780.885			1.346	38.5812	1.346	69.6746	1.346	99.2955	1.346	128.222	1.346	150.881	1.346	169.34
1.348	168.063	1.348	384.402	1.348	529.836	1.348	641.723	1.348	721.689	1.348	780.281			1.348	38.5368	1.348	69.568	1.348	99.2067	1.348	128.138	1.348	150.787	1.348	169.025
1.35	167.691	1.35	383.891	1.35	529.093	1.35	640.84	1.35	721.038	1.35	779.677			1.35	38.4034	1.35	69.3767	1.35	99.0112	1.35	127.956	1.35	150.627	1.35	168.998
1.352	167.598	1.352	383.333	1.352	528.535	1.352	640.097	1.352	720.434	1.352	778.655			1.352	38.3901	1.352	69.4523	1.352	98.7845	1.352	127.915	1.352	150.636	1.352	169.038
1.354	167.459	1.354	382.869	1.354	527.931	1.354	639.261	1.354	719.505	1.354	777.958			1.354	38.1988	1.354	69.3857	1.354	98.7668	1.354	127.751	1.354	150.597	1.354	168.9
1.356	167.366	1.356	382.636	1.356	527.281	1.356	638.749	1.356	719.04	1.356	776.982			1.356	38.1632	1.356	69.3901	1.356	98.6335	1.356	127.68	1.356	150.615	1.356	168.785
1.358	167.133	1.358	382.683	1.358	526.77	1.358	637.634	1.358	718.297	1.358	776.285			1.358	38.2166	1.358	69.3636	1.358	98.5269	1.358	127.453	1.358	150.539	1.358	168.487
1.36	166.947	1.36	382.358	1.36	525.794	1.36	636.844	1.36	717.693	1.36	774.891			1.36	38.0165	1.36	69.2037	1.36	98.2645	1.36	127.347	1.36	150.326	1.36	168.327
1.362	166.994	1.362	381.754	1.362	525.19	1.362	636.055	1.362	717.042	1.362	773.962			1.362	38.0656	1.362	69.0881	1.362	98.4292	1.362	127.258	1.362	150.29	1.362	168.215
1.364	166.994	1.364	381.242	1.364	524.586	1.364	635.265	1.364	716.113	1.364	773.358			1.364	37.8122	1.364	69.0125	1.364	98.4249	1.364	127.191	1.364	150.188	1.364	168.078
1.366	166.994	1.366	381.057	1.366	523.935	1.366	634.754	1.366	715.463	1.366	772.661			1.366	37.63	1.366	68.8969	1.366	98.3005	1.366	127.049	1.366	150.21	1.366	167.807
1.368	166.669	1.368	380.499	1.368	523.378	1.368	634.196	1.368	714.719	1.368	771.685			1.368	37.5722	1.368	68.7724	1.368	98.2204	1.368	127.058	1.368	150.064	1.368	167.762
1.37	166.669	1.37	380.034	1.37	522.727	1.37	633.685	1.37	713.836	1.37	770.523			1.37	37.5766	1.37	68.7191	1.37	98.2516	1.37	126.943	1.37	149.922	1.37	167.575
1.372	166.436	1.372	379.802	1.372	522.356	1.372	632.895	1.372	713.093	1.372	769.733			1.372	37.581	1.372	68.7548	1.372	98.2252	1.372	126.814	1.372	149.899	1.372	167.487
1.374	166.297	1.374	379.244	1.374	521.705	1.374	632.43	1.374	712.349	1.374	768.851			1.374	37.6433	1.374	68.7371	1.374	97.9896	1.374	126.703	1.374	149.699	1.374	167.256
1.376	166.018	1.376	378.594	1.376	521.24	1.376	631.501	1.376	711.513	1.376	768.2			1.376	37.5943	1.376	68.5282	1.376	97.8873	1.376	126.565	1.376	149.65	1.376	167.033
1.378	165.879	1.378	377.851	1.378	520.543	1.378	630.897	1.378	710.816	1.378	766.992			1.378	37.4609	1.378	68.3194	1.378	97.7051	1.378	126.431	1.378	149.571	1.378	167.016
1.38	165.879	1.38	377.107	1.38	520.172	1.38	630.014	1.38	709.701	1.38	766.248			1.38	37.5453	1.38	68.1949	1.38	97.7009	1.38	126.316	1.38	149.557	1.38	166.785
1.382	165.693	1.382	376.596	1.382	519.661	1.382	629.131	1.382	708.911	1.382	765.552			1.382	37.4785	1.382	68.1506	1.382	97.5764	1.382	126.236	1.382	149.406	1.382	166.634
1.384	165.414	1.384	376.178	1.384	519.289	1.384	628.667	1.384	708.446	1.384	764.529			1.384	37.4341	1.384	68.213	1.384	97.5808	1.384	126.129	1.384	149.264	1.384	166.585
1.386	164.949	1.386	375.527	1.386	518.731	1.386	627.877	1.386	707.331	1.386	763.414			1.386	37.3986	1.386	68.0263	1.386	97.3364	1.386	125.983	1.386	149.122	1.386	166.567
1.388	164.857	1.388	375.156	1.388	518.592	1.388	626.947	1.388	706.634	1.388	762.253			1.388	37.3453	1.388	67.8663	1.388	97.2387	1.388	125.841	1.388	148.905	1.388	166.496
1.39	164.578	1.39	374.598	1.39	517.848	1.39	625.972	1.39	705.612	1.39	761.648			1.39	37.2964	1.39	67.9688	1.39	97.1588	1.39	125.703	1.39	148.865	1.39	166.421
1.392	164.578	1.392	374.18	1.392	517.198	1.392	625.321	1.392	704.683	1.392	760.812			1.392	37.1452	1.392	67.8354	1.392	97.1322	1.392	125.579	1.392	148.713	1.392	166.323
1.394	164.485	1.394	373.762	1.394	516.408	1.394	624.624	1.394	703.614	1.394	759.929			1.394	37.0475	1.394	67.871	1.394	97.07	1.394	125.387	1.394	148.74	1.394	166.421
1.396	164.299	1.396	373.204	1.396	516.083	1.396	623.834	1.396	702.592	1.396	758.907			1.396	37.0076	1.396	67.8979	1.396	96.9501	1.396	125.219	1.396	148.598	1.396	166.399
1.398	164.16	1.398	372.879	1.398	515.293	1.398	623.37	1.398	701.756	1.398	758.349			1.398	37.0209	1.398	68.0446	1.398	96.7368	1.398	125.178	1.398	148.589	1.398	166.492
1.4	163.927	1.4	372.646	1.4	514.503	1.4	622.952	1.4	701.198	1.4	757.606			1.4	36.8965	1.4	68.0135	1.4	96.7279	1.4	124.992	1.4	148.46	1.4	166.577
1.402	163.834	1.402	372.275	1.402	514.131	1.402	622.347	1.402	700.315	1.402	756.77			1.402	36.9099	1.402	67.9646	1.402	96.5145	1.402	124.765	1.402	148.527	1.402	166.546
1.404	163.834	1.404	371.438	1.404	513.527	1.404	621.558	1.404	699.246	1.404	755.933			1.404	37.0388	1.404	67.938	1.404	96.2344	1.404	124.556	1.404	148.403	1.404	166.599
1.406	163.648	1.406	371.067	1.406	512.83	1.406	620.721	1.406	698.41	1.406	755.376			1.406	37.0698	1.406	68.0181	1.406	96.2167	1.406	124.432	1.406	148.492	1.406	166.399
1.408	163.463	1.408	370.648	1.408	511.855	1.408	619.978	1.408	697.295	1.408	754.958			1.408	37.0164	1.408	68.2939	1.408	96.2568	1.408	124.196	1.408	148.385	1.408	166.239
1.41	163.277	1.41	370.044	1.41	511.436	1.41	619.42	1.41	696.644	1.41	754.261			1.41	36.9453	1.41	68.0983	1.41	96.1544	1.41	124.049	1.41	148.456	1.41	166.071
1.412	162.859	1.412	369.719	1.412	510.554	1.412	618.677	1.412	695.808	1.412	753.61			1.412	36.8298	1.412	67.925	1.412	96.1233	1.412	123.88	1.412	148.354	1.412	165.959
1.414	162.719	1.414	369.347	1.414	509.717	1.414	618.073	1.414	694.972	1.414	752.96			1.414	36.9543	1.414	67.7472	1.414	96.0388	1.414	123.943	1.414	148.118	1.414	165.849
1.416	162.533	1.416	369.069	1.416	508.788	1.416	617.376	1.416	694.042	1.416	752.17			1.416	36.8076	1.416	67.6317	1.416	96.0122	1.416	123.85	1.416	148.034	1.416	165.711
1.418	162.347	1.418	368.604	1.418	508.509	1.418	616.354	1.418	693.16	1.418	751.38			1.418	36.7676	1.418	67.4539	1.418	96.1945	1.418	123.765	1.418	147.803	1.418	165.52
1.42	162.115	1.42	368.325	1.42	507.719	1.42	615.703	1.42	692.323	1.42	750.683			1.42	36.7632	1.42	67.4582	1.42	95.9812	1.42	123.676	1.42	147.679	1.42	165.293
1.422	161.976	1.422	367.582	1.422	506.697	1.422	615.099	1.422	691.487	1.422	749.475			1.422	36.67	1.422	67.5071	1.422	95.928	1.422	123.632	1.422	147.51	1.422	165.097
1.424	161.79	1.424	367.024	1.424	505.861	1.424	614.263	1.424	690.79	1.424	748.313			1.424	36.5545	1.424	67.3915	1.424	95.7725	1.424	123.632	1.424	147.372	1.424	164.964
1.426	161.743	1.426	366.653	1.426	505.349	1.426	613.705	1.426	690.139	1.426	747.43			1.426	36.3501	1.426	67.2714	1.426	95.7948	1.426	123.588	1.426	147.265	1.426	164.871
1.428	161.697	1.428	365.863	1.428	504.606	1.428	612.869	1.428	689.257	1.428	746.455			1.428	36.3324	1.428	67.0801	1.428	95.5814	1.428	123.637	1.428	147.257	1.428	164.649
1.43	161.79	1.43	365.537	1.43	503.863	1.43	612.125	1.43	688.141	1.43	745.432			1.43	36.3458	1.43	67.0757	1.43	95.426	1.43	123.539	1.43	146.999	1.43	164.426
1.432	161.743	1.432	364.933	1.432	503.259	1.432	611.382	1.432	687.166	1.432	744.224			1.432	36.3859	1.432	67.1068	1.432	95.4039	1.432	123.37	1.432	146.861	1.432	164.253
1.434	161.465	1.434	364.236	1.434	502.608	1.434	610.406	1.434	686.422	1.434	743.341			1.434	36.2259	1.434	66.9957	1.434	95.3286	1.434	123.232	1.434	146.804	1.434	164.093
1.436	161.139	1.436	363.632	1.436	501.911	1.436	609.523	1.436	685.632	1.436	742.505			1.436	36.2169	1.436	66.8177	1.436	95.3197	1.436	123.174	1.436	146.452	1.436	163.942
1.438	161	1.438	363.4	1.438	501.075	1.438	608.873	1.438	684.796	1.438	741.483			1.438	36.2836	1.438	66.6577	1.438	95.2531	1.438	123.085	1.438	146.386	1.438	163.657
1.44	160.861	1.44	362.331	1.44	500.378	1.44	608.083	1.44	683.96	1.44	740.507			1.44	36.1635	1.44	66.5066	1.44	95.1688	1.44	122.85	1.44	146.239	1.44	163.64
1.442	160.582	1.442	362.192	1.442	499.681	1.442	607.014	1.442	683.263	1.442	739.764			1.442	36.2435	1.442	66.4088	1.442	95.1289	1.442	122.739	1.442	146.101	1.442	163.658
1.444	160.257	1.444	361.867	1.444	499.077	1.444	606.503	1.444	682.101	1.444	738.881			1.444	36.1457	1.444	66.3777	1.444	95.1466	1.444	122.583	1.444	145.91	1.444	163.422
1.446	159.931	1.446	361.123	1.446	498.147	1.446	605.806	1.446	681.265	1.446	737.673			1.446	36.1724	1.446	66.231	1.446	95.0355	1.446	122.441	1.446	145.697	1.446	163.4
1.448	159.792	1.448	360.937	1.448	497.683	1.448	605.202	1.448	680.428	1.448	736.651			1.448	36.2746	1.448	66.1245	1.448	95.0266	1.448	122.401	1.448	145.55	1.448	163.32
1.45	159.42	1.45	360.24	1.45	496.846	1.45	604.412	1.45	679.778	1.45	735.349			1.45	36.2435	1.45	65.9734	1.45	94.9155	1.45	122.388	1.45	145.421	1.45	163.249
1.452	159.327	1.452	359.543	1.452	496.521	1.452	603.576	1.452	678.848	1.452	734.513			1.452	36.2969	1.452	65.8534	1.452	94.7912	1.452	122.415	1.452	145.337	1.452	163.227
1.454	159.141	1.454	359.218	1.454	496.103	1.454	603.251	1.454	678.012	1.454	733.305			1.454	36.4348	1.454	65.8444	1.454	94.6	1.454	122.206	1.454	145.15	1.454	163.054
1.456	159.281	1.456	358.661	1.456	495.22	1.456	602.693	1.456	677.083	1.456	732.19			1.456	36.5283	1.456	65.929	1.456	94.3867	1.456	121.908	1.456	145.27	1.456	163.014
1.458	159.002	1.458	357.964	1.458	494.523	1.458	601.857	1.458	676.246	1.458	731.214			1.458	36.4305	1.458	65.9824	1.458	94.1999	1.458	121.646	1.458	145.159	1.458	163.01
1.46	158.956	1.46	357.731	1.46	494.059	1.46	600.881	1.46	675.364	1.46	729.82			1.46	36.5195	1.46	65.8535	1.46	94.2534	1.46	121.61	1.46	144.897	1.46	162.943
1.462	158.909	1.462	357.174	1.462	493.315	1.462	600.044	1.462	674.388	1.462	728.844			1.462	36.3015	1.462	65.747	1.462	94.0398	1.462	121.379	1.462	144.755	1.462	162.703
1.464	158.816	1.464	356.709	1.464	492.943	1.464	598.929	1.464	673.784	1.464	727.962			1.464	36.297	1.464	65.6582	1.464	93.8487	1.464	121.286	1.464	144.67	1.464	162.539
1.466	158.863	1.466	356.198	1.466	492.107	1.466	598.279	1.466	672.808	1.466	727.125			1.466	36.3147	1.466	65.7027	1.466	93.6398	1.466	121.104	1.466	144.479	1.466	162.277
1.468	158.584	1.468	355.826	1.468	491.271	1.468	597.628	1.468	672.065	1.468	726.196			1.468	36.2348	1.468	65.6626	1.468	93.5065	1.468	120.828	1.468	144.284	1.468	162.157
1.47	158.166	1.47	355.64	1.47	490.667	1.47	596.931	1.47	670.996	1.47	725.406			1.47	36.0615	1.47	65.6583	1.47	93.3198	1.47	120.628	1.47	144.075	1.47	162.153
1.472	157.747	1.472	355.362	1.472	489.83	1.472	596.095	1.472	670.113	1.472	724.337			1.472	35.8347	1.472	65.4715	1.472	93.2218	1.472	120.508	1.472	143.946	1.472	161.948
1.474	157.236	1.474	354.897	1.474	489.04	1.474	594.98	1.474	669.137	1.474	723.269			1.474	35.5369	1.474	65.3961	1.474	93.2308	1.474	120.433	1.474	143.928	1.474	161.681
1.476	157.19	1.476	354.711	1.476	488.297	1.476	594.143	1.476	668.44	1.476	722.246			1.476	35.4526	1.476	65.4139	1.476	93.093	1.476	120.393	1.476	143.795	1.476	161.406
1.478	156.772	1.478	354.246	1.478	487.832	1.478	593.261	1.478	667.604	1.478	721.317			1.478	35.4704	1.478	65.1916	1.478	93.0886	1.478	120.379	1.478	143.617	1.478	161.179
1.48	156.4	1.48	353.503	1.48	487.228	1.48	592.842	1.48	666.349	1.48	720.667			1.48	35.5061	1.48	65.1339	1.48	92.8706	1.48	120.184	1.48	143.555	1.48	161.019
1.482	156.028	1.482	353.085	1.482	486.16	1.482	592.331	1.482	665.42	1.482	719.691			1.482	35.5817	1.482	65.0094	1.482	92.7195	1.482	120.282	1.482	143.404	1.482	160.837
1.484	155.842	1.484	352.76	1.484	485.184	1.484	591.82	1.484	664.259	1.484	718.622			1.484	35.573	1.484	64.7381	1.484	92.7151	1.484	120.135	1.484	143.257	1.484	160.681
1.486	155.796	1.486	352.574	1.486	484.719	1.486	590.891	1.486	663.562	1.486	717.646			1.486	35.5107	1.486	64.5202	1.486	92.5994	1.486	119.904	1.486	143.213	1.486	160.681
1.488	155.471	1.488	352.248	1.488	484.301	1.488	589.776	1.488	662.586	1.488	716.996			1.488	35.3373	1.488	64.5426	1.488	92.4084	1.488	119.771	1.488	143.075	1.488	160.548
1.49	155.517	1.49	351.459	1.49	483.325	1.49	589.172	1.49	661.703	1.49	715.695			1.49	35.413	1.49	64.4713	1.49	92.3595	1.49	119.722	1.49	143.24	1.49	160.277
1.492	155.517	1.492	351.18	1.492	482.396	1.492	588.382	1.492	660.913	1.492	714.533			1.492	35.4798	1.492	64.4092	1.492	92.2128	1.492	119.686	1.492	143.16	1.492	160.157
1.494	155.378	1.494	350.762	1.494	481.745	1.494	587.638	1.494	659.891	1.494	713.79			1.494	35.6353	1.494	64.2626	1.494	92.0216	1.494	119.504	1.494	142.876	1.494	160.095
1.496	155.053	1.496	350.204	1.496	481.327	1.496	586.848	1.496	658.636	1.496	712.721			1.496	35.4796	1.496	64.0359	1.496	91.8617	1.496	119.335	1.496	142.671	1.496	159.913
1.498	155.006	1.498	349.554	1.498	480.584	1.498	585.966	1.498	657.568	1.498	711.606			1.498	35.373	1.498	64.1562	1.498	91.644	1.498	119.224	1.498	142.587	1.498	159.748
1.5	154.913	1.5	349.228	1.5	479.794	1.5	584.758	1.5	656.638	1.5	710.491			1.5	35.2929	1.5	64.0317	1.5	91.5906	1.5	119.229	1.5	142.578	1.5	159.49
1.502	154.495	1.502	348.764	1.502	479.143	1.502	583.735	1.502	655.616	1.502	709.236			1.502	35.2218	1.502	63.916	1.502	91.5596	1.502	119.011	1.502	142.422	1.502	159.455
1.504	154.077	1.504	348.299	1.504	478.772	1.504	582.806	1.504	654.873	1.504	708.446			1.504	35.1774	1.504	63.8984	1.504	91.4574	1.504	118.829	1.504	142.245	1.504	159.299
1.506	153.519	1.506	347.416	1.506	477.982	1.506	582.341	1.506	653.804	1.506	707.238			1.506	35.222	1.506	63.8895	1.506	91.3772	1.506	118.82	1.506	142.085	1.506	159.139
1.508	153.473	1.508	346.859	1.508	477.192	1.508	581.552	1.508	652.828	1.508	706.077			1.508	35.2619	1.508	63.6627	1.508	91.2216	1.508	118.802	1.508	141.929	1.508	159.099
1.51	153.101	1.51	346.394	1.51	476.448	1.51	580.669	1.51	652.038	1.51	705.055			1.51	35.4397	1.51	63.5741	1.51	91.0349	1.51	118.758	1.51	141.64	1.51	158.841
1.512	153.055	1.512	345.697	1.512	476.123	1.512	579.972	1.512	650.923	1.512	704.311			1.512	35.5998	1.512	63.5475	1.512	90.826	1.512	118.615	1.512	141.365	1.512	158.664
1.514	153.194	1.514	345.046	1.514	475.426	1.514	579.461	1.514	650.226	1.514	702.964			1.514	35.4843	1.514	63.5253	1.514	90.8704	1.514	118.46	1.514	141.263	1.514	158.553
1.516	153.008	1.516	344.535	1.516	474.497	1.516	578.671	1.516	649.343	1.516	701.988			1.516	35.6399	1.516	63.4363	1.516	90.977	1.516	118.451	1.516	141.08	1.516	158.535
1.518	152.59	1.518	344.21	1.518	474.032	1.518	577.788	1.518	648.693	1.518	701.059			1.518	35.6044	1.518	63.1873	1.518	90.7635	1.518	118.255	1.518	141.014	1.518	158.3
1.52	152.451	1.52	343.699	1.52	473.428	1.52	577.23	1.52	648.089	1.52	700.129			1.52	35.5421	1.52	63.2764	1.52	90.5724	1.52	118.118	1.52	140.845	1.52	158.14
1.522	152.543	1.522	343.141	1.522	472.824	1.522	576.301	1.522	647.485	1.522	699.293			1.522	35.5021	1.522	63.0587	1.522	90.3989	1.522	118.131	1.522	140.658	1.522	157.94
1.524	152.358	1.524	342.491	1.524	471.756	1.524	575.186	1.524	646.463	1.524	698.178			1.524	35.3464	1.524	63.0542	1.524	90.2479	1.524	118.024	1.524	140.583	1.524	157.691
1.526	151.986	1.526	341.887	1.526	471.477	1.526	574.303	1.526	645.162	1.526	697.248			1.526	35.2931	1.526	63.0898	1.526	90.1323	1.526	117.811	1.526	140.387	1.526	157.477
1.528	152.032	1.528	341.422	1.528	470.64	1.528	573.513	1.528	644.046	1.528	696.133			1.528	35.2663	1.528	63.1121	1.528	90.0346	1.528	117.638	1.528	140.156	1.528	157.14
1.53	151.707	1.53	340.725	1.53	470.315	1.53	572.723	1.53	642.699	1.53	695.343			1.53	35.0128	1.53	63.0498	1.53	90.0346	1.53	117.442	1.53	139.885	1.53	157.055
1.532	151.428	1.532	340.4	1.532	469.711	1.532	571.422	1.532	641.537	1.532	694.554			1.532	34.7505	1.532	63.0896	1.532	89.9589	1.532	117.314	1.532	139.876	1.532	156.842
1.534	150.778	1.534	340.168	1.534	469.061	1.534	570.539	1.534	640.655	1.534	693.485			1.534	34.7193	1.534	63.0054	1.534	89.6033	1.534	117.216	1.534	139.747	1.534	156.54
1.536	150.685	1.536	339.749	1.536	468.549	1.536	569.935	1.536	639.679	1.536	692.556			1.536	34.7195	1.536	63.0055	1.536	89.3989	1.536	117.007	1.536	139.72	1.536	156.442
1.538	150.545	1.538	339.192	1.538	467.62	1.538	569.424	1.538	638.564	1.538	691.44			1.538	34.5638	1.538	63.1034	1.538	89.3812	1.538	116.949	1.538	139.449	1.538	156.375
1.54	150.034	1.54	338.634	1.54	466.83	1.54	568.448	1.54	637.077	1.54	690.046			1.54	34.3594	1.54	62.8943	1.54	89.1234	1.54	116.918	1.54	139.263	1.54	156.207
1.542	149.616	1.542	338.077	1.542	466.226	1.542	567.426	1.542	635.776	1.542	689.024			1.542	34.3284	1.542	63.0633	1.542	88.959	1.542	116.607	1.542	139.152	1.542	156.02
1.544	149.384	1.544	337.612	1.544	465.669	1.544	567.008	1.544	634.939	1.544	687.956			1.544	34.2484	1.544	63.0101	1.544	88.7633	1.544	116.527	1.544	139.049	1.544	156.011
1.546	149.523	1.546	337.101	1.546	464.646	1.546	566.265	1.546	634.335	1.546	686.794			1.546	34.2262	1.546	62.7879	1.546	88.5946	1.546	116.523	1.546	138.863	1.546	155.771
1.548	149.059	1.548	336.032	1.548	464.089	1.548	565.382	1.548	633.592	1.548	685.818			1.548	34.1596	1.548	62.5567	1.548	88.5501	1.548	116.403	1.548	138.778	1.548	155.549
1.55	149.059	1.55	335.521	1.55	463.438	1.55	564.313	1.55	632.756	1.55	684.842			1.55	34.1153	1.55	62.5524	1.55	88.3856	1.55	116.243	1.55	138.769	1.55	155.327
1.552	148.78	1.552	335.01	1.552	462.834	1.552	563.709	1.552	631.826	1.552	683.634			1.552	34.1331	1.552	62.379	1.552	88.3013	1.552	116.163	1.552	138.414	1.552	155.078
1.554	148.594	1.554	334.267	1.554	462.23	1.554	563.012	1.554	630.897	1.554	682.798			1.554	33.9019	1.554	62.339	1.554	88.3902	1.554	116.083	1.554	138.303	1.554	155.056
1.556	148.315	1.556	333.709	1.556	461.859	1.556	562.036	1.556	629.828	1.556	681.776			1.556	33.7728	1.556	62.1344	1.556	88.288	1.556	115.998	1.556	138.089	1.556	154.731
1.558	148.129	1.558	333.337	1.558	461.301	1.558	561.107	1.558	628.713	1.558	680.475			1.558	33.9109	1.558	62.0499	1.558	88.0924	1.558	115.772	1.558	137.96	1.558	154.5
1.56	148.083	1.56	332.594	1.56	460.836	1.56	560.317	1.56	627.923	1.56	679.824			1.56	34.0309	1.56	62.0632	1.56	88.1369	1.56	115.607	1.56	137.867	1.56	154.224
1.562	147.851	1.562	331.804	1.562	460.325	1.562	559.574	1.562	627.226	1.562	678.663			1.562	34.1776	1.562	62.0011	1.562	88.1591	1.562	115.589	1.562	137.805	1.562	153.989
1.564	147.618	1.564	331.339	1.564	460	1.564	558.505	1.564	626.158	1.564	677.501			1.564	34.1867	1.564	61.9211	1.564	88.1102	1.564	115.585	1.564	137.614	1.564	153.78
1.566	147.479	1.566	330.968	1.566	459.349	1.566	557.901	1.566	625.135	1.566	676.386			1.566	33.9911	1.566	61.9033	1.566	87.9367	1.566	115.336	1.566	137.6	1.566	153.607
1.568	147.154	1.568	330.921	1.568	458.885	1.568	557.204	1.568	624.02	1.568	675.085			1.568	33.8133	1.568	61.7968	1.568	87.937	1.568	115.043	1.568	137.454	1.568	153.487
1.57	146.828	1.57	330.271	1.57	458.327	1.57	556.275	1.57	623.137	1.57	674.016			1.57	33.7155	1.57	61.4012	1.57	87.7947	1.57	114.838	1.57	137.116	1.57	153.393
1.572	146.503	1.572	329.667	1.572	457.77	1.572	555.299	1.572	622.394	1.572	672.994			1.572	33.6757	1.572	61.2367	1.572	87.5991	1.572	114.554	1.572	137.192	1.572	153.34
1.574	146.317	1.574	329.481	1.574	456.887	1.574	554.277	1.574	621.186	1.574	672.018			1.574	33.7291	1.574	61.1611	1.574	87.4658	1.574	114.349	1.574	137.001	1.574	153.162
1.576	146.178	1.576	329.063	1.576	456.143	1.576	553.347	1.576	620.721	1.576	670.857			1.576	33.5468	1.576	61.1344	1.576	87.4038	1.576	114.212	1.576	136.783	1.576	153.145
1.578	146.085	1.578	328.459	1.578	455.632	1.578	552.465	1.578	620.21	1.578	669.881			1.578	33.6133	1.578	61.0722	1.578	87.3415	1.578	114.092	1.578	136.596	1.578	152.896
1.58	146.085	1.58	328.04	1.58	454.935	1.58	551.628	1.58	619.467	1.58	668.673			1.58	33.6311	1.58	60.9299	1.58	87.1994	1.58	113.918	1.58	136.329	1.58	152.967
1.582	146.178	1.582	327.855	1.582	454.099	1.582	550.978	1.582	618.119	1.582	667.79			1.582	33.56	1.582	60.8233	1.582	87.084	1.582	113.691	1.582	136.129	1.582	152.896
1.584	145.992	1.584	327.158	1.584	453.263	1.584	550.002	1.584	617.236	1.584	667			1.584	33.6177	1.584	60.7878	1.584	86.8263	1.584	113.5	1.584	135.956	1.584	152.514
1.586	145.574	1.586	326.507	1.586	452.798	1.586	548.794	1.586	616.121	1.586	666.117			1.586	33.7067	1.586	60.8233	1.586	86.8175	1.586	113.487	1.586	135.72	1.586	152.359
1.588	145.574	1.588	325.996	1.588	452.055	1.588	547.911	1.588	615.192	1.588	665.141			1.588	33.7066	1.588	60.8277	1.588	86.7596	1.588	113.545	1.588	135.569	1.588	152.141
1.59	145.341	1.59	325.578	1.59	451.265	1.59	546.842	1.59	614.356	1.59	663.84			1.59	33.7242	1.59	60.8766	1.59	86.6486	1.59	113.407	1.59	135.431	1.59	151.803
1.592	145.156	1.592	325.113	1.592	450.289	1.592	546.006	1.592	613.24	1.592	662.632			1.592	33.6397	1.592	60.8009	1.592	86.5953	1.592	113.274	1.592	135.231	1.592	151.594
1.594	144.923	1.594	324.323	1.594	449.824	1.594	545.03	1.594	612.311	1.594	661.61			1.594	33.8175	1.594	60.672	1.594	86.4487	1.594	113.185	1.594	135.053	1.594	151.421
1.596	144.598	1.596	323.673	1.596	449.034	1.596	544.287	1.596	611.103	1.596	660.495			1.596	34.0933	1.596	60.5698	1.596	86.3107	1.596	113.065	1.596	135.027	1.596	151.021
1.598	144.412	1.598	323.301	1.598	448.523	1.598	543.543	1.598	609.895	1.598	659.566			1.598	33.8932	1.598	60.3695	1.598	86.3286	1.598	112.905	1.598	134.933	1.598	150.781
1.6	143.947	1.6	322.697	1.6	447.64	1.6	542.568	1.6	608.873	1.6	658.543			1.6	33.7998	1.6	60.1161	1.6	86.2752	1.6	112.87	1.6	134.849	1.6	150.483
1.602	143.483	1.602	322.325	1.602	446.804	1.602	541.638	1.602	608.269	1.602	657.521			1.602	33.6976	1.602	59.916	1.602	86.1996	1.602	112.741	1.602	134.698	1.602	150.238
1.604	143.436	1.604	321.907	1.604	446.246	1.604	540.802	1.604	607.246	1.604	656.22			1.604	33.5196	1.604	59.707	1.604	86.3108	1.604	112.563	1.604	134.609	1.604	150.145
1.606	143.297	1.606	321.442	1.606	445.596	1.606	540.384	1.606	606.364	1.606	654.919			1.606	33.3774	1.606	59.3558	1.606	86.2665	1.606	112.421	1.606	134.48	1.606	149.95
1.608	142.461	1.608	321.024	1.608	444.713	1.608	539.64	1.608	605.527	1.608	653.804			1.608	33.3819	1.608	59.2892	1.608	86.0753	1.608	112.181	1.608	134.418	1.608	149.687
1.61	142.182	1.61	320.513	1.61	444.063	1.61	539.083	1.61	604.412	1.61	653.061			1.61	33.3865	1.61	59.2003	1.61	86.1954	1.61	112.03	1.61	134.329	1.61	149.616
1.612	141.81	1.612	319.537	1.612	443.552	1.612	538.154	1.612	603.669	1.612	652.038			1.612	33.3019	1.612	59.1247	1.612	85.9467	1.612	111.87	1.612	134.076	1.612	149.323
1.614	141.485	1.614	319.073	1.614	442.901	1.614	537.224	1.614	602.786	1.614	650.923			1.614	33.1063	1.614	59.0981	1.614	85.8936	1.614	111.678	1.614	133.907	1.614	148.967
1.616	141.345	1.616	318.515	1.616	442.39	1.616	536.527	1.616	601.717	1.616	650.04			1.616	32.9241	1.616	59.0448	1.616	85.7068	1.616	111.51	1.616	133.609	1.616	148.834
1.618	140.927	1.618	317.772	1.618	441.321	1.618	535.83	1.618	600.648	1.618	648.786			1.618	32.773	1.618	59.0051	1.618	85.5157	1.618	111.439	1.618	133.392	1.618	148.621
1.62	140.927	1.62	317.446	1.62	440.81	1.62	535.087	1.62	600.184	1.62	647.671			1.62	32.7197	1.62	58.9072	1.62	85.4359	1.62	111.168	1.62	133.201	1.62	148.367
1.622	140.556	1.622	316.796	1.622	440.299	1.622	534.204	1.622	599.394	1.622	646.323			1.622	32.7375	1.622	58.9472	1.622	85.1871	1.622	111.043	1.622	133.121	1.622	148.074
1.624	140.23	1.624	316.517	1.624	439.277	1.624	533.368	1.624	598.465	1.624	645.162			1.624	32.8222	1.624	59.0541	1.624	85.0226	1.624	110.861	1.624	132.88	1.624	147.785
1.626	140.137	1.626	315.913	1.626	438.44	1.626	532.485	1.626	597.349	1.626	643.954			1.626	32.7821	1.626	59.0941	1.626	84.8314	1.626	110.559	1.626	132.805	1.626	147.501
1.628	140.37	1.628	315.356	1.628	437.651	1.628	531.648	1.628	596.281	1.628	642.838			1.628	32.72	1.628	58.9385	1.628	84.7649	1.628	110.488	1.628	132.694	1.628	147.198
1.63	140.137	1.63	314.844	1.63	437.093	1.63	530.812	1.63	595.398	1.63	641.352			1.63	32.7378	1.63	58.8895	1.63	84.5693	1.63	110.381	1.63	132.485	1.63	146.976
1.632	139.812	1.632	314.473	1.632	436.117	1.632	530.022	1.632	594.19	1.632	640.051			1.632	32.8179	1.632	58.814	1.632	84.5649	1.632	110.337	1.632	132.25	1.632	146.727
1.634	139.301	1.634	314.055	1.634	435.188	1.634	529.186	1.634	593.446	1.634	639.075			1.634	32.8892	1.634	58.6362	1.634	84.3692	1.634	110.301	1.634	132.25	1.634	146.687
1.636	139.162	1.636	313.636	1.636	434.352	1.636	528.071	1.636	592.703	1.636	637.774			1.636	32.8091	1.636	58.5072	1.636	84.4138	1.636	110.132	1.636	132.192	1.636	146.483
1.638	139.115	1.638	313.218	1.638	433.747	1.638	526.816	1.638	591.82	1.638	636.752			1.638	32.9291	1.638	58.4671	1.638	84.2405	1.638	110.105	1.638	132.032	1.638	146.341
1.64	138.929	1.64	312.614	1.64	432.632	1.64	525.98	1.64	590.566	1.64	635.543			1.64	32.8803	1.64	58.4005	1.64	84.0982	1.64	109.99	1.64	131.912	1.64	146.132
1.642	138.79	1.642	312.521	1.642	432.075	1.642	525.143	1.642	589.59	1.642	634.521			1.642	32.8003	1.642	58.3649	1.642	84.1292	1.642	109.75	1.642	131.676	1.642	146.052
1.644	138.511	1.644	311.964	1.644	431.424	1.644	524.121	1.644	588.846	1.644	633.406			1.644	32.6358	1.644	58.1248	1.644	84.0048	1.644	109.594	1.644	131.459	1.644	145.776
1.646	138	1.646	311.545	1.646	430.96	1.646	523.192	1.646	587.964	1.646	632.616			1.646	32.7558	1.646	57.9648	1.646	83.8492	1.646	109.599	1.646	131.232	1.646	145.661
1.648	137.814	1.648	311.313	1.648	430.077	1.648	522.448	1.648	586.988	1.648	631.873			1.648	32.8358	1.648	58.0226	1.648	83.7426	1.648	109.412	1.648	131.072	1.648	145.541
1.65	137.861	1.65	310.848	1.65	429.519	1.65	521.612	1.65	586.291	1.65	630.804			1.65	32.6669	1.65	58.0538	1.65	83.5693	1.65	109.327	1.65	131.019	1.65	145.381
1.652	137.768	1.652	310.43	1.652	428.962	1.652	520.822	1.652	585.408	1.652	629.782			1.652	32.618	1.652	58.0272	1.652	83.3737	1.652	109.096	1.652	130.877	1.652	145.208
1.654	138.093	1.654	310.105	1.654	428.311	1.654	520.265	1.654	584.2	1.654	628.434			1.654	32.458	1.654	57.9961	1.654	83.3293	1.654	108.736	1.654	130.561	1.654	144.785
1.656	137.675	1.656	309.733	1.656	427.475	1.656	519.335	1.656	583.038	1.656	627.412			1.656	32.4181	1.656	57.9072	1.656	83.1072	1.656	108.745	1.656	130.277	1.656	144.581
1.658	137.349	1.658	309.269	1.658	427.103	1.658	518.778	1.658	581.691	1.658	626.297			1.658	32.2624	1.658	57.8184	1.658	83.0004	1.658	108.408	1.658	130.17	1.658	144.403
1.66	136.978	1.66	308.618	1.66	426.267	1.66	517.941	1.66	580.808	1.66	625.182			1.66	32.1867	1.66	57.8229	1.66	82.8983	1.66	108.314	1.66	129.939	1.66	144.208
1.662	136.978	1.662	307.782	1.662	425.43	1.662	517.012	1.662	579.879	1.662	624.253			1.662	32.12	1.662	57.685	1.662	82.694	1.662	108.137	1.662	129.681	1.662	144.025
1.664	136.838	1.664	307.271	1.664	424.64	1.664	516.083	1.664	578.717	1.664	623.137			1.664	32.1245	1.664	57.565	1.664	82.623	1.664	107.99	1.664	129.623	1.664	143.812
1.666	136.699	1.666	306.806	1.666	424.083	1.666	515.2	1.666	577.648	1.666	621.883			1.666	31.9645	1.666	57.4984	1.666	82.4764	1.666	107.923	1.666	129.366	1.666	143.594
1.668	136.467	1.668	305.83	1.668	423.665	1.668	514.178	1.668	576.533	1.668	620.721			1.668	31.7866	1.668	57.3117	1.668	82.3384	1.668	107.91	1.668	129.006	1.668	143.372
1.67	135.909	1.67	305.691	1.67	422.642	1.67	513.202	1.67	575.232	1.67	619.792			1.67	31.7644	1.67	57.1829	1.67	82.3474	1.67	107.626	1.67	128.752	1.67	143.083
1.672	135.491	1.672	304.994	1.672	421.76	1.672	511.901	1.672	574.396	1.672	618.816			1.672	31.5953	1.672	57.1119	1.672	82.3252	1.672	107.488	1.672	128.673	1.672	142.812
1.674	134.98	1.674	304.297	1.674	421.109	1.674	511.065	1.674	573.467	1.674	617.98			1.674	31.6575	1.674	57.1254	1.674	82.1385	1.674	107.488	1.674	128.642	1.674	142.776
1.676	134.84	1.676	303.879	1.676	420.412	1.676	510.414	1.676	572.677	1.676	617.051			1.676	31.6621	1.676	57.0766	1.676	82.0184	1.676	107.266	1.676	128.464	1.676	142.407
1.678	134.608	1.678	303.461	1.678	419.483	1.678	509.438	1.678	571.933	1.678	616.121			1.678	31.6401	1.678	57.1433	1.678	81.7696	1.678	107.15	1.678	128.161	1.678	142.038
1.68	134.469	1.68	303.135	1.68	418.879	1.68	508.509	1.68	570.865	1.68	614.96			1.68	31.6845	1.68	57.0543	1.68	81.6051	1.68	107.102	1.68	127.975	1.68	141.736
1.682	134.19	1.682	302.717	1.682	418.182	1.682	507.766	1.682	569.657	1.682	613.798			1.682	31.769	1.682	56.8722	1.682	81.5607	1.682	106.964	1.682	127.73	1.682	141.372
1.684	133.493	1.684	302.253	1.684	417.671	1.684	507.022	1.684	568.402	1.684	612.729			1.684	31.622	1.684	56.8633	1.684	81.374	1.684	106.902	1.684	127.664	1.684	141.278
1.686	133.354	1.686	301.927	1.686	416.648	1.686	506.186	1.686	567.566	1.686	611.893			1.686	31.6755	1.686	56.7343	1.686	81.374	1.686	106.728	1.686	127.504	1.686	141.007
1.688	133.307	1.688	301.648	1.688	415.952	1.688	505.071	1.688	566.497	1.688	610.731			1.688	31.6311	1.688	56.7432	1.688	81.1874	1.688	106.403	1.688	127.46	1.688	140.834
1.69	132.889	1.69	301.044	1.69	415.394	1.69	504.188	1.69	565.521	1.69	609.616			1.69	31.64	1.69	56.712	1.69	81.0228	1.69	106.301	1.69	127.188	1.69	140.7
1.692	132.703	1.692	300.719	1.692	414.651	1.692	503.584	1.692	564.313	1.692	608.547			1.692	31.6489	1.692	56.5519	1.692	80.9251	1.692	106.181	1.692	126.944	1.692	140.54
1.694	132.564	1.694	300.115	1.694	414	1.694	502.562	1.694	563.059	1.694	607.339			1.694	31.52	1.694	56.3608	1.694	80.7206	1.694	106.061	1.694	126.757	1.694	140.194
1.696	132.192	1.696	299.465	1.696	413.349	1.696	501.446	1.696	561.665	1.696	606.317			1.696	31.4665	1.696	56.2406	1.696	80.6317	1.696	105.875	1.696	126.526	1.696	140.198
1.698	132.145	1.698	299.046	1.698	412.606	1.698	500.703	1.698	560.596	1.698	605.156			1.698	31.4487	1.698	56.0051	1.698	80.5784	1.698	105.799	1.698	126.42	1.698	139.958
1.7	131.82	1.7	298.257	1.7	411.863	1.7	499.96	1.7	559.388	1.7	603.994			1.7	31.4	1.7	56.0586	1.7	80.5828	1.7	105.523	1.7	126.211	1.7	139.754
1.702	131.263	1.702	297.745	1.702	410.98	1.702	498.937	1.702	558.459	1.702	602.879			1.702	31.1956	1.702	56.0276	1.702	80.3828	1.702	105.301	1.702	126.131	1.702	139.598
1.704	131.17	1.704	297.327	1.704	410.329	1.704	498.24	1.704	557.483	1.704	602.042			1.704	31.347	1.704	55.9654	1.704	80.2895	1.704	105.239	1.704	125.784	1.704	139.345
1.706	130.891	1.706	296.77	1.706	409.4	1.706	496.986	1.706	556.461	1.706	600.881			1.706	31.3515	1.706	56.13	1.706	80.0316	1.706	104.973	1.706	125.655	1.706	139.087
1.708	130.519	1.708	295.98	1.708	408.796	1.708	496.428	1.708	555.578	1.708	599.766			1.708	31.3426	1.708	55.9166	1.708	79.9962	1.708	105.017	1.708	125.291	1.708	138.794
1.71	130.426	1.71	295.329	1.71	407.727	1.71	495.406	1.71	554.602	1.71	598.558			1.71	31.3426	1.71	55.7032	1.71	79.6761	1.71	104.799	1.71	125.126	1.71	138.558
1.712	130.287	1.712	295.051	1.712	406.937	1.712	494.616	1.712	553.812	1.712	597.582			1.712	31.4138	1.712	55.6677	1.712	79.6316	1.712	104.555	1.712	124.966	1.712	138.247
1.714	129.776	1.714	294.354	1.714	406.101	1.714	493.687	1.714	553.162	1.714	596.606			1.714	31.4405	1.714	55.6277	1.714	79.5517	1.714	104.293	1.714	124.753	1.714	138.069
1.716	129.543	1.716	293.657	1.716	405.451	1.716	492.758	1.716	552.279	1.716	595.398			1.716	31.4183	1.716	55.4767	1.716	79.5606	1.716	104.137	1.716	124.668	1.716	137.722
1.718	129.497	1.718	293.006	1.718	404.893	1.718	491.596	1.718	551.303	1.718	594.283			1.718	31.4494	1.718	55.3877	1.718	79.5785	1.718	104.026	1.718	124.442	1.718	137.629
1.72	129.543	1.72	292.356	1.72	404.01	1.72	490.806	1.72	550.281	1.72	593.307			1.72	31.3781	1.72	55.2011	1.72	79.4095	1.72	103.941	1.72	124.277	1.72	137.491
1.722	129.497	1.722	291.519	1.722	403.545	1.722	489.83	1.722	549.119	1.722	592.285			1.722	31.4404	1.722	55.13	1.722	79.2539	1.722	103.817	1.722	124.077	1.722	137.336
1.724	129.125	1.724	290.915	1.724	402.57	1.724	488.947	1.724	548.097	1.724	590.891			1.724	31.3424	1.724	55.1211	1.724	79.076	1.724	103.67	1.724	123.815	1.724	137.136
1.726	128.707	1.726	290.032	1.726	401.873	1.726	488.343	1.726	547.028	1.726	589.869			1.726	31.2889	1.726	54.9389	1.726	78.9516	1.726	103.652	1.726	123.526	1.726	137.14
1.728	128.614	1.728	289.428	1.728	401.036	1.728	487.321	1.728	545.96	1.728	588.661			1.728	31.2889	1.728	54.9968	1.728	78.8316	1.728	103.314	1.728	123.482	1.728	137.065
1.73	128.335	1.73	289.103	1.73	400.386	1.73	486.16	1.73	544.844	1.73	587.592			1.73	31.3201	1.73	54.9347	1.73	78.7694	1.73	103.319	1.73	123.259	1.73	136.896
1.732	128.103	1.732	288.499	1.732	399.503	1.732	485.277	1.732	543.822	1.732	586.477			1.732	31.2267	1.732	54.8459	1.732	78.6005	1.732	103.288	1.732	123.05	1.732	136.727
1.734	128.196	1.734	288.174	1.734	398.481	1.734	484.44	1.734	542.707	1.734	585.129			1.734	31.0755	1.734	54.7436	1.734	78.525	1.734	103.07	1.734	122.828	1.734	136.389
1.736	127.731	1.736	287.848	1.736	397.691	1.736	483.79	1.736	541.499	1.736	584.293			1.736	31.1022	1.736	54.7393	1.736	78.2537	1.736	102.812	1.736	122.686	1.736	136.225
1.738	127.499	1.738	287.337	1.738	396.994	1.738	483.139	1.738	540.477	1.738	583.271			1.738	31.0089	1.738	54.5794	1.738	78.1294	1.738	102.51	1.738	122.517	1.738	136.016
1.74	127.174	1.74	287.244	1.74	396.343	1.74	481.978	1.74	539.687	1.74	582.202			1.74	30.8311	1.74	54.615	1.74	78.0494	1.74	102.279	1.74	122.17	1.74	135.843
1.742	127.081	1.742	287.198	1.742	395.6	1.742	481.048	1.742	538.99	1.742	581.087			1.742	30.6933	1.742	54.6328	1.742	77.8804	1.742	102.11	1.742	121.948	1.742	135.638
1.744	127.034	1.744	286.733	1.744	395.135	1.744	480.026	1.744	538.014	1.744	580.018			1.744	30.6401	1.744	54.4683	1.744	77.9606	1.744	101.918	1.744	121.735	1.744	135.381
1.746	126.802	1.746	286.64	1.746	394.531	1.746	479.097	1.746	536.945	1.746	578.81			1.746	30.649	1.746	54.3839	1.746	77.9472	1.746	101.589	1.746	121.677	1.746	135.065
1.748	126.756	1.748	286.269	1.748	393.741	1.748	478.446	1.748	535.784	1.748	577.974			1.748	30.6935	1.748	54.215	1.748	77.8006	1.748	101.527	1.748	121.588	1.748	134.785
1.75	126.291	1.75	285.525	1.75	393.137	1.75	477.796	1.75	534.808	1.75	577.044			1.75	30.6178	1.75	54.0682	1.75	77.654	1.75	101.3	1.75	121.486	1.75	134.483
1.752	126.059	1.752	284.735	1.752	392.719	1.752	476.96	1.752	533.786	1.752	575.883			1.752	30.5688	1.752	53.9883	1.752	77.4629	1.752	101.069	1.752	121.308	1.752	134.292
1.754	125.547	1.754	284.41	1.754	392.022	1.754	475.984	1.754	532.717	1.754	575			1.754	30.6488	1.754	53.9126	1.754	77.4006	1.754	101.011	1.754	121.041	1.754	134.119
1.756	125.176	1.756	283.667	1.756	391.325	1.756	474.869	1.756	531.834	1.756	573.885			1.756	30.6443	1.756	53.8282	1.756	77.2407	1.756	100.754	1.756	120.81	1.756	133.808
1.758	124.851	1.758	283.434	1.758	390.628	1.758	473.8	1.758	530.766	1.758	572.956			1.758	30.6622	1.758	53.7391	1.758	77.0674	1.758	100.638	1.758	120.668	1.758	133.448
1.76	124.525	1.76	282.644	1.76	389.978	1.76	473.196	1.76	529.836	1.76	572.166			1.76	30.7024	1.76	53.5123	1.76	76.9117	1.76	100.447	1.76	120.552	1.76	133.083
1.762	124.061	1.762	281.947	1.762	389.374	1.762	472.545	1.762	528.721	1.762	571.422			1.762	30.7468	1.762	53.3968	1.762	76.903	1.762	100.3	1.762	120.463	1.762	132.727
1.764	123.921	1.764	281.39	1.764	388.259	1.764	471.802	1.764	527.606	1.764	570.214			1.764	30.6177	1.764	53.3301	1.764	76.6051	1.764	100.069	1.764	120.335	1.764	132.576
1.766	123.735	1.766	280.461	1.766	387.608	1.766	471.059	1.766	526.584	1.766	569.285			1.766	30.4266	1.766	53.21	1.766	76.3919	1.766	99.9446	1.766	119.984	1.766	132.372
1.768	123.41	1.768	280.042	1.768	387.004	1.768	470.176	1.768	525.84	1.768	568.309			1.768	30.3912	1.768	53.1655	1.768	76.3519	1.768	99.7624	1.768	119.65	1.768	132.23
1.77	123.457	1.77	279.624	1.77	386.261	1.77	469.246	1.77	524.679	1.77	567.24			1.77	30.2624	1.77	53.0899	1.77	76.3118	1.77	99.6291	1.77	119.45	1.77	132.039
1.772	122.945	1.772	278.788	1.772	385.471	1.772	468.503	1.772	523.889	1.772	566.125			1.772	30.2582	1.772	53.0409	1.772	76.2186	1.772	99.5001	1.772	119.326	1.772	131.901
1.774	122.945	1.774	278.137	1.774	385.145	1.774	467.574	1.774	523.006	1.774	565.103			1.774	30.0093	1.774	53.0632	1.774	76.1741	1.774	99.3845	1.774	119.215	1.774	131.669
1.776	123.131	1.776	277.766	1.776	384.402	1.776	466.737	1.776	522.123	1.776	563.756			1.776	29.7336	1.776	52.9031	1.776	76.0052	1.776	99.4335	1.776	119.041	1.776	131.501
1.778	122.853	1.778	276.976	1.778	383.473	1.778	465.947	1.778	521.147	1.778	562.501			1.778	29.738	1.778	53.0099	1.778	75.7029	1.778	99.2734	1.778	118.828	1.778	131.265
1.78	122.481	1.78	276.372	1.78	382.776	1.78	464.925	1.78	520.125	1.78	561.014			1.78	29.7423	1.78	52.9567	1.78	75.4051	1.78	99.0066	1.78	118.655	1.78	131.123
1.782	122.341	1.782	275.814	1.782	381.939	1.782	464.182	1.782	519.057	1.782	559.806			1.782	29.8402	1.782	52.779	1.782	75.1872	1.782	98.9667	1.782	118.375	1.782	130.949
1.784	122.063	1.784	275.303	1.784	381.289	1.784	463.671	1.784	518.034	1.784	559.248			1.784	29.947	1.784	52.6546	1.784	75.0849	1.784	98.7624	1.784	118.339	1.784	130.66
1.786	121.737	1.786	274.745	1.786	380.778	1.786	462.788	1.786	517.012	1.786	558.226			1.786	29.9737	1.786	52.5525	1.786	74.907	1.786	98.7225	1.786	118.076	1.786	130.465
1.788	121.552	1.788	274.095	1.788	379.802	1.788	462.044	1.788	515.851	1.788	556.972			1.788	29.8626	1.788	52.3969	1.788	74.8004	1.788	98.6604	1.788	117.863	1.788	130.238
1.79	121.366	1.79	273.63	1.79	379.244	1.79	461.44	1.79	515.154	1.79	555.857			1.79	29.8136	1.79	52.4505	1.79	74.6316	1.79	98.4114	1.79	117.681	1.79	130.113
1.792	121.319	1.792	273.119	1.792	378.64	1.792	460.883	1.792	514.178	1.792	554.834			1.792	29.8626	1.792	52.4329	1.792	74.6271	1.792	98.1225	1.792	117.441	1.792	129.927
1.794	120.762	1.794	272.515	1.794	377.572	1.794	460.139	1.794	513.341	1.794	553.44			1.794	30.0138	1.794	52.2951	1.794	74.5294	1.794	97.8602	1.794	117.25	1.794	129.651
1.796	120.343	1.796	271.865	1.796	376.968	1.796	459.675	1.796	512.366	1.796	552.418			1.796	30.0494	1.796	52.3931	1.796	74.3783	1.796	97.5891	1.796	116.965	1.796	129.545
1.798	120.111	1.798	271.493	1.798	376.131	1.798	459.164	1.798	511.204	1.798	551.396			1.798	30.0449	1.798	52.2685	1.798	74.4895	1.798	97.4514	1.798	116.734	1.798	129.367
1.8	120.111	1.8	271.075	1.8	375.202	1.8	458.513	1.8	510.042	1.8	550.327			1.8	29.9516	1.8	52.3041	1.8	74.3962	1.8	97.287	1.8	116.588	1.8	129.163
1.802	119.879	1.802	270.424	1.802	374.505	1.802	457.63	1.802	509.206	1.802	548.98			1.802	29.6315	1.802	52.3174	1.802	74.2986	1.802	96.9714	1.802	116.401	1.802	128.887
1.804	119.786	1.804	270.099	1.804	373.762	1.804	456.655	1.804	508.323	1.804	547.539			1.804	29.5426	1.804	52.313	1.804	74.281	1.804	96.8336	1.804	116.077	1.804	128.803
1.806	119.507	1.806	269.541	1.806	372.832	1.806	455.865	1.806	507.626	1.806	546.192			1.806	29.4847	1.806	52.1706	1.806	74.1921	1.806	96.5891	1.806	115.877	1.806	128.647
1.808	118.903	1.808	269.263	1.808	372.089	1.808	454.982	1.808	506.743	1.808	545.216			1.808	29.4581	1.808	52.2285	1.808	74.0855	1.808	96.1757	1.808	115.775	1.808	128.292
1.81	118.392	1.81	268.844	1.81	371.206	1.81	454.053	1.81	505.628	1.81	544.055			1.81	29.3603	1.81	52.0016	1.81	73.7921	1.81	96.0336	1.81	115.801	1.81	128.092
1.812	118.392	1.812	268.612	1.812	370.184	1.812	453.263	1.812	504.513	1.812	543.172			1.812	29.2757	1.812	51.806	1.812	73.641	1.812	95.9848	1.812	115.57	1.812	127.772
1.814	118.299	1.814	268.008	1.814	369.673	1.814	452.612	1.814	502.98	1.814	541.964			1.814	29.1645	1.814	51.757	1.814	73.3252	1.814	95.8427	1.814	115.357	1.814	127.603
1.816	118.16	1.816	267.497	1.816	368.558	1.816	451.59	1.816	502.097	1.816	540.756			1.816	29.009	1.816	51.6324	1.816	73.3164	1.816	95.7629	1.816	115.183	1.816	127.327
1.818	117.602	1.818	267.079	1.818	368.046	1.818	450.521	1.818	500.982	1.818	539.873			1.818	28.8268	1.818	51.4947	1.818	73.0007	1.818	95.5673	1.818	114.877	1.818	127.047
1.82	117.37	1.82	266.521	1.82	367.442	1.82	449.731	1.82	500.099	1.82	538.711			1.82	28.8493	1.82	51.3747	1.82	72.8496	1.82	95.4118	1.82	114.623	1.82	126.856
1.822	116.766	1.822	265.964	1.822	366.606	1.822	448.848	1.822	499.03	1.822	537.968			1.822	28.836	1.822	51.2322	1.822	72.7696	1.822	95.2341	1.822	114.552	1.822	126.527
1.824	116.347	1.824	264.988	1.824	365.723	1.824	448.244	1.824	497.915	1.824	537.131			1.824	28.7027	1.824	51.1344	1.824	72.5874	1.824	94.9762	1.824	114.481	1.824	126.243
1.826	116.44	1.826	264.523	1.826	364.98	1.826	447.269	1.826	496.893	1.826	536.016			1.826	28.6451	1.826	51.1034	1.826	72.494	1.826	94.8871	1.826	114.379	1.826	125.901
1.828	116.301	1.828	263.64	1.828	364.422	1.828	446.339	1.828	495.871	1.828	535.04			1.828	28.5073	1.828	50.9878	1.828	72.3206	1.828	94.776	1.828	114.126	1.828	125.665
1.83	116.44	1.83	262.711	1.83	363.958	1.83	445.596	1.83	495.034	1.83	534.436			1.83	28.396	1.83	50.939	1.83	72.3251	1.83	94.6116	1.83	113.872	1.83	125.305
1.832	115.976	1.832	262.2	1.832	363.214	1.832	444.527	1.832	494.105	1.832	533.275			1.832	28.4139	1.832	50.8501	1.832	72.2229	1.832	94.4205	1.832	113.472	1.832	125.158
1.834	115.697	1.834	261.596	1.834	362.517	1.834	443.412	1.834	493.408	1.834	532.578			1.834	28.3206	1.834	50.7034	1.834	72.054	1.834	94.3006	1.834	113.312	1.834	125.061
1.836	115.139	1.836	261.085	1.836	362.006	1.836	442.297	1.836	492.711	1.836	531.556			1.836	28.3383	1.836	50.5257	1.836	71.9697	1.836	94.176	1.836	113.028	1.836	124.963
1.838	115.046	1.838	260.527	1.838	361.077	1.838	441.461	1.838	491.875	1.838	530.58			1.838	28.5472	1.838	50.33	1.838	72.0142	1.838	94.2473	1.838	112.819	1.838	124.892
1.84	114.954	1.84	259.923	1.84	360.333	1.84	440.531	1.84	490.899	1.84	529.604			1.84	28.4048	1.84	50.2367	1.84	72.0588	1.84	94.2874	1.84	112.632	1.84	124.638
1.842	114.628	1.842	259.459	1.842	359.497	1.842	439.695	1.842	490.016	1.842	528.349			1.842	28.3693	1.842	50.068	1.842	71.97	1.842	94.132	1.842	112.343	1.842	124.532
1.844	114.303	1.844	258.994	1.844	358.846	1.844	438.766	1.844	489.133	1.844	527.327			1.844	28.3782	1.844	49.9213	1.844	71.8455	1.844	94.0565	1.844	112.077	1.844	124.056
1.846	113.978	1.846	258.39	1.846	358.242	1.846	437.836	1.846	487.925	1.846	526.212			1.846	28.298	1.846	49.9614	1.846	71.7879	1.846	93.6744	1.846	111.854	1.846	123.869
1.848	113.931	1.848	258.111	1.848	357.313	1.848	436.954	1.848	486.81	1.848	525.051			1.848	28.298	1.848	49.7702	1.848	71.5078	1.848	93.5768	1.848	111.547	1.848	123.62
1.85	113.327	1.85	257.461	1.85	356.57	1.85	436.21	1.85	485.648	1.85	523.564			1.85	28.298	1.85	49.6192	1.85	71.2231	1.85	93.4524	1.85	111.245	1.85	123.389
1.852	113.327	1.852	256.578	1.852	355.826	1.852	435.56	1.852	484.533	1.852	522.356			1.852	28.138	1.852	49.5259	1.852	71.1298	1.852	93.319	1.852	111.107	1.852	122.989
1.854	113.095	1.854	256.345	1.854	354.665	1.854	434.723	1.854	483.372	1.854	521.194			1.854	28.187	1.854	49.4993	1.854	71.0631	1.854	93.0032	1.854	110.796	1.854	122.629
1.856	112.909	1.856	256.02	1.856	353.921	1.856	433.701	1.856	482.117	1.856	520.311			1.856	28.0847	1.856	49.357	1.856	70.7874	1.856	92.6699	1.856	110.663	1.856	122.256
1.858	112.444	1.858	255.463	1.858	353.085	1.858	432.679	1.858	481.048	1.858	519.057			1.858	27.8089	1.858	49.2904	1.858	70.5251	1.858	92.2431	1.858	110.467	1.858	121.927
1.86	112.073	1.86	255.23	1.86	352.481	1.86	431.889	1.86	479.747	1.86	518.081			1.86	27.8	1.86	49.1794	1.86	70.3474	1.86	92.0831	1.86	110.209	1.86	121.762
1.862	112.026	1.862	254.766	1.862	352.063	1.862	431.006	1.862	478.865	1.862	517.244			1.862	27.8401	1.862	49.1882	1.862	70.085	1.862	91.9497	1.862	110.005	1.862	121.545
1.864	112.026	1.864	254.255	1.864	351.319	1.864	429.844	1.864	477.935	1.864	516.083			1.864	27.7955	1.864	49.2372	1.864	69.8894	1.864	91.8832	1.864	109.724	1.864	121.211
1.866	111.701	1.866	253.836	1.866	350.669	1.866	428.729	1.866	477.285	1.866	515.014			1.866	27.7911	1.866	49.0061	1.866	69.6092	1.866	91.8298	1.866	109.493	1.866	120.829
1.868	111.422	1.868	253.232	1.868	350.297	1.868	427.893	1.868	476.356	1.868	513.992			1.868	27.6975	1.868	49.0062	1.868	69.6715	1.868	91.7232	1.868	109.293	1.868	120.687
1.87	110.818	1.87	252.814	1.87	349.554	1.87	426.824	1.87	475.473	1.87	512.97			1.87	27.7465	1.87	48.9705	1.87	69.6628	1.87	91.6033	1.87	109.196	1.87	120.38
1.872	110.214	1.872	252.675	1.872	348.949	1.872	425.988	1.872	474.358	1.872	512.319			1.872	27.6931	1.872	48.9527	1.872	69.4627	1.872	91.4034	1.872	109.089	1.872	120.171
1.874	110.121	1.874	252.164	1.874	348.485	1.874	425.244	1.874	473.242	1.874	511.251			1.874	27.6664	1.874	48.7703	1.874	69.2805	1.874	91.3457	1.874	108.867	1.874	120.091
1.876	109.796	1.876	251.513	1.876	347.834	1.876	424.919	1.876	472.406	1.876	510.135			1.876	27.871	1.876	48.7347	1.876	69.3028	1.876	91.2391	1.876	108.72	1.876	119.824
1.878	109.657	1.878	250.723	1.878	347.23	1.878	424.176	1.878	471.384	1.878	508.974			1.878	27.929	1.878	48.6634	1.878	69.2806	1.878	91.2212	1.878	108.582	1.878	119.615
1.88	109.564	1.88	249.98	1.88	346.255	1.88	423.014	1.88	470.64	1.88	508.044			1.88	27.9335	1.88	48.5344	1.88	69.1695	1.88	91.0167	1.88	108.445	1.88	119.384
1.882	109.145	1.882	249.515	1.882	345.325	1.882	422.271	1.882	469.711	1.882	506.743			1.882	27.8934	1.882	48.3166	1.882	69.1562	1.882	90.79	1.882	108.249	1.882	119.207
1.884	109.006	1.884	248.958	1.884	344.721	1.884	421.481	1.884	468.41	1.884	505.675			1.884	27.9112	1.884	47.9344	1.884	69.0051	1.884	90.5677	1.884	108.093	1.884	119.105
1.886	108.774	1.886	248.168	1.886	343.653	1.886	420.97	1.886	467.481	1.886	504.606			1.886	27.8979	1.886	47.8143	1.886	68.9964	1.886	90.243	1.886	107.885	1.886	118.998
1.888	108.448	1.888	247.796	1.888	342.63	1.888	419.855	1.888	466.505	1.888	503.584			1.888	27.9158	1.888	47.6544	1.888	68.8364	1.888	90.0962	1.888	107.831	1.888	118.731
1.89	108.913	1.89	247.331	1.89	341.794	1.89	418.972	1.89	465.808	1.89	502.608			1.89	27.9603	1.89	47.401	1.89	68.6542	1.89	89.9184	1.89	107.676	1.89	118.554
1.892	108.681	1.892	246.309	1.892	340.772	1.892	418.042	1.892	464.925	1.892	501.4			1.892	27.8846	1.892	47.2588	1.892	68.4764	1.892	89.8251	1.892	107.418	1.892	118.496
1.894	108.17	1.894	245.891	1.894	339.982	1.894	417.067	1.894	464.321	1.894	500.564			1.894	27.898	1.894	47.17	1.894	68.4186	1.894	89.6828	1.894	107.169	1.894	118.154
1.896	108.123	1.896	245.101	1.896	338.867	1.896	416.184	1.896	463.578	1.896	499.495			1.896	27.7691	1.896	47.2011	1.896	68.2809	1.896	89.5539	1.896	106.916	1.896	117.878
1.898	107.937	1.898	244.822	1.898	338.356	1.898	415.301	1.898	463.067	1.898	498.287			1.898	27.7824	1.898	47.1924	1.898	68.1253	1.898	89.3139	1.898	106.698	1.898	117.678
1.9	107.891	1.9	244.172	1.9	338.123	1.9	414.604	1.9	462.137	1.9	497.404			1.9	27.7379	1.9	47.0767	1.9	68.0809	1.9	89.0562	1.9	106.458	1.9	117.402
1.902	107.659	1.902	243.428	1.902	337.24	1.902	413.814	1.902	461.394	1.902	496.242			1.902	27.7691	1.902	47.0633	1.902	67.8009	1.902	89.0696	1.902	106.231	1.902	117.238
1.904	107.287	1.904	242.871	1.904	336.497	1.904	413.396	1.904	461.069	1.904	495.127			1.904	27.738	1.904	47.1701	1.904	67.6851	1.904	88.8296	1.904	105.938	1.904	117.22
1.906	107.287	1.906	242.499	1.906	336.172	1.906	412.513	1.906	460.093	1.906	493.873			1.906	27.7157	1.906	47.3213	1.906	67.5384	1.906	88.8163	1.906	105.658	1.906	116.886
1.908	107.194	1.908	242.034	1.908	335.382	1.908	412.002	1.908	459.396	1.908	492.758			1.908	27.6933	1.908	47.3391	1.908	67.5339	1.908	88.5584	1.908	105.231	1.908	116.629
1.91	106.869	1.91	241.477	1.91	334.499	1.91	411.026	1.91	458.606	1.91	491.503			1.91	27.6844	1.91	47.3526	1.91	67.5207	1.91	88.3318	1.91	104.826	1.91	116.415
1.912	106.636	1.912	241.244	1.912	333.988	1.912	410.329	1.912	457.723	1.912	490.481			1.912	27.7423	1.912	47.2681	1.912	67.4407	1.912	88.2027	1.912	104.613	1.912	116.193
1.914	106.776	1.914	240.455	1.914	333.57	1.914	409.446	1.914	456.794	1.914	489.459			1.914	27.8269	1.914	47.1614	1.914	67.2674	1.914	87.7626	1.914	104.551	1.914	115.846
1.916	106.683	1.916	239.943	1.916	332.919	1.916	408.424	1.916	455.911	1.916	488.529			1.916	27.7824	1.916	47.0237	1.916	67.0718	1.916	87.5403	1.916	104.417	1.916	115.722
1.918	106.543	1.918	239.386	1.918	332.129	1.918	407.448	1.918	454.749	1.918	487.693			1.918	27.7246	1.918	46.9437	1.918	67.0274	1.918	87.4425	1.918	104.213	1.918	115.331
1.92	106.079	1.92	239.154	1.92	331.154	1.92	406.287	1.92	453.727	1.92	486.485			1.92	27.6356	1.92	46.8015	1.92	66.8006	1.92	87.4602	1.92	104.053	1.92	114.922
1.922	105.8	1.922	238.549	1.922	330.503	1.922	405.218	1.922	452.612	1.922	485.509			1.922	27.5199	1.922	46.7439	1.922	66.7294	1.922	87.189	1.922	103.893	1.922	114.753
1.924	105.475	1.924	238.131	1.924	329.527	1.924	404.149	1.924	451.358	1.924	484.626			1.924	27.5554	1.924	46.6995	1.924	66.5561	1.924	87.1224	1.924	103.853	1.924	114.384
1.926	105.103	1.926	237.713	1.926	328.691	1.926	403.22	1.926	450.568	1.926	483.976			1.926	27.4888	1.926	46.5217	1.926	66.3516	1.926	87.0159	1.926	103.902	1.926	114.264
1.928	104.638	1.928	237.248	1.928	328.133	1.928	402.477	1.928	449.313	1.928	483.186			1.928	27.4177	1.928	46.2992	1.928	66.0804	1.928	86.9004	1.928	103.884	1.928	113.855
1.93	104.406	1.93	236.737	1.93	327.622	1.93	401.873	1.93	448.337	1.93	482.164			1.93	27.3465	1.93	46.2636	1.93	65.858	1.93	86.7225	1.93	103.795	1.93	113.583
1.932	104.174	1.932	236.18	1.932	326.739	1.932	400.99	1.932	447.501	1.932	481.048			1.932	27.1463	1.932	46.2725	1.932	65.7424	1.932	86.487	1.932	103.604	1.932	113.179
1.934	103.756	1.934	235.715	1.934	325.903	1.934	400.107	1.934	446.665	1.934	480.026			1.934	27.0352	1.934	46.2103	1.934	65.7379	1.934	86.4471	1.934	103.302	1.934	113.099
1.936	103.291	1.936	235.251	1.936	325.067	1.936	399.689	1.936	445.735	1.936	478.818			1.936	26.9952	1.936	45.9034	1.936	65.6577	1.936	86.1404	1.936	103.111	1.936	112.703
1.938	102.78	1.938	234.554	1.938	324.044	1.938	398.992	1.938	444.667	1.938	477.842			1.938	27.053	1.938	45.7523	1.938	65.5377	1.938	85.7848	1.938	102.942	1.938	112.534
1.94	102.455	1.94	234.042	1.94	323.255	1.94	398.295	1.94	443.691	1.94	476.867			1.94	27.0933	1.94	45.6501	1.94	65.5511	1.94	85.4557	1.94	102.835	1.94	112.339
1.942	102.455	1.942	233.531	1.942	322.511	1.942	397.459	1.942	442.669	1.942	475.705			1.942	27.1022	1.942	45.4721	1.942	65.3288	1.942	85.2469	1.942	102.635	1.942	112.014
1.944	102.129	1.944	232.927	1.944	321.907	1.944	396.669	1.944	442.065	1.944	474.543			1.944	27.0266	1.944	45.3387	1.944	65.1599	1.944	84.949	1.944	102.293	1.944	111.859
1.946	101.943	1.946	232.184	1.946	321.071	1.946	395.832	1.946	440.949	1.946	473.614			1.946	27.0666	1.946	45.241	1.946	65.0443	1.946	84.7446	1.946	102.013	1.946	111.476
1.948	101.804	1.948	231.626	1.948	320.234	1.948	394.81	1.948	440.02	1.948	472.406			1.948	27.1288	1.948	45.4011	1.948	64.9021	1.948	84.6691	1.948	101.942	1.948	111.507
1.95	101.479	1.95	231.162	1.95	319.259	1.95	393.834	1.95	438.905	1.95	471.477			1.95	27.098	1.95	45.2278	1.95	64.7645	1.95	84.4735	1.95	101.858	1.95	111.232
1.952	101.293	1.952	230.511	1.952	318.655	1.952	392.952	1.952	437.836	1.952	470.315			1.952	27.2047	1.952	45.1166	1.952	64.5645	1.952	84.3225	1.952	101.756	1.952	111.001
1.954	101.107	1.954	230.093	1.954	317.958	1.954	392.255	1.954	436.721	1.954	469.2			1.954	27.2181	1.954	45.0233	1.954	64.3912	1.954	84.3226	1.954	101.729	1.954	110.712
1.956	100.968	1.956	229.396	1.956	317.539	1.956	391.139	1.956	435.792	1.956	468.457			1.956	27.2271	1.956	45.0945	1.956	64.3158	1.956	84.3136	1.956	101.529	1.956	110.481
1.958	100.875	1.958	228.745	1.958	316.657	1.958	390.303	1.958	435.048	1.958	467.341			1.958	27.0671	1.958	45.0011	1.958	64.1024	1.958	84.3226	1.958	101.28	1.958	110.21
1.96	100.549	1.96	228.188	1.96	315.96	1.96	389.513	1.96	434.119	1.96	466.459			1.96	26.9426	1.96	44.8278	1.96	63.9513	1.96	84.1804	1.96	101.036	1.96	110.023
1.962	100.224	1.962	227.723	1.962	315.356	1.962	388.956	1.962	433.469	1.962	465.715			1.962	26.8315	1.962	44.739	1.962	63.978	1.962	84.2561	1.962	100.938	1.962	109.863
1.964	99.8061	1.964	227.444	1.964	314.705	1.964	388.352	1.964	432.354	1.964	465.065			1.964	26.8894	1.964	44.7079	1.964	64.027	1.964	84.1672	1.964	100.854	1.964	109.565
1.966	99.7131	1.966	226.794	1.966	314.147	1.966	387.329	1.966	431.657	1.966	463.857			1.966	26.7873	1.966	44.4946	1.966	63.9248	1.966	84.0337	1.966	100.552	1.966	109.347
1.968	99.3414	1.968	226.097	1.968	313.497	1.968	386.446	1.968	430.82	1.968	463.206			1.968	26.6896	1.968	44.2812	1.968	63.9604	1.968	83.7848	1.968	100.285	1.968	109.01
1.97	99.1556	1.97	225.586	1.97	313.265	1.97	385.564	1.97	430.123	1.97	462.556			1.97	26.6538	1.97	44.3125	1.97	63.7291	1.97	83.6603	1.97	99.9778	1.97	108.867
1.972	98.9697	1.972	225.075	1.972	312.754	1.972	384.96	1.972	429.101	1.972	461.952			1.972	26.5116	1.972	44.2101	1.972	63.7069	1.972	83.4379	1.972	99.76	1.972	108.739
1.974	98.7838	1.974	224.378	1.974	312.196	1.974	384.077	1.974	428.125	1.974	461.162			1.974	26.5116	1.974	44.2058	1.974	63.6579	1.974	83.2379	1.974	99.391	1.974	108.53
1.976	98.3657	1.976	223.96	1.976	311.778	1.976	383.333	1.976	426.917	1.976	460.139			1.976	26.3958	1.976	44.1213	1.976	63.5778	1.976	83.0335	1.976	99.1823	1.976	108.419
1.978	98.3192	1.978	223.774	1.978	311.313	1.978	382.59	1.978	425.988	1.978	459.442			1.978	26.5958	1.978	44.2013	1.978	63.36	1.978	82.8647	1.978	99.0933	1.978	108.299
1.98	98.4121	1.98	223.216	1.98	310.895	1.98	381.707	1.98	424.873	1.98	458.792			1.98	26.5068	1.98	44.2591	1.98	63.12	1.98	82.6692	1.98	98.96	1.98	108.014
1.982	98.4121	1.982	222.752	1.982	310.198	1.982	380.778	1.982	423.99	1.982	458.002			1.982	26.498	1.982	44.1835	1.982	62.8754	1.982	82.469	1.982	98.6579	1.982	107.734
1.984	98.4121	1.984	222.008	1.984	309.547	1.984	379.802	1.984	422.782	1.984	456.933			1.984	26.3468	1.984	44.0457	1.984	62.5775	1.984	82.2645	1.984	98.4402	1.984	107.547
1.986	98.0869	1.986	221.962	1.986	308.851	1.986	379.198	1.986	421.76	1.986	456.051			1.986	26.3288	1.986	44.0857	1.986	62.3197	1.986	82.1625	1.986	98.267	1.986	107.356
1.988	97.7151	1.988	221.358	1.988	307.968	1.988	378.362	1.988	420.691	1.988	455.121			1.988	26.2797	1.988	44.0191	1.988	62.1242	1.988	82.0603	1.988	97.9647	1.988	107.174
1.99	97.4364	1.99	220.8	1.99	306.899	1.99	377.804	1.99	419.669	1.99	453.867			1.99	26.1819	1.99	43.9301	1.99	61.9776	1.99	81.9893	1.99	97.8535	1.99	106.885
1.992	97.0182	1.992	220.428	1.992	306.156	1.992	376.828	1.992	418.646	1.992	452.891			1.992	26.2086	1.992	43.7568	1.992	61.7465	1.992	81.927	1.992	97.6045	1.992	106.609
1.994	96.8323	1.994	220.149	1.994	305.273	1.994	376.085	1.994	417.996	1.994	451.915			1.994	26.0308	1.994	43.6279	1.994	61.4977	1.994	81.7003	1.994	97.5157	1.994	106.431
1.996	96.7859	1.996	219.36	1.996	304.297	1.996	374.97	1.996	417.345	1.996	451.172			1.996	26.013	1.996	43.5435	1.996	61.1731	1.996	81.6069	1.996	97.3333	1.996	106.276
1.998	96.4606	1.998	218.663	1.998	303.739	1.998	374.087	1.998	416.184	1.998	449.824			1.998	25.9775	1.998	43.3924	1.998	61.0485	1.998	81.4735	1.998	97.1333	1.998	105.947
2	95.7172	2	218.105	2	303.042	2	373.483	2	415.115	2	448.802			2	25.9733	2	43.4236	2	60.9107	2	81.3712	2	96.8576	2	105.76
2.002	95.3454	2.002	217.455	2.002	302.253	2.002	372.554	2.002	414.046	2.002	447.733			2.002	26.031	2.002	43.3747	2.002	60.8486	2.002	81.2334	2.002	96.7685	2.002	105.418
2.004	94.9737	2.004	216.943	2.004	301.556	2.004	371.764	2.004	413.489	2.004	446.665			2.004	25.9378	2.004	43.2725	2.004	60.8175	2.004	81.167	2.004	96.4928	2.004	105.244
2.006	94.602	2.006	216.2	2.006	300.673	2.006	371.16	2.006	412.606	2.006	445.782			2.006	25.9245	2.006	43.1791	2.006	60.7242	2.006	80.9491	2.006	96.3328	2.006	105.16
2.008	94.5091	2.008	215.921	2.008	300.022	2.008	370.277	2.008	411.816	2.008	444.667			2.008	25.8667	2.008	42.979	2.008	60.5418	2.008	80.967	2.008	96.2083	2.008	104.987
2.01	94.2303	2.01	215.364	2.01	299.232	2.01	369.208	2.01	410.887	2.01	443.644			2.01	25.7645	2.01	42.8991	2.01	60.4529	2.01	80.727	2.01	96.004	2.01	104.898
2.012	94.0909	2.012	214.76	2.012	298.582	2.012	368.093	2.012	410.051	2.012	442.576			2.012	25.7023	2.012	42.8015	2.012	60.2973	2.012	80.6381	2.012	95.9865	2.012	104.658
2.014	93.7192	2.014	213.877	2.014	297.885	2.014	367.257	2.014	409.168	2.014	441.135			2.014	25.5511	2.014	42.7216	2.014	60.1328	2.014	80.7539	2.014	95.7419	2.014	104.494
2.016	93.3939	2.016	213.366	2.016	297.188	2.016	366.699	2.016	408.424	2.016	440.16			2.016	25.5377	2.016	42.428	2.016	60.2176	2.016	80.4917	2.016	95.5998	2.016	104.12
2.018	93.0687	2.018	212.994	2.018	296.352	2.018	365.909	2.018	407.681	2.018	439.184			2.018	25.3998	2.018	42.3168	2.018	60.0976	2.018	80.4205	2.018	95.2175	2.018	104.045
2.02	93.1616	2.02	212.39	2.02	295.84	2.02	364.84	2.02	407.123	2.02	438.162			2.02	25.3464	2.02	42.2013	2.02	60.0889	2.02	80.1584	2.02	95.0221	2.02	103.889
2.022	92.9758	2.022	212.065	2.022	295.143	2.022	364.143	2.022	406.24	2.022	437			2.022	25.1597	2.022	42.1123	2.022	60.0001	2.022	79.8739	2.022	94.7688	2.022	103.801
2.024	92.697	2.024	211.461	2.024	294.493	2.024	363.075	2.024	405.218	2.024	436.21			2.024	25.3108	2.024	42.0589	2.024	59.8845	2.024	79.8606	2.024	94.7688	2.024	103.627
2.026	92.697	2.026	211.042	2.026	293.796	2.026	362.145	2.026	404.01	2.026	435.327			2.026	25.3508	2.026	41.9078	2.026	59.8579	2.026	79.6829	2.026	94.5064	2.026	103.347
2.028	92.3252	2.028	210.531	2.028	293.378	2.028	361.263	2.028	402.848	2.028	434.491			2.028	25.4622	2.028	42.0279	2.028	59.8314	2.028	79.3405	2.028	94.231	2.028	103.17
2.03	92.4182	2.03	210.113	2.03	292.867	2.03	360.519	2.03	401.966	2.03	433.887			2.03	25.6045	2.03	41.801	2.03	59.7515	2.03	79.2117	2.03	93.9775	2.03	102.988
2.032	92.0929	2.032	209.602	2.032	292.356	2.032	359.915	2.032	400.758	2.032	433.004			2.032	25.5514	2.032	41.7476	2.032	59.6894	2.032	79.0874	2.032	93.7552	2.032	102.832
2.034	91.9535	2.034	209.23	2.034	291.752	2.034	359.218	2.034	399.642	2.034	432.261			2.034	25.5515	2.034	41.6497	2.034	59.5515	2.034	78.8873	2.034	93.5195	2.034	102.548
2.036	91.8141	2.036	208.673	2.036	290.822	2.036	358.382	2.036	398.481	2.036	431.192			2.036	25.3648	2.036	41.7477	2.036	59.3159	2.036	78.7807	2.036	93.3061	2.036	102.561
2.038	91.8606	2.038	207.976	2.038	289.846	2.038	357.545	2.038	397.644	2.038	430.402			2.038	25.2314	2.038	41.7344	2.038	59.1557	2.038	78.6518	2.038	93.1239	2.038	102.277
2.04	91.7212	2.04	207.604	2.04	288.964	2.04	356.709	2.04	396.762	2.04	429.659			2.04	25.2135	2.04	41.8055	2.04	59.0089	2.04	78.7364	2.04	92.8081	2.04	102.081
2.042	91.5818	2.042	207.139	2.042	288.174	2.042	355.966	2.042	396.111	2.042	428.962			2.042	25.2001	2.042	41.6855	2.042	58.7778	2.042	78.6608	2.042	92.5548	2.042	101.716
2.044	91.4424	2.044	206.442	2.044	287.244	2.044	355.315	2.044	395.182	2.044	427.8			2.044	25.0134	2.044	41.6589	2.044	58.6488	2.044	78.5053	2.044	92.2348	2.044	101.499
2.046	91.1636	2.046	205.56	2.046	286.966	2.046	354.479	2.046	394.578	2.046	426.824			2.046	24.8401	2.046	41.5922	2.046	58.5021	2.046	78.4252	2.046	92.1149	2.046	101.192
2.048	90.8384	2.048	205.002	2.048	286.408	2.048	353.689	2.048	393.741	2.048	425.941			2.048	24.6844	2.048	41.3966	2.048	58.3465	2.048	78.2697	2.048	91.9104	2.048	100.845
2.05	90.0485	2.05	204.305	2.05	285.432	2.05	353.038	2.05	392.952	2.05	424.826			2.05	24.4707	2.05	41.2766	2.05	58.3198	2.05	78.3009	2.05	91.6926	2.05	100.65
2.052	89.8162	2.052	203.747	2.052	284.503	2.052	352.016	2.052	392.347	2.052	423.851			2.052	24.3906	2.052	41.3344	2.052	58.2129	2.052	78.1364	2.052	91.5148	2.052	100.392
2.054	89.4909	2.054	203.143	2.054	283.76	2.054	350.808	2.054	391.604	2.054	422.689			2.054	24.2794	2.054	41.1744	2.054	58.2085	2.054	77.9542	2.054	91.2705	2.054	100.17
2.056	89.2121	2.056	202.865	2.056	283.388	2.056	350.065	2.056	390.628	2.056	421.945			2.056	24.2083	2.056	41.0188	2.056	58.1507	2.056	77.8654	2.056	91.1772	2.056	99.8451
2.058	89.0727	2.058	202.4	2.058	282.97	2.058	348.857	2.058	390.024	2.058	420.737			2.058	24.0528	2.058	40.9521	2.058	58.1508	2.058	77.7364	2.058	91.1194	2.058	99.5962
2.06	88.6546	2.06	201.331	2.06	282.273	2.06	348.067	2.06	388.816	2.06	419.529			2.06	24.0617	2.06	40.6987	2.06	58.0485	2.06	77.5007	2.06	91.0795	2.06	99.3695
2.062	88.4687	2.062	200.541	2.062	281.762	2.062	347.37	2.062	387.469	2.062	418.507			2.062	23.964	2.062	40.6365	2.062	58.0085	2.062	77.3094	2.062	90.8928	2.062	99.3562
2.064	88.3293	2.064	200.077	2.064	281.065	2.064	346.115	2.064	386.679	2.064	417.485			2.064	23.924	2.064	40.423	2.064	57.933	2.064	77.0693	2.064	90.644	2.064	99.1072
2.066	88.2364	2.066	200.03	2.066	279.857	2.066	345.279	2.066	385.796	2.066	416.556			2.066	23.844	2.066	40.2852	2.066	57.9331	2.066	76.8871	2.066	90.5462	2.066	98.9382
2.068	88.3293	2.068	199.752	2.068	278.974	2.068	344.396	2.068	385.145	2.068	415.533			2.068	23.6885	2.068	40.3031	2.068	57.8441	2.068	76.7759	2.068	90.3284	2.068	98.7693
2.07	88.2364	2.07	199.055	2.07	278.463	2.07	343.327	2.07	383.891	2.07	414.651			2.07	23.6131	2.07	40.3519	2.07	57.6888	2.07	76.4647	2.07	90.373	2.07	98.5159
2.072	88.097	2.072	198.636	2.072	277.812	2.072	342.77	2.072	382.915	2.072	413.675			2.072	23.7243	2.072	40.1475	2.072	57.4712	2.072	76.3268	2.072	90.1596	2.072	98.5026
2.074	88.004	2.074	198.218	2.074	277.162	2.074	341.747	2.074	381.893	2.074	412.792			2.074	23.7243	2.074	40.1918	2.074	57.2178	2.074	76.0867	2.074	90.0172	2.074	98.4048
2.076	87.5394	2.076	197.846	2.076	276.558	2.076	340.911	2.076	381.057	2.076	411.537			2.076	23.9244	2.076	40.0495	2.076	57.0532	2.076	75.9	2.076	89.7592	2.076	98.2317
2.078	86.9353	2.078	197.475	2.078	275.768	2.078	340.493	2.078	379.895	2.078	410.933			2.078	23.9909	2.078	39.9119	2.078	56.9912	2.078	75.7	2.078	89.4213	2.078	98.0139
2.08	86.4242	2.08	197.475	2.08	275.071	2.08	339.564	2.08	379.244	2.08	410.051			2.08	23.9512	2.08	39.9164	2.08	56.9558	2.08	75.5755	2.08	89.168	2.08	97.6406
2.082	86.1919	2.082	197.103	2.082	274.048	2.082	338.309	2.082	378.547	2.082	408.935			2.082	23.8179	2.082	39.9431	2.082	56.8091	2.082	75.62	2.082	88.9457	2.082	97.2361
2.084	85.7737	2.084	196.731	2.084	273.537	2.084	337.566	2.084	377.572	2.084	407.867			2.084	23.8578	2.084	39.8765	2.084	56.7869	2.084	75.4823	2.084	88.9545	2.084	96.9471
2.086	85.495	2.086	196.034	2.086	273.212	2.086	336.776	2.086	376.735	2.086	406.612			2.086	23.9068	2.086	39.841	2.086	56.6002	2.086	75.358	2.086	88.6165	2.086	96.6002
2.088	85.2626	2.088	195.244	2.088	272.701	2.088	335.986	2.088	375.713	2.088	405.915			2.088	23.8668	2.088	39.6276	2.088	56.5112	2.088	75.2824	2.088	88.3143	2.088	96.2936
2.09	85.3091	2.09	194.919	2.09	271.865	2.09	334.964	2.09	375.248	2.09	404.939			2.09	23.7912	2.09	39.5432	2.09	56.4798	2.09	75.1312	2.09	88.0209	2.09	95.938
2.092	85.1697	2.092	194.455	2.092	271.261	2.092	334.127	2.092	374.226	2.092	404.196			2.092	23.7156	2.092	39.5477	2.092	56.4886	2.092	75.0068	2.092	87.8033	2.092	95.5825
2.094	85.0303	2.094	193.897	2.094	270.471	2.094	333.244	2.094	373.436	2.094	403.313			2.094	23.6223	2.094	39.3787	2.094	56.3108	2.094	74.8557	2.094	87.5811	2.094	95.2623
2.096	85.1232	2.096	193.246	2.096	269.82	2.096	332.315	2.096	372.507	2.096	402.152			2.096	23.3601	2.096	39.2053	2.096	56.2309	2.096	74.549	2.096	87.3856	2.096	95.1378
2.098	85.0303	2.098	192.828	2.098	269.309	2.098	331.339	2.098	371.438	2.098	400.99			2.098	23.2445	2.098	38.9207	2.098	55.942	2.098	74.4067	2.098	87.2613	2.098	94.9288
2.1	85.1697	2.1	192.131	2.1	268.798	2.1	330.549	2.1	370.602	2.1	399.828			2.1	23.0931	2.1	38.7561	2.1	55.6529	2.1	74.1312	2.1	87.2168	2.1	94.8798
2.102	85.0303	2.102	191.574	2.102	268.519	2.102	329.667	2.102	369.533	2.102	399.178			2.102	23.0885	2.102	38.565	2.102	55.5329	2.102	73.6599	2.102	87.0479	2.102	94.8665
2.104	84.8909	2.104	190.97	2.104	267.776	2.104	328.923	2.104	368.651	2.104	398.341			2.104	22.9418	2.104	38.3604	2.104	55.1861	2.104	73.4597	2.104	86.6034	2.104	94.7509
2.106	84.4727	2.106	190.366	2.106	266.893	2.106	328.18	2.106	367.721	2.106	397.691			2.106	22.9552	2.106	38.3471	2.106	55.1329	2.106	73.2551	2.106	86.4301	2.106	94.6488
2.108	84.2404	2.108	190.18	2.108	265.964	2.108	327.483	2.108	366.931	2.108	396.529			2.108	23.1019	2.108	38.2627	2.108	54.9641	2.108	72.9794	2.108	86.3458	2.108	94.4487
2.11	83.9151	2.11	189.762	2.11	265.499	2.11	326.646	2.11	365.816	2.11	395.507			2.11	23.173	2.11	38.0136	2.11	54.6797	2.11	72.7172	2.11	85.8879	2.11	94.3241
2.112	83.7293	2.112	189.158	2.112	264.57	2.112	326.042	2.112	365.026	2.112	394.392			2.112	23.2219	2.112	37.8758	2.112	54.5909	2.112	72.6017	2.112	85.6611	2.112	94.1241
2.114	83.1717	2.114	188.739	2.114	263.873	2.114	325.624	2.114	363.958	2.114	393.184			2.114	23.2708	2.114	37.8181	2.114	54.462	2.114	72.5394	2.114	85.5102	2.114	93.8928
2.116	82.9394	2.116	188.089	2.116	263.036	2.116	325.02	2.116	363.168	2.116	392.487			2.116	23.1951	2.116	37.9604	2.116	54.3953	2.116	72.5349	2.116	85.3013	2.116	93.7195
2.118	82.4748	2.118	187.578	2.118	262.293	2.118	324.37	2.118	362.657	2.118	391.743			2.118	23.2618	2.118	38.0272	2.118	54.382	2.118	72.437	2.118	85.168	2.118	93.6308
2.12	82.196	2.12	187.206	2.12	261.085	2.12	323.487	2.12	361.588	2.12	390.675			2.12	23.3153	2.12	37.8672	2.12	54.2531	2.12	72.3259	2.12	84.7457	2.12	93.3242
2.122	81.6848	2.122	186.695	2.122	260.156	2.122	323.162	2.122	360.891	2.122	389.606			2.122	23.3909	2.122	37.6494	2.122	54.262	2.122	72.2283	2.122	84.559	2.122	93.0708
2.124	81.4061	2.124	186.416	2.124	259.598	2.124	322.465	2.124	360.333	2.124	388.677			2.124	23.4043	2.124	37.605	2.124	54.2266	2.124	72.077	2.124	84.5191	2.124	92.8396
2.126	81.3596	2.126	186.044	2.126	259.273	2.126	321.442	2.126	359.404	2.126	387.422			2.126	23.2574	2.126	37.5519	2.126	54.0044	2.126	71.9882	2.126	84.3503	2.126	92.5461
2.128	81.1273	2.128	185.301	2.128	258.39	2.128	320.56	2.128	358.661	2.128	386.586			2.128	23.2128	2.128	37.5075	2.128	53.9376	2.128	72.0238	2.128	84.1991	2.128	92.3285
2.13	80.6162	2.13	184.558	2.13	257.414	2.13	320.095	2.13	357.731	2.13	385.842			2.13	23.0705	2.13	37.4987	2.13	53.8664	2.13	71.9614	2.13	84.2036	2.13	92.0529
2.132	80.2909	2.132	183.954	2.132	257.089	2.132	319.212	2.132	356.756	2.132	385.192			2.132	22.8972	2.132	37.3965	2.132	53.6752	2.132	71.7035	2.132	84.137	2.132	91.8795
2.134	80.198	2.134	183.442	2.134	256.16	2.134	318.236	2.134	355.966	2.134	384.681			2.134	22.9194	2.134	37.4055	2.134	53.6574	2.134	71.3924	2.134	83.768	2.134	91.7507
2.136	79.8263	2.136	182.838	2.136	255.463	2.136	317.168	2.136	355.315	2.136	384.077			2.136	22.9817	2.136	37.3611	2.136	53.4619	2.136	71.1924	2.136	83.7059	2.136	91.3105
2.138	79.8727	2.138	182.374	2.138	254.766	2.138	316.285	2.138	354.572	2.138	383.24			2.138	22.9818	2.138	37.0987	2.138	53.3331	2.138	71.0591	2.138	83.4834	2.138	90.9815
2.14	79.8727	2.14	181.863	2.14	254.58	2.14	315.681	2.14	353.596	2.14	382.636			2.14	23.0307	2.14	37.0987	2.14	53.3465	2.14	70.7611	2.14	83.3992	2.14	90.8261
2.142	79.9192	2.142	181.305	2.142	253.929	2.142	314.984	2.142	352.62	2.142	381.893			2.142	23.0263	2.142	37.152	2.142	53.1908	2.142	70.5876	2.142	83.2169	2.142	90.5504
2.144	79.6869	2.144	180.933	2.144	253.372	2.144	314.194	2.144	351.737	2.144	381.149			2.144	22.9596	2.144	37.1253	2.144	53.1597	2.144	70.4231	2.144	83.0968	2.144	90.3995
2.146	79.3616	2.146	180.19	2.146	252.535	2.146	313.636	2.146	350.715	2.146	380.267			2.146	22.9509	2.146	37.0407	2.146	53.1063	2.146	70.1607	2.146	82.9322	2.146	90.2127
2.148	78.9899	2.148	179.911	2.148	252.071	2.148	312.8	2.148	349.739	2.148	379.756			2.148	22.8577	2.148	36.9873	2.148	52.9641	2.148	69.7517	2.148	82.6921	2.148	90.0881
2.15	79.1293	2.15	179.632	2.15	251.699	2.15	312.103	2.15	349.135	2.15	378.826			2.15	22.8711	2.15	36.9029	2.15	52.8886	2.15	69.4984	2.15	82.5854	2.15	89.9592
2.152	79.1293	2.152	178.935	2.152	250.863	2.152	311.638	2.152	348.578	2.152	377.943			2.152	22.8622	2.152	36.7828	2.152	52.782	2.152	69.2538	2.152	82.3276	2.152	89.8037
2.154	79.0364	2.154	178.796	2.154	250.537	2.154	311.034	2.154	347.927	2.154	376.782			2.154	22.8178	2.154	36.6227	2.154	52.5909	2.154	69.2005	2.154	82.3453	2.154	89.5238
2.156	78.6182	2.156	178.564	2.156	249.794	2.156	310.477	2.156	346.766	2.156	375.667			2.156	22.7244	2.156	36.3826	2.156	52.453	2.156	69.0537	2.156	82.1097	2.156	89.5861
2.158	78.2465	2.158	177.913	2.158	249.143	2.158	309.687	2.158	345.79	2.158	374.877			2.158	22.6844	2.158	36.4049	2.158	52.2128	2.158	68.8937	2.158	81.9587	2.158	89.3906
2.16	77.9212	2.16	177.216	2.16	248.214	2.16	308.943	2.16	344.814	2.16	373.901			2.16	22.551	2.16	36.2761	2.16	52.0083	2.16	68.8761	2.16	81.9142	2.16	89.1193
2.162	77.6424	2.162	176.705	2.162	247.424	2.162	308.061	2.162	343.838	2.162	373.065			2.162	22.4266	2.162	36.2361	2.162	51.8261	2.162	68.9341	2.162	81.8786	2.162	88.8837
2.164	77.596	2.164	176.055	2.164	246.681	2.164	307.131	2.164	342.677	2.164	372.321			2.164	22.3687	2.164	36.085	2.164	51.5993	2.164	68.8275	2.164	81.6697	2.164	88.6168
2.166	77.8748	2.166	175.776	2.166	245.659	2.166	306.295	2.166	341.887	2.166	371.299			2.166	22.3554	2.166	35.916	2.166	51.3772	2.166	68.7253	2.166	81.5186	2.166	88.408
2.168	77.7353	2.168	175.079	2.168	244.776	2.168	305.691	2.168	340.865	2.168	369.859			2.168	22.2886	2.168	35.8182	2.168	51.2839	2.168	68.6987	2.168	81.3587	2.168	88.1592
2.17	77.1778	2.17	174.382	2.17	244.265	2.17	304.715	2.17	340.028	2.17	368.929			2.17	22.2797	2.17	35.7515	2.17	51.0436	2.17	68.5743	2.17	81.2209	2.17	87.7857
2.172	76.9454	2.172	174.103	2.172	243.428	2.172	303.739	2.172	339.053	2.172	367.954			2.172	22.2485	2.172	35.7026	2.172	51.008	2.172	68.6144	2.172	80.9586	2.172	87.528
2.174	76.8525	2.174	173.499	2.174	242.592	2.174	303.135	2.174	337.798	2.174	367.396			2.174	22.204	2.174	35.5693	2.174	51.0169	2.174	68.4722	2.174	80.7231	2.174	87.3901
2.176	76.899	2.176	172.756	2.176	241.941	2.176	302.113	2.176	336.776	2.176	366.606			2.176	22.2173	2.176	35.5292	2.176	50.9903	2.176	68.2455	2.176	80.5631	2.176	86.981
2.178	76.6667	2.178	172.244	2.178	241.523	2.178	301.602	2.178	335.8	2.178	365.398			2.178	22.3061	2.178	35.4982	2.178	51.0613	2.178	68.0989	2.178	80.4964	2.178	86.8876
2.18	76.3879	2.18	172.012	2.18	240.826	2.18	300.952	2.18	335.01	2.18	364.794			2.18	22.2972	2.18	35.3246	2.18	50.9013	2.18	67.9078	2.18	80.0652	2.18	86.7499
2.182	76.1556	2.182	171.408	2.182	240.222	2.182	300.069	2.182	334.22	2.182	363.632			2.182	22.3106	2.182	35.2135	2.182	50.7636	2.182	67.681	2.182	79.7141	2.182	86.5589
2.184	75.6444	2.184	170.711	2.184	239.572	2.184	299.325	2.184	333.477	2.184	362.471			2.184	22.3463	2.184	35.089	2.184	50.5591	2.184	67.3566	2.184	79.5141	2.184	86.39
2.186	75.1333	2.186	169.968	2.186	239.2	2.186	298.628	2.186	332.408	2.186	361.727			2.186	22.2041	2.186	34.8089	2.186	50.5457	2.186	67.2187	2.186	79.3497	2.186	86.2301
2.188	74.7151	2.188	169.642	2.188	238.549	2.188	297.56	2.188	332.036	2.188	361.216			2.188	22.2975	2.188	34.8	2.188	50.3768	2.188	66.9964	2.188	79.163	2.188	86.1457
2.19	74.7616	2.19	169.317	2.19	237.574	2.19	297.327	2.19	330.921	2.19	360.055			2.19	22.2797	2.19	34.8357	2.19	50.4481	2.19	67.0232	2.19	78.8961	2.19	86.0924
2.192	74.6222	2.192	168.945	2.192	237.109	2.192	296.723	2.192	330.038	2.192	359.451			2.192	22.311	2.192	34.8	2.192	50.337	2.192	66.9255	2.192	78.8606	2.192	85.9324
2.194	74.3899	2.194	168.434	2.194	236.319	2.194	296.073	2.194	329.574	2.194	358.242			2.194	22.2531	2.194	34.8491	2.194	50.3637	2.194	66.721	2.194	78.7673	2.194	85.6436
2.196	74.1111	2.196	168.156	2.196	236.04	2.196	295.655	2.196	328.923	2.196	357.22			2.196	22.0974	2.196	34.6134	2.196	50.3236	2.196	66.4543	2.196	78.5272	2.196	85.5636
2.198	73.6	2.198	167.83	2.198	235.343	2.198	294.865	2.198	328.18	2.198	356.57			2.198	21.9685	2.198	34.4756	2.198	50.1414	2.198	66.2454	2.198	78.3671	2.198	85.2171
2.2	73.5535	2.2	167.087	2.2	234.693	2.2	294.028	2.2	327.297	2.2	355.408			2.2	21.9775	2.2	34.4445	2.2	50.0438	2.2	66.0409	2.2	78.3982	2.2	85.0438
2.202	73.4606	2.202	166.808	2.202	234.228	2.202	293.517	2.202	326.321	2.202	354.618			2.202	21.8796	2.202	34.2623	2.202	49.8526	2.202	65.9254	2.202	78.3581	2.202	84.9816
2.204	73.2283	2.204	166.622	2.204	233.531	2.204	292.82	2.204	325.671	2.204	353.642			2.204	21.8706	2.204	34.1335	2.204	49.9061	2.204	65.841	2.204	78.2916	2.204	84.8037
2.206	72.9495	2.206	166.204	2.206	232.881	2.206	292.309	2.206	324.881	2.206	352.667			2.206	21.8394	2.206	34.2092	2.206	49.7994	2.206	65.8546	2.206	78.1848	2.206	84.6792
2.208	72.7172	2.208	165.786	2.208	232.463	2.208	291.612	2.208	323.766	2.208	351.505			2.208	21.7682	2.208	34.0002	2.208	49.7993	2.208	65.6368	2.208	78.0026	2.208	84.5592
2.21	72.4848	2.21	165.135	2.21	232.184	2.21	290.451	2.21	322.929	2.21	350.901			2.21	21.7727	2.21	33.8	2.21	49.4392	2.21	65.3967	2.21	77.8426	2.21	84.2703
2.212	72.299	2.212	164.624	2.212	231.208	2.212	289.196	2.212	322.232	2.212	349.925			2.212	21.6526	2.212	33.5911	2.212	49.239	2.212	65.1167	2.212	77.3801	2.212	84.1282
2.214	72.0202	2.214	164.113	2.214	230.836	2.214	288.685	2.214	321.164	2.214	349.135			2.214	21.5771	2.214	33.3998	2.214	48.9456	2.214	64.9878	2.214	77.091	2.214	83.9059
2.216	71.9273	2.216	163.695	2.216	229.814	2.216	287.895	2.216	320.327	2.216	348.392			2.216	21.6841	2.216	33.4487	2.216	48.6611	2.216	64.8544	2.216	76.8687	2.216	83.5903
2.218	71.602	2.218	163.091	2.218	229.024	2.218	287.105	2.218	319.677	2.218	347.416			2.218	21.6841	2.218	33.3597	2.218	48.3499	2.218	64.89	2.218	76.6642	2.218	83.3945
2.22	71.3697	2.22	162.952	2.22	228.56	2.22	286.222	2.22	318.608	2.22	346.533			2.22	21.5819	2.22	33.3197	2.22	48.3456	2.22	64.8678	2.22	76.5354	2.22	83.1766
2.222	71.0444	2.222	162.44	2.222	227.723	2.222	285.618	2.222	318.097	2.222	345.511			2.222	21.4753	2.222	33.3374	2.222	48.2476	2.222	64.6409	2.222	76.4153	2.222	82.8522
2.224	71.0444	2.224	162.115	2.224	227.212	2.224	284.689	2.224	317.307	2.224	344.954			2.224	21.5065	2.224	33.3597	2.224	48.1186	2.224	64.5121	2.224	76.2017	2.224	82.7056
2.226	71.1374	2.226	161.836	2.226	226.608	2.226	283.667	2.226	316.61	2.226	344.164			2.226	21.5955	2.226	33.2306	2.226	47.8207	2.226	64.1075	2.226	75.8771	2.226	82.4746
2.228	70.9051	2.228	161.093	2.228	225.818	2.228	282.83	2.228	315.82	2.228	343.42			2.228	21.5643	2.228	33.2617	2.228	47.6075	2.228	64.0809	2.228	75.5925	2.228	82.1322
2.23	70.4869	2.23	160.814	2.23	225.028	2.23	282.366	2.23	315.17	2.23	342.537			2.23	21.3242	2.23	33.2975	2.23	47.5052	2.23	63.9431	2.23	75.4592	2.23	82.0167
2.232	70.0222	2.232	160.257	2.232	224.564	2.232	281.715	2.232	314.194	2.232	341.608			2.232	21.2975	2.232	33.2886	2.232	47.474	2.232	63.7608	2.232	75.4638	2.232	81.8255
2.234	69.4182	2.234	159.931	2.234	223.774	2.234	280.693	2.234	313.358	2.234	341.051			2.234	21.1685	2.234	33.2129	2.234	47.3675	2.234	63.5829	2.234	75.2771	2.234	81.6343
2.236	69.1859	2.236	159.699	2.236	223.263	2.236	279.996	2.236	312.661	2.236	340.261			2.236	21.0306	2.236	33.1683	2.236	47.3408	2.236	63.5563	2.236	75.0327	2.236	81.4788
2.238	69	2.238	159.188	2.238	222.612	2.238	279.206	2.238	311.917	2.238	339.238			2.238	20.8483	2.238	33.0484	2.238	47.2163	2.238	63.3251	2.238	74.9618	2.238	81.35
2.24	69	2.24	158.352	2.24	221.915	2.24	278.277	2.24	311.545	2.24	338.681			2.24	20.8306	2.24	32.8483	2.24	47.0562	2.24	63.0987	2.24	74.6772	2.24	81.1366
2.242	68.6283	2.242	158.026	2.242	221.125	2.242	277.301	2.242	310.337	2.242	337.984			2.242	21.0263	2.242	32.9062	2.242	46.9852	2.242	63.13	2.242	74.3217	2.242	80.9678
2.244	68.6283	2.244	157.19	2.244	220.428	2.244	276.743	2.244	309.501	2.244	336.776			2.244	20.8884	2.244	32.8884	2.244	46.7763	2.244	63.1523	2.244	74.1351	2.244	80.7232
2.246	68.6283	2.246	156.772	2.246	219.778	2.246	276.232	2.246	308.711	2.246	335.939			2.246	20.724	2.246	32.9065	2.246	46.6921	2.246	63.0901	2.246	74.1841	2.246	80.572
2.248	68.303	2.248	156.493	2.248	219.36	2.248	275.582	2.248	308.154	2.248	335.01			2.248	20.6483	2.248	32.9332	2.248	46.5275	2.248	62.8899	2.248	74.2554	2.248	80.4165
2.25	68.4424	2.25	156.168	2.25	218.616	2.25	275.117	2.25	307.364	2.25	333.988			2.25	20.724	2.25	32.8085	2.25	46.372	2.25	62.6988	2.25	74.1265	2.25	80.2119
2.252	68.6283	2.252	155.657	2.252	217.873	2.252	274.281	2.252	306.945	2.252	333.198			2.252	20.9019	2.252	32.7774	2.252	46.2876	2.252	62.5745	2.252	73.9397	2.252	79.9008
2.254	68.6283	2.254	155.238	2.254	217.176	2.254	273.677	2.254	306.016	2.254	332.222			2.254	20.9686	2.254	32.8175	2.254	46.172	2.254	62.5079	2.254	73.7976	2.254	79.674
2.256	68.5818	2.256	154.495	2.256	216.479	2.256	272.329	2.256	305.133	2.256	331.246			2.256	20.9463	2.256	32.5819	2.256	46.0343	2.256	62.477	2.256	73.6464	2.256	79.4205
2.258	68.303	2.258	154.17	2.258	216.014	2.258	271.586	2.258	304.158	2.258	330.503			2.258	20.8973	2.258	32.5732	2.258	45.9811	2.258	62.2725	2.258	73.3751	2.258	79.1403
2.26	67.9313	2.26	153.937	2.26	215.596	2.26	270.935	2.26	303.321	2.26	329.388			2.26	20.9061	2.26	32.5243	2.26	45.8833	2.26	62.2946	2.26	73.1884	2.26	78.9937
2.262	67.8384	2.262	153.566	2.262	214.992	2.262	270.238	2.262	302.903	2.262	328.459			2.262	20.7817	2.262	32.4532	2.262	45.6964	2.262	62.0099	2.262	73.0817	2.262	78.8692
2.264	67.699	2.264	153.426	2.264	214.62	2.264	269.402	2.264	302.206	2.264	327.947			2.264	20.7151	2.264	32.2754	2.264	45.6565	2.264	61.8766	2.264	72.8994	2.264	78.678
2.266	67.0949	2.266	152.869	2.266	213.691	2.266	268.659	2.266	301.648	2.266	327.065			2.266	20.7017	2.266	32.1151	2.266	45.4562	2.266	61.7432	2.266	72.526	2.266	78.5269
2.268	66.9091	2.268	152.776	2.268	213.04	2.268	267.869	2.268	300.719	2.268	326.182			2.268	20.5816	2.268	31.9017	2.268	45.4651	2.268	61.7033	2.268	72.1391	2.268	78.4157
2.27	66.305	2.27	152.032	2.27	212.297	2.27	266.893	2.27	299.929	2.27	325.485			2.27	20.5994	2.27	31.7729	2.27	45.4029	2.27	61.6455	2.27	71.8768	2.27	78.2022
2.272	66.1192	2.272	151.707	2.272	212.018	2.272	266.475	2.272	298.907	2.272	324.509			2.272	20.4795	2.272	31.6485	2.272	45.1095	2.272	61.6679	2.272	71.8413	2.272	78.1667
2.274	65.5616	2.274	151.242	2.274	211.368	2.274	265.685	2.274	298.489	2.274	323.58			2.274	20.4351	2.274	31.4707	2.274	45.0074	2.274	61.3966	2.274	71.779	2.274	78.1488
2.276	65.4687	2.276	150.917	2.276	211.182	2.276	265.174	2.276	297.792	2.276	322.697			2.276	20.5286	2.276	31.6309	2.276	44.834	2.276	61.0408	2.276	71.6768	2.276	78.1845
2.278	65.3758	2.278	150.267	2.278	210.438	2.278	264.43	2.278	297.327	2.278	321.768			2.278	20.4086	2.278	31.6975	2.278	44.7584	2.278	60.8408	2.278	71.4545	2.278	78.0556
2.28	65.4222	2.28	149.57	2.28	209.881	2.28	263.687	2.28	296.352	2.28	321.117			2.28	20.3107	2.28	31.7152	2.28	44.5451	2.28	60.6718	2.28	71.2946	2.28	77.8778
2.282	65.3293	2.282	149.012	2.282	209.37	2.282	263.176	2.282	295.236	2.282	320.281			2.282	20.2394	2.282	31.5018	2.282	44.3985	2.282	60.5473	2.282	71.1522	2.282	77.7799
2.284	65.097	2.284	148.687	2.284	208.487	2.284	262.711	2.284	294.446	2.284	319.398			2.284	20.137	2.284	31.3773	2.284	44.3273	2.284	60.3606	2.284	70.9478	2.284	77.6244
2.286	64.8646	2.286	148.176	2.286	208.069	2.286	261.782	2.286	293.564	2.286	318.469			2.286	20.026	2.286	31.4575	2.286	44.3096	2.286	60.2363	2.286	70.9568	2.286	77.4467
2.288	64.6323	2.288	147.711	2.288	207.465	2.288	261.085	2.288	292.541	2.288	317.632			2.288	19.9416	2.288	31.3241	2.288	44.234	2.288	60.0985	2.288	70.9747	2.288	77.2021
2.29	64.4465	2.29	147.618	2.29	206.861	2.29	260.109	2.29	291.705	2.29	316.703			2.29	19.9505	2.29	31.3195	2.29	44.1007	2.29	59.7872	2.29	70.9526	2.29	77.0867
2.292	64.0283	2.292	147.014	2.292	205.978	2.292	258.994	2.292	290.915	2.292	315.867			2.292	19.8437	2.292	31.2573	2.292	43.9983	2.292	59.4582	2.292	70.6369	2.292	76.8732
2.294	64.0283	2.294	146.364	2.294	205.327	2.294	258.297	2.294	289.986	2.294	315.03			2.294	19.7593	2.294	31.115	2.294	43.8336	2.294	59.3426	2.294	70.3259	2.294	76.6155
2.296	63.7495	2.296	145.388	2.296	204.537	2.296	257.786	2.296	289.103	2.296	314.194			2.296	19.8394	2.296	30.9149	2.296	43.9225	2.296	59.4005	2.296	70.0903	2.296	76.4244
2.298	63.4707	2.298	145.016	2.298	204.026	2.298	257.275	2.298	287.802	2.298	313.404			2.298	19.8705	2.298	30.8305	2.298	43.9092	2.298	59.3429	2.298	70.0638	2.298	76.2287
2.3	63.0525	2.3	144.923	2.3	203.283	2.3	256.485	2.3	287.059	2.3	312.661			2.3	19.8928	2.3	30.6885	2.3	43.9848	2.3	59.1164	2.3	69.8459	2.3	76.1709
2.302	62.7273	2.302	144.644	2.302	202.865	2.302	255.695	2.302	286.408	2.302	311.917			2.302	19.8573	2.302	30.6573	2.302	44.0114	2.302	58.8852	2.302	69.7306	2.302	75.9754
2.304	62.402	2.304	143.994	2.304	202.075	2.304	254.719	2.304	285.665	2.304	311.22			2.304	20.0043	2.304	30.6173	2.304	43.7447	2.304	58.8763	2.304	69.477	2.304	75.7709
2.306	62.3091	2.306	143.715	2.306	201.238	2.306	253.743	2.306	284.921	2.306	310.663			2.306	20.0176	2.306	30.4483	2.306	43.6336	2.306	58.5959	2.306	69.2725	2.306	75.7398
2.308	62.2626	2.308	142.972	2.308	200.727	2.308	253.279	2.308	284.271	2.308	310.012			2.308	20.0487	2.308	30.4128	2.308	43.3669	2.308	58.418	2.308	68.939	2.308	75.6777
2.31	62.2626	2.31	142.321	2.31	200.309	2.31	252.442	2.31	283.527	2.31	309.269			2.31	19.8931	2.31	30.1861	2.31	43.2337	2.31	58.2401	2.31	68.6235	2.31	75.442
2.312	61.9838	2.312	141.671	2.312	199.984	2.312	251.699	2.312	282.784	2.312	308.572			2.312	19.933	2.312	30.3285	2.312	43.0959	2.312	58.1112	2.312	68.4858	2.312	75.2999
2.314	61.798	2.314	141.392	2.314	199.38	2.314	251.002	2.314	282.133	2.314	307.828			2.314	19.8886	2.314	30.3153	2.314	43.1494	2.314	57.9911	2.314	68.3568	2.314	75.2466
2.316	61.705	2.316	141.531	2.316	198.962	2.316	250.491	2.316	281.483	2.316	307.178			2.316	19.7995	2.316	30.2886	2.316	42.8294	2.316	57.7378	2.316	68.4103	2.316	75.0244
2.318	61.6121	2.318	141.206	2.318	198.172	2.318	249.422	2.318	281.297	2.318	306.341			2.318	19.6084	2.318	30.2043	2.318	42.5004	2.318	57.4843	2.318	68.2147	2.318	74.8999
2.32	61.2404	2.32	140.788	2.32	197.661	2.32	248.493	2.32	280.6	2.32	305.784			2.32	19.4528	2.32	30.1687	2.32	42.1447	2.32	57.2708	2.32	68.0281	2.32	74.5665
2.322	60.7293	2.322	140.23	2.322	196.964	2.322	247.61	2.322	279.903	2.322	304.947			2.322	19.4439	2.322	30.1287	2.322	41.9847	2.322	57.0932	2.322	67.8858	2.322	74.2864
2.324	60.6828	2.324	139.905	2.324	196.22	2.324	247.006	2.324	279.16	2.324	304.436			2.324	19.177	2.324	30.1065	2.324	41.8647	2.324	56.7376	2.324	67.9615	2.324	74.073
2.326	60.3576	2.326	139.069	2.326	195.802	2.326	246.727	2.326	278.416	2.326	303.507			2.326	19.2036	2.326	30.0265	2.326	41.7937	2.326	56.6844	2.326	67.8905	2.326	73.7619
2.328	60.1717	2.328	138.651	2.328	195.059	2.328	245.984	2.328	277.812	2.328	302.717			2.328	19.2125	2.328	29.9686	2.328	41.6826	2.328	56.3999	2.328	67.8995	2.328	73.3796
2.33	59.9859	2.33	138.511	2.33	194.362	2.33	245.566	2.33	277.115	2.33	301.788			2.33	19.2348	2.33	29.9108	2.33	41.6648	2.33	56.1822	2.33	67.8773	2.33	73.3574
2.332	59.8929	2.332	138.186	2.332	193.758	2.332	245.101	2.332	276.465	2.332	301.137			2.332	19.146	2.332	29.7151	2.332	41.4915	2.332	56.1289	2.332	67.8284	2.332	73.1484
2.334	59.8465	2.334	137.861	2.334	193.154	2.334	244.218	2.334	275.489	2.334	300.394			2.334	19.0793	2.334	29.7507	2.334	41.2157	2.334	55.9467	2.334	67.7351	2.334	73.0107
2.336	59.3818	2.336	137.257	2.336	192.596	2.336	243.196	2.336	274.56	2.336	299.651			2.336	19.0437	2.336	29.6794	2.336	41.078	2.336	55.9512	2.336	67.4283	2.336	72.6861
2.338	59.1495	2.338	136.931	2.338	191.76	2.338	242.545	2.338	273.537	2.338	298.907			2.338	19.1504	2.338	29.7017	2.338	41.0335	2.338	55.8	2.338	67.1526	2.338	72.5661
2.34	59.103	2.34	136.327	2.34	191.156	2.34	242.174	2.34	272.747	2.34	298.071			2.34	19.1326	2.34	29.7329	2.34	40.8691	2.34	55.6398	2.34	67.0416	2.34	72.4816
2.342	59.0101	2.342	135.956	2.342	190.691	2.342	241.477	2.342	271.911	2.342	297.513			2.342	19.1504	2.342	29.7551	2.342	40.7757	2.342	55.4174	2.342	66.8282	2.342	72.5083
2.344	58.7778	2.344	135.444	2.344	190.598	2.344	240.873	2.344	270.982	2.344	296.305			2.344	19.2352	2.344	29.724	2.344	40.7045	2.344	55.1951	2.344	66.5614	2.344	72.406
2.346	58.4525	2.346	135.212	2.346	189.994	2.346	240.036	2.346	270.145	2.346	295.515			2.346	19.3108	2.346	29.6527	2.346	40.5622	2.346	54.9417	2.346	66.3259	2.346	72.1792
2.348	58.4525	2.348	134.747	2.348	189.436	2.348	239.014	2.348	269.356	2.348	294.818			2.348	19.1551	2.348	29.7106	2.348	40.5312	2.348	54.924	2.348	66.0278	2.348	72.1127
2.35	58.3131	2.35	134.143	2.35	188.646	2.35	238.131	2.35	268.705	2.35	293.935			2.35	19.0662	2.35	29.7863	2.35	40.2643	2.35	54.8795	2.35	65.8501	2.35	71.8505
2.352	58.1737	2.352	133.679	2.352	188.042	2.352	237.574	2.352	267.729	2.352	292.867			2.352	19.0841	2.352	29.8353	2.352	40.2422	2.352	54.7417	2.352	65.6544	2.352	71.7305
2.354	57.4303	2.354	133.168	2.354	187.392	2.354	237.016	2.354	267.311	2.354	292.077			2.354	19.0752	2.354	29.7686	2.354	40.0821	2.354	54.666	2.354	65.4499	2.354	71.5083
2.356	57.4768	2.356	132.889	2.356	186.648	2.356	236.691	2.356	266.614	2.356	291.055			2.356	18.9997	2.356	29.7954	2.356	39.9486	2.356	54.3593	2.356	65.2232	2.356	71.464
2.358	57.105	2.358	132.471	2.358	186.323	2.358	236.273	2.358	266.01	2.358	290.032			2.358	18.8974	2.358	29.7063	2.358	39.9887	2.358	54.3684	2.358	65.0365	2.358	71.2241
2.36	57.0121	2.36	132.145	2.36	185.626	2.36	235.715	2.36	265.267	2.36	289.196			2.36	18.9509	2.36	29.6751	2.36	40.0243	2.36	54.2306	2.36	64.9521	2.36	71.1443
2.362	56.9657	2.362	131.309	2.362	185.115	2.362	235.204	2.362	264.616	2.362	288.081			2.362	18.8619	2.362	29.6039	2.362	39.8377	2.362	54.2083	2.362	64.7565	2.362	70.8287
2.364	56.8263	2.364	130.984	2.364	184.093	2.364	234.554	2.364	264.059	2.364	287.384			2.364	18.884	2.364	29.6573	2.364	39.8111	2.364	54.2395	2.364	64.4364	2.364	70.7577
2.366	56.6404	2.366	130.473	2.366	183.21	2.366	233.717	2.366	263.176	2.366	286.455			2.366	18.7729	2.366	29.6353	2.366	39.7579	2.366	54.3286	2.366	64.272	2.366	70.6733
2.368	56.4545	2.368	129.962	2.368	182.978	2.368	233.299	2.368	262.246	2.368	285.758			2.368	18.7506	2.368	29.3996	2.368	39.669	2.368	54.1907	2.368	64.2189	2.368	70.4688
2.37	56.0364	2.37	129.404	2.37	182.699	2.37	232.927	2.37	261.457	2.37	285.246			2.37	18.8084	2.37	29.2663	2.37	39.678	2.37	54.1106	2.37	64.0233	2.37	70.2999
2.372	55.897	2.372	128.939	2.372	182.327	2.372	231.859	2.372	260.667	2.372	284.549			2.372	18.6837	2.372	29.1239	2.372	39.5579	2.372	53.8706	2.372	63.8234	2.372	70.0598
2.374	56.0828	2.374	128.475	2.374	181.584	2.374	231.208	2.374	259.644	2.374	283.713			2.374	18.7193	2.374	29.1461	2.374	39.54	2.374	53.7327	2.374	63.5878	2.374	70.0021
2.376	56.0828	2.376	128.149	2.376	181.212	2.376	230.418	2.376	258.808	2.376	282.877			2.376	18.6525	2.376	28.8926	2.376	39.5712	2.376	53.6305	2.376	63.53	2.376	69.7974
2.378	55.897	2.378	127.731	2.378	180.562	2.378	229.768	2.378	257.879	2.378	282.273			2.378	18.6436	2.378	28.8971	2.378	39.4378	2.378	53.5238	2.378	63.4233	2.378	69.5973
2.38	55.8505	2.38	127.267	2.38	179.958	2.38	228.885	2.38	256.996	2.38	281.483			2.38	18.6214	2.38	28.866	2.38	39.2511	2.38	53.475	2.38	63.0855	2.38	69.3304
2.382	55.5252	2.382	127.081	2.382	179.354	2.382	228.327	2.382	255.927	2.382	280.879			2.382	18.5591	2.382	28.6972	2.382	39.1443	2.382	53.3772	2.382	63.0411	2.382	69.2816
2.384	55.4323	2.384	126.57	2.384	179.075	2.384	227.584	2.384	255.184	2.384	279.857			2.384	18.3324	2.384	28.3904	2.384	38.9398	2.384	53.1282	2.384	62.9388	2.384	69.1349
2.386	55.2	2.386	126.523	2.386	178.61	2.386	226.794	2.386	254.44	2.386	279.206			2.386	18.2345	2.386	28.3281	2.386	38.922	2.386	52.8259	2.386	62.792	2.386	68.9704
2.388	54.8283	2.388	125.873	2.388	178.053	2.388	226.236	2.388	253.651	2.388	278.37			2.388	18.2613	2.388	28.306	2.388	38.7974	2.388	52.6392	2.388	62.5295	2.388	68.8059
2.39	54.7353	2.39	125.594	2.39	177.356	2.39	225.865	2.39	252.768	2.39	277.626			2.39	18.2301	2.39	28.3149	2.39	38.5884	2.39	52.5104	2.39	62.3339	2.39	68.6237
2.392	54.2242	2.392	124.943	2.392	176.519	2.392	225.168	2.392	252.164	2.392	276.651			2.392	18.3458	2.392	28.3016	2.392	38.504	2.392	52.4526	2.392	62.2539	2.392	68.4905
2.394	53.4343	2.394	124.432	2.394	176.055	2.394	224.796	2.394	251.374	2.394	276.093			2.394	18.3102	2.394	28.1727	2.394	38.2908	2.394	52.1372	2.394	62.0982	2.394	68.2192
2.396	52.9697	2.396	123.782	2.396	175.451	2.396	224.192	2.396	250.537	2.396	275.535			2.396	18.1502	2.396	28.3194	2.396	38.1531	2.396	52.0794	2.396	61.8315	2.396	68.1127
2.398	52.9232	2.398	123.038	2.398	174.8	2.398	223.588	2.398	249.887	2.398	274.513			2.398	18.2036	2.398	28.1772	2.398	37.8374	2.398	51.8704	2.398	61.7738	2.398	68.0461
2.4	52.5515	2.4	122.62	2.4	174.521	2.4	223.077	2.4	249.143	2.4	273.537			2.4	18.146	2.4	28.115	2.4	37.7039	2.4	51.5814	2.4	61.765	2.4	67.8505
2.402	52.1798	2.402	122.063	2.402	173.964	2.402	222.24	2.402	248.818	2.402	272.84			2.402	18.1594	2.402	28.1016	2.402	37.6328	2.402	51.5459	2.402	61.4537	2.402	67.606
2.404	51.901	2.404	121.412	2.404	173.313	2.404	221.497	2.404	248.168	2.404	272.19			2.404	18.1814	2.404	28.2261	2.404	37.517	2.404	51.4748	2.404	61.2228	2.404	67.3794
2.406	51.5293	2.406	120.947	2.406	173.034	2.406	220.846	2.406	247.471	2.406	271.214			2.406	18.2526	2.406	28.1462	2.406	37.2902	2.406	51.4705	2.406	60.8671	2.406	67.0637
2.408	51.5293	2.408	120.669	2.408	172.244	2.408	219.824	2.408	246.96	2.408	270.238			2.408	18.0703	2.408	28.2129	2.408	37.2369	2.408	51.2705	2.408	60.7605	2.408	66.9659
2.41	51.2505	2.41	120.297	2.41	171.594	2.41	218.988	2.41	246.123	2.41	269.03			2.41	17.9504	2.41	28.1241	2.41	37.1569	2.41	51.0261	2.41	60.725	2.41	66.8591
2.412	51.2505	2.412	119.972	2.412	171.083	2.412	218.337	2.412	245.519	2.412	268.473			2.412	17.777	2.412	27.9906	2.412	37.1969	2.412	50.9727	2.412	60.4849	2.412	66.5345
2.414	51.3899	2.414	119.368	2.414	170.293	2.414	217.408	2.414	245.101	2.414	267.265			2.414	17.7103	2.414	27.9996	2.414	37.0368	2.414	50.9682	2.414	60.3383	2.414	66.3478
2.416	51.297	2.416	119.135	2.416	169.689	2.416	216.479	2.416	244.404	2.416	266.475			2.416	17.6836	2.416	27.6928	2.416	36.8145	2.416	50.8127	2.416	60.2183	2.416	66.0054
2.418	51.297	2.418	119.135	2.418	168.806	2.418	215.642	2.418	243.521	2.418	265.917			2.418	17.6213	2.418	27.5995	2.418	36.948	2.418	50.6572	2.418	60.1247	2.418	65.7298
2.42	50.9252	2.42	118.624	2.42	168.156	2.42	214.853	2.42	242.964	2.42	265.545			2.42	17.6166	2.42	27.5062	2.42	36.9614	2.42	50.5907	2.42	60.0401	2.42	65.6455
2.422	51.0182	2.422	118.438	2.422	167.737	2.422	214.248	2.422	242.034	2.422	264.848			2.422	17.5767	2.422	27.3017	2.422	36.8725	2.422	50.2172	2.422	59.9289	2.422	65.49
2.424	50.7859	2.424	118.16	2.424	167.18	2.424	213.83	2.424	241.337	2.424	264.152			2.424	17.6703	2.424	27.2084	2.424	36.6769	2.424	50.0216	2.424	59.8844	2.424	65.2499
2.426	50.8323	2.426	117.695	2.426	166.622	2.426	213.459	2.426	240.733	2.426	263.733			2.426	17.5725	2.426	27.324	2.426	36.5971	2.426	49.8304	2.426	59.8355	2.426	65.1076
2.428	50.6929	2.428	117.323	2.428	166.065	2.428	212.855	2.428	240.036	2.428	263.315			2.428	17.7548	2.428	27.3908	2.428	36.4326	2.428	49.8482	2.428	59.6621	2.428	64.9076
2.43	50.6465	2.43	116.859	2.43	165.507	2.43	212.204	2.43	239.618	2.43	262.851			2.43	17.8348	2.43	27.2529	2.43	36.268	2.43	49.6659	2.43	59.4842	2.43	64.6632
2.432	50.7394	2.432	116.58	2.432	164.996	2.432	211.693	2.432	238.689	2.432	262.014			2.432	17.8215	2.432	27.1107	2.432	36.0635	2.432	49.4393	2.432	59.4263	2.432	64.7434
2.434	50.6929	2.434	116.533	2.434	164.578	2.434	211.135	2.434	237.992	2.434	261.549			2.434	17.7371	2.434	26.9596	2.434	36.1658	2.434	49.1636	2.434	59.2841	2.434	64.6499
2.436	50.4141	2.436	115.976	2.436	164.16	2.436	210.531	2.436	237.527	2.436	260.899			2.436	17.7461	2.436	27.1775	2.436	36.1257	2.436	49.0124	2.436	59.0441	2.436	64.6277
2.438	50.1818	2.438	115.465	2.438	163.695	2.438	209.834	2.438	237.109	2.438	260.295			2.438	17.595	2.438	27.1507	2.438	36.059	2.438	48.888	2.438	58.6707	2.438	64.4765
2.44	50.1818	2.44	114.907	2.44	163.37	2.44	209.184	2.44	236.412	2.44	259.273			2.44	17.3461	2.44	27.0528	2.44	35.9034	2.44	48.928	2.44	58.4263	2.44	64.1696
2.442	49.8101	2.442	114.489	2.442	162.719	2.442	208.44	2.442	235.715	2.442	258.343			2.442	17.2081	2.442	27.1195	2.442	35.8366	2.442	48.8746	2.442	58.413	2.442	63.9161
2.444	49.5778	2.444	113.931	2.444	162.301	2.444	207.651	2.444	234.972	2.444	257.646			2.444	16.959	2.444	26.995	2.444	35.8544	2.444	48.8525	2.444	58.044	2.444	63.8985
2.446	49.299	2.446	113.374	2.446	161.697	2.446	206.721	2.446	234.321	2.446	256.485			2.446	16.7766	2.446	26.7059	2.446	35.7032	2.446	48.7413	2.446	57.9373	2.446	63.8141
2.448	49.0202	2.448	112.956	2.448	161.418	2.448	206.21	2.448	233.253	2.448	255.509			2.448	16.5232	2.448	26.3945	2.448	35.5742	2.448	48.6213	2.448	57.7685	2.448	63.5339
2.45	48.5091	2.45	112.537	2.45	161.046	2.45	205.606	2.45	232.416	2.45	254.719			2.45	16.3809	2.45	26.3101	2.45	35.5431	2.45	48.6435	2.45	57.515	2.45	63.3916
2.452	48.1838	2.452	112.073	2.452	160.303	2.452	204.77	2.452	231.812	2.452	254.069			2.452	16.1985	2.452	26.2522	2.452	35.3964	2.452	48.4789	2.452	57.3018	2.452	63.0048
2.454	47.9515	2.454	111.469	2.454	160.257	2.454	204.119	2.454	231.022	2.454	253.139			2.454	16.2385	2.454	26.1409	2.454	35.2897	2.454	48.4522	2.454	57.3284	2.454	62.8182
2.456	47.8121	2.456	110.865	2.456	159.931	2.456	203.515	2.456	230.558	2.456	252.303			2.456	16.1717	2.456	25.9409	2.456	35.2186	2.456	48.3588	2.456	57.4175	2.456	62.6491
2.458	47.5333	2.458	110.493	2.458	159.606	2.458	203.051	2.458	229.768	2.458	251.327			2.458	16.1672	2.458	25.6342	2.458	35.0406	2.458	48.2164	2.458	57.2753	2.458	62.4713
2.46	47.3939	2.46	109.796	2.46	158.956	2.46	202.446	2.46	228.885	2.46	250.816			2.46	16.3051	2.46	25.5898	2.46	34.8539	2.46	48.0252	2.46	57.1108	2.46	62.3556
2.462	47.2546	2.462	109.285	2.462	158.259	2.462	201.889	2.462	228.467	2.462	250.259			2.462	16.3674	2.462	25.5187	2.462	34.7295	2.462	47.9675	2.462	57.0042	2.462	62.3336
2.464	47.2081	2.464	108.913	2.464	157.655	2.464	201.378	2.464	227.723	2.464	249.608			2.464	16.3719	2.464	25.5009	2.464	34.5294	2.464	47.8163	2.464	56.9999	2.464	62.0665
2.466	47.2081	2.466	108.588	2.466	157.143	2.466	200.588	2.466	227.026	2.466	249.143			2.466	16.4918	2.466	25.5321	2.466	34.4493	2.466	47.634	2.466	56.6886	2.466	61.9465
2.468	47.301	2.468	107.937	2.468	156.214	2.468	199.937	2.468	226.747	2.468	248.586			2.468	16.5008	2.468	25.4967	2.468	34.3336	2.468	47.4251	2.468	56.4396	2.468	61.8532
2.47	47.4404	2.47	107.287	2.47	155.842	2.47	199.055	2.47	226.376	2.47	247.564			2.47	16.4963	2.47	25.341	2.47	34.2848	2.47	47.2428	2.47	56.3953	2.47	61.5999
2.472	47.0687	2.472	107.008	2.472	155.471	2.472	198.59	2.472	225.725	2.472	246.727			2.472	16.5231	2.472	25.2078	2.472	34.0892	2.472	47.2251	2.472	56.2574	2.472	61.591
2.474	46.697	2.474	106.636	2.474	154.774	2.474	198.032	2.474	224.935	2.474	246.263			2.474	16.4697	2.474	25.0967	2.474	33.9159	2.474	47.132	2.474	56.0573	2.474	61.3154
2.476	46.6505	2.476	106.172	2.476	153.984	2.476	197.335	2.476	224.099	2.476	245.566			2.476	16.5632	2.476	25.1411	2.476	33.8492	2.476	47.0297	2.476	55.8261	2.476	61.2712
2.478	46.3717	2.478	105.428	2.478	153.426	2.478	196.638	2.478	223.402	2.478	245.008			2.478	16.6211	2.478	25.2434	2.478	33.7382	2.478	47.0076	2.478	55.715	2.478	61.218
2.48	46.1394	2.48	105.382	2.48	153.147	2.48	195.988	2.48	222.752	2.48	243.986			2.48	16.5366	2.48	25.15	2.48	33.6626	2.48	46.8431	2.48	55.484	2.48	60.9424
2.482	45.8141	2.482	104.964	2.482	152.729	2.482	195.43	2.482	221.915	2.482	243.01			2.482	16.51	2.482	25.0523	2.482	33.4226	2.482	46.683	2.482	55.404	2.482	60.7022
2.484	45.7212	2.484	104.499	2.484	152.218	2.484	195.105	2.484	221.032	2.484	242.453			2.484	16.5323	2.484	24.9591	2.484	33.4316	2.484	46.483	2.484	55.4085	2.484	60.4935
2.486	45.0707	2.486	104.127	2.486	152.032	2.486	194.408	2.486	220.614	2.486	241.663			2.486	16.4834	2.486	24.7768	2.486	33.2761	2.486	46.3719	2.486	55.3464	2.486	60.3824
2.488	44.7454	2.488	103.709	2.488	151.614	2.488	193.804	2.488	219.824	2.488	241.198			2.488	16.5813	2.488	24.7989	2.488	33.1829	2.488	46.2918	2.488	55.3464	2.488	60.1646
2.49	44.5596	2.49	103.616	2.49	151.149	2.49	193.246	2.49	218.941	2.49	240.919			2.49	16.6437	2.49	24.7944	2.49	33.183	2.49	46.1674	2.49	55.173	2.49	60.0534
2.492	44.699	2.492	103.105	2.492	150.685	2.492	192.782	2.492	218.291	2.492	240.362			2.492	16.5281	2.492	24.821	2.492	33.2497	2.492	45.856	2.492	54.9552	2.492	59.8445
2.494	44.5596	2.494	102.64	2.494	150.127	2.494	192.131	2.494	217.873	2.494	239.432			2.494	16.4969	2.494	24.8788	2.494	33.1164	2.494	45.6958	2.494	54.6086	2.494	59.7778
2.496	44.4202	2.496	102.547	2.496	149.663	2.496	191.899	2.496	216.897	2.496	238.828			2.496	16.4257	2.496	24.5853	2.496	32.9208	2.496	45.6068	2.496	54.4709	2.496	59.4487
2.498	44.4667	2.498	102.455	2.498	149.337	2.498	191.248	2.498	216.2	2.498	238.085			2.498	16.1989	2.498	24.5453	2.498	32.8942	2.498	45.4335	2.498	54.3152	2.498	59.3108
2.5	44.3737	2.5	102.129	2.5	148.919	2.5	190.598	2.5	215.735	2.5	237.434			2.5	15.9988	2.5	24.4075	2.5	32.9164	2.5	45.2913	2.5	54.2707	2.5	59.3464
2.502	44.5131	2.502	101.897	2.502	148.455	2.502	190.319	2.502	214.992	2.502	236.97			2.502	15.9366	2.502	24.3141	2.502	33.0452	2.502	45.229	2.502	53.9728	2.502	59.142
2.504	44.2808	2.504	101.525	2.504	148.083	2.504	189.622	2.504	214.481	2.504	236.226			2.504	15.7677	2.504	24.2874	2.504	33.0009	2.504	45.0956	2.504	53.6926	2.504	59.0085
2.506	44.2808	2.506	101.2	2.506	147.711	2.506	189.018	2.506	213.226	2.506	235.669			2.506	15.7098	2.506	24.2741	2.506	33.0454	2.506	45.0867	2.506	53.5682	2.506	58.6661
2.508	44.2343	2.508	101.014	2.508	147.386	2.508	188.507	2.508	212.715	2.508	234.925			2.508	15.6253	2.508	24.2164	2.508	32.9655	2.508	45.0202	2.508	53.2258	2.508	58.5194
2.51	43.7697	2.51	100.41	2.51	146.782	2.51	187.857	2.51	211.972	2.51	234.042			2.51	15.5141	2.51	24.0029	2.51	32.7298	2.51	44.9581	2.51	52.9902	2.51	58.4039
2.512	43.4444	2.512	100.085	2.512	146.224	2.512	187.206	2.512	211.275	2.512	233.02			2.512	15.5853	2.512	23.8874	2.512	32.5341	2.512	44.9893	2.512	53.0214	2.512	58.2172
2.514	43.5838	2.514	99.5273	2.514	145.806	2.514	186.463	2.514	210.485	2.514	232.741			2.514	15.4342	2.514	23.5896	2.514	32.3428	2.514	44.776	2.514	52.99	2.514	58.2262
2.516	43.5838	2.516	99.2485	2.516	145.388	2.516	185.58	2.516	210.299	2.516	231.905			2.516	15.3365	2.516	23.6475	2.516	32.3739	2.516	44.5715	2.516	52.7588	2.516	58.1285
2.518	43.398	2.518	98.7838	2.518	144.877	2.518	184.883	2.518	209.556	2.518	231.347			2.518	15.47	2.518	23.4607	2.518	32.2226	2.518	44.4292	2.518	52.5988	2.518	58.0219
2.52	43.2586	2.52	98.505	2.52	144.087	2.52	184.465	2.52	208.719	2.52	230.976			2.52	15.5723	2.52	23.3138	2.52	32.0449	2.52	44.3357	2.52	52.421	2.52	57.6929
2.522	43.0263	2.522	98.0404	2.522	143.622	2.522	183.442	2.522	208.162	2.522	230.186			2.522	15.4611	2.522	23.1538	2.522	31.7871	2.522	44.0336	2.522	52.2699	2.522	57.5862
2.524	42.9333	2.524	97.8546	2.524	143.065	2.524	182.606	2.524	207.743	2.524	229.628			2.524	15.6077	2.524	22.936	2.524	31.6625	2.524	43.918	2.524	52.1676	2.524	57.4441
2.526	42.5616	2.526	97.297	2.526	142.507	2.526	182.188	2.526	207.465	2.526	228.653			2.526	15.4656	2.526	22.8558	2.526	31.6001	2.526	43.6735	2.526	51.9943	2.526	57.4042
2.528	42.1434	2.528	96.7859	2.528	141.764	2.528	181.398	2.528	206.768	2.528	227.909			2.528	15.4166	2.528	22.6467	2.528	31.5111	2.528	43.6068	2.528	51.8787	2.528	57.3464
2.53	42.1434	2.53	96.4606	2.53	141.16	2.53	180.933	2.53	206.071	2.53	227.444			2.53	15.4211	2.53	22.6424	2.53	31.498	2.53	43.3533	2.53	51.8609	2.53	57.1461
2.532	42.0505	2.532	96.0424	2.532	140.648	2.532	180.562	2.532	205.048	2.532	227.073			2.532	15.261	2.532	22.6558	2.532	31.5425	2.532	43.1578	2.532	51.514	2.532	56.9862
2.534	41.9111	2.534	95.7636	2.534	139.998	2.534	180.004	2.534	204.259	2.534	226.329			2.534	15.292	2.534	22.8158	2.534	31.6315	2.534	43.1001	2.534	51.363	2.534	56.6395
2.536	41.3071	2.536	95.2525	2.536	139.394	2.536	179.354	2.536	203.562	2.536	225.725			2.536	15.2296	2.536	22.7403	2.536	31.6404	2.536	42.9089	2.536	51.3232	2.536	56.4349
2.538	41.0283	2.538	95.1596	2.538	138.558	2.538	178.889	2.538	202.958	2.538	224.935			2.538	15.3406	2.538	22.8025	2.538	31.4626	2.538	42.7578	2.538	51.1943	2.538	56.0125
2.54	40.5636	2.54	94.602	2.54	138.186	2.54	178.145	2.54	202.354	2.54	224.238			2.54	15.3406	2.54	22.6736	2.54	31.3916	2.54	42.62	2.54	51.1365	2.54	55.8393
2.542	40.4242	2.542	94.3697	2.542	137.442	2.542	178.192	2.542	201.796	2.542	223.541			2.542	15.3806	2.542	22.6469	2.542	31.2894	2.542	42.6512	2.542	51.0076	2.542	55.7993
2.544	40.4242	2.544	93.7192	2.544	136.792	2.544	177.867	2.544	200.82	2.544	222.705			2.544	15.3318	2.544	22.647	2.544	31.1562	2.544	42.4912	2.544	50.901	2.544	55.6037
2.546	40.3313	2.546	93.8121	2.546	136.281	2.546	177.263	2.546	200.077	2.546	222.101			2.546	15.3808	2.546	22.5716	2.546	31.023	2.546	42.5046	2.546	50.723	2.546	55.4348
2.548	40.2384	2.548	93.3475	2.548	135.816	2.548	176.752	2.548	199.333	2.548	221.451			2.548	15.292	2.548	22.5495	2.548	30.952	2.548	42.3134	2.548	50.5764	2.548	55.1815
2.55	39.9596	2.55	92.8828	2.55	135.723	2.55	176.147	2.55	198.683	2.55	220.475			2.55	15.2075	2.55	22.6385	2.55	30.983	2.55	42.2111	2.55	50.4342	2.55	55.0037
2.552	39.6808	2.552	92.604	2.552	135.119	2.552	175.497	2.552	198.497	2.552	219.917			2.552	15.3589	2.552	22.5229	2.552	30.8764	2.552	42.2823	2.552	50.3454	2.552	54.9237
2.554	39.402	2.554	92.0465	2.554	134.701	2.554	174.893	2.554	197.986	2.554	219.22			2.554	15.3323	2.554	22.2872	2.554	30.7698	2.554	42.22	2.554	50.2297	2.554	54.8214
2.556	39.5414	2.556	91.3495	2.556	134.143	2.556	174.335	2.556	197.661	2.556	218.802			2.556	15.2567	2.556	22.2028	2.556	30.641	2.556	42.0866	2.556	50.0205	2.556	54.7283
2.558	39.4485	2.558	90.7919	2.558	133.818	2.558	173.592	2.558	197.242	2.558	218.198			2.558	15.1634	2.558	22.1762	2.558	30.7434	2.558	42.0688	2.558	49.8782	2.558	54.7728
2.56	39.5414	2.56	90.4667	2.56	133.446	2.56	172.663	2.56	196.499	2.56	217.362			2.56	15.1011	2.56	22.2341	2.56	30.6499	2.56	41.9088	2.56	49.8159	2.56	54.706
2.562	39.3556	2.562	90.002	2.562	133.168	2.562	171.733	2.562	195.848	2.562	216.851			2.562	15.1189	2.562	22.2563	2.562	30.6454	2.562	41.8197	2.562	49.6426	2.562	54.466
2.564	39.0768	2.564	89.7697	2.564	133.028	2.564	171.222	2.564	195.895	2.564	216.014			2.564	15.1057	2.564	22.0962	2.564	30.6231	2.564	41.7796	2.564	49.5137	2.564	54.4038
2.566	39.0303	2.566	89.0727	2.566	132.331	2.566	170.665	2.566	195.384	2.566	215.41			2.566	15.2302	2.566	22.1051	2.566	30.6721	2.566	41.5083	2.566	49.4072	2.566	54.2527
2.568	38.705	2.568	88.7939	2.568	131.913	2.568	170.107	2.568	195.012	2.568	214.481			2.568	15.2791	2.568	22.0073	2.568	30.6677	2.568	41.3172	2.568	49.3137	2.568	54.155
2.57	38.4727	2.57	88.6081	2.57	131.402	2.57	169.549	2.57	194.733	2.57	213.83			2.57	15.3591	2.57	21.9718	2.57	30.3386	2.57	41.2728	2.57	49.0513	2.57	54.0708
2.572	38.5657	2.572	88.2364	2.572	131.123	2.572	168.899	2.572	194.129	2.572	212.994			2.572	15.2524	2.572	21.9674	2.572	30.3164	2.572	41.0903	2.572	49.0648	2.572	53.9329
2.574	38.1939	2.574	88.1899	2.574	130.937	2.574	168.341	2.574	193.432	2.574	212.297			2.574	15.2212	2.574	22.0209	2.574	30.2763	2.574	40.9481	2.574	48.865	2.574	53.7818
2.576	38.0081	2.576	88.0505	2.576	130.473	2.576	167.691	2.576	192.549	2.576	211.414			2.576	14.9988	2.576	21.9542	2.576	30.2674	2.576	40.7259	2.576	48.7452	2.576	53.7462
2.578	37.9151	2.578	87.7717	2.578	130.194	2.578	167.319	2.578	191.992	2.578	210.903			2.578	14.9278	2.578	21.8785	2.578	30.2407	2.578	40.4413	2.578	48.643	2.578	53.7373
2.58	37.497	2.58	87.5859	2.58	129.311	2.58	167.04	2.58	191.341	2.58	210.485			2.58	14.9323	2.58	21.8074	2.58	30.2719	2.58	40.3168	2.58	48.3851	2.58	53.5462
2.582	37.497	2.582	86.9353	2.582	128.8	2.582	166.436	2.582	191.109	2.582	209.416			2.582	14.8746	2.582	21.7317	2.582	30.2986	2.582	40.1835	2.582	48.2293	2.582	53.5106
2.584	37.497	2.584	86.3313	2.584	128.103	2.584	165.879	2.584	189.947	2.584	208.905			2.584	14.8789	2.584	21.6473	2.584	30.2451	2.584	40.1656	2.584	48.0602	2.584	53.4306
2.586	37.4505	2.586	86.0061	2.586	127.731	2.586	165.275	2.586	189.158	2.586	208.487			2.586	14.7054	2.586	21.4605	2.586	30.0717	2.586	39.9611	2.586	47.9624	2.586	53.2394
2.588	37.3576	2.588	85.495	2.588	127.313	2.588	164.81	2.588	188.321	2.588	208.44			2.588	14.6699	2.588	21.6072	2.588	29.9649	2.588	39.8012	2.588	47.9002	2.588	53.1638
2.59	37.1717	2.59	85.4485	2.59	126.616	2.59	164.16	2.59	187.345	2.59	207.976			2.59	14.6788	2.59	21.4871	2.59	30.0361	2.59	39.4943	2.59	47.7624	2.59	52.977
2.592	37.1717	2.592	85.0303	2.592	126.012	2.592	163.463	2.592	186.927	2.592	207.279			2.592	14.7811	2.592	21.2692	2.592	29.9338	2.592	39.3923	2.592	47.5268	2.592	52.8482
2.594	36.9859	2.594	84.4727	2.594	125.269	2.594	162.952	2.594	186.137	2.594	206.535			2.594	14.8479	2.594	21.2292	2.594	29.8049	2.594	39.2011	2.594	47.4243	2.594	52.6258
2.596	36.5212	2.596	83.9151	2.596	124.572	2.596	162.533	2.596	185.766	2.596	205.931			2.596	15.0392	2.596	21.2693	2.596	29.5959	2.596	39.1566	2.596	47.1708	2.596	52.3812
2.598	36.4748	2.598	83.404	2.598	123.921	2.598	162.022	2.598	184.976	2.598	205.095			2.598	15.0747	2.598	21.167	2.598	29.507	2.598	39.0723	2.598	46.8374	2.598	52.1901
2.6	36.2889	2.6	82.8465	2.6	123.596	2.6	161.604	2.6	184.372	2.6	204.677			2.6	15.0835	2.6	20.9847	2.6	29.4538	2.6	38.9212	2.6	46.5661	2.6	52.0611
2.602	35.9636	2.602	82.8	2.602	123.085	2.602	161.046	2.602	183.535	2.602	204.119			2.602	14.87	2.602	21.0026	2.602	29.276	2.602	38.73	2.602	46.6776	2.602	51.9322
2.604	35.4061	2.604	82.7535	2.604	122.388	2.604	160.675	2.604	183.349	2.604	203.469			2.604	14.79	2.604	21.0113	2.604	29.1159	2.604	38.5346	2.604	46.4687	2.604	51.83
2.606	35.4061	2.606	82.3354	2.606	121.923	2.606	160.071	2.606	182.885	2.606	202.446			2.606	14.728	2.606	20.8823	2.606	29.0181	2.606	38.5123	2.606	46.4199	2.606	51.6878
2.608	35.4061	2.608	81.9172	2.608	121.133	2.608	159.56	2.608	182.653	2.608	201.471			2.608	14.6523	2.608	20.7268	2.608	28.9382	2.608	38.3255	2.608	46.2732	2.608	51.63
2.61	35.2202	2.61	81.0808	2.61	120.994	2.61	159.095	2.61	181.956	2.61	200.867			2.61	14.5322	2.61	20.6112	2.61	28.8093	2.61	38.2676	2.61	46.1931	2.61	51.5277
2.612	34.7556	2.612	80.5697	2.612	120.483	2.612	158.863	2.612	181.212	2.612	200.03			2.612	14.3678	2.612	20.5757	2.612	28.6672	2.612	38.2009	2.612	46.0108	2.612	51.381
2.614	34.4303	2.614	80.3838	2.614	120.158	2.614	158.398	2.614	180.562	2.614	199.566			2.614	14.3188	2.614	20.3535	2.614	28.6673	2.614	38.0587	2.614	46.0022	2.614	51.1988
2.616	34.3374	2.616	80.0121	2.616	119.461	2.616	158.026	2.616	179.958	2.616	198.729			2.616	14.3054	2.616	20.1711	2.616	28.5072	2.616	37.9608	2.616	45.9444	2.616	50.9455
2.618	34.0586	2.618	79.5939	2.618	118.996	2.618	157.469	2.618	179.446	2.618	197.986			2.618	14.252	2.618	20.1268	2.618	28.3827	2.618	38.0319	2.618	46.0778	2.618	50.6743
2.62	34.0121	2.62	79.2222	2.62	118.764	2.62	156.911	2.62	179.075	2.62	196.824			2.62	14.2297	2.62	20.0601	2.62	28.2049	2.62	37.9386	2.62	46.1936	2.62	50.4254
2.622	34.0121	2.622	78.6182	2.622	118.16	2.622	156.493	2.622	178.238	2.622	196.453			2.622	14.381	2.622	20.0779	2.622	28.2762	2.622	37.9698	2.622	45.8512	2.622	50.1986
2.624	34.0121	2.624	78.1535	2.624	117.788	2.624	155.657	2.624	177.309	2.624	195.848			2.624	14.2697	2.624	20.1492	2.624	28.2852	2.624	37.8631	2.624	45.8158	2.624	49.9186
2.626	33.9657	2.626	77.6424	2.626	117.323	2.626	155.192	2.626	176.519	2.626	195.059			2.626	14.2831	2.626	20.216	2.626	28.1607	2.626	37.6942	2.626	45.7446	2.626	49.9141
2.628	33.4545	2.628	77.4566	2.628	116.673	2.628	154.867	2.628	175.636	2.628	194.408			2.628	14.2653	2.628	20.1893	2.628	28.1208	2.628	37.6987	2.628	45.5579	2.628	49.692
2.63	33.1758	2.63	77.1778	2.63	115.976	2.63	154.495	2.63	175.451	2.63	193.943			2.63	14.1676	2.63	20.1316	2.63	28.0317	2.63	37.6587	2.63	45.5534	2.63	49.5853
2.632	32.9899	2.632	77.0384	2.632	115.325	2.632	154.03	2.632	174.939	2.632	193.525			2.632	14.2653	2.632	20.1582	2.632	27.8228	2.632	37.4453	2.632	45.5269	2.632	49.2562
2.634	32.9899	2.634	76.6667	2.634	114.907	2.634	153.705	2.634	174.661	2.634	192.735			2.634	14.2209	2.634	20.1002	2.634	27.7516	2.634	37.4275	2.634	45.2288	2.634	49.0962
2.636	33.0828	2.636	76.5737	2.636	114.675	2.636	153.147	2.636	174.103	2.636	192.364			2.636	14.1721	2.636	20.1848	2.636	27.7471	2.636	37.352	2.636	45.0598	2.636	48.9762
2.638	32.6647	2.638	76.3879	2.638	114.071	2.638	152.636	2.638	173.453	2.638	191.806			2.638	14.1766	2.638	20.1624	2.638	27.667	2.638	37.1253	2.638	44.8907	2.638	49.0386
2.64	32.1071	2.64	76.1091	2.64	113.513	2.64	152.265	2.64	172.941	2.64	191.341			2.64	14.1677	2.64	20.2204	2.64	27.6981	2.64	37.0053	2.64	44.5527	2.64	48.9853
2.642	31.6424	2.642	76.1091	2.642	113.002	2.642	151.939	2.642	172.43	2.642	190.459			2.642	14.1232	2.642	20.1137	2.642	27.4713	2.642	36.7652	2.642	44.4772	2.642	48.7497
2.644	31.3636	2.644	75.5515	2.644	112.491	2.644	151.614	2.644	172.198	2.644	190.18			2.644	14.0699	2.644	20.0115	2.644	27.2312	2.644	36.4851	2.644	44.3038	2.644	48.643
2.646	30.9455	2.646	75.4121	2.646	112.073	2.646	151.149	2.646	171.78	2.646	189.947			2.646	13.9764	2.646	19.8914	2.646	27.2623	2.646	36.3162	2.646	44.0681	2.646	48.483
2.648	30.9919	2.648	75.0404	2.648	111.701	2.648	150.453	2.648	171.362	2.648	189.204			2.648	13.9764	2.648	19.7669	2.648	27.0622	2.648	36.223	2.648	43.9303	2.648	48.2828
2.65	30.8061	2.65	74.8081	2.65	111.143	2.65	149.756	2.65	171.083	2.65	188.646			2.65	14.0519	2.65	19.838	2.65	27.0445	2.65	36.1476	2.65	43.6101	2.65	48.2339
2.652	30.9455	2.652	74.2505	2.652	110.865	2.652	149.291	2.652	169.875	2.652	187.903			2.652	14.003	2.652	19.8692	2.652	27.1378	2.652	36.0855	2.652	43.4057	2.652	48.1316
2.654	30.7131	2.654	74.1111	2.654	110.493	2.654	148.455	2.654	169.596	2.654	187.392			2.654	13.8695	2.654	19.7848	2.654	27.0533	2.654	35.9166	2.654	43.2769	2.654	47.9447
2.656	30.3879	2.656	73.6	2.656	109.982	2.656	147.943	2.656	168.945	2.656	186.974			2.656	13.7895	2.656	19.7002	2.656	26.8489	2.656	35.7743	2.656	43.2858	2.656	47.7313
2.658	30.4343	2.658	72.996	2.658	109.61	2.658	147.665	2.658	168.574	2.658	186.37			2.658	13.6918	2.658	19.6736	2.658	26.7334	2.658	35.7475	2.658	43.1749	2.658	47.4956
2.66	30.8525	2.66	72.7172	2.66	109.099	2.66	147.014	2.66	167.97	2.66	185.626			2.66	13.5896	2.66	19.5536	2.66	26.5779	2.66	35.6053	2.66	43.0459	2.66	47.4022
2.662	30.6667	2.662	72.2061	2.662	108.588	2.662	146.271	2.662	167.598	2.662	185.208			2.662	13.5896	2.662	19.2378	2.662	26.5289	2.662	35.4631	2.662	42.8636	2.662	47.3132
2.664	30.6202	2.664	71.9273	2.664	108.263	2.664	145.713	2.664	167.04	2.664	184.325			2.664	13.7184	2.664	19.1221	2.664	26.5779	2.664	35.5166	2.664	42.6902	2.664	47.2688
2.666	30.6202	2.666	71.5556	2.666	107.798	2.666	145.481	2.666	166.483	2.666	183.768			2.666	13.5983	2.666	19.0244	2.666	26.2221	2.666	35.5433	2.666	42.6414	2.666	47.0421
2.668	30.6202	2.668	70.998	2.668	107.519	2.668	144.784	2.668	165.925	2.668	183.024			2.668	13.4872	2.668	18.9266	2.668	26.111	2.668	35.3699	2.668	42.5615	2.668	46.842
2.67	30.4808	2.67	70.9515	2.67	107.055	2.67	144.18	2.67	164.949	2.67	182.327			2.67	13.3584	2.67	18.7132	2.67	26.0755	2.67	35.1254	2.67	42.5038	2.67	46.5217
2.672	30.295	2.672	70.5798	2.672	106.172	2.672	143.343	2.672	164.857	2.672	181.77			2.672	13.3852	2.672	18.4908	2.672	25.8133	2.672	35.0677	2.672	42.3881	2.672	46.5086
2.674	30.1556	2.674	69.9293	2.674	105.661	2.674	142.646	2.674	163.788	2.674	181.119			2.674	13.5452	2.674	18.5265	2.674	25.6133	2.674	34.9387	2.674	42.3569	2.674	46.4376
2.676	29.9232	2.676	69.4647	2.676	105.289	2.676	142.182	2.676	163.184	2.676	180.376			2.676	13.5587	2.676	18.2686	2.676	25.5466	2.676	34.8098	2.676	42.0191	2.676	46.3842
2.678	29.7374	2.678	69.2788	2.678	105.01	2.678	141.81	2.678	162.673	2.678	179.725			2.678	13.554	2.678	18.1842	2.678	25.3152	2.678	34.6455	2.678	41.7034	2.678	46.2775
2.68	29.3657	2.68	68.9071	2.68	104.545	2.68	141.438	2.68	161.976	2.68	179.261			2.68	13.4161	2.68	18.073	2.68	25.3062	2.68	34.6278	2.68	41.7391	2.68	46.162
2.682	29.4586	2.682	68.4424	2.682	104.081	2.682	141.02	2.682	161.558	2.682	178.564			2.682	13.2871	2.682	18.1487	2.682	25.1595	2.682	34.4322	2.682	41.6369	2.682	46.0777
2.684	29.5051	2.684	68.396	2.684	103.616	2.684	140.323	2.684	161	2.684	178.145			2.684	13.0827	2.684	18.0821	2.684	25.0838	2.684	34.2722	2.684	41.5037	2.684	45.9354
2.686	29.2263	2.686	67.6061	2.686	103.477	2.686	139.719	2.686	160.675	2.686	177.727			2.686	13.154	2.686	17.9976	2.686	25.1773	2.686	34.13	2.686	41.4192	2.686	45.7131
2.688	28.7616	2.688	67.4667	2.688	103.105	2.688	139.255	2.688	160.349	2.688	177.263			2.688	13.1005	2.688	18.0511	2.688	25.1417	2.688	34.0722	2.688	41.3081	2.688	45.7131
2.69	28.6222	2.69	66.9556	2.69	102.64	2.69	138.651	2.69	159.931	2.69	176.519			2.69	12.9714	2.69	17.9133	2.69	24.9506	2.69	34.09	2.69	41.3081	2.69	45.7309
2.692	28.7616	2.692	66.5374	2.692	102.176	2.692	138.186	2.692	159.327	2.692	176.24			2.692	12.7135	2.692	17.9668	2.692	24.8838	2.692	33.9789	2.692	41.117	2.692	45.4729
2.694	28.5758	2.694	66.0727	2.694	101.758	2.694	138.046	2.694	158.956	2.694	175.636			2.694	12.5357	2.694	17.8156	2.694	24.9149	2.694	33.9656	2.694	40.9704	2.694	45.4907
2.696	28.5758	2.696	65.701	2.696	101.154	2.696	137.535	2.696	158.723	2.696	175.032			2.696	12.4689	2.696	17.8466	2.696	24.9238	2.696	33.7655	2.696	41.0816	2.696	45.5308
2.698	28.4828	2.698	65.3293	2.698	100.828	2.698	136.699	2.698	158.259	2.698	174.614			2.698	12.4156	2.698	17.7933	2.698	24.9506	2.698	33.7255	2.698	40.9527	2.698	45.2683
2.7	28.4828	2.7	64.9111	2.7	100.271	2.7	135.909	2.7	157.887	2.7	174.057			2.7	12.4468	2.7	17.7266	2.7	24.795	2.7	33.5921	2.7	40.7928	2.7	45.0993
2.702	28.297	2.702	64.7253	2.702	99.8061	2.702	135.119	2.702	157.143	2.702	173.917			2.702	12.4512	2.702	17.6199	2.702	24.7595	2.702	33.641	2.702	40.5392	2.702	44.8015
2.704	28.0182	2.704	64.4	2.704	99.2485	2.704	134.794	2.704	156.679	2.704	173.592			2.704	12.5179	2.704	17.6467	2.704	24.6395	2.704	33.5876	2.704	40.5615	2.704	44.6147
2.706	27.9252	2.706	64.4465	2.706	98.6909	2.706	134.329	2.706	156.028	2.706	172.988			2.706	12.429	2.706	17.7133	2.706	24.5461	2.706	33.4677	2.706	40.3569	2.706	44.6014
2.708	27.9252	2.708	63.796	2.708	97.901	2.708	134.19	2.708	155.285	2.708	172.384			2.708	12.3935	2.708	17.571	2.708	24.4882	2.708	33.3745	2.708	40.1302	2.708	44.4281
2.71	27.5535	2.71	63.0525	2.71	97.5293	2.71	133.539	2.71	154.82	2.71	171.826			2.71	12.456	2.71	17.571	2.71	24.4793	2.71	33.0677	2.71	40.0413	2.71	44.1968
2.712	27.0889	2.712	63.1454	2.712	97.204	2.712	133.307	2.712	154.356	2.712	171.269			2.712	12.4382	2.712	17.4909	2.712	24.4882	2.712	33.0498	2.712	40.0591	2.712	44.1523
2.714	26.9495	2.714	63.1454	2.714	96.6	2.714	132.564	2.714	153.891	2.714	170.711			2.714	12.3849	2.714	17.4643	2.714	24.4126	2.714	32.8497	2.714	39.9347	2.714	43.9077
2.716	27.0889	2.716	62.7273	2.716	96.4606	2.716	132.099	2.716	153.055	2.716	170.061			2.716	12.4517	2.716	17.4777	2.716	24.3503	2.716	32.8943	2.716	39.6724	2.716	43.681
2.718	26.8101	2.718	62.402	2.718	96.0424	2.718	131.727	2.718	152.311	2.718	169.549			2.718	12.4428	2.718	17.4109	2.718	24.2169	2.718	32.7386	2.718	39.7658	2.718	43.5476
2.72	26.5778	2.72	62.2162	2.72	95.6707	2.72	131.263	2.72	151.754	2.72	169.178			2.72	12.4027	2.72	17.6289	2.72	24.3058	2.72	32.4941	2.72	39.6989	2.72	43.361
2.722	26.299	2.722	62.0303	2.722	95.2061	2.722	130.705	2.722	151.242	2.722	168.156			2.722	12.4294	2.722	17.5487	2.722	24.0968	2.722	32.4318	2.722	39.7302	2.722	43.2454
2.724	26.1131	2.724	61.2869	2.724	94.7879	2.724	130.055	2.724	150.499	2.724	167.18			2.724	12.416	2.724	17.4597	2.724	24.0879	2.724	32.2538	2.724	39.4232	2.724	43.041
2.726	25.8343	2.726	60.9151	2.726	94.2303	2.726	129.543	2.726	149.848	2.726	166.622			2.726	12.4426	2.726	17.2195	2.726	24.0035	2.726	32.2982	2.726	39.2498	2.726	42.921
2.728	25.8343	2.728	60.7293	2.728	94.3232	2.728	128.8	2.728	149.337	2.728	165.972			2.728	12.487	2.728	17.1528	2.728	24.017	2.728	32.3249	2.728	39.121	2.728	42.7876
2.73	25.8343	2.73	60.5434	2.73	93.998	2.73	128.335	2.73	148.733	2.73	165.507			2.73	12.4647	2.73	17.1173	2.73	23.9013	2.73	32.2672	2.73	38.8719	2.73	42.6588
2.732	26.0667	2.732	59.9394	2.732	93.4869	2.732	127.964	2.732	148.129	2.732	164.764			2.732	12.5669	2.732	17.0104	2.732	23.6523	2.732	32.1117	2.732	38.663	2.732	42.4098
2.734	25.9273	2.734	59.5677	2.734	93.301	2.734	127.545	2.734	147.572	2.734	164.206			2.734	12.6203	2.734	16.9572	2.734	23.6078	2.734	31.9739	2.734	38.6051	2.734	42.33
2.736	25.6485	2.736	59.5677	2.736	92.7434	2.736	127.174	2.736	147.107	2.736	163.974			2.736	12.438	2.736	16.7614	2.736	23.4523	2.736	31.7649	2.736	38.574	2.736	42.2989
2.738	25.4626	2.738	59.103	2.738	92.0465	2.738	126.57	2.738	146.457	2.738	163.463			2.738	12.309	2.738	16.6592	2.738	23.3902	2.738	31.6049	2.738	38.4229	2.738	42.2189
2.74	25.5556	2.74	58.8242	2.74	91.5353	2.74	126.059	2.74	145.899	2.74	162.859			2.74	12.3224	2.74	16.4502	2.74	23.1102	2.74	31.4047	2.74	38.3385	2.74	42.001
2.742	25.3232	2.742	58.3596	2.742	91.3495	2.742	125.687	2.742	145.388	2.742	162.487			2.742	12.2959	2.742	16.4591	2.742	23.0834	2.742	31.3158	2.742	38.1651	2.742	41.9877
2.744	25.2303	2.744	58.1737	2.744	90.9313	2.744	125.455	2.744	145.016	2.744	162.162			2.744	12.3092	2.744	16.4058	2.744	22.8567	2.744	31.276	2.744	38.2007	2.744	41.8986
2.746	25.1838	2.746	58.1273	2.746	90.4667	2.746	125.129	2.746	144.505	2.746	161.651			2.746	12.1803	2.746	16.3569	2.746	22.8343	2.746	30.9781	2.746	38.2497	2.746	41.8453
2.748	25.0444	2.748	57.895	2.748	89.7232	2.748	124.432	2.748	143.994	2.748	161.604			2.748	12.0737	2.748	16.397	2.748	22.7099	2.748	30.7646	2.748	38.2453	2.748	41.632
2.75	24.7657	2.75	57.7091	2.75	89.3515	2.75	124.014	2.75	143.483	2.75	161.279			2.75	12.0649	2.75	16.4192	2.75	22.5321	2.75	30.6667	2.75	37.9963	2.75	41.5786
2.752	24.7657	2.752	57.0586	2.752	89.0263	2.752	123.364	2.752	143.018	2.752	160.861			2.752	12.016	2.752	16.3571	2.752	22.4788	2.752	30.3331	2.752	37.9119	2.752	41.5299
2.754	24.5333	2.754	56.6869	2.754	88.5152	2.754	122.853	2.754	142.6	2.754	160.675			2.754	11.8871	2.754	16.4327	2.754	22.3631	2.754	30.2666	2.754	37.663	2.754	41.4366
2.756	24.301	2.756	56.2222	2.756	88.4222	2.756	122.016	2.756	142.228	2.756	160.117			2.756	12.0293	2.756	16.415	2.756	22.3141	2.756	30.2844	2.756	37.414	2.756	41.152
2.758	24.2081	2.758	55.9434	2.758	88.1899	2.758	121.319	2.758	142.042	2.758	159.513			2.758	11.9805	2.758	16.4106	2.758	22.2563	2.758	30.3778	2.758	37.3518	2.758	40.992
2.76	23.9293	2.76	55.6647	2.76	87.8182	2.76	121.087	2.76	141.253	2.76	159.095			2.76	11.976	2.76	16.2993	2.76	22.1718	2.76	30.4445	2.76	37.0718	2.76	41.0675
2.762	23.8828	2.762	55.2465	2.762	87.2606	2.762	120.622	2.762	140.834	2.762	158.956			2.762	12.007	2.762	16.255	2.762	22.0874	2.762	30.4491	2.762	36.9473	2.762	40.9742
2.764	23.6505	2.764	54.7818	2.764	86.9353	2.764	120.297	2.764	140.277	2.764	158.537			2.764	11.9759	2.764	16.1795	2.764	22.0562	2.764	30.3423	2.764	36.8806	2.764	40.7564
2.766	23.3717	2.766	54.3636	2.766	86.6566	2.766	119.693	2.766	139.766	2.766	157.933			2.766	12.1272	2.766	16.104	2.766	22.052	2.766	30.4046	2.766	36.6761	2.766	40.6364
2.768	23.4646	2.768	54.0384	2.768	86.6566	2.768	119.414	2.768	139.162	2.768	157.19			2.768	12.1093	2.768	16.0329	2.768	22.0832	2.768	30.3914	2.768	36.4581	2.768	40.663
2.77	23.4646	2.77	53.4808	2.77	86.1454	2.77	118.857	2.77	138.79	2.77	156.493			2.77	12.0248	2.77	15.9217	2.77	22.1676	2.77	30.3159	2.77	36.4093	2.77	40.5921
2.772	23.1394	2.772	53.5737	2.772	85.5414	2.772	118.299	2.772	138.279	2.772	155.935			2.772	11.9047	2.772	15.9262	2.772	22.1854	2.772	30.4092	2.772	36.147	2.772	40.4496
2.774	23.2323	2.774	53.295	2.774	85.0768	2.774	118.113	2.774	137.861	2.774	155.145			2.774	11.9891	2.774	15.726	2.774	22.1855	2.774	30.3868	2.774	36.1159	2.774	40.285
2.776	23.1394	2.776	53.3879	2.776	84.4727	2.776	117.695	2.776	137.489	2.776	154.402			2.776	11.7622	2.776	15.846	2.776	22.1455	2.776	30.169	2.776	35.9824	2.776	40.2807
2.778	22.9535	2.778	53.1556	2.778	83.8687	2.778	117.37	2.778	136.978	2.778	153.984			2.778	11.7844	2.778	15.7039	2.778	22.1634	2.778	30.0045	2.778	35.6668	2.778	40.1117
2.78	22.9071	2.78	52.7838	2.78	83.6364	2.78	116.719	2.78	136.606	2.78	153.333			2.78	11.6244	2.78	15.6684	2.78	22.0389	2.78	29.7957	2.78	35.489	2.78	39.9517
2.782	23	2.782	52.7838	2.782	83.5434	2.782	116.162	2.782	136.42	2.782	152.915			2.782	11.5444	2.782	15.4949	2.782	21.959	2.782	29.5557	2.782	35.4133	2.782	39.8582
2.784	22.9535	2.784	52.5515	2.784	83.2182	2.784	115.651	2.784	135.956	2.784	152.172			2.784	11.4022	2.784	15.4683	2.784	22.0036	2.784	29.4845	2.784	35.1777	2.784	39.7337
2.786	22.8606	2.786	52.2263	2.786	82.9859	2.786	115.232	2.786	135.63	2.786	151.475			2.786	11.2776	2.786	15.4195	2.786	21.7545	2.786	29.3334	2.786	34.9688	2.786	39.7339
2.788	22.4889	2.788	52.1798	2.788	82.2424	2.788	114.675	2.788	135.352	2.788	150.964			2.788	11.2687	2.788	15.4017	2.788	21.55	2.788	29.1868	2.788	34.8266	2.788	39.5917
2.79	22.303	2.79	51.8546	2.79	81.8242	2.79	114.628	2.79	134.794	2.79	150.778			2.79	11.2244	2.79	15.5084	2.79	21.3455	2.79	29.0179	2.79	34.871	2.79	39.5249
2.792	22.0707	2.792	51.3899	2.792	81.5455	2.792	114.257	2.792	134.469	2.792	150.313			2.792	11.1887	2.792	15.4463	2.792	21.2122	2.792	28.9067	2.792	34.702	2.792	39.6139
2.794	21.8849	2.794	51.0182	2.794	81.4525	2.794	113.606	2.794	133.865	2.794	150.174			2.794	11.0643	2.794	15.353	2.794	21.061	2.794	28.8758	2.794	34.6397	2.794	39.5072
2.796	21.8849	2.796	50.5535	2.796	81.1737	2.796	113.42	2.796	133.4	2.796	149.523			2.796	11.1756	2.796	15.1709	2.796	21.0922	2.796	28.9114	2.796	34.5331	2.796	39.5961
2.798	21.7919	2.798	50.0424	2.798	80.7556	2.798	113.141	2.798	132.889	2.798	149.059			2.798	11.189	2.798	15.2198	2.798	20.9364	2.798	28.7468	2.798	34.462	2.798	39.5563
2.8	21.5596	2.8	49.4384	2.8	80.3838	2.8	112.677	2.8	132.703	2.8	148.78			2.8	11.2201	2.8	15.0998	2.8	20.9676	2.8	28.8268	2.8	34.4486	2.8	39.463
2.802	21.2808	2.802	49.0202	2.802	79.7798	2.802	112.491	2.802	131.774	2.802	147.99			2.802	11.0557	2.802	15.0375	2.802	20.9365	2.802	28.6667	2.802	34.3244	2.802	39.3786
2.804	21.1879	2.804	48.602	2.804	79.5475	2.804	111.701	2.804	131.309	2.804	147.665			2.804	11.0958	2.804	14.9974	2.804	20.8119	2.804	28.6089	2.804	34.3067	2.804	39.2809
2.806	20.9556	2.806	48.3232	2.806	79.2687	2.806	111.143	2.806	130.984	2.806	147.572			2.806	10.9579	2.806	14.9306	2.806	20.8387	2.806	28.4799	2.806	34.3824	2.806	39.0497
2.808	20.8626	2.808	47.7192	2.808	78.6646	2.808	110.865	2.808	130.333	2.808	146.828			2.808	10.998	2.808	14.8016	2.808	20.7765	2.808	28.3641	2.808	34.298	2.808	38.9119
2.81	20.6303	2.81	47.5798	2.81	78.3394	2.81	110.214	2.81	129.869	2.81	146.41			2.81	10.9312	2.81	14.615	2.81	20.692	2.81	28.2797	2.81	34.1112	2.81	38.7386
2.812	20.3051	2.812	47.301	2.812	77.8748	2.812	109.61	2.812	129.451	2.812	145.62			2.812	10.8912	2.812	14.4859	2.812	20.6609	2.812	28.1998	2.812	34.1334	2.812	38.4008
2.814	20.1192	2.814	46.9293	2.814	77.503	2.814	109.053	2.814	129.032	2.814	145.295			2.814	10.8467	2.814	14.3569	2.814	20.5186	2.814	28.1998	2.814	34.1514	2.814	38.3075
2.816	19.9333	2.816	46.4646	2.816	76.7131	2.816	108.309	2.816	128.335	2.816	144.737			2.816	10.7799	2.816	14.3125	2.816	20.2254	2.816	27.9908	2.816	34.0802	2.816	38.0985
2.818	19.7939	2.818	46.2323	2.818	76.2485	2.818	107.705	2.818	128.149	2.818	144.366			2.818	10.7177	2.818	14.2502	2.818	20.141	2.818	28.0532	2.818	33.938	2.818	37.9607
2.82	19.7939	2.82	46.0929	2.82	75.7838	2.82	107.287	2.82	127.36	2.82	143.436			2.82	10.611	2.82	14.2279	2.82	19.9231	2.82	27.7376	2.82	33.7157	2.82	37.8451
2.822	19.9333	2.822	45.8141	2.822	75.2727	2.822	106.59	2.822	127.127	2.822	143.018			2.822	10.7533	2.822	14.148	2.822	19.8963	2.822	27.6798	2.822	33.5333	2.822	37.7385
2.824	19.7939	2.824	45.5818	2.824	74.4828	2.824	106.451	2.824	126.384	2.824	142.275			2.824	10.8201	2.824	13.9969	2.824	19.7851	2.824	27.5776	2.824	33.3511	2.824	37.6852
2.826	20.0727	2.826	45.0707	2.826	74.1576	2.826	106.125	2.826	126.105	2.826	141.438			2.826	10.7844	2.826	14.1037	2.826	19.7095	2.826	27.4486	2.826	33.2044	2.826	37.4896
2.828	20.2121	2.828	44.8849	2.828	73.8788	2.828	105.289	2.828	125.687	2.828	141.345			2.828	10.7889	2.828	14.1216	2.828	19.6872	2.828	27.3687	2.828	33.1599	2.828	37.3296
2.83	20.3051	2.83	44.3273	2.83	73.5535	2.83	104.731	2.83	125.315	2.83	140.788			2.83	10.7978	2.83	14.1572	2.83	19.5807	2.83	27.2797	2.83	33.1868	2.83	37.1696
2.832	20.3051	2.832	44.2343	2.832	72.996	2.832	104.406	2.832	125.036	2.832	140.509			2.832	10.8957	2.832	14.2507	2.832	19.4918	2.832	27.0663	2.832	33.1647	2.832	37.1474
2.834	20.2586	2.834	43.7232	2.834	72.2061	2.834	104.127	2.834	124.479	2.834	139.998			2.834	10.9535	2.834	14.2062	2.834	19.4519	2.834	26.8662	2.834	32.9601	2.834	36.9073
2.836	20.3051	2.836	43.4444	2.836	72.2061	2.836	103.709	2.836	124.2	2.836	139.347			2.836	10.9624	2.836	14.1973	2.836	19.5852	2.836	26.8217	2.836	32.9913	2.836	36.6761
2.838	20.2586	2.838	43.0727	2.838	71.7414	2.838	103.152	2.838	123.41	2.838	138.743			2.838	10.9535	2.838	14.1041	2.838	19.563	2.838	26.666	2.838	33.0402	2.838	36.5871
2.84	19.8869	2.84	42.6546	2.84	71.4626	2.84	102.594	2.84	122.992	2.84	138.465			2.84	11.0025	2.84	14.1353	2.84	19.5407	2.84	26.746	2.84	32.9913	2.84	36.3915
2.842	19.9333	2.842	41.8646	2.842	71.1838	2.842	102.408	2.842	122.667	2.842	137.768			2.842	10.9001	2.842	14.2375	2.842	19.3986	2.842	26.6749	2.842	33.0536	2.842	36.0848
2.844	19.701	2.844	41.6788	2.844	70.7657	2.844	101.711	2.844	122.434	2.844	137.489			2.844	10.7311	2.844	14.2509	2.844	19.3276	2.844	26.4659	2.844	32.8268	2.844	35.8891
2.846	19.097	2.846	41.3535	2.846	70.1616	2.846	101.246	2.846	121.877	2.846	137.024			2.846	10.7845	2.846	13.9974	2.846	19.2476	2.846	26.3772	2.846	32.5823	2.846	35.818
2.848	18.8182	2.848	40.9353	2.848	69.9758	2.848	100.875	2.848	121.412	2.848	136.467			2.848	10.8068	2.848	13.784	2.848	19.3276	2.848	26.2705	2.848	32.36	2.848	35.6891
2.85	18.7717	2.85	40.8889	2.85	69.4647	2.85	100.503	2.85	120.901	2.85	136.048			2.85	10.7089	2.85	13.5749	2.85	19.3854	2.85	26.1104	2.85	32.1022	2.85	35.6535
2.852	18.5394	2.852	40.5172	2.852	69.0465	2.852	100.224	2.852	120.018	2.852	135.537			2.852	10.5799	2.852	13.5393	2.852	19.2697	2.852	25.9905	2.852	31.8753	2.852	35.5779
2.854	18.1677	2.854	40.3313	2.854	69.0929	2.854	99.6202	2.854	119.414	2.854	135.026			2.854	10.4998	2.854	13.5525	2.854	19.2252	2.854	25.7638	2.854	31.8221	2.854	35.5114
2.856	18.1212	2.856	40.2384	2.856	68.6283	2.856	99.202	2.856	118.485	2.856	134.747			2.856	10.4552	2.856	13.3791	2.856	19.0875	2.856	25.5948	2.856	31.6933	2.856	35.4271
2.858	17.9353	2.858	40.099	2.858	68.3495	2.858	98.9232	2.858	118.067	2.858	134.329			2.858	10.4597	2.858	13.3434	2.858	18.9719	2.858	25.3948	2.858	31.5199	2.858	35.3071
2.86	17.9353	2.86	39.8667	2.86	68.1636	2.86	98.598	2.86	117.834	2.86	133.818			2.86	10.2951	2.86	13.1655	2.86	18.7586	2.86	25.2747	2.86	31.4356	2.86	35.3027
2.862	17.7495	2.862	39.8667	2.862	67.4667	2.862	98.0404	2.862	117.23	2.862	133.586			2.862	10.2906	2.862	13.0811	2.862	18.6696	2.862	25.2035	2.862	31.2578	2.862	35.3471
2.864	17.703	2.864	39.5414	2.864	67.2343	2.864	97.6222	2.864	116.394	2.864	133.121			2.864	10.3928	2.864	12.9655	2.864	18.6785	2.864	25.0656	2.864	31.3734	2.864	35.2805
2.866	17.8424	2.866	39.1697	2.866	66.8162	2.866	97.1576	2.866	116.069	2.866	132.796			2.866	10.4106	2.866	13.0455	2.866	18.3716	2.866	24.8432	2.866	31.4267	2.866	35.156
2.868	17.8424	2.868	38.9374	2.868	66.6768	2.868	96.6	2.868	115.465	2.868	132.192			2.868	10.375	2.868	13.1788	2.868	18.0826	2.868	24.8477	2.868	31.3956	2.868	35.2139
2.87	17.796	2.87	38.5657	2.87	66.4909	2.87	96.0889	2.87	115.279	2.87	131.448			2.87	10.4017	2.87	13.2187	2.87	17.9359	2.87	24.7411	2.87	31.3421	2.87	34.9781
2.872	17.5636	2.872	38.4727	2.872	66.2121	2.872	95.6242	2.872	115.139	2.872	130.891			2.872	10.4641	2.872	13.0009	2.872	17.8025	2.872	24.7543	2.872	31.2443	2.872	34.9426
2.874	17.2848	2.874	38.2869	2.874	65.8404	2.874	95.3919	2.874	114.721	2.874	129.869			2.874	10.4374	2.874	12.9698	2.874	17.7668	2.874	24.6744	2.874	31.1242	2.874	34.8224
2.876	17.3778	2.876	37.7758	2.876	65.4687	2.876	95.1596	2.876	114.442	2.876	129.311			2.876	10.3398	2.876	13.0854	2.876	17.7135	2.876	24.6523	2.876	31.0309	2.876	34.6401
2.878	17.099	2.878	37.4505	2.878	65.004	2.878	94.5556	2.878	113.978	2.878	128.846			2.878	10.2999	2.878	13.2187	2.878	17.6424	2.878	24.67	2.878	30.9286	2.878	34.6047
2.88	17.099	2.88	36.8929	2.88	64.5394	2.88	94.1374	2.88	113.095	2.88	128.242			2.88	10.4022	2.88	13.2587	2.88	17.8825	2.88	24.5722	2.88	30.7863	2.88	34.5603
2.882	16.7273	2.882	36.3818	2.882	64.2606	2.882	93.9051	2.882	112.584	2.882	127.778			2.882	10.3532	2.882	13.1787	2.882	17.8468	2.882	24.3588	2.882	30.6264	2.882	34.4314
2.884	16.7273	2.884	36.3818	2.884	63.7495	2.884	93.6727	2.884	112.491	2.884	127.313			2.884	10.1488	2.884	13.1609	2.884	17.6601	2.884	24.4035	2.884	30.3907	2.884	34.338
2.886	16.4949	2.886	36.196	2.886	63.5172	2.886	93.5333	2.886	111.84	2.886	126.941			2.886	10.0243	2.886	13.0898	2.886	17.8692	2.886	24.4701	2.886	30.213	2.886	34.129
2.888	16.1232	2.888	35.7313	2.888	62.6808	2.888	93.2545	2.888	111.515	2.888	126.616			2.888	9.93099	2.888	13.041	2.888	17.9005	2.888	24.3856	2.888	30.0974	2.888	33.8444
2.89	15.798	2.89	35.2202	2.89	62.5879	2.89	93.0687	2.89	111.143	2.89	126.57			2.89	9.91322	2.89	12.8721	2.89	17.856	2.89	24.3009	2.89	30.0663	2.89	33.7734
2.892	16.0303	2.892	34.6626	2.892	62.0303	2.892	92.6505	2.892	110.493	2.892	126.291			2.892	9.79768	2.892	12.8987	2.892	17.8071	2.892	24.3277	2.892	29.9463	2.892	33.471
2.894	16.0768	2.894	34.198	2.894	61.6121	2.894	92.3252	2.894	110.261	2.894	126.337			2.894	9.77531	2.894	12.7876	2.894	17.7626	2.894	24.1364	2.894	29.7952	2.894	33.3734
2.896	15.8444	2.896	34.198	2.896	61.3333	2.896	91.7212	2.896	110.075	2.896	125.826			2.896	9.72625	2.896	12.5252	2.896	17.6337	2.896	23.9363	2.896	29.7241	2.896	33.3778
2.898	15.6586	2.898	33.8727	2.898	61.0081	2.898	91.5353	2.898	109.749	2.898	125.315			2.898	9.62393	2.898	12.3118	2.898	17.7314	2.898	23.7184	2.898	29.813	2.898	33.1734
2.9	15.6121	2.9	33.6404	2.9	60.404	2.9	91.2101	2.9	109.517	2.9	124.99			2.9	9.55285	2.9	12.2941	2.9	17.5935	2.9	23.6518	2.9	29.6752	2.9	33.1734
2.902	15.8444	2.902	33.4081	2.902	60.1717	2.902	90.7455	2.902	109.099	2.902	124.479			2.902	9.43731	2.902	12.2451	2.902	17.4379	2.902	23.6518	2.902	29.7106	2.902	33.1067
2.904	15.9374	2.904	33.2687	2.904	60.0788	2.904	90.1879	2.904	108.356	2.904	123.828			2.904	9.4506	2.904	12.2719	2.904	17.478	2.904	23.6428	2.904	29.5551	2.904	33.0313
2.906	16.0303	2.906	33.3152	2.906	59.7535	2.906	89.8626	2.906	107.891	2.906	123.224			2.906	9.49514	2.906	12.1028	2.906	17.2779	2.906	23.4783	2.906	29.5238	2.906	33.0581
2.908	15.8909	2.908	33.0364	2.908	59.2889	2.908	89.5838	2.908	107.38	2.908	122.574			2.908	9.39285	2.908	11.9962	2.908	17.1578	2.908	23.3629	2.908	29.5461	2.908	33.0581
2.91	15.9374	2.91	33.0828	2.91	58.8707	2.91	89.1657	2.91	106.497	2.91	121.877			2.91	9.39734	2.91	11.8851	2.91	17.0068	2.91	23.4652	2.91	29.355	2.91	32.9825
2.912	15.705	2.912	32.6182	2.912	58.5919	2.912	88.7939	2.912	106.172	2.912	121.226			2.912	9.37069	2.912	11.8762	2.912	16.9133	2.912	23.203	2.912	29.2749	2.912	32.9915
2.914	15.6586	2.914	32.6182	2.914	58.2202	2.914	88.6081	2.914	105.661	2.914	120.808			2.914	9.33072	2.914	11.845	2.914	16.78	2.914	23.1675	2.914	29.2082	2.914	32.7914
2.916	15.3798	2.916	32.0606	2.916	58.1273	2.916	88.2828	2.916	105.103	2.916	120.343			2.916	9.4153	2.916	11.805	2.916	16.7133	2.916	23.0163	2.916	29.0661	2.916	32.7469
2.918	15.3798	2.918	32.0606	2.918	57.802	2.918	87.5859	2.918	104.917	2.918	119.646			2.918	9.39314	2.918	11.6806	2.918	16.5713	2.918	23.0163	2.918	28.8214	2.918	32.5778
2.92	15.3333	2.92	31.9212	2.92	57.5232	2.92	87.0283	2.92	104.406	2.92	119.321			2.92	9.32203	2.92	11.6362	2.92	16.3091	2.92	22.8829	2.92	28.7904	2.92	32.2132
2.922	15.101	2.922	31.9212	2.922	57.2909	2.922	86.6101	2.922	104.22	2.922	118.903			2.922	9.30867	2.922	11.7296	2.922	16.3181	2.922	22.794	2.922	28.6348	2.922	32.1732
2.924	14.9152	2.924	31.503	2.924	56.6869	2.924	86.2849	2.924	103.941	2.924	118.531			2.924	9.3797	2.924	11.7563	2.924	16.1892	2.924	22.674	2.924	28.6704	2.924	31.9329
2.926	14.7758	2.926	30.9455	2.926	56.3152	2.926	85.6343	2.926	103.57	2.926	117.927			2.926	9.40639	2.926	11.6585	2.926	16.247	2.926	22.6696	2.926	28.377	2.926	31.7684
2.928	14.7293	2.928	30.7596	2.928	56.0364	2.928	84.9838	2.928	103.337	2.928	117.463			2.928	9.24632	2.928	11.5562	2.928	16.367	2.928	22.5895	2.928	27.9902	2.928	31.7373
2.93	14.6828	2.93	30.202	2.93	55.3394	2.93	84.4727	2.93	103.012	2.93	116.859			2.93	9.14849	2.93	11.6715	2.93	16.318	2.93	22.4961	2.93	27.8257	2.93	31.5417
2.932	14.7758	2.932	30.1556	2.932	55.0606	2.932	84.1939	2.932	102.547	2.932	116.487			2.932	9.05953	2.932	11.4315	2.932	16.2381	2.932	22.4917	2.932	27.7279	2.932	31.2749
2.934	14.6364	2.934	29.8303	2.934	54.5495	2.934	83.3111	2.934	102.222	2.934	116.255			2.934	9.02404	2.934	11.3561	2.934	16.1848	2.934	22.5895	2.934	27.7413	2.934	31.2749
2.936	14.8222	2.936	29.4121	2.936	53.899	2.936	83.0788	2.936	101.758	2.936	115.976			2.936	9.01506	2.936	11.2227	2.936	16.078	2.936	22.6075	2.936	27.5144	2.936	31.1506
2.938	14.7758	2.938	28.8545	2.938	52.9697	2.938	82.8465	2.938	101.107	2.938	115.697			2.938	8.94381	2.938	11.1783	2.938	15.8423	2.938	22.6253	2.938	27.39	2.938	31.1373
2.94	14.404	2.94	28.4828	2.94	52.8303	2.94	82.7071	2.94	100.875	2.94	115			2.94	8.94826	2.94	11.1382	2.94	16.0113	2.94	22.5987	2.94	27.2612	2.94	31.1198
2.942	14.404	2.942	27.9252	2.942	52.5515	2.942	82.2889	2.942	100.549	2.942	114.768			2.942	8.98389	2.942	10.8668	2.942	15.7711	2.942	22.4343	2.942	27.1277	2.942	31.0175
2.944	14.5434	2.944	27.6	2.944	52.3192	2.944	82.1495	2.944	100.178	2.944	114.071			2.944	8.89953	2.944	10.7467	2.944	15.7222	2.944	22.4299	2.944	26.9767	2.944	31.0531
2.946	14.404	2.946	27.6929	2.946	51.8546	2.946	81.9172	2.946	99.6667	2.946	113.606			2.946	8.75274	2.946	10.889	2.946	15.4644	2.946	22.3543	2.946	27.1945	2.946	30.822
2.948	14.3576	2.948	27.4606	2.948	51.6222	2.948	81.6848	2.948	99.0162	2.948	113.095			2.948	8.87263	2.948	10.8357	2.948	15.2244	2.948	22.2522	2.948	27.119	2.948	30.5419
2.95	14.2646	2.95	27.3677	2.95	51.5758	2.95	81.3131	2.95	98.6909	2.95	112.63			2.95	8.86383	2.95	10.6312	2.95	15.3355	2.95	22.0833	2.95	27.1234	2.95	30.5286
2.952	13.8929	2.952	27.1353	2.952	51.3434	2.952	80.9879	2.952	98.1333	2.952	112.166			2.952	8.77063	2.952	10.6267	2.952	15.3355	2.952	22.079	2.952	26.9678	2.952	30.3953
2.954	13.7535	2.954	26.8101	2.954	51.204	2.954	80.6162	2.954	97.4828	2.954	111.19			2.954	8.71284	2.954	10.8757	2.954	15.26	2.954	21.9234	2.954	26.6655	2.954	30.3109
2.956	13.3818	2.956	27.0424	2.956	50.9717	2.956	80.2909	2.956	96.9253	2.956	110.632			2.956	8.57949	2.956	10.9113	2.956	15.3311	2.956	21.8789	2.956	26.6833	2.956	30.1241
2.958	13.4283	2.958	26.7636	2.958	50.8788	2.958	79.7333	2.958	96.3212	2.958	110.168			2.958	8.60618	2.958	10.8268	2.958	15.4289	2.958	21.6212	2.958	26.6655	2.958	29.9639
2.96	13.2889	2.96	26.4849	2.96	50.5071	2.96	79.1293	2.96	96.0889	2.96	109.889			2.96	8.59727	2.96	10.7202	2.96	15.2421	2.96	21.5011	2.96	26.5408	2.96	29.8127
2.962	13.0566	2.962	26.5313	2.962	50.2283	2.962	78.7111	2.962	95.6242	2.962	109.285			2.962	8.42377	2.962	10.6847	2.962	15.2288	2.962	21.5456	2.962	26.461	2.962	29.7061
2.964	12.9636	2.964	26.3919	2.964	49.8566	2.964	78.0141	2.964	94.9737	2.964	109.331			2.964	8.49926	2.964	10.6404	2.964	15.2155	2.964	21.5235	2.964	26.4876	2.964	29.6128
2.966	12.7313	2.966	26.0667	2.966	49.3919	2.966	77.8283	2.966	94.3232	2.966	109.006			2.966	8.46812	2.966	10.5336	2.966	15.1622	2.966	21.3412	2.966	26.292	2.966	29.7506
2.968	12.5919	2.968	25.7414	2.968	48.8808	2.968	77.3636	2.968	94.2768	2.968	108.867			2.968	8.46823	2.968	10.5292	2.968	15.1044	2.968	21.2923	2.968	26.4611	2.968	29.6972
2.97	12.499	2.97	25.4162	2.97	48.5091	2.97	76.9454	2.97	93.998	2.97	108.588			2.97	8.60603	2.97	10.4448	2.97	14.9221	2.97	21.1588	2.97	26.3988	2.97	29.6706
2.972	12.3596	2.972	24.9515	2.972	47.9051	2.972	76.5273	2.972	93.8121	2.972	108.077			2.972	8.61925	2.972	10.4183	2.972	14.891	2.972	20.9187	2.972	26.3677	2.972	29.746
2.974	12.3131	2.974	24.7192	2.974	47.6263	2.974	76.202	2.974	93.4404	2.974	107.844			2.974	8.51707	2.974	10.1469	2.974	14.6065	2.974	20.7854	2.974	26.2209	2.974	29.5994
2.976	12.2667	2.976	24.301	2.976	47.1151	2.976	75.8303	2.976	93.2081	2.976	107.333			2.976	8.59267	2.976	10.0801	2.976	14.5754	2.976	20.6653	2.976	25.9986	2.976	29.5726
2.978	12.2202	2.978	24.2081	2.978	46.7434	2.978	75.598	2.978	93.0687	2.978	106.776			2.978	8.49491	2.978	10.2313	2.978	14.4553	2.978	20.6029	2.978	25.8476	2.978	29.4615
2.98	12.3596	2.98	24.2081	2.98	46.5111	2.98	75.2727	2.98	92.5111	2.98	106.265			2.98	8.48155	2.98	10.1823	2.98	14.4153	2.98	20.5007	2.98	25.7632	2.98	29.3547
2.982	12.1737	2.982	23.697	2.982	45.9535	2.982	74.9939	2.982	91.8606	2.982	106.218			2.982	8.61056	2.982	10.2046	2.982	14.4331	2.982	20.2828	2.982	25.5674	2.982	29.1857
2.984	11.9879	2.984	23.3253	2.984	45.5354	2.984	74.7151	2.984	91.7212	2.984	105.707			2.984	8.46841	2.984	10.2046	2.984	14.4598	2.984	20.0025	2.984	25.3896	2.984	29.1368
2.986	11.9414	2.986	23.0929	2.986	45.396	2.986	73.9253	2.986	91.5818	2.986	105.103			2.986	8.57967	2.986	10.0489	2.986	14.4109	2.986	20.0248	2.986	25.2474	2.986	28.9813
2.988	11.9414	2.988	22.8141	2.988	45.1636	2.988	73.6	2.988	91.1636	2.988	104.592			2.988	8.62866	2.988	9.98215	2.988	14.2686	2.988	19.847	2.988	25.0161	2.988	29.0835
2.99	11.6626	2.99	22.5818	2.99	44.7454	2.99	73.1354	2.99	90.6061	2.99	104.034			2.99	8.46848	2.99	9.98205	2.99	14.2686	2.99	19.816	2.99	25.0607	2.99	28.9546
2.992	11.6626	2.992	22.7677	2.992	44.699	2.992	72.7172	2.992	90.3273	2.992	103.941			2.992	8.52634	2.992	9.87086	2.992	14.2418	2.992	19.9536	2.992	24.9851	2.992	28.8435
2.994	11.4303	2.994	22.6283	2.994	44.2343	2.994	72.2525	2.994	89.9091	2.994	103.57			2.994	8.64191	2.994	9.81749	2.994	14.3751	2.994	20.0693	2.994	24.9051	2.994	28.75
[truncated: 1,503 more rows]

## Sheet: Fig. 5d
3.6μs,856 A													8.5μs,499A													73μs,245A							610μs,136A											4.6ms,83A
Time	Surge current	Time	Surge current	Time	Surge current	Time	Surge current	Time	Surge current	Time	Surge current		Time	Surge current	Time	Surge current	Time	Surge current	Time	Surge current	Time	Surge current	Time	Surge current		Time	Surge current	Time	Surge current	Time	Surge current		Time	Surge current	Time	Surge current	Time	Surge current	Time	Surge current	Time	Surge current		Time	Surge current	Time	Surge current	Time	Surge current
-2	-9.2	-2	-4.6	-2	-4.6	-2	-4.6	-2	-4.6	-2	-9.2		-4.014	5.65241	-4.024	5.65241	-4.024	-5.65239	-4.024	5.65241	-4.024	-5.65239	-4.024	-5.65239		0	0.3968	-40.24	2.4	-40.24	2.07188		-402.39	2.0625	-402.4	1.03125	-402.4	0.1875	-402.4	0.54375	-402.4	0.7125		-2000	-0.96	-2000	-1.33227e-14	-2000	-1.92
-1.998	-6.79048	-1.998	-5.0381	-1.998	-5.25714	-1.998	-7.66667	-1.998	-6.79048	-1.998	-6.57143		-4.012	5.11409	-4.022	1.88414	-4.022	1.61498	-4.022	4.03744	-4.022	-0.53831	-4.022	-0.26915		0.02	0.43688	-40.22	1.18527	-40.22	1.51861		-402.19	1.88527	-402.2	1.275	-402.2	0.43393	-402.2	0.94509	-402.2	0.61875		-1999	-1.28	-1999	-1.09714	-1999	-1.14286
-1.996	-6.8439	-1.996	-5.60976	-1.996	-6.50732	-1.996	-7.18049	-1.996	-6.9561	-1.996	-5.60976		-4.01	4.5495	-4.02	1.51651	-4.02	1.10292	-4.02	1.9301	-4.02	-0.96503	-4.02	-0.96503		0.04	0.47034	-40.2	1.12066	-40.2	1.58735		-401.99	1.83956	-402	1.31159	-402	0.45664	-402	0.95763	-402	0.58171		-1998	-1.14732	-1998	-1.1239	-1998	-1.26439
-1.994	-6.78689	-1.994	-5.73115	-1.994	-6.9377	-1.994	-6.56066	-1.994	-7.46557	-1.994	-5.65574		-4.008	4.16981	-4.018	1.66793	-4.018	1.20462	-4.018	2.03858	-4.018	0.37066	-4.018	-1.57525		0.06	0.48447	-40.18	1.07459	-40.18	1.52178		-401.79	1.8455	-401.8	1.30835	-401.8	0.44785	-401.8	0.94227	-401.8	0.59155		-1997	-1.29049	-1997	-1.22754	-1997	-1.32197
-1.992	-6.75802	-1.992	-5.79259	-1.992	-6.8716	-1.992	-6.47407	-1.992	-7.38272	-1.992	-5.90617		-4.006	4.74524	-4.016	1.53523	-4.016	1.81436	-4.016	2.02371	-4.016	0.41871	-4.016	-0.97695		0.08	0.51904	-40.16	1.12558	-40.16	1.48219		-401.59	1.85753	-401.6	1.26551	-401.6	0.47385	-401.6	0.95869	-401.6	0.60533		-1996	-1.19704	-1996	-1.26815	-1996	-1.32741
-1.99	-6.59798	-1.99	-5.94747	-1.99	-6.92323	-1.99	-6.87677	-1.99	-7.20202	-1.99	-5.99394		-4.004	4.22504	-4.014	1.199	-4.014	1.54157	-4.014	1.99833	-4.014	-0.05708	-4.014	-1.0277		0.1	0.55051	-40.14	1.07027	-40.14	1.52714		-401.39	1.85209	-401.4	1.26033	-401.4	0.48599	-401.4	0.96809	-401.4	0.63267		-1995	-1.2703	-1995	-1.30909	-1995	-1.31879
-1.988	-6.73737	-1.988	-6.1798	-1.988	-7.06263	-1.988	-6.8303	-1.988	-7.20202	-1.988	-5.85455		-4.002	4.39632	-4.012	0.91353	-4.012	1.2561	-4.012	1.31319	-4.012	0.39968	-4.012	-0.85641		0.12	0.58617	-40.12	1.05805	-40.12	1.51421		-401.19	1.82254	-401.2	1.23675	-401.2	0.48457	-401.2	0.97766	-401.2	0.62728		-1994	-1.29939	-1994	-1.31879	-1994	-1.35758
-1.986	-6.55152	-1.986	-6.36566	-1.986	-7.10909	-1.986	-6.9697	-1.986	-7.24848	-1.986	-6.08687		-4	3.99666	-4.01	0.62805	-4.01	1.02772	-4.01	1.2561	-4.01	0.1713	-4.01	-1.0277		0.14	0.64559	-40.1	0.97084	-40.1	1.49041		-400.99	1.82264	-401	1.23135	-401	0.50891	-401	0.9608	-401	0.62832		-1993	-1.31879	-1993	-1.33818	-1993	-1.37697
-1.984	-6.31919	-1.984	-6.1798	-1.984	-7.01616	-1.984	-6.87677	-1.984	-7.34141	-1.984	-6.13333		-3.998	4.05375	-4.008	0.68515	-4.008	0.85643	-4.008	1.71286	-4.008	0.39968	-4.008	-1.19898		0.16	0.69339	-40.08	0.99499	-40.08	1.54827		-400.79	1.82936	-400.8	1.21004	-400.8	0.534	-400.8	0.92661	-400.8	0.64735		-1992	-1.37697	-1992	-1.33818	-1992	-1.36727
-1.982	-6.36566	-1.982	-6.13333	-1.982	-7.10909	-1.982	-6.9697	-1.982	-6.87677	-1.982	-6.55152		-3.996	3.99666	-4.006	0.68515	-4.006	0.79934	-4.006	1.37029	-4.006	0.1713	-4.006	-1.19898		0.18	0.75736	-40.06	0.97074	-40.06	1.50098		-400.59	1.81137	-400.6	1.19366	-400.6	0.52766	-400.6	0.93694	-400.6	0.67406		-1991	-1.40606	-1991	-1.36727	-1991	-1.34788
-1.98	-6.1798	-1.98	-6.36566	-1.98	-7.01616	-1.98	-6.9697	-1.98	-6.64444	-1.98	-6.69091		-3.994	3.65409	-4.004	0.22839	-4.004	0.51387	-4.004	1.199	-4.004	-0.11418	-4.004	-0.74222		0.2	0.78377	-40.04	1.00474	-40.04	1.5613		-400.39	1.79309	-400.4	1.16383	-400.4	0.53741	-400.4	0.95995	-400.4	0.6679		-1990	-1.37697	-1990	-1.37697	-1990	-1.37697
-1.978	-6.31919	-1.978	-6.0404	-1.978	-6.92323	-1.978	-7.15556	-1.978	-6.45859	-1.978	-6.69091		-3.992	3.65409	-4.002	-0.11418	-4.002	0.22839	-4.002	0.45677	-4.002	-0.45675	-4.002	-0.39965		0.22	0.81768	-40.02	0.96591	-40.02	1.57453		-400.19	1.7894	-400.2	1.15237	-400.2	0.55266	-400.2	0.96866	-400.2	0.67775		-1989	-1.32848	-1989	-1.38667	-1989	-1.33818
-1.976	-6.27273	-1.976	-6.1798	-1.976	-6.9697	-1.976	-6.92323	-1.976	-6.59798	-1.976	-6.59798		-3.99	3.76828	-4	-0.34256	-4	-0.05708	-4	0.05711	-4	-0.68513	-4	-0.91351		0.24	0.88857	-40	0.95853	-40	1.67179		-399.99	1.78722	-400	1.15644	-400	0.55228	-400	0.9644	-400	0.68892		-1988	-1.35758	-1988	-1.40606	-1988	-1.39636
-1.974	-6.22626	-1.974	-6.0404	-1.974	-7.10909	-1.974	-7.06263	-1.974	-6.59798	-1.974	-6.45859		-3.988	3.14023	-3.998	-0.05708	-3.998	-0.05708	-3.998	-0.11418	-3.998	-0.74222	-3.998	-0.91351		0.26	0.94413	-39.98	0.9198	-39.98	1.71385		-399.79	1.78675	-399.8	1.15853	-399.8	0.54858	-399.8	0.94735	-399.8	0.69868		-1987	-1.33818	-1987	-1.35758	-1987	-1.44485
-1.972	-6.22626	-1.972	-5.94747	-1.972	-7.01616	-1.972	-7.10909	-1.972	-6.59798	-1.972	-6.78384		-3.986	3.4828	-3.996	-0.39965	-3.996	-0.22837	-3.996	-0.62803	-3.996	-0.45675	-3.996	-0.9706		0.28	0.99429	-39.96	0.98059	-39.96	1.66666		-399.59	1.78523	-399.6	1.16733	-399.6	0.55247	-399.6	0.92803	-399.6	0.68466		-1986	-1.25091	-1986	-1.31879	-1986	-1.44485
-1.97	-6.59798	-1.97	-5.99394	-1.97	-7.01616	-1.97	-7.29495	-1.97	-6.55152	-1.97	-6.73737		-3.984	3.31152	-3.994	-0.39965	-3.994	0.1713	-3.994	-0.79932	-3.994	-0.28546	-3.994	-0.74222		0.3	1.04827	-39.94	1.00493	-39.94	1.6326		-399.39	1.80427	-399.4	1.1625	-399.4	0.55427	-399.4	0.92832	-399.4	0.67453		-1985	-1.22182	-1985	-1.28	-1985	-1.44485
-1.968	-6.27273	-1.968	-6.08687	-1.968	-6.87677	-1.968	-7.01616	-1.968	-6.36566	-1.968	-7.01616		-3.982	3.19733	-3.992	-0.11418	-3.992	0.22839	-3.992	-0.57094	-3.992	-0.34256	-3.992	-0.85641		0.32	1.10337	-39.92	1.0608	-39.92	1.64306		-399.19	1.80521	-399.2	1.1768	-399.2	0.5501	-399.2	0.91165	-399.2	0.68457		-1984	-1.22182	-1984	-1.29939	-1984	-1.45455
-1.966	-6.27273	-1.966	-6.22626	-1.966	-6.78384	-1.966	-6.87677	-1.966	-6.22626	-1.966	-6.9697		-3.98	2.96895	-3.99	0.45677	-3.99	0.22839	-3.99	-0.79932	-3.99	-0.51384	-3.99	-0.79932		0.34	1.20444	-39.9	1.08495	-39.9	1.68245		-398.99	1.82358	-399	1.16165	-399	0.54044	-399	0.93419	-399	0.6805		-1983	-1.21212	-1983	-1.30909	-1983	-1.45455
-1.964	-6.41212	-1.964	-6.50505	-1.964	-6.59798	-1.964	-6.73737	-1.964	-6.27273	-1.964	-7.29495		-3.978	3.31152	-3.988	0.28549	-3.988	1.05277e-05	-3.988	-0.45675	-3.988	-0.39965	-3.988	-0.51384		0.36	1.29557	-39.88	1.03656	-39.88	1.68522		-398.79	1.84517	-398.8	1.16033	-398.8	0.53277	-398.8	0.95266	-398.8	0.66364		-1982	-1.24121	-1982	-1.31879	-1982	-1.42545
-1.962	-6.27273	-1.962	-6.50505	-1.962	-6.31919	-1.962	-6.64444	-1.962	-6.55152	-1.962	-7.29495		-3.976	3.19733	-3.986	0.1142	-3.986	1.05277e-05	-3.986	-0.05708	-3.986	1.0528e-05	-3.986	-0.17127		0.38	1.41021	-39.86	1.08968	-39.86	1.62736		-398.59	1.85417	-398.6	1.16213	-398.6	0.54328	-398.6	0.94177	-398.6	0.64442		-1981	-1.20242	-1981	-1.24121	-1981	-1.42545
-1.96	-6.45859	-1.96	-6.8303	-1.96	-6.31919	-1.96	-6.64444	-1.96	-6.55152	-1.96	-7.48081		-3.974	3.59699	-3.984	0.39968	-3.984	0.1713	-3.984	0.74224	-3.984	0.34258	-3.984	-0.11418		0.4	1.52162	-39.84	1.07273	-39.84	1.51698		-398.39	1.88684	-398.4	1.19186	-398.4	0.54243	-398.4	0.92055	-398.4	0.65341		-1980	-1.24121	-1980	-1.2703	-1980	-1.37697
-1.958	-6.31919	-1.958	-6.9697	-1.958	-6.50505	-1.958	-6.73737	-1.958	-6.78384	-1.958	-7.48081		-3.972	3.59699	-3.982	0.22839	-3.982	-0.22837	-3.982	1.37029	-3.982	0.39968	-3.982	-0.17127		0.42	1.60475	-39.82	1.12614	-39.82	1.55648		-398.19	1.90124	-398.2	1.20029	-398.2	0.54385	-398.2	0.93476	-398.2	0.65124		-1979	-1.20242	-1979	-1.18303	-1979	-1.37697
-1.956	-6.31919	-1.956	-7.10909	-1.956	-6.36566	-1.956	-7.01616	-1.956	-6.55152	-1.956	-7.43434		-3.97	3.88247	-3.98	0.28549	-3.98	-0.22837	-3.98	1.48448	-3.98	0.28549	-3.98	0.22839		0.44	1.68223	-39.8	1.06307	-39.8	1.45655		-397.99	1.88845	-398	1.19802	-398	0.55133	-398	0.94934	-398	0.64546		-1978	-1.17333	-1978	-1.2703	-1978	-1.32848
-1.954	-6.59798	-1.954	-7.10909	-1.954	-6.22626	-1.954	-7.01616	-1.954	-6.59798	-1.954	-7.6202		-3.968	4.05375	-3.978	0.05711	-3.978	-0.79932	-3.978	1.71286	-3.978	0.39968	-3.978	0.05711		0.46	1.80056	-39.78	1.06525	-39.78	1.39069		-397.79	1.87917	-397.8	1.19035	-397.8	0.56004	-397.8	0.94868	-397.8	0.6483		-1977	-1.20242	-1977	-1.34788	-1977	-1.33818
-1.952	-6.50505	-1.952	-7.20202	-1.952	-6.41212	-1.952	-6.9697	-1.952	-6.73737	-1.952	-7.57374		-3.966	4.28213	-3.976	0.62805	-3.976	-0.68513	-3.976	1.82705	-3.976	0.39968	-3.976	0.1713		0.48	1.88936	-39.76	1.03864	-39.76	1.40629		-397.59	1.85171	-397.6	1.18533	-397.6	0.56052	-397.6	0.9644	-397.6	0.66487		-1976	-1.29939	-1976	-1.37697	-1976	-1.33818
-1.95	-6.31919	-1.95	-7.06263	-1.95	-6.1798	-1.95	-6.64444	-1.95	-6.9697	-1.95	-7.6202		-3.964	4.45342	-3.974	0.05711	-3.974	-1.14189	-3.974	2.398	-3.974	0.39968	-3.974	0.1713		0.5	1.97358	-39.74	1.08211	-39.74	1.45101		-397.39	1.83788	-397.4	1.18078	-397.4	0.56184	-397.4	0.97624	-397.4	0.68561		-1975	-1.34788	-1975	-1.31879	-1975	-1.29939
-1.948	-6.55152	-1.948	-6.87677	-1.948	-6.36566	-1.948	-6.78384	-1.948	-7.06263	-1.948	-7.29495		-3.962	4.79599	-3.972	0.51387	-3.972	-1.08479	-3.972	2.3409	-3.972	0.68515	-3.972	0.34258		0.52	2.0777	-39.72	1.10133	-39.72	1.49041		-397.19	1.83305	-397.2	1.18571	-397.2	0.56269	-397.2	0.98571	-397.2	0.69783		-1974	-1.36727	-1974	-1.29939	-1974	-1.2897
-1.946	-6.69091	-1.946	-6.64444	-1.946	-6.59798	-1.946	-7.10909	-1.946	-7.20202	-1.946	-7.38788		-3.96	4.73889	-3.97	0.51387	-3.97	-1.08479	-3.97	2.11252	-3.97	1.14191	-3.97	0.39968		0.54	2.18959	-39.7	1.1233	-39.7	1.48005		-396.99	1.81677	-397	1.1822	-397	0.54262	-397	0.96317	-397	0.71127		-1973	-1.32848	-1973	-1.26061	-1973	-1.24121
-1.944	-6.69091	-1.944	-6.64444	-1.944	-6.8303	-1.944	-7.34141	-1.944	-7.20202	-1.944	-7.38788		-3.958	4.39632	-3.968	0.62805	-3.968	-0.62803	-3.968	1.76995	-3.968	1.31319	-3.968	0.62805		0.56	2.29453	-39.68	1.14271	-39.68	1.45101		-396.79	1.81553	-396.8	1.2037	-396.8	0.55247	-396.8	0.96724	-396.8	0.71913		-1972	-1.30909	-1972	-1.31879	-1972	-1.24121
-1.942	-6.87677	-1.942	-6.8303	-1.942	-7.06263	-1.942	-7.29495	-1.942	-7.15556	-1.942	-7.24848		-3.956	4.6247	-3.966	0.68515	-3.966	-0.39965	-3.966	1.76995	-3.966	1.14191	-3.966	0.62805		0.58	2.42327	-39.66	1.16696	-39.66	1.47471		-396.59	1.82207	-396.6	1.19868	-396.6	0.54754	-396.6	0.97453	-396.6	0.74745		-1971	-1.2897	-1971	-1.30909	-1971	-1.24121
-1.94	-6.9697	-1.94	-6.73737	-1.94	-7.01616	-1.94	-7.24848	-1.94	-6.9697	-1.94	-7.29495		-3.954	4.28213	-3.964	0.91353	-3.964	1.0528e-05	-3.964	1.199	-3.964	0.79934	-3.964	0.62805		0.6	2.55214	-39.64	1.1572	-39.64	1.52714		-396.39	1.82974	-396.4	1.18817	-396.4	0.54262	-396.4	0.97813	-396.4	0.73968		-1970	-1.23152	-1970	-1.19273	-1970	-1.21212
-1.938	-7.01616	-1.938	-6.73737	-1.938	-6.92323	-1.938	-7.15556	-1.938	-6.78384	-1.938	-7.24848		-3.952	4.45342	-3.962	1.59867	-3.962	0.1142	-3.962	0.97062	-3.962	0.97062	-3.962	0.85643		0.62	2.68569	-39.62	1.19366	-39.62	1.5218		-396.19	1.82917	-396.2	1.18088	-396.2	0.54167	-396.2	0.97131	-396.2	0.73571		-1969	-1.24121	-1969	-1.21212	-1969	-1.23152
-1.936	-6.9697	-1.936	-6.87677	-1.936	-7.29495	-1.936	-7.06263	-1.936	-6.87677	-1.936	-7.43434		-3.95	4.6247	-3.96	1.31319	-3.96	-0.11418	-3.96	1.08481	-3.96	1.54157	-3.96	1.14191		0.64	2.77828	-39.6	1.20815	-39.6	1.53739		-395.99	1.81819	-396	1.19347	-396	0.53391	-396	0.94309	-396	0.73144		-1968	-1.2703	-1968	-1.12485	-1968	-1.23152
-1.934	-6.92323	-1.934	-6.78384	-1.934	-7.24848	-1.934	-6.92323	-1.934	-6.73737	-1.934	-7.20202		-3.948	4.91018	-3.958	1.65576	-3.958	0.28549	-3.958	1.02772	-3.958	1.02772	-3.958	1.2561		0.66	2.88947	-39.58	1.23002	-39.58	1.60305		-395.79	1.82008	-395.8	1.22074	-395.8	0.53836	-395.8	0.95512	-395.8	0.73694		-1967	-1.23152	-1967	-1.08606	-1967	-1.20242
-1.932	-6.9697	-1.932	-7.01616	-1.932	-6.9697	-1.932	-6.87677	-1.932	-6.73737	-1.932	-7.15556		-3.946	4.51051	-3.956	1.59867	-3.956	1.0528e-05	-3.956	1.48448	-3.956	0.79934	-3.956	1.37029		0.68	3.00343	-39.56	1.19129	-39.56	1.57422		-395.59	1.83116	-395.6	1.20786	-395.6	0.55266	-395.6	0.96553	-395.6	0.72813		-1966	-1.20242	-1966	-1.15394	-1966	-1.20242
-1.93	-6.87677	-1.93	-7.06263	-1.93	-7.20202	-1.93	-6.69091	-1.93	-6.55152	-1.93	-7.34141		-3.944	4.51051	-3.954	1.99833	-3.954	0.45677	-3.954	1.48448	-3.954	0.57096	-3.954	1.65576		0.7	3.12025	-39.54	1.18391	-39.54	1.60049		-395.39	1.84148	-395.4	1.23665	-395.4	0.55019	-395.4	0.9554	-395.4	0.71165		-1965	-1.18303	-1965	-1.16364	-1965	-1.30909
-1.928	-7.06263	-1.928	-6.87677	-1.928	-6.9697	-1.928	-6.55152	-1.928	-6.73737	-1.928	-7.34141		-3.942	4.11085	-3.952	1.48448	-3.952	0.51387	-3.952	1.71286	-3.952	0.45677	-3.952	1.42738		0.72	3.19115	-39.52	1.17671	-39.52	1.5533		-395.19	1.85389	-395.2	1.23258	-395.2	0.54991	-395.2	0.96942	-395.2	0.69821		-1964	-1.14424	-1964	-1.17333	-1964	-1.2897
-1.926	-7.24848	-1.926	-7.06263	-1.926	-6.92323	-1.926	-6.27273	-1.926	-6.45859	-1.926	-7.20202		-3.94	4.51051	-3.95	0.97062	-3.95	0.62805	-3.95	1.82705	-3.95	0.05711	-3.95	1.59867		0.74	3.30125	-39.5	1.14517	-39.5	1.53226		-394.99	1.85843	-395	1.23959	-395	0.56213	-395	0.98258	-395	0.68182		-1963	-1.22182	-1963	-1.16364	-1963	-1.26061
-1.924	-7.34141	-1.924	-7.20202	-1.924	-6.78384	-1.924	-6.45859	-1.924	-6.78384	-1.924	-7.10909		-3.938	4.73889	-3.948	1.14191	-3.948	0.62805	-3.948	1.65576	-3.948	0.05711	-3.948	1.82705		0.76	3.40219	-39.48	1.23968	-39.48	1.54047		-394.79	1.86127	-394.8	1.22794	-394.8	0.56118	-394.8	0.97567	-394.8	0.6876		-1962	-1.22182	-1962	-1.12485	-1962	-1.28
-1.922	-6.9697	-1.922	-6.9697	-1.922	-6.69091	-1.922	-6.64444	-1.922	-6.87677	-1.922	-6.73737		-3.936	4.6247	-3.946	1.37029	-3.946	1.02772	-3.946	1.54157	-3.946	0.1142	-3.946	1.48448		0.78	3.53934	-39.46	1.1501	-39.46	1.60356		-394.59	1.83078	-394.6	1.23249	-394.6	0.55332	-394.6	0.97699	-394.6	0.69072		-1961	-1.25091	-1961	-1.15394	-1961	-1.2897
-1.92	-6.92323	-1.92	-6.78384	-1.92	-6.73737	-1.92	-6.78384	-1.92	-6.73737	-1.92	-6.59798		-3.934	4.33923	-3.944	1.199	-3.944	0.85643	-3.944	1.48448	-3.944	-0.05708	-3.944	1.59867		0.8	3.67682	-39.44	1.10408	-39.44	1.54591		-394.39	1.82425	-394.4	1.2286	-394.4	0.56033	-394.4	0.96875	-394.4	0.69366		-1960	-1.29939	-1960	-1.20242	-1960	-1.37697
-1.918	-6.64444	-1.918	-6.87677	-1.918	-7.01616	-1.918	-6.8303	-1.918	-6.73737	-1.918	-6.41212		-3.932	4.11085	-3.942	0.62805	-3.942	1.31319	-3.942	1.54157	-3.942	-0.45675	-3.942	1.14191		0.82	3.82803	-39.42	1.07993	-39.42	1.59577		-394.19	1.80332	-394.2	1.22188	-394.2	0.54622	-394.2	0.96999	-394.2	0.70086		-1959	-1.2897	-1959	-1.21212	-1959	-1.36727
-1.916	-7.01616	-1.916	-6.59798	-1.916	-6.8303	-1.916	-7.01616	-1.916	-6.41212	-1.916	-6.55152		-3.93	3.88247	-3.94	0.85643	-3.94	1.42738	-3.94	1.59867	-3.94	-0.74222	-3.94	1.14191		0.84	3.94591	-39.4	1.13817	-39.4	1.61187		-393.99	1.81137	-394	1.20502	-394	0.54754	-394	0.9804	-394	0.70985		-1958	-1.35758	-1958	-1.22182	-1958	-1.34788
-1.914	-6.8303	-1.914	-6.69091	-1.914	-6.73737	-1.914	-6.87677	-1.914	-6.59798	-1.914	-6.59798		-3.928	3.71118	-3.938	0.97062	-3.938	1.31319	-3.938	1.65576	-3.938	-0.51384	-3.938	1.31319		0.86	4.07031	-39.38	1.08978	-39.38	1.58038		-393.79	1.82169	-393.8	1.19451	-393.8	0.54177	-393.8	0.95824	-393.8	0.70786		-1957	-1.37697	-1957	-1.17333	-1957	-1.36727
-1.912	-6.8303	-1.912	-6.8303	-1.912	-6.9697	-1.912	-7.01616	-1.912	-6.73737	-1.912	-6.55152		-3.926	3.42571	-3.936	1.02772	-3.936	1.71286	-3.936	1.42738	-3.936	-0.74222	-3.936	0.91353		0.88	4.18346	-39.36	1.09707	-39.36	1.59095		-393.59	1.83533	-393.6	1.1875	-393.6	0.53192	-393.6	0.9394	-393.6	0.69631		-1956	-1.31879	-1956	-1.18303	-1956	-1.32848
-1.91	-6.9697	-1.91	-6.59798	-1.91	-7.01616	-1.91	-7.15556	-1.91	-6.87677	-1.91	-6.1798		-3.924	3.19733	-3.934	1.02772	-3.934	1.59867	-3.934	1.199	-3.934	-0.34256	-3.934	0.22839		0.9	4.27493	-39.34	1.03419	-39.34	1.54878		-393.39	1.82908	-393.4	1.14982	-393.4	0.54451	-393.4	0.94319	-393.4	0.69233		-1955	-1.30909	-1955	-1.18303	-1955	-1.2897
-1.908	-6.8303	-1.908	-6.73737	-1.908	-7.43434	-1.908	-7.01616	-1.908	-6.8303	-1.908	-6.0404		-3.922	3.19733	-3.932	1.199	-3.932	1.48448	-3.932	0.97062	-3.932	-0.34256	-3.932	0.05711		0.92	4.41801	-39.32	0.98807	-39.32	1.59607		-393.19	1.84319	-393.2	1.15682	-393.2	0.5501	-393.2	0.92008	-393.2	0.70114		-1954	-1.37697	-1954	-1.20242	-1954	-1.34788
-1.906	-6.59798	-1.906	-6.55152	-1.906	-7.48081	-1.906	-7.06263	-1.906	-7.24848	-1.906	-5.99394		-3.92	2.68347	-3.93	1.48448	-3.93	1.82705	-3.93	1.199	-3.93	-0.68513	-3.93	-0.17127		0.94	4.57075	-39.3	0.9662	-39.3	1.59587		-392.99	1.81677	-393	1.15521	-393	0.55474	-393	0.90824	-393	0.70891		-1953	-1.33818	-1953	-1.19273	-1953	-1.41576
-1.904	-6.78384	-1.904	-6.27273	-1.904	-7.52727	-1.904	-6.8303	-1.904	-6.92323	-1.904	-5.85455		-3.918	2.85476	-3.928	1.37029	-3.928	1.48448	-3.928	1.14191	-3.928	-0.79932	-3.928	-0.45675		0.96	4.70126	-39.28	0.88618	-39.28	1.66409		-392.79	1.83069	-392.8	1.14735	-392.8	0.53504	-392.8	0.93116	-392.8	0.68599		-1952	-1.34788	-1952	-1.24121	-1952	-1.43515
-1.902	-7.15556	-1.902	-6.36566	-1.902	-7.52727	-1.902	-7.10909	-1.902	-6.8303	-1.902	-6.13333		-3.916	2.74057	-3.926	0.74224	-3.926	1.02772	-3.926	1.2561	-3.926	-1.31317	-3.926	-0.68513		0.98	4.86248	-39.26	0.91535	-39.26	1.61936		-392.59	1.83618	-392.6	1.15086	-392.6	0.52766	-392.6	0.94148	-392.6	0.67264		-1951	-1.40606	-1951	-1.24121	-1951	-1.48364
-1.9	-7.10909	-1.9	-6.31919	-1.9	-7.48081	-1.9	-6.8303	-1.9	-7.06263	-1.9	-6.08687		-3.914	3.19733	-3.924	0.97062	-3.924	0.74224	-3.924	1.42738	-3.924	-1.31317	-3.924	-0.85641		1	5.01087	-39.24	0.9661	-39.24	1.69548		-392.39	1.834	-392.4	1.15521	-392.4	0.53637	-392.4	0.95247	-392.4	0.66724		-1950	-1.38667	-1950	-1.17333	-1950	-1.47394
-1.898	-7.20202	-1.898	-6.31919	-1.898	-7.57374	-1.898	-6.64444	-1.898	-7.20202	-1.898	-6.41212		-3.912	3.31152	-3.922	1.199	-3.922	1.0528e-05	-3.922	1.59867	-3.922	-1.31317	-3.922	-0.85641		1.02	5.12939	-39.22	0.98542	-39.22	1.66645		-392.19	1.86781	-392.2	1.15455	-392.2	0.54887	-392.2	0.96355	-392.2	0.65152		-1949	-1.46424	-1949	-1.16364	-1949	-1.43515
-1.896	-6.92323	-1.896	-6.59798	-1.896	-7.57374	-1.896	-6.59798	-1.896	-7.48081	-1.896	-6.1798		-3.91	2.96895	-3.92	1.31319	-3.92	0.05711	-3.92	1.59867	-3.92	-0.91351	-3.92	-1.31317		1.04	5.21894	-39.2	0.91023	-39.2	1.65835		-391.99	1.86525	-392	1.14963	-392	0.55607	-392	0.98154	-392	0.63618		-1948	-1.44485	-1948	-1.18303	-1948	-1.39636
-1.894	-6.92323	-1.894	-6.45859	-1.894	-7.89899	-1.894	-6.55152	-1.894	-7.34141	-1.894	-6.08687		-3.908	2.85476	-3.918	0.74224	-3.918	-0.11418	-3.918	1.59867	-3.918	-0.62803	-3.918	-1.71284		1.06	5.32755	-39.18	0.93675	-39.18	1.62172		-391.79	1.868	-391.8	1.16885	-391.8	0.54375	-391.8	0.99357	-391.8	0.63637		-1947	-1.46424	-1947	-1.23152	-1947	-1.38667
-1.892	-6.78384	-1.892	-6.27273	-1.892	-7.7596	-1.892	-6.59798	-1.892	-7.20202	-1.892	-6.22626		-3.906	3.02604	-3.916	0.97062	-3.916	-0.05708	-3.916	1.76995	-3.916	0.05711	-3.916	-1.48446		1.08	5.46943	-39.16	0.97548	-39.16	1.61372		-391.59	1.86298	-391.6	1.16497	-391.6	0.55086	-391.6	1.02302	-391.6	0.66724		-1946	-1.46424	-1946	-1.21212	-1946	-1.44485
-1.89	-6.87677	-1.89	-6.55152	-1.89	-7.66667	-1.89	-6.64444	-1.89	-7.06263	-1.89	-6.27273		-3.904	3.19733	-3.914	0.62805	-3.914	-0.17127	-3.914	1.82705	-3.914	-0.05708	-3.914	-1.48446		1.1	5.62507	-39.14	1.01677	-39.14	1.62942		-391.39	1.86658	-391.4	1.16004	-391.4	0.54688	-391.4	1.03343	-391.4	0.69101		-1945	-1.48364	-1945	-1.24121	-1945	-1.44485
-1.888	-6.87677	-1.888	-6.31919	-1.888	-7.29495	-1.888	-6.87677	-1.888	-7.01616	-1.888	-6.36566		-3.902	3.02604	-3.912	0.57096	-3.912	0.1142	-3.912	1.82705	-3.912	0.1142	-3.912	-1.71284		1.12	5.75299	-39.12	1.0216	-39.12	1.56643		-391.19	1.87434	-391.2	1.15843	-391.2	0.54764	-391.2	1.04982	-391.2	0.70256		-1944	-1.46424	-1944	-1.23152	-1944	-1.45455
-1.886	-6.78384	-1.886	-6.45859	-1.886	-7.38788	-1.886	-6.8303	-1.886	-7.15556	-1.886	-6.50505		-3.9	2.79766	-3.91	0.05711	-3.91	-0.34256	-3.91	1.54157	-3.91	0.51387	-3.91	-1.99831		1.14	5.89698	-39.1	1.03125	-39.1	1.59238		-390.99	1.89053	-391	1.1697	-391	0.53646	-391	1.07377	-391	0.69622		-1943	-1.44485	-1943	-1.23152	-1943	-1.40606
-1.884	-6.59798	-1.884	-6.50505	-1.884	-7.38788	-1.884	-7.06263	-1.884	-7.52727	-1.884	-6.50505		-3.898	2.56928	-3.908	1.0528e-05	-3.908	-0.34256	-3.908	1.59867	-3.908	0.45677	-3.908	-1.94122		1.16	6.03342	-39.08	1.01677	-39.08	1.49492		-390.79	1.87519	-390.8	1.18627	-390.8	0.55455	-390.8	1.05275	-390.8	0.70995		-1942	-1.44485	-1942	-1.23152	-1942	-1.38667
-1.882	-6.59798	-1.882	-6.78384	-1.882	-7.48081	-1.882	-6.78384	-1.882	-7.52727	-1.882	-6.55152		-3.896	2.56928	-3.906	0.34258	-3.906	-0.45675	-3.906	1.48448	-3.906	0.85643	-3.906	-1.59865		1.18	6.15769	-39.06	1.01194	-39.06	1.52642		-390.59	1.87624	-390.6	1.17661	-390.6	0.55464	-390.6	1.05095	-390.6	0.70247		-1941	-1.43515	-1941	-1.21212	-1941	-1.34788
-1.88	-6.8303	-1.88	-6.8303	-1.88	-7.15556	-1.88	-7.29495	-1.88	-7.48081	-1.88	-6.59798		-3.894	2.22671	-3.904	-0.17127	-3.904	-0.17127	-3.904	1.42738	-3.904	0.91353	-3.904	-1.42736		1.2	6.28965	-39.04	0.96601	-39.04	1.4741		-390.39	1.87813	-390.4	1.16127	-390.4	0.55266	-390.4	1.06913	-390.4	0.71364		-1940	-1.36727	-1940	-1.23152	-1940	-1.33818
-1.878	-6.73737	-1.878	-6.64444	-1.878	-6.9697	-1.878	-7.34141	-1.878	-7.48081	-1.878	-6.27273		-3.892	1.99833	-3.902	-0.39965	-3.902	0.45677	-3.902	1.31319	-3.902	1.59867	-3.902	-1.31317		1.22	6.40487	-39.02	0.96108	-39.02	1.46097		-390.19	1.85928	-390.2	1.16033	-390.2	0.54546	-390.2	1.0608	-390.2	0.71108		-1939	-1.32848	-1939	-1.26061	-1939	-1.35758
-1.876	-6.73737	-1.876	-6.41212	-1.876	-6.9697	-1.876	-7.43434	-1.876	-7.66667	-1.876	-6.41212		-3.89	1.82705	-3.9	-0.74222	-3.9	0.51387	-3.9	1.14191	-3.9	1.54157	-3.9	-1.08479		1.24	6.53728	-39	0.93684	-39	1.46374		-389.99	1.84991	-390	1.16402	-390	0.54196	-390	1.05985	-390	0.7162		-1938	-1.37697	-1938	-1.24121	-1938	-1.34788
-1.874	-6.78384	-1.874	-6.36566	-1.874	-7.06263	-1.874	-7.66667	-1.874	-7.6202	-1.874	-6.8303		-3.888	2.398	-3.898	-0.68513	-3.898	0.39968	-3.898	1.14191	-3.898	1.54157	-3.898	-0.62803		1.26	6.61715	-38.98	0.94669	-38.98	1.49256		-389.79	1.84584	-389.8	1.14555	-389.8	0.5555	-389.8	1.05938	-389.8	0.70834		-1937	-1.39636	-1937	-1.18303	-1937	-1.30909
-1.872	-6.55152	-1.872	-6.55152	-1.872	-6.87677	-1.872	-7.38788	-1.872	-7.6202	-1.872	-6.69091		-3.886	2.51219	-3.896	-0.91351	-3.896	-0.05708	-3.896	1.2561	-3.896	1.02772	-3.896	-0.57094		1.28	6.71249	-38.96	0.94915	-38.96	1.56879		-389.59	1.82756	-389.6	1.1572	-389.6	0.5429	-389.6	1.04906	-389.6	0.67841		-1936	-1.46424	-1936	-1.15394	-1936	-1.2897
-1.87	-6.22626	-1.87	-6.50505	-1.87	-6.8303	-1.87	-7.52727	-1.87	-7.71313	-1.87	-6.59798		-3.884	2.85476	-3.894	-0.45675	-3.894	-0.22837	-3.894	0.97062	-3.894	1.08481	-3.894	-0.05708		1.3	6.83533	-38.94	0.91999	-38.94	1.57669		-389.39	1.82993	-389.4	1.15947	-389.4	0.54527	-389.4	1.02482	-389.4	0.6466		-1935	-1.40606	-1935	-1.16364	-1935	-1.25091
-1.868	-6.22626	-1.868	-6.9697	-1.868	-7.06263	-1.868	-7.48081	-1.868	-7.89899	-1.868	-6.64444		-3.882	3.42571	-3.892	-0.45675	-3.892	-0.51384	-3.892	1.31319	-3.892	0.97062	-3.892	0.51387		1.32	6.97464	-38.92	1.0072	-38.92	1.62388		-389.19	1.81553	-389.2	1.159	-389.2	0.54669	-389.2	1.01459	-389.2	0.64707		-1934	-1.35758	-1934	-1.24121	-1934	-1.21212
-1.866	-6.55152	-1.866	-6.87677	-1.866	-7.01616	-1.866	-7.66667	-1.866	-7.43434	-1.866	-6.64444		-3.88	3.76828	-3.89	0.05711	-3.89	-0.57094	-3.89	1.54157	-3.89	0.97062	-3.89	1.14191		1.34	7.0777	-38.9	1.01222	-38.9	1.61095		-388.99	1.83249	-389	1.1573	-389	0.56449	-389	1.00531	-389	0.63362		-1933	-1.36727	-1933	-1.34788	-1933	-1.23152
-1.864	-6.45859	-1.864	-6.8303	-1.864	-6.8303	-1.864	-7.71313	-1.864	-7.06263	-1.864	-6.73737		-3.878	3.5399	-3.888	0.1142	-3.888	-0.34256	-3.888	1.37029	-3.888	0.74224	-3.888	1.31319		1.36	7.20123	-38.88	1.07292	-38.88	1.62182		-388.79	1.82699	-388.8	1.12699	-388.8	0.56194	-388.8	1.02358	-388.8	0.63466		-1932	-1.31879	-1932	-1.36727	-1932	-1.24121
-1.862	-6.45859	-1.862	-6.69091	-1.862	-6.64444	-1.862	-7.34141	-1.862	-7.38788	-1.862	-6.73737		-3.876	3.82537	-3.886	0.1713	-3.886	-0.51384	-3.886	1.65576	-3.886	0.45677	-3.886	1.14191		1.38	7.33636	-38.86	1.05588	-38.86	1.54027		-388.59	1.84678	-388.6	1.13533	-388.6	0.57586	-388.6	1.02311	-388.6	0.64896		-1931	-1.34788	-1931	-1.40606	-1931	-1.20242
-1.86	-6.41212	-1.86	-6.55152	-1.86	-6.8303	-1.86	-6.92323	-1.86	-7.34141	-1.86	-6.8303		-3.874	4.22504	-3.884	0.62805	-3.884	-0.51384	-3.884	1.2561	-3.884	0.39968	-3.884	1.37029		1.4	7.44266	-38.84	1.01705	-38.84	1.61116		-388.39	1.84887	-388.4	1.15095	-388.4	0.57226	-388.4	1.02311	-388.4	0.6305		-1930	-1.39636	-1930	-1.42545	-1930	-1.21212
-1.858	-6.64444	-1.858	-6.64444	-1.858	-6.59798	-1.858	-7.06263	-1.858	-7.24848	-1.858	-6.92323		-3.872	3.93956	-3.882	0.57096	-3.882	-0.28546	-3.882	0.85643	-3.882	-0.11418	-3.882	1.42738		1.42	7.53459	-38.82	1.01951	-38.82	1.64521		-388.19	1.83997	-388.2	1.14839	-388.2	0.57633	-388.2	1.01866	-388.2	0.63713		-1929	-1.33818	-1929	-1.43515	-1929	-1.25091
-1.856	-6.59798	-1.856	-6.8303	-1.856	-6.59798	-1.856	-6.92323	-1.856	-7.06263	-1.856	-6.78384		-3.87	4.28213	-3.88	0.97062	-3.88	-0.51384	-3.88	0.68515	-3.88	-0.28546	-3.88	1.199		1.44	7.63355	-38.8	1.00493	-38.8	1.69241		-387.99	1.8501	-388	1.15095	-388	0.56023	-388	1.00199	-388	0.62737		-1928	-1.29939	-1928	-1.50303	-1928	-1.2703
-1.854	-6.69091	-1.854	-6.8303	-1.854	-6.64444	-1.854	-6.87677	-1.854	-6.87677	-1.854	-6.78384		-3.868	3.5399	-3.878	1.54157	-3.878	-0.17127	-3.878	0.1713	-3.878	-0.62803	-3.878	0.97062		1.46	7.74882	-38.78	0.96137	-38.78	1.65568		-387.79	1.85057	-387.8	1.15607	-387.8	0.54906	-387.8	0.97065	-387.8	0.64158		-1927	-1.24121	-1927	-1.53212	-1927	-1.30909
-1.852	-6.87677	-1.852	-6.69091	-1.852	-6.92323	-1.852	-6.92323	-1.852	-6.87677	-1.852	-6.73737		-3.866	3.36861	-3.876	1.59867	-3.876	0.05711	-3.876	-0.17127	-3.876	-0.68513	-3.876	0.74224		1.48	7.8448	-38.76	0.9323	-38.76	1.64788		-387.59	1.87803	-387.6	1.15512	-387.6	0.55436	-387.6	0.94972	-387.6	0.63874		-1926	-1.28	-1926	-1.55152	-1926	-1.36727
-1.85	-7.06263	-1.85	-6.87677	-1.85	-6.78384	-1.85	-6.8303	-1.85	-7.01616	-1.85	-6.55152		-3.864	3.4828	-3.874	1.42738	-3.874	0.34258	-3.874	1.0528e-05	-3.874	-0.79932	-3.874	1.48448		1.5	7.98697	-38.74	0.93732	-38.74	1.65568		-387.39	1.89499	-387.4	1.14915	-387.4	0.5537	-387.4	0.9591	-387.4	0.65862		-1925	-1.28	-1925	-1.50303	-1925	-1.37697
-1.848	-7.20202	-1.848	-6.45859	-1.848	-6.78384	-1.848	-6.64444	-1.848	-6.59798	-1.848	-6.45859		-3.862	2.79766	-3.872	1.76995	-3.872	0.79934	-3.872	-0.22837	-3.872	-1.19898	-3.872	1.2561		1.52	8.13283	-38.72	0.89858	-38.72	1.68194		-387.19	1.89214	-387.2	1.1447	-387.2	0.57103	-387.2	0.97472	-387.2	0.66743		-1924	-1.31879	-1924	-1.44485	-1924	-1.36727
-1.846	-6.9697	-1.846	-6.41212	-1.846	-6.64444	-1.846	-6.45859	-1.846	-6.78384	-1.846	-6.55152		-3.86	2.79766	-3.87	1.71286	-3.87	1.31319	-3.87	-0.34256	-3.87	-1.25608	-3.87	0.79934		1.54	8.2729	-38.7	0.89385	-38.7	1.74237		-386.99	1.86071	-387	1.15247	-387	0.5698	-387	0.96307	-387	0.66923		-1923	-1.34788	-1923	-1.36727	-1923	-1.39636
-1.844	-6.9697	-1.844	-6.27273	-1.844	-6.92323	-1.844	-6.1798	-1.844	-6.73737	-1.844	-6.50505		-3.858	2.74057	-3.868	1.82705	-3.868	1.31319	-3.868	-0.34256	-3.868	-0.9706	-3.868	0.28549		1.56	8.40263	-38.68	0.84271	-38.68	1.7477		-386.79	1.8555	-386.8	1.17036	-386.8	0.56828	-386.8	0.95985	-386.8	0.67074		-1922	-1.45455	-1922	-1.32848	-1922	-1.44485
-1.842	-6.9697	-1.842	-6.31919	-1.842	-7.06263	-1.842	-6.31919	-1.842	-6.55152	-1.842	-6.36566		-3.856	2.05543	-3.866	2.05543	-3.866	1.59867	-3.866	-0.62803	-3.866	-0.9706	-3.866	0.28549		1.58	8.52721	-38.66	0.8573	-38.66	1.78966		-386.59	1.85777	-386.6	1.16705	-386.6	0.56298	-386.6	0.94309	-386.6	0.65209		-1921	-1.38667	-1921	-1.34788	-1921	-1.49333
-1.84	-6.87677	-1.84	-6.31919	-1.84	-6.87677	-1.84	-6.22626	-1.84	-6.69091	-1.84	-6.1798		-3.854	1.82705	-3.864	2.51219	-3.864	1.48448	-3.864	-0.11418	-3.864	-0.91351	-3.864	0.1142		1.6	8.69711	-38.64	0.91052	-38.64	1.79735		-386.39	1.87936	-386.4	1.16279	-386.4	0.56629	-386.4	0.94177	-386.4	0.65881		-1920	-1.38667	-1920	-1.31879	-1920	-1.49333
-1.838	-6.69091	-1.838	-6.27273	-1.838	-7.29495	-1.838	-6.22626	-1.838	-6.64444	-1.838	-6.27273		-3.852	2.96895	-3.862	2.91185	-3.862	1.02772	-3.862	-0.11418	-3.862	-0.91351	-3.862	0.05711		1.62	8.83268	-38.62	0.90322	-38.62	1.80012		-386.19	1.88817	-386.2	1.18192	-386.2	0.56677	-386.2	0.94233	-386.2	0.66118		-1919	-1.41576	-1919	-1.32848	-1919	-1.46424
-1.836	-6.8303	-1.836	-6.45859	-1.836	-7.06263	-1.836	-6.0404	-1.836	-6.55152	-1.836	-6.59798		-3.85	2.56928	-3.86	2.91185	-3.86	0.91353	-3.86	0.1142	-3.86	-0.9706	-3.86	0.34258		1.64	8.93468	-38.6	0.93002	-38.6	1.69764		-385.99	1.88334	-386	1.18031	-386	0.57377	-386	0.95	-386	0.65872		-1918	-1.43515	-1918	-1.34788	-1918	-1.47394
-1.834	-6.87677	-1.834	-6.55152	-1.834	-6.87677	-1.834	-5.94747	-1.834	-6.87677	-1.834	-6.64444		-3.848	2.85476	-3.858	2.74057	-3.858	0.68515	-3.858	0.57096	-3.858	-0.9706	-3.858	0.45677		1.66	9.07391	-38.58	0.95161	-38.58	1.7159		-385.79	1.87017	-385.8	1.19072	-385.8	0.57822	-385.8	0.95237	-385.8	0.65209		-1917	-1.43515	-1917	-1.33818	-1917	-1.47394
-1.832	-6.78384	-1.832	-6.50505	-1.832	-6.78384	-1.832	-6.31919	-1.832	-6.92323	-1.832	-6.69091		-3.846	2.68347	-3.856	3.19733	-3.856	0.74224	-3.856	0.39968	-3.856	-0.45675	-3.856	0.62805		1.68	9.20904	-38.56	0.91762	-38.56	1.6843		-385.59	1.83182	-385.6	1.19868	-385.6	0.57671	-385.6	0.97519	-385.6	0.65464		-1916	-1.38667	-1916	-1.30909	-1916	-1.43515
-1.83	-6.59798	-1.83	-6.55152	-1.83	-6.59798	-1.83	-6.36566	-1.83	-6.73737	-1.83	-7.06263		-3.844	2.91185	-3.854	3.59699	-3.854	1.14191	-3.854	0.91353	-3.854	-0.28546	-3.854	-0.34256		1.7	9.34164	-38.54	0.96838	-38.54	1.67917		-385.39	1.81269	-385.4	1.19792	-385.4	0.57794	-385.4	0.96913	-385.4	0.63447		-1915	-1.39636	-1915	-1.31879	-1915	-1.45455
-1.828	-6.41212	-1.828	-6.73737	-1.828	-6.59798	-1.828	-6.50505	-1.828	-7.01616	-1.828	-7.20202		-3.842	3.36861	-3.852	3.42571	-3.852	0.91353	-3.852	1.199	-3.852	0.34258	-3.852	0.39968		1.72	9.48462	-38.52	0.95862	-38.52	1.59259		-385.19	1.82292	-385.2	1.20076	-385.2	0.55843	-385.2	0.96411	-385.2	0.62538		-1914	-1.34788	-1914	-1.36727	-1914	-1.45455
-1.826	-6.41212	-1.826	-6.87677	-1.826	-6.69091	-1.826	-6.45859	-1.826	-7.10909	-1.826	-7.34141		-3.84	3.65409	-3.85	3.31152	-3.85	0.97062	-3.85	0.91353	-3.85	-0.05708	-3.85	0.39968		1.74	9.61563	-38.5	0.95597	-38.5	1.60828		-384.99	1.84309	-385	1.1769	-385	0.56544	-385	0.95408	-385	0.62169		-1913	-1.32848	-1913	-1.33818	-1913	-1.46424
-1.824	-6.69091	-1.824	-7.29495	-1.824	-6.55152	-1.824	-6.69091	-1.824	-7.29495	-1.824	-7.10909		-3.838	4.51051	-3.848	3.42571	-3.848	0.74224	-3.848	0.91353	-3.848	1.05281e-05	-3.848	1.14191		1.76	9.73529	-38.48	0.97311	-38.48	1.65547		-384.79	1.84072	-384.8	1.18249	-384.8	0.57169	-384.8	0.95739	-384.8	0.61752		-1912	-1.2897	-1912	-1.38667	-1912	-1.40606
-1.822	-6.55152	-1.822	-7.20202	-1.822	-6.41212	-1.822	-6.73737	-1.822	-6.92323	-1.822	-7.29495		-3.836	5.13856	-3.846	3.59699	-3.846	0.79934	-3.846	1.42738	-3.846	-0.05708	-3.846	0.79934		1.78	9.88293	-38.46	0.96089	-38.46	1.61095		-384.59	1.83656	-384.6	1.18069	-384.6	0.56222	-384.6	0.96781	-384.6	0.61402		-1911	-1.23152	-1911	-1.40606	-1911	-1.41576
-1.82	-6.50505	-1.82	-7.29495	-1.82	-6.73737	-1.82	-6.92323	-1.82	-6.87677	-1.82	-7.20202		-3.834	5.48113	-3.844	3.02604	-3.844	0.85643	-3.844	1.71286	-3.844	0.05711	-3.844	0.85643		1.8	10.0139	-38.44	0.96563	-38.44	1.58735		-384.39	1.80853	-384.4	1.18144	-384.4	0.5768	-384.4	0.97491	-384.4	0.63571		-1910	-1.26061	-1910	-1.39636	-1910	-1.47394
-1.818	-6.45859	-1.818	-7.10909	-1.818	-6.50505	-1.818	-6.78384	-1.818	-6.59798	-1.818	-7.10909		-3.832	5.42403	-3.842	3.08314	-3.842	0.97062	-3.842	2.11252	-3.842	1.05281e-05	-3.842	0.57096		1.82	10.1569	-38.42	0.94868	-38.42	1.5454		-384.19	1.77832	-384.2	1.18959	-384.2	0.57311	-384.2	0.96866	-384.2	0.63665		-1909	-1.26061	-1909	-1.33818	-1909	-1.44485
-1.816	-6.50505	-1.816	-7.01616	-1.816	-6.50505	-1.816	-6.9697	-1.816	-6.73737	-1.816	-6.9697		-3.83	5.36694	-3.84	2.91185	-3.84	1.76995	-3.84	2.3409	-3.84	0.28549	-3.84	0.39968		1.84	10.3005	-38.4	0.97993	-38.4	1.59802		-383.99	1.7912	-384	1.21374	-384	0.5626	-384	0.98864	-384	0.63078		-1908	-1.23152	-1908	-1.30909	-1908	-1.42545
-1.814	-6.31919	-1.814	-7.24848	-1.814	-6.73737	-1.814	-6.78384	-1.814	-6.69091	-1.814	-6.8303		-3.828	5.48113	-3.838	2.74057	-3.838	1.65576	-3.838	2.05543	-3.838	0.1713	-3.838	0.62805		1.86	10.4282	-38.38	0.98968	-38.38	1.66635		-383.79	1.79139	-383.8	1.2161	-383.8	0.55313	-383.8	1.00673	-383.8	0.64527		-1907	-1.21212	-1907	-1.30909	-1907	-1.44485
-1.812	-6.31919	-1.812	-7.10909	-1.812	-6.64444	-1.812	-6.50505	-1.812	-6.36566	-1.812	-6.69091		-3.826	5.48113	-3.836	2.51219	-3.836	1.54157	-3.836	2.3409	-3.836	-0.45675	-3.836	0.85643		1.88	10.5533	-38.36	0.98968	-38.36	1.64542		-383.59	1.8287	-383.6	1.20891	-383.6	0.55644	-383.6	1.0216	-383.6	0.64158		-1906	-1.20242	-1906	-1.40606	-1906	-1.43515
-1.81	-6.64444	-1.81	-6.87677	-1.81	-7.15556	-1.81	-6.55152	-1.81	-6.50505	-1.81	-6.55152		-3.824	5.02437	-3.834	2.05543	-3.834	0.97062	-3.834	2.45509	-3.834	-0.51384	-3.834	1.14191		1.9	10.7002	-38.34	0.9608	-38.34	1.64542		-383.39	1.83949	-383.4	1.23135	-383.4	0.55209	-383.4	1.04517	-383.4	0.6287		-1905	-1.18303	-1905	-1.29939	-1905	-1.39636
-1.808	-6.55152	-1.808	-6.87677	-1.808	-7.06263	-1.808	-6.45859	-1.808	-6.41212	-1.808	-6.59798		-3.822	4.51051	-3.832	2.16962	-3.832	0.91353	-3.832	2.28381	-3.832	-0.62803	-3.832	0.79934		1.92	10.8582	-38.32	0.99953	-38.32	1.67137		-383.19	1.84016	-383.2	1.24527	-383.2	0.53542	-383.2	1.04442	-383.2	0.61904		-1904	-1.18303	-1904	-1.23152	-1904	-1.40606
-1.806	-6.78384	-1.806	-6.59798	-1.806	-7.01616	-1.806	-6.78384	-1.806	-6.41212	-1.806	-6.55152		-3.82	4.16794	-3.83	2.51219	-3.83	0.85643	-3.83	3.02604	-3.83	-0.39965	-3.83	0.62805		1.94	11.0023	-38.3	1.01904	-38.3	1.63188		-382.99	1.84271	-383	1.27065	-383	0.55048	-383	1.05644	-383	0.62055		-1903	-1.14424	-1903	-1.21212	-1903	-1.37697
-1.804	-6.50505	-1.804	-6.50505	-1.804	-6.8303	-1.804	-6.78384	-1.804	-6.31919	-1.804	-6.55152		-3.818	3.93956	-3.828	2.22671	-3.828	1.14191	-3.828	3.02604	-3.828	1.05281e-05	-3.828	0.34258		1.96	11.136	-38.28	1.00209	-38.28	1.56099		-382.79	1.86468	-382.8	1.28031	-382.8	0.55976	-382.8	1.05635	-382.8	0.62946		-1902	-1.21212	-1902	-1.15394	-1902	-1.46424
-1.802	-6.31919	-1.802	-6.64444	-1.802	-7.01616	-1.802	-6.55152	-1.802	-6.8303	-1.802	-6.45859		-3.816	3.5399	-3.826	1.71286	-3.826	1.37029	-3.826	2.45509	-3.826	0.05711	-3.826	0.68515		1.98	11.2719	-38.26	1.04811	-38.26	1.60849		-382.59	1.86942	-382.6	1.28637	-382.6	0.55824	-382.6	1.02197	-382.6	0.62425		-1901	-1.26061	-1901	-1.14424	-1901	-1.42545
-1.8	-6.50505	-1.8	-6.64444	-1.8	-7.10909	-1.8	-6.59798	-1.8	-6.69091	-1.8	-6.78384		-3.814	3.14023	-3.824	1.2561	-3.824	1.59867	-3.824	2.51219	-3.824	-0.11418	-3.824	0.57096		2	11.3866	-38.24	1.05076	-38.24	1.49277		-382.39	1.87661	-382.4	1.28391	-382.4	0.56222	-382.4	1.02349	-382.4	0.60616		-1900	-1.2703	-1900	-1.13455	-1900	-1.39636
-1.798	-6.73737	-1.798	-6.73737	-1.798	-7.10909	-1.798	-6.69091	-1.798	-7.01616	-1.798	-6.8303		-3.812	2.74057	-3.822	1.199	-3.822	1.54157	-3.822	2.45509	-3.822	-0.28546	-3.822	0.34258		2.02	11.5155	-38.22	1.00966	-38.22	1.53206		-382.19	1.9037	-382.2	1.28059	-382.2	0.5823	-382.2	1.01781	-382.2	0.61923		-1899	-1.31879	-1899	-1.18303	-1899	-1.33818
-1.796	-6.87677	-1.796	-6.92323	-1.796	-7.20202	-1.796	-6.8303	-1.796	-6.87677	-1.796	-6.92323		-3.81	2.91185	-3.82	1.37029	-3.82	1.42738	-3.82	2.22671	-3.82	-0.05708	-3.82	0.34258		2.04	11.6503	-38.2	0.97093	-38.2	1.52683		-381.99	1.91582	-382	1.27027	-382	0.59375	-382	1.01364	-382	0.61392		-1898	-1.40606	-1898	-1.16364	-1898	-1.39636
-1.794	-7.01616	-1.794	-6.73737	-1.794	-7.10909	-1.794	-7.24848	-1.794	-6.8303	-1.794	-6.8303		-3.808	2.62638	-3.818	1.76995	-3.818	1.71286	-3.818	2.51219	-3.818	-0.05708	-3.818	0.28549		2.06	11.7898	-38.18	1.05095	-38.18	1.49267		-381.79	1.94309	-381.8	1.25815	-381.8	0.62491	-381.8	1.01563	-381.8	0.59375		-1897	-1.44485	-1897	-1.16364	-1897	-1.39636
-1.792	-6.9697	-1.792	-6.73737	-1.792	-7.38788	-1.792	-7.24848	-1.792	-7.01616	-1.792	-6.59798		-3.806	2.74057	-3.816	1.42738	-3.816	1.88414	-3.816	1.94124	-3.816	-0.11418	-3.816	0.28549		2.08	11.91	-38.16	1.03135	-38.16	1.49		-381.59	1.92737	-381.6	1.27889	-381.6	0.62794	-381.6	0.99574	-381.6	0.58372		-1896	-1.40606	-1896	-1.11515	-1896	-1.38667
-1.79	-6.8303	-1.79	-6.8303	-1.79	-7.38788	-1.79	-6.87677	-1.79	-6.9697	-1.79	-6.87677		-3.804	2.85476	-3.814	1.48448	-3.814	1.71286	-3.814	1.71286	-3.814	-0.28546	-3.814	0.34258		2.1	12.0282	-38.14	1.03381	-38.14	1.51883		-381.39	1.92624	-381.4	1.27055	-381.4	0.63343	-381.4	0.9948	-381.4	0.60588		-1895	-1.45455	-1895	-1.23152	-1895	-1.38667
-1.788	-6.8303	-1.788	-6.69091	-1.788	-7.43434	-1.788	-6.59798	-1.788	-6.87677	-1.788	-6.73737		-3.802	2.96895	-3.812	1.02772	-3.812	1.2561	-3.812	1.82705	-3.812	-0.62803	-3.812	0.1142		2.12	12.141	-38.12	1.00966	-38.12	1.55289		-381.19	1.92254	-381.2	1.27046	-381.2	0.62321	-381.2	0.99082	-381.2	0.61497		-1894	-1.49333	-1894	-1.2703	-1894	-1.39636
-1.786	-6.78384	-1.786	-6.64444	-1.786	-7.34141	-1.786	-6.50505	-1.786	-6.78384	-1.786	-6.73737		-3.8	3.08314	-3.81	0.97062	-3.81	0.97062	-3.81	1.71286	-3.81	-0.68513	-3.81	0.22839		2.14	12.2656	-38.1	1.01686	-38.1	1.57402		-380.99	1.93324	-381	1.24925	-381	0.59451	-381	0.99906	-381	0.63552		-1893	-1.54182	-1893	-1.2897	-1893	-1.33818
-1.784	-6.73737	-1.784	-6.78384	-1.784	-7.6202	-1.784	-6.50505	-1.784	-7.01616	-1.784	-7.06263		-3.798	2.62638	-3.808	0.91353	-3.808	0.57096	-3.808	1.71286	-3.808	-0.79932	-3.808	0.39968		2.16	12.3675	-38.08	0.99499	-38.08	1.6446		-380.79	1.91866	-380.8	1.22841	-380.8	0.5733	-380.8	0.98182	-380.8	0.64527		-1892	-1.53212	-1892	-1.30909	-1892	-1.30909
-1.782	-6.8303	-1.782	-6.87677	-1.782	-7.66667	-1.782	-6.55152	-1.782	-6.9697	-1.782	-7.34141		-3.796	2.96895	-3.806	1.02772	-3.806	0.57096	-3.806	1.48448	-3.806	-0.85641	-3.806	0.34258		2.18	12.4775	-38.06	0.91999	-38.06	1.62624		-380.59	1.92264	-380.6	1.24252	-380.6	0.57993	-380.6	0.993	-380.6	0.65928		-1891	-1.52242	-1891	-1.30909	-1891	-1.2897
-1.78	-6.8303	-1.78	-6.87677	-1.78	-7.38788	-1.78	-6.73737	-1.78	-7.20202	-1.78	-7.06263		-3.794	3.14023	-3.804	0.97062	-3.804	0.79934	-3.804	1.42738	-3.804	-0.79932	-3.804	0.39968		2.2	12.6199	-38.04	0.98769	-38.04	1.64737		-380.39	1.92169	-380.4	1.23552	-380.4	0.54546	-380.4	0.99375	-380.4	0.6591		-1890	-1.48364	-1890	-1.31879	-1890	-1.2897
-1.778	-6.55152	-1.778	-6.9697	-1.778	-7.38788	-1.778	-6.78384	-1.778	-7.20202	-1.778	-7.06263		-3.792	2.91185	-3.802	1.02772	-3.802	0.74224	-3.802	1.59867	-3.802	-0.57094	-3.802	0.79934		2.22	12.7533	-38.02	1.08703	-38.02	1.6683		-380.19	1.91743	-380.2	1.2375	-380.2	0.52889	-380.2	0.99783	-380.2	0.66203		-1889	-1.48364	-1889	-1.28	-1889	-1.31879
-1.776	-6.50505	-1.776	-6.64444	-1.776	-7.57374	-1.776	-6.59798	-1.776	-7.10909	-1.776	-6.73737		-3.79	3.31152	-3.8	0.74224	-3.8	0.91353	-3.8	1.59867	-3.8	-0.85641	-3.8	0.79934		2.24	12.8863	-38	1.12822	-38	1.68933		-379.99	1.90531	-380	1.2198	-380	0.53296	-380	0.98627	-380	0.66203		-1888	-1.46424	-1888	-1.2897	-1888	-1.24121
-1.774	-6.41212	-1.774	-6.87677	-1.774	-7.48081	-1.774	-6.1798	-1.774	-7.15556	-1.774	-6.92323		-3.788	3.59699	-3.798	0.68515	-3.798	0.68515	-3.798	1.65576	-3.798	-0.79932	-3.798	0.68515		2.26	12.9993	-37.98	1.08703	-37.98	1.6764		-379.79	1.89489	-379.8	1.24451	-379.8	0.52529	-379.8	0.97747	-379.8	0.68031		-1887	-1.40606	-1887	-1.29939	-1887	-1.21212
-1.772	-6.73737	-1.772	-6.69091	-1.772	-7.24848	-1.772	-6.22626	-1.772	-7.38788	-1.772	-7.24848		-3.786	3.88247	-3.796	1.02772	-3.796	0.97062	-3.796	1.76995	-3.796	-0.51384	-3.796	0.39968		2.28	13.1293	-37.96	1.09461	-37.96	1.71323		-379.59	1.89546	-379.6	1.23267	-379.6	0.52785	-379.6	0.98883	-379.6	0.68163		-1886	-1.43515	-1886	-1.29939	-1886	-1.19273
-1.77	-6.87677	-1.77	-6.87677	-1.77	-6.9697	-1.77	-6.50505	-1.77	-7.48081	-1.77	-7.48081		-3.784	3.93956	-3.794	1.199	-3.794	1.31319	-3.794	1.88414	-3.794	-0.45675	-3.794	0.05711		2.3	13.262	-37.94	1.1358	-37.94	1.63188		-379.39	1.90067	-379.4	1.2286	-379.4	0.53911	-379.4	0.9929	-379.4	0.68362		-1885	-1.40606	-1885	-1.2897	-1885	-1.20242
-1.768	-6.8303	-1.768	-7.10909	-1.768	-7.10909	-1.768	-6.78384	-1.768	-7.43434	-1.768	-7.38788		-3.782	4.33923	-3.792	1.2561	-3.792	1.71286	-3.792	1.71286	-3.792	-0.22837	-3.792	0.28549		2.32	13.3999	-37.92	1.09451	-37.92	1.60582		-379.19	1.88514	-379.2	1.20919	-379.2	0.55995	-379.2	0.97803	-379.2	0.67576		-1884	-1.39636	-1884	-1.2703	-1884	-1.21212
-1.766	-6.64444	-1.766	-7.29495	-1.766	-7.10909	-1.766	-6.64444	-1.766	-7.29495	-1.766	-7.66667		-3.78	4.79599	-3.79	0.68515	-3.79	1.65576	-3.79	1.88414	-3.79	1.05281e-05	-3.79	0.34258		2.34	13.5412	-37.9	1.13836	-37.9	1.5771		-378.99	1.86364	-379	1.21714	-379	0.57207	-379	0.98097	-379	0.66146		-1883	-1.40606	-1883	-1.29939	-1883	-1.23152
-1.764	-6.73737	-1.764	-6.8303	-1.764	-7.10909	-1.764	-6.64444	-1.764	-7.01616	-1.764	-7.57374		-3.778	5.36694	-3.788	1.14191	-3.788	1.71286	-3.788	1.71286	-3.788	-0.22837	-3.788	1.05281e-05		2.36	13.6815	-37.88	1.17709	-37.88	1.58264		-378.79	1.85644	-378.8	1.20493	-378.8	0.5875	-378.8	0.99896	-378.8	0.65038		-1882	-1.42545	-1882	-1.31879	-1882	-1.21212
-1.762	-6.87677	-1.762	-6.78384	-1.762	-7.15556	-1.762	-6.64444	-1.762	-7.10909	-1.762	-7.52727		-3.776	5.53822	-3.786	1.199	-3.786	1.2561	-3.786	1.71286	-3.786	0.05711	-3.786	0.05711		2.38	13.8107	-37.86	1.22074	-37.86	1.54858		-378.59	1.8448	-378.6	1.16629	-378.6	0.58438	-378.6	0.9911	-378.6	0.64347		-1881	-1.40606	-1881	-1.33818	-1881	-1.23152
-1.76	-6.69091	-1.76	-6.59798	-1.76	-7.29495	-1.76	-6.59798	-1.76	-6.87677	-1.76	-7.66667		-3.774	5.36694	-3.784	1.94124	-3.784	0.85643	-3.784	1.48448	-3.784	-0.17127	-3.784	1.05281e-05		2.4	13.9356	-37.84	1.11904	-37.84	1.53011		-378.39	1.82008	-378.4	1.16714	-378.4	0.59555	-378.4	0.98902	-378.4	0.6448		-1880	-1.41576	-1880	-1.31879	-1880	-1.20242
-1.758	-6.8303	-1.758	-6.50505	-1.758	-7.38788	-1.758	-6.50505	-1.758	-6.78384	-1.758	-7.7596		-3.772	5.53822	-3.782	1.59867	-3.782	0.85643	-3.782	1.08481	-3.782	-0.28546	-3.782	-0.11418		2.42	14.0787	-37.82	1.04631	-37.82	1.54601		-378.19	1.82434	-378.2	1.15786	-378.2	0.59186	-378.2	0.99394	-378.2	0.64196		-1879	-1.36727	-1879	-1.33818	-1879	-1.21212
-1.756	-6.92323	-1.756	-6.45859	-1.756	-7.48081	-1.756	-6.69091	-1.756	-6.73737	-1.756	-7.94545		-3.77	5.36694	-3.78	1.65576	-3.78	0.1713	-3.78	0.85643	-3.78	1.05281e-05	-3.78	-0.17127		2.44	14.2238	-37.8	1.01241	-37.8	1.50908		-377.99	1.82103	-378	1.16961	-378	0.58892	-378	0.99593	-378	0.65569		-1878	-1.33818	-1878	-1.31879	-1878	-1.22182
-1.754	-6.8303	-1.754	-6.41212	-1.754	-7.24848	-1.754	-6.64444	-1.754	-6.87677	-1.754	-7.89899		-3.768	5.19565	-3.778	1.71286	-3.778	-0.22837	-3.778	0.91353	-3.778	0.51387	-3.778	-0.11418		2.46	14.3457	-37.78	1.05124	-37.78	1.45912		-377.79	1.82235	-377.8	1.16241	-377.8	0.58144	-377.8	1.00341	-377.8	0.63088		-1877	-1.42545	-1877	-1.28	-1877	-1.22182
-1.752	-6.55152	-1.752	-6.64444	-1.752	-7.15556	-1.752	-6.73737	-1.752	-6.73737	-1.752	-7.80606		-3.766	4.79599	-3.776	1.59867	-3.776	-0.17127	-3.776	0.62805	-3.776	0.85643	-3.776	-0.05708		2.48	14.471	-37.76	1.00502	-37.76	1.48005		-377.59	1.83826	-377.6	1.15569	-377.6	0.58125	-377.6	1.01175	-377.6	0.64347		-1876	-1.39636	-1876	-1.26061	-1876	-1.31879
-1.75	-6.45859	-1.75	-6.59798	-1.75	-7.34141	-1.75	-6.45859	-1.75	-6.45859	-1.75	-7.34141		-3.764	4.45342	-3.774	1.199	-3.774	-0.11418	-3.774	0.68515	-3.774	1.42738	-3.774	0.1142		2.5	14.6051	-37.74	0.9394	-37.74	1.51688		-377.39	1.8305	-377.4	1.16023	-377.4	0.58646	-377.4	0.99811	-377.4	0.64385		-1875	-1.37697	-1875	-1.23152	-1875	-1.2703
-1.748	-6.78384	-1.748	-6.36566	-1.748	-7.20202	-1.748	-6.41212	-1.748	-6.73737	-1.748	-7.52727		-3.762	4.39632	-3.772	1.199	-3.772	-0.17127	-3.772	0.85643	-3.772	1.82705	-3.772	-0.11418		2.52	14.7522	-37.72	0.98069	-37.72	1.50631		-377.19	1.82728	-377.2	1.16847	-377.2	0.59016	-377.2	1.00142	-377.2	0.63788		-1874	-1.35758	-1874	-1.22182	-1874	-1.2897
-1.746	-6.73737	-1.746	-6.50505	-1.746	-7.24848	-1.746	-6.1798	-1.746	-6.8303	-1.746	-7.01616		-3.76	3.93956	-3.77	1.48448	-3.77	0.05711	-3.77	0.34258	-3.77	2.05543	-3.77	-0.68513		2.54	14.858	-37.7	1.02434	-37.7	1.55073		-376.99	1.83211	-377	1.17216	-377	0.59622	-377	1.01042	-377	0.64082		-1873	-1.33818	-1873	-1.26061	-1873	-1.28
-1.744	-6.55152	-1.744	-6.87677	-1.744	-7.15556	-1.744	-6.08687	-1.744	-7.06263	-1.744	-6.9697		-3.758	3.5399	-3.768	1.82705	-3.768	0.1713	-3.768	0.57096	-3.768	2.45509	-3.768	-0.74222		2.56	14.9817	-37.68	1.05588	-37.68	1.50334		-376.79	1.8411	-376.8	1.18769	-376.8	0.5912	-376.8	1.01288	-376.8	0.64404		-1872	-1.33818	-1872	-1.22182	-1872	-1.32848
-1.742	-6.36566	-1.742	-6.87677	-1.742	-7.06263	-1.742	-6.13333	-1.742	-6.69091	-1.742	-6.73737		-3.756	3.19733	-3.766	1.59867	-3.766	0.05711	-3.766	1.2561	-3.766	2.79766	-3.766	-0.74222		2.58	15.1053	-37.66	1.06071	-37.66	1.498		-376.59	1.8661	-376.6	1.20341	-376.6	0.5912	-376.6	1.02652	-376.6	0.63571		-1871	-1.30909	-1871	-1.21212	-1871	-1.34788
-1.74	-6.45859	-1.74	-7.06263	-1.74	-7.15556	-1.74	-6.22626	-1.74	-6.78384	-1.74	-6.8303		-3.754	3.19733	-3.764	1.42738	-3.764	-0.28546	-3.764	1.54157	-3.764	3.31152	-3.764	-0.79932		2.6	15.2298	-37.64	1.07292	-37.64	1.49533		-376.39	1.87557	-376.4	1.19925	-376.4	0.59489	-376.4	1.03088	-376.4	0.63305		-1870	-1.33818	-1870	-1.25091	-1870	-1.39636
-1.738	-6.36566	-1.738	-6.92323	-1.738	-6.92323	-1.738	-6.59798	-1.738	-6.92323	-1.738	-7.15556		-3.752	3.4828	-3.762	1.71286	-3.762	-0.39965	-3.762	1.54157	-3.762	3.42571	-3.762	-0.9706		2.62	15.342	-37.62	1.09963	-37.62	1.40608		-376.19	1.84972	-376.2	1.20408	-376.2	0.61326	-376.2	1.04328	-376.2	0.61866		-1869	-1.36727	-1869	-1.2897	-1869	-1.35758
-1.736	-6.22626	-1.736	-6.9697	-1.736	-6.8303	-1.736	-6.59798	-1.736	-7.20202	-1.736	-6.87677		-3.75	2.85476	-3.76	1.54157	-3.76	-0.05708	-3.76	1.48448	-3.76	3.19733	-3.76	-1.0277		2.64	15.5033	-37.6	1.11156	-37.6	1.47707		-375.99	1.84877	-376	1.20322	-376	0.6161	-376	1.0269	-376	0.60408		-1868	-1.40606	-1868	-1.35758	-1868	-1.33818
-1.734	-6.22626	-1.734	-6.73737	-1.734	-6.8303	-1.734	-6.78384	-1.734	-6.92323	-1.734	-6.73737		-3.748	2.79766	-3.758	1.65576	-3.758	0.57096	-3.758	1.42738	-3.758	2.68347	-3.758	-1.31317		2.66	15.6126	-37.58	1.11639	-37.58	1.47451		-375.79	1.83826	-375.8	1.20133	-375.8	0.61544	-375.8	1.02349	-375.8	0.63589		-1867	-1.40606	-1867	-1.33818	-1867	-1.35758
-1.732	-6.27273	-1.732	-6.59798	-1.732	-7.20202	-1.732	-7.01616	-1.732	-6.78384	-1.732	-6.9697		-3.746	2.79766	-3.756	1.82705	-3.756	0.45677	-3.756	1.82705	-3.756	2.05543	-3.756	-1.42736		2.68	15.7345	-37.56	1.13343	-37.56	1.43788		-375.59	1.82557	-375.6	1.21033	-375.6	0.60805	-375.6	1.00607	-375.6	0.63826		-1866	-1.42545	-1866	-1.41576	-1866	-1.37697
-1.73	-6.64444	-1.73	-6.8303	-1.73	-7.01616	-1.73	-7.38788	-1.73	-6.8303	-1.73	-7.01616		-3.744	2.96895	-3.754	2.3409	-3.754	0.22839	-3.754	2.16962	-3.754	1.37029	-3.754	-1.71284		2.7	15.8376	-37.54	1.20872	-37.54	1.4823		-375.39	1.82908	-375.4	1.20616	-375.4	0.60152	-375.4	0.99205	-375.4	0.6323		-1865	-1.46424	-1865	-1.42545	-1865	-1.43515
-1.728	-6.50505	-1.728	-6.92323	-1.728	-7.10909	-1.728	-7.24848	-1.728	-6.87677	-1.728	-6.87677		-3.742	2.74057	-3.752	2.68347	-3.752	0.34258	-3.752	2.05543	-3.752	1.08481	-3.752	-1.88412		2.72	15.9444	-37.52	1.18201	-37.52	1.49821		-375.19	1.84925	-375.2	1.21733	-375.2	0.60502	-375.2	0.9894	-375.2	0.64802		-1864	-1.44485	-1864	-1.37697	-1864	-1.36727
-1.726	-6.59798	-1.726	-6.92323	-1.726	-7.20202	-1.726	-7.6202	-1.726	-7.01616	-1.726	-7.10909		-3.74	2.56928	-3.75	3.02604	-3.75	0.68515	-3.75	2.3409	-3.75	0.91353	-3.75	-1.31317		2.74	16.0418	-37.5	1.14063	-37.5	1.50887		-374.99	1.84375	-375	1.22103	-375	0.61392	-375	0.98381	-375	0.63675		-1863	-1.41576	-1863	-1.31879	-1863	-1.36727
-1.724	-6.59798	-1.724	-6.64444	-1.724	-7.34141	-1.724	-7.85253	-1.724	-6.92323	-1.724	-7.34141		-3.738	2.22671	-3.748	2.85476	-3.748	0.68515	-3.748	2.05543	-3.748	0.79934	-3.748	-1.19898		2.76	16.1236	-37.48	1.06061	-37.48	1.48538		-374.79	1.84091	-374.8	1.22339	-374.8	0.5966	-374.8	0.98031	-374.8	0.64214		-1862	-1.41576	-1862	-1.34788	-1862	-1.34788
-1.722	-6.73737	-1.722	-6.41212	-1.722	-7.10909	-1.722	-7.99192	-1.722	-7.15556	-1.722	-7.38788		-3.736	2.3409	-3.746	3.08314	-3.746	1.08481	-3.746	1.88414	-3.746	0.1713	-3.746	-1.14189		2.78	16.2092	-37.46	1.06553	-37.46	1.46958		-374.59	1.82936	-374.6	1.23078	-374.6	0.60057	-374.6	0.99271	-374.6	0.64906		-1861	-1.38667	-1861	-1.33818	-1861	-1.29939
-1.72	-6.92323	-1.72	-6.45859	-1.72	-7.01616	-1.72	-7.6202	-1.72	-7.01616	-1.72	-7.06263		-3.734	2.28381	-3.744	3.02604	-3.744	1.71286	-3.744	1.59867	-3.744	1.0528e-05	-3.744	-1.25608		2.8	16.2934	-37.44	1.05341	-37.44	1.50118		-374.39	1.84517	-374.4	1.22624	-374.4	0.59953	-374.4	0.99148	-374.4	0.65408		-1860	-1.38667	-1860	-1.26061	-1860	-1.30909
-1.718	-6.92323	-1.718	-6.73737	-1.718	-7.48081	-1.718	-7.57374	-1.718	-6.92323	-1.718	-6.64444		-3.732	1.88414	-3.742	3.14023	-3.742	1.94124	-3.742	1.71286	-3.742	-0.68513	-3.742	-0.85641		2.82	16.3686	-37.42	1.0072	-37.42	1.58264		-374.19	1.86724	-374.2	1.22908	-374.2	0.60256	-374.2	0.99035	-374.2	0.66601		-1859	-1.36727	-1859	-1.22182	-1859	-1.31879
-1.716	-7.06263	-1.716	-6.73737	-1.716	-7.48081	-1.716	-7.38788	-1.716	-6.69091	-1.716	-6.73737		-3.73	2.45509	-3.74	3.14023	-3.74	1.59867	-3.74	1.99833	-3.74	-1.37027	-3.74	-0.74222		2.84	16.4762	-37.4	1.0412	-37.4	1.53278		-373.99	1.86913	-374	1.2216	-374	0.59982	-374	0.99925	-374	0.67718		-1858	-1.34788	-1858	-1.19273	-1858	-1.37697
-1.714	-7.01616	-1.714	-6.73737	-1.714	-7.52727	-1.714	-7.24848	-1.714	-7.06263	-1.714	-6.92323		-3.728	2.398	-3.738	3.36861	-3.738	1.65576	-3.738	2.45509	-3.738	-1.31317	-3.738	-0.51384		2.86	16.5747	-37.38	1.02415	-37.38	1.53268		-373.79	1.88826	-373.8	1.20805	-373.8	0.61137	-373.8	1.00256	-373.8	0.64536		-1857	-1.33818	-1857	-1.18303	-1857	-1.38667
-1.712	-7.06263	-1.712	-6.73737	-1.712	-7.38788	-1.712	-7.06263	-1.712	-7.06263	-1.712	-6.64444		-3.726	2.16962	-3.736	3.36861	-3.736	1.48448	-3.736	2.3409	-3.736	-0.9706	-3.736	-0.22837		2.88	16.6822	-37.36	1.05313	-37.36	1.61403		-373.59	1.91696	-373.6	1.20872	-373.6	0.62103	-373.6	1.01014	-373.6	0.63258		-1856	-1.2703	-1856	-1.17333	-1856	-1.34788
-1.71	-7.06263	-1.71	-6.73737	-1.71	-7.20202	-1.71	-7.20202	-1.71	-7.10909	-1.71	-6.8303		-3.724	2.3409	-3.734	3.31152	-3.734	1.65576	-3.734	1.94124	-3.734	-0.62803	-3.734	1.05281e-05		2.9	16.781	-37.34	1.07245	-37.34	1.55904		-373.39	1.93192	-373.4	1.22321	-373.4	0.61014	-373.4	1.01468	-373.4	0.64025		-1855	-1.21212	-1855	-1.16364	-1855	-1.28
-1.708	-7.06263	-1.708	-6.45859	-1.708	-7.43434	-1.708	-7.34141	-1.708	-6.73737	-1.708	-6.64444		-3.722	2.22671	-3.732	2.85476	-3.732	1.54157	-3.732	1.59867	-3.732	-0.74222	-3.732	0.28549		2.92	16.8793	-37.32	1.0966	-37.32	1.5693		-373.19	1.93968	-373.2	1.22027	-373.2	0.60843	-373.2	1.01298	-373.2	0.63533		-1854	-1.24121	-1854	-1.17333	-1854	-1.33818
-1.706	-7.15556	-1.706	-6.22626	-1.706	-7.43434	-1.706	-7.06263	-1.706	-6.55152	-1.706	-6.50505		-3.72	2.56928	-3.73	2.22671	-3.73	1.37029	-3.73	1.37029	-3.73	-0.91351	-3.73	0.45677		2.94	16.9875	-37.3	1.08921	-37.3	1.5693		-372.99	1.94413	-373	1.21762	-373	0.59394	-373	1.0161	-373	0.62993		-1853	-1.26061	-1853	-1.23152	-1853	-1.31879
-1.704	-7.29495	-1.704	-6.64444	-1.704	-7.10909	-1.704	-7.15556	-1.704	-6.36566	-1.704	-6.45859		-3.718	2.79766	-3.728	2.398	-3.728	1.71286	-3.728	1.59867	-3.728	-1.42736	-3.728	0.79934		2.96	17.1259	-37.28	1.05038	-37.28	1.58746		-372.79	1.94868	-372.8	1.21336	-372.8	0.61875	-372.8	1.02983	-372.8	0.62605		-1852	-1.29939	-1852	-1.19273	-1852	-1.31879
-1.702	-7.24848	-1.702	-6.8303	-1.702	-7.20202	-1.702	-7.15556	-1.702	-6.50505	-1.702	-6.64444		-3.716	2.79766	-3.726	2.11252	-3.726	1.199	-3.726	1.71286	-3.726	-1.08479	-3.726	0.85643		2.98	17.2459	-37.26	1.03817	-37.26	1.60849		-372.59	1.943	-372.6	1.2179	-372.6	0.62586	-372.6	1.02434	-372.6	0.6304		-1851	-1.2703	-1851	-1.20242	-1851	-1.34788
-1.7	-7.24848	-1.7	-6.78384	-1.7	-7.20202	-1.7	-7.34141	-1.7	-6.73737	-1.7	-6.87677		-3.714	2.74057	-3.724	2.22671	-3.724	1.199	-3.724	1.42738	-3.724	-1.19898	-3.724	0.74224		3	17.3528	-37.24	1.07207	-37.24	1.66358		-372.39	1.95786	-372.4	1.22131	-372.4	0.63485	-372.4	1.03845	-372.4	0.63391		-1850	-1.25091	-1850	-1.24121	-1850	-1.33818
-1.698	-7.10909	-1.698	-6.87677	-1.698	-6.92323	-1.698	-7.34141	-1.698	-6.78384	-1.698	-7.20202		-3.712	2.79766	-3.722	1.99833	-3.722	1.14191	-3.722	1.54157	-3.722	-0.57094	-3.722	0.39968		3.02	17.4754	-37.22	1.11099	-37.22	1.62675		-372.19	1.93817	-372.2	1.20767	-372.2	0.62709	-372.2	1.02851	-372.2	0.6358		-1849	-1.26061	-1849	-1.23152	-1849	-1.33818
-1.696	-7.01616	-1.696	-6.73737	-1.696	-6.8303	-1.696	-7.57374	-1.696	-6.64444	-1.696	-7.24848		-3.71	2.62638	-3.72	1.76995	-3.72	1.54157	-3.72	1.54157	-3.72	0.22839	-3.72	0.39968		3.04	17.6012	-37.2	1.09887	-37.2	1.61064		-371.99	1.94972	-372	1.21572	-372	0.63665	-372	1.02605	-372	0.64555		-1848	-1.25091	-1848	-1.25091	-1848	-1.32848
-1.694	-7.10909	-1.694	-6.69091	-1.694	-6.8303	-1.694	-7.66667	-1.694	-6.55152	-1.694	-7.24848		-3.708	2.79766	-3.718	1.02772	-3.718	1.76995	-3.718	1.08481	-3.718	0.34258	-3.718	0.34258		3.06	17.7019	-37.18	1.09404	-37.18	1.6448		-371.79	1.92586	-371.8	1.2179	-371.8	0.62178	-371.8	1.03059	-371.8	0.67529		-1847	-1.26061	-1847	-1.24121	-1847	-1.2897
-1.692	-6.92323	-1.692	-6.69091	-1.692	-6.92323	-1.692	-7.71313	-1.692	-6.55152	-1.692	-7.15556		-3.706	3.19733	-3.716	0.68515	-3.716	1.71286	-3.716	1.31319	-3.716	0.1142	-3.716	-0.22837		3.08	17.7945	-37.16	1.05758	-37.16	1.59997		-371.59	1.89811	-371.6	1.20682	-371.6	0.60625	-371.6	1.02027	-371.6	0.67283		-1846	-1.28	-1846	-1.24121	-1846	-1.31879
-1.69	-6.78384	-1.69	-6.55152	-1.69	-7.15556	-1.69	-7.43434	-1.69	-6.92323	-1.69	-7.15556		-3.704	3.25442	-3.714	0.85643	-3.714	1.76995	-3.714	0.91353	-3.714	0.57096	-3.714	1.05281e-05		3.1	17.9014	-37.14	0.98722	-37.14	1.61054		-371.39	1.88173	-371.4	1.19035	-371.4	0.61686	-371.4	1.03286	-371.4	0.66582		-1845	-1.2897	-1845	-1.28	-1845	-1.34788
[truncated: 9,844 more rows]
[truncated: 18 more columns]

## Sheet: Fig. 5e
SiC diode					Ga2O3 diode
RT		150oC			RT		150oC
Time	Surge current	Time	Surge current		Time	Surge current	Time	Surge current
[truncated: 6 more rows]

## Sheet: Fig. 5f
3.6μs			8.5μs			73μs			610μs			4.6ms			10ms
[truncated: 9,728 more rows]

[truncated: 2 more sheets: Fig. 5g, Fig. 5h]
