# Supplementary material for: A megawatt ultra-wide bandgap semiconductor module for pulsed power electronics
Source: Nat Commun. 2026 Mar 30;17:4783. doi: 10.1038/s41467-026-71274-6 (PMC13219416; doi:10.1038/s41467-026-71274-6)
Supplement: Supplementary file 3 — Source Data [file 41467_2026_71274_MOESM3_ESM.zip › Source Data/Supplementary data.xlsx]

## Sheet: Fig. S1
SBD			JBS			HJD
Forward current	Breakdown voltage		Forward current	Breakdown voltage		Forward current	Breakdown voltage
16	240		10	1060		4.8	1851
1.6	650		2.5	700		1	1370
3.9	1200		20	500		1.1	1950
2.9	1300
4	612
8	1400
2	1800
10.8	1310
39.6	355

## Sheet: Fig. S3
Fig. S3-b
Bias	Capacitance
-10	4.20667e-09
-9.5	4.24e-09
-9	4.3e-09
-8.5	4.35333e-09
-8	4.40667e-09
-7.5	4.46667e-09
-7	4.53333e-09
-6.5	4.60667e-09
-6	4.68e-09
-5.5	4.77333e-09
-5	4.86667e-09
-4.5	4.98667e-09
-4	5.10667e-09
-3.5	5.24e-09
-3	5.38667e-09
-2.5	5.56e-09
-2	5.74e-09
-1.5	5.96667e-09
-1	6.21333e-09
-0.5	6.5e-09
0	6.86667e-09
0.5	7.2e-09
1	7.6e-09
1.5	8.06667e-09
2	1.26667e-08
2.5	2.85333e-08
3	5.86e-08
3.5	1e-07
4	1.50667e-07
4.5	2.02e-07
5	2.52e-07
5.5	2.98667e-07
6	3.36e-07
6.5	3.69333e-07
7	3.95333e-07
7.5	4.14e-07
8	4.28667e-07
8.5	4.39333e-07
9	4.47333e-07
9.5	4.52667e-07
10	4.56667e-07
10	4.56e-07
9.5	4.52667e-07
9	4.47333e-07
8.5	4.39333e-07
8	4.29333e-07
7.5	4.15333e-07
7	3.96667e-07
6.5	3.74e-07
6	3.45333e-07
5.5	3.1e-07
5	2.65333e-07
4.5	2.14667e-07
4	1.63333e-07
3.5	1.11333e-07
3	6.63333e-08
2.5	3.23333e-08
2	1.32e-08
1.5	8e-09
1	7.6e-09
0.5	7.13333e-09
0	6.73333e-09
-0.5	6.41333e-09
-1	6.12e-09
-1.5	5.88667e-09
-2	5.67333e-09
-2.5	5.48e-09
-3	5.32e-09
-3.5	5.18e-09
-4	5.04667e-09
-4.5	4.93333e-09
-5	4.84e-09
-5.5	4.73333e-09
-6	4.65333e-09
-6.5	4.56667e-09
-7	4.5e-09
-7.5	4.42667e-09
-8	4.37333e-09
-8.5	4.33333e-09
-9	4.28e-09
-9.5	4.22667e-09
-10	4.19333e-09

## Sheet: Fig.S7
	RT			50oC			100oC			150oC			200oC			250oC			300oC
Voltage	Current		Voltage	Current		Voltage	Current		Voltage	Current		Voltage	Current		Voltage	Current		Voltage	Current
0	3.5e-11		0	7.3e-10		0	2.4e-10		0	5.82e-10		0	8.844e-09		0	3.0738e-07		0	4.18619e-06
-4.9995	2.42e-10		-3	4.85e-10		-3	2.43e-10		-3	4.03e-10		-3	1.654e-08		-3	5.19018e-07		-3	7.50531e-06
-10.0005	2.97e-10		-6	1.8e-10		-6	2.9e-11		-6	5.67e-10		-6	2.3063e-08		-6	6.75722e-07		-6	9.74377e-06
-15	2e-12		-9	3.32e-10		-9	5.8e-11		-9	9.47e-10		-9	2.8168e-08		-9	8.13072e-07		-9	1.16243e-05
-19.9995	1.35e-10		-12	2.31e-10		-12	2.26e-10		-12	1.31e-09		-12	3.3264e-08		-12	9.39809e-07		-12	1.33087e-05
-25.0005	1.51e-10		-15	9e-12		-15	1.94e-10		-15	1.466e-09		-15	3.8088e-08		-15	1.01671e-06		-15	9.9556e-05
-30	1.8e-11		-18	2.28e-10		-18	4.5e-10		-18	1.629e-09		-18	4.2671e-08		-18	1.13393e-06
-34.9995	3.16e-10		-21	3.4e-11		-21	5.03e-10		-21	1.794e-09		-21	4.749e-08		-21	1.24827e-06
-40.0005	2.3e-11		-24	3.4e-11		-24	5.88e-10		-24	2.099e-09		-24	5.2146e-08		-24	1.35997e-06
-45	1.69e-10		-27	1.06e-10		-27	6.65e-10		-27	2.323e-09		-27	5.6815e-08		-27	1.47051e-06
-49.9995	2.66e-10		-30	1.34e-10		-30	7.72e-10		-30	2.611e-09		-30	6.1427e-08		-30	1.58034e-06
-55.0005	4.29e-10		-33	3.08e-10		-33	7.94e-10		-33	2.908e-09		-33	6.5968e-08		-33	1.68911e-06
-60	1.8e-10		-36	1.42e-10		-36	9.6e-10		-36	3.234e-09		-36	7.0835e-08		-36	1.7982e-06
-64.9995	3.88e-10		-39	2.59e-10		-39	1.144e-09		-39	3.564e-09		-39	7.5873e-08		-39	1.90682e-06
-70.0005	4.21e-10		-42	2.76e-10		-42	1.222e-09		-42	3.649e-09		-42	8.0949e-08		-42	2.01587e-06
-75	2.03e-10		-45	2.45e-10		-45	1.219e-09		-45	3.819e-09		-45	8.6194e-08		-45	2.12495e-06
-79.9995	4.87e-10		-48	4.47e-10		-48	1.281e-09		-48	3.897e-09		-48	9.1238e-08		-48	2.23475e-06
-85.0005	4.03e-10		-51	4.34e-10		-51	1.255e-09		-51	4.153e-09		-51	9.6262e-08		-51	2.34497e-06
-90	3.99e-10		-54	4.87e-10		-54	1.335e-09		-54	4.323e-09		-54	1.01531e-07		-54	2.45537e-06
-94.9995	4.42e-10		-57	5.8e-10		-57	1.369e-09		-57	4.537e-09		-57	1.06866e-07		-57	2.56648e-06
-100.001	7.03e-10		-60	3.98e-10		-60	1.529e-09		-60	4.64e-09		-60	1.12193e-07		-60	2.67837e-06
-105	5.36e-10		-63	5.09e-10		-63	1.574e-09		-63	4.884e-09		-63	1.17528e-07		-63	2.79065e-06
-109.999	5.79e-10		-66	5.88e-10		-66	1.515e-09		-66	4.991e-09		-66	1.2304e-07		-66	2.90345e-06
-115.001	5.52e-10		-69	4.06e-10		-69	1.497e-09		-69	5.092e-09		-69	1.28711e-07		-69	3.01681e-06
-120	6.93e-10		-72	7.1e-10		-72	1.632e-09		-72	5.162e-09		-72	1.3447e-07		-72	3.13073e-06
-124.999	6.86e-10		-75	6.74e-10		-75	1.637e-09		-75	5.379e-09		-75	1.40124e-07		-75	3.24495e-06
-130	6.75e-10		-78	5.14e-10		-78	1.658e-09		-78	5.471e-09		-78	1.45951e-07		-78	3.35977e-06
-135	7.72e-10		-81	6.57e-10		-81	1.695e-09		-81	5.658e-09		-81	1.51847e-07		-81	3.47533e-06
-140	6.04e-10		-84	6.54e-10		-84	1.638e-09		-84	5.779e-09		-84	1.57873e-07		-84	3.5919e-06
-145	6.98e-10		-87	7.1e-10		-87	1.574e-09		-87	6.021e-09		-87	1.63861e-07		-87	3.70872e-06
-150	6.04e-10		-90	6.79e-10		-90	1.66e-09		-90	6.06e-09		-90	1.70004e-07		-90	3.82693e-06
-155	7.21e-10		-93	6.78e-10		-93	1.756e-09		-93	6.21e-09		-93	1.76321e-07		-93	3.94641e-06
-160	8.16e-10		-96	7.61e-10		-96	1.721e-09		-96	6.46e-09		-96	1.82721e-07		-96	4.06713e-06
-165	6.81e-10		-99	8.73e-10		-99	1.771e-09		-99	6.593e-09		-99	1.89264e-07		-99	4.18935e-06
-170	9.02e-10		-102	6.49e-10		-102	1.647e-09		-102	6.709e-09		-102	1.95766e-07		-102	4.31335e-06
-175	8.68e-10		-105	8.17e-10		-105	1.607e-09		-105	7.003e-09		-105	2.02143e-07		-105	4.43898e-06
-180	6.88e-10		-108	8.34e-10		-108	1.683e-09		-108	7.165e-09		-108	2.08658e-07		-108	4.56655e-06
-185	7.7e-10		-111	8.28e-10		-111	1.684e-09		-111	7.389e-09		-111	2.15223e-07		-111	4.69545e-06
-190	8.06e-10		-114	8.98e-10		-114	1.702e-09		-114	7.507e-09		-114	2.2192e-07		-114	4.82574e-06
-195	9.92e-10		-117	9.05e-10		-117	1.659e-09		-117	7.693e-09		-117	2.28769e-07		-117	4.95708e-06
-200	7.73e-10		-120	8.87e-10		-120	1.605e-09		-120	7.796e-09		-120	2.35752e-07		-120	5.08903e-06
-205	9.55e-10		-123	9.88e-10		-123	1.682e-09		-123	8.126e-09		-123	2.4294e-07		-123	5.22222e-06
-210	9.01e-10		-126	8.85e-10		-126	1.625e-09		-126	8.381e-09		-126	2.50429e-07		-126	5.35592e-06
-215	8.55e-10		-129	9.02e-10		-129	1.499e-09		-129	8.588e-09		-129	2.5781e-07		-129	5.49027e-06
-220	6.88e-10		-132	1.016e-09		-132	1.627e-09		-132	8.964e-09		-132	2.65273e-07		-132	5.62537e-06
-225	8.22e-10		-135	8.62e-10		-135	1.575e-09		-135	9.202e-09		-135	2.72942e-07		-135	5.76221e-06
-230	9.12e-10		-138	1.045e-09		-138	1.695e-09		-138	9.421e-09		-138	2.80709e-07		-138	5.89996e-06
-235	9.02e-10		-141	9.44e-10		-141	1.701e-09		-141	9.652e-09		-141	2.88692e-07		-141	6.03903e-06
-240	1.076e-09		-144	9.3e-10		-144	1.665e-09		-144	9.919e-09		-144	2.96561e-07		-144	6.17929e-06
-245	8.64e-10		-147	1.027e-09		-147	1.638e-09		-147	1.0184e-08		-147	3.04631e-07		-147	6.321e-06
-250	1.155e-09		-150	9.63e-10		-150	1.557e-09		-150	1.0512e-08		-150	3.12934e-07		-150	6.4638e-06
-255	1.005e-09		-153	1.035e-09		-153	1.592e-09		-153	1.0898e-08		-153	3.21331e-07		-153	6.60795e-06
-260	1.059e-09		-156	1.017e-09		-156	1.532e-09		-156	1.1222e-08		-156	3.29883e-07		-156	6.75408e-06
-265	1.131e-09		-159	9.7e-10		-159	1.611e-09		-159	1.1538e-08		-159	3.38455e-07		-159	6.90155e-06
-270	1.056e-09		-162	9.75e-10		-162	1.626e-09		-162	1.1861e-08		-162	3.47317e-07		-162	7.0498e-06
-275	1.167e-09		-165	1.118e-09		-165	1.628e-09		-165	1.2088e-08		-165	3.56266e-07		-165	7.20122e-06
-280	1.062e-09		-168	1.086e-09		-168	1.615e-09		-168	1.2594e-08		-168	3.65265e-07		-168	7.35383e-06
-285	1.178e-09		-171	9.53e-10		-171	1.571e-09		-171	1.2971e-08		-171	3.74423e-07		-171	7.50894e-06
-290	1.224e-09		-174	1.008e-09		-174	1.618e-09		-174	1.3305e-08		-174	3.83747e-07		-174	7.66535e-06
-295	1.006e-09		-177	1.054e-09		-177	1.554e-09		-177	1.3705e-08		-177	3.9328e-07		-177	7.82433e-06
-300	1.265e-09		-180	9.26e-10		-180	1.633e-09		-180	1.4179e-08		-180	4.02737e-07		-180	7.98596e-06
-305	1.126e-09		-183	1.047e-09		-183	1.598e-09		-183	1.453e-08		-183	4.12446e-07		-183	8.14855e-06
-310	1.288e-09		-186	9.89e-10		-186	1.651e-09		-186	1.4966e-08		-186	4.22348e-07		-186	8.31209e-06
-315	1.127e-09		-189	1.03e-09		-189	1.708e-09		-189	1.5364e-08		-189	4.32161e-07		-189	8.4763e-06
-320	1.139e-09		-192	9.61e-10		-192	1.658e-09		-192	1.5819e-08		-192	4.42286e-07		-192	8.63755e-06
-325	1.254e-09		-195	1.034e-09		-195	1.732e-09		-195	1.6243e-08		-195	4.52498e-07		-195	8.79398e-06
-330	1.107e-09		-198	1.051e-09		-198	1.688e-09		-198	1.6752e-08		-198	4.62927e-07		-198	8.95274e-06
-335	1.253e-09		-201	9.47e-10		-201	1.729e-09		-201	1.7056e-08		-201	4.73268e-07		-201	9.11549e-06
-340	1.187e-09		-204	9.63e-10		-204	1.777e-09		-204	1.7678e-08		-204	4.83843e-07		-204	9.28099e-06
-345	1.307e-09		-207	1.035e-09		-207	1.864e-09		-207	1.8108e-08		-207	4.94693e-07		-207	9.44607e-06
-350	1.194e-09		-210	9.71e-10		-210	1.792e-09		-210	1.8725e-08		-210	5.05433e-07		-210	9.613e-06
-355	1.253e-09		-213	9.2e-10		-213	1.896e-09		-213	1.9235e-08		-213	5.16296e-07		-213	9.78515e-06
-360	1.35e-09		-216	1.112e-09		-216	1.881e-09		-216	1.9661e-08		-216	5.27459e-07		-216	9.96311e-06
-365	1.207e-09		-219	9.48e-10		-219	1.93e-09		-219	2.0232e-08		-219	5.38657e-07		-219	1.01448e-05
-370	1.365e-09		-222	9.67e-10		-222	1.984e-09		-222	2.0817e-08		-222	5.50036e-07		-222	1.03227e-05
-375	1.279e-09		-225	1.049e-09		-225	2.083e-09		-225	2.143e-08		-225	5.6157e-07		-225	1.05018e-05
-380	1.393e-09		-228	9.59e-10		-228	2.092e-09		-228	2.194e-08		-228	5.73443e-07		-228	1.06836e-05
-385	1.43e-09		-231	9.93e-10		-231	2.198e-09		-231	2.2486e-08		-231	5.85258e-07		-231	1.08687e-05
-390	1.306e-09		-234	9.04e-10		-234	2.199e-09		-234	2.3069e-08		-234	5.97385e-07		-234	1.10569e-05
-395	1.468e-09		-237	9.86e-10		-237	2.305e-09		-237	2.3654e-08		-237	6.09666e-07		-237	1.1247e-05
-400	1.428e-09		-240	8.95e-10		-240	2.308e-09		-240	2.4306e-08		-240	6.22231e-07		-240	1.14391e-05
-405	1.424e-09		-243	9.24e-10		-243	2.376e-09		-243	2.4908e-08		-243	6.34571e-07		-243	1.16321e-05
-410	1.554e-09		-246	1.022e-09		-246	2.42e-09		-246	2.5514e-08		-246	6.47713e-07		-246	1.18246e-05
-415	1.378e-09		-249	9.51e-10		-249	2.466e-09		-249	2.6088e-08		-249	6.60596e-07		-249	1.20188e-05
-420	1.644e-09		-252	8.32e-10		-252	2.534e-09		-252	2.6895e-08		-252	6.73982e-07		-252	1.22126e-05
-425	1.412e-09		-255	9.48e-10		-255	2.564e-09		-255	2.7568e-08		-255	6.87303e-07		-255	9.84091e-05
-430	1.686e-09		-258	1.021e-09		-258	2.658e-09		-258	2.8296e-08		-258	7.00788e-07
-435	1.633e-09		-261	8.61e-10		-261	2.802e-09		-261	2.8958e-08		-261	7.14611e-07
-440	1.601e-09		-264	9.62e-10		-264	2.832e-09		-264	2.9526e-08		-264	7.28335e-07
-445	1.734e-09		-267	1.021e-09		-267	2.988e-09		-267	3.0251e-08		-267	7.42445e-07
-450	1.679e-09		-270	9.42e-10		-270	2.971e-09		-270	3.1049e-08		-270	7.57011e-07
-455	1.863e-09		-273	8.72e-10		-273	3.072e-09		-273	3.1882e-08		-273	7.71657e-07
-460	1.771e-09		-276	9.31e-10		-276	3.103e-09		-276	3.2634e-08		-276	7.8662e-07
-465	1.843e-09		-279	9.32e-10		-279	3.273e-09		-279	3.3288e-08		-279	8.01801e-07
-470	1.897e-09		-282	9.03e-10		-282	3.365e-09		-282	3.4054e-08		-282	8.16747e-07
-475	1.916e-09		-285	9.6e-10		-285	3.41e-09		-285	3.4961e-08		-285	8.31808e-07
-480	2.056e-09		-288	1.029e-09		-288	3.445e-09		-288	3.5728e-08		-288	8.46713e-07
-485	1.946e-09		-291	9.02e-10		-291	3.495e-09		-291	3.6536e-08		-291	8.61793e-07
-490	2.159e-09		-294	9.79e-10		-294	3.605e-09		-294	3.7323e-08		-294	8.7731e-07
-495	2.102e-09		-297	1.012e-09		-297	3.666e-09		-297	3.8185e-08		-297	8.93394e-07
-500	2.069e-09		-300	9.14e-10		-300	3.793e-09		-300	3.9016e-08		-300	9.09808e-07
-505	2.252e-09		-303	1.007e-09		-303	3.846e-09		-303	3.9902e-08		-303	9.26656e-07
-510	2.213e-09		-306	1.051e-09		-306	3.99e-09		-306	4.0804e-08		-306	9.43899e-07
-515	2.284e-09		-309	1.028e-09		-309	4.05e-09		-309	4.1711e-08		-309	9.61142e-07
-520	2.209e-09		-312	1.053e-09		-312	4.189e-09		-312	4.2524e-08		-312	9.78391e-07
-525	2.373e-09		-315	1.054e-09		-315	4.256e-09		-315	4.3455e-08		-315	9.95738e-07
-530	2.569e-09		-318	1.032e-09		-318	4.381e-09		-318	4.4411e-08		-318	1.01317e-06
-535	2.372e-09		-321	1.055e-09		-321	4.531e-09		-321	4.5434e-08		-321	1.03084e-06
-540	2.594e-09		-324	1.096e-09		-324	4.635e-09		-324	4.6379e-08		-324	1.00588e-06
-545	2.49e-09		-327	1.149e-09		-327	4.687e-09		-327	4.7235e-08		-327	1.0241e-06
-550	2.648e-09		-330	1.041e-09		-330	4.737e-09		-330	4.8218e-08		-330	1.04258e-06
-555	2.644e-09		-333	1.174e-09		-333	4.834e-09		-333	4.937e-08		-333	1.06129e-06
-560	2.709e-09		-336	1.233e-09		-336	4.933e-09		-336	5.0444e-08		-336	1.08024e-06
-565	2.73e-09		-339	1.097e-09		-339	5.045e-09		-339	5.1438e-08		-339	1.09964e-06
-570	2.855e-09		-342	1.285e-09		-342	5.151e-09		-342	5.2413e-08		-342	1.1191e-06
-575	2.908e-09		-345	1.276e-09		-345	5.229e-09		-345	5.342e-08		-345	1.13889e-06
-580	2.864e-09		-348	1.229e-09		-348	5.331e-09		-348	5.4657e-08		-348	1.15894e-06
-585	3.002e-09		-351	1.32e-09		-351	5.481e-09		-351	5.5703e-08		-351	1.17911e-06
-590	3.019e-09		-354	1.34e-09		-354	5.634e-09		-354	5.6883e-08		-354	1.1995e-06
-595	3.201e-09		-357	1.373e-09		-357	5.831e-09		-357	5.7939e-08		-357	1.22014e-06
-600	3.324e-09		-360	1.261e-09		-360	5.934e-09		-360	5.9169e-08		-360	1.24097e-06
-605	3.197e-09		-363	1.384e-09		-363	5.954e-09		-363	6.0386e-08		-363	1.26196e-06
-610	3.526e-09		-366	1.406e-09		-366	5.988e-09		-366	6.1666e-08		-366	1.28348e-06
-615	3.417e-09		-369	1.282e-09		-369	6.143e-09		-369	6.2847e-08		-369	1.30504e-06
-620	3.571e-09		-372	1.498e-09		-372	6.32e-09		-372	6.408e-08		-372	1.32701e-06
-625	3.57e-09		-375	1.497e-09		-375	6.399e-09		-375	6.5336e-08		-375	1.34935e-06
-630	3.637e-09		-378	1.387e-09		-378	6.601e-09		-378	6.6692e-08		-378	1.37221e-06
-635	3.806e-09		-381	1.541e-09		-381	6.67e-09		-381	6.797e-08		-381	1.39535e-06
-640	3.787e-09		-384	1.557e-09		-384	6.812e-09		-384	6.9434e-08		-384	1.4189e-06
-645	4.116e-09		-387	1.519e-09		-387	6.946e-09		-387	7.0748e-08		-387	1.44327e-06
-650	4.034e-09		-390	1.598e-09		-390	7.095e-09		-390	7.2107e-08		-390	1.46778e-06
-655	4.279e-09		-393	1.628e-09		-393	7.183e-09		-393	7.3455e-08		-393	1.49322e-06
-660	4.32e-09		-396	1.685e-09		-396	7.29e-09		-396	7.4868e-08		-396	1.51878e-06
-665	4.414e-09		-399	1.729e-09		-399	7.441e-09		-399	7.6372e-08		-399	1.54501e-06
-670	4.675e-09		-402	1.582e-09		-402	7.524e-09		-402	7.7917e-08		-402	1.57128e-06
-675	4.616e-09		-405	1.687e-09		-405	7.781e-09		-405	7.9425e-08		-405	1.59796e-06
-680	4.868e-09		-408	1.813e-09		-408	7.874e-09		-408	8.0862e-08		-408	1.62474e-06
-685	5.02e-09		-411	1.8e-09		-411	8.037e-09		-411	8.2458e-08		-411	1.65192e-06
-690	5.203e-09		-414	1.706e-09		-414	8.181e-09		-414	8.4093e-08		-414	1.67953e-06
-695	5.4e-09		-417	1.933e-09		-417	8.355e-09		-417	8.5749e-08		-417	1.7076e-06
-700	5.434e-09		-420	1.931e-09		-420	8.498e-09		-420	8.7353e-08		-420	1.73618e-06
-705	5.797e-09		-423	1.77e-09		-423	8.614e-09		-423	8.9119e-08		-423	1.76528e-06
-710	5.955e-09		-426	1.99e-09		-426	8.784e-09		-426	9.0802e-08		-426	1.79435e-06
-715	6.228e-09		-429	1.971e-09		-429	8.922e-09		-429	9.263e-08		-429	1.82448e-06
-720	6.491e-09		-432	1.966e-09		-432	9.096e-09		-432	9.4495e-08		-432	1.85464e-06
-725	6.609e-09		-435	1.999e-09		-435	9.263e-09		-435	9.6317e-08		-435	1.88538e-06
-730	7.063e-09		-438	2.079e-09		-438	9.422e-09		-438	9.805e-08		-438	1.9168e-06
-735	7.186e-09		-441	2.145e-09		-441	9.586e-09		-441	9.987e-08		-441	1.94877e-06
-740	7.63e-09		-444	2.149e-09		-444	9.724e-09		-444	1.01831e-07		-444	1.98111e-06
-745	7.993e-09		-447	2.187e-09		-447	9.933e-09		-447	1.03807e-07		-447	2.01407e-06
-750	8.319e-09		-450	2.188e-09		-450	1.0073e-08		-450	1.05938e-07		-450	2.04754e-06
-755	8.802e-09		-453	2.126e-09		-453	1.0319e-08		-453	1.07861e-07		-453	2.08125e-06
-760	9.056e-09		-456	2.329e-09		-456	1.053e-08		-456	1.099e-07		-456	2.1156e-06
-765	9.646e-09		-459	2.319e-09		-459	1.0622e-08		-459	1.11969e-07		-459	2.1504e-06
-770	1.0077e-08		-462	2.258e-09		-462	1.0792e-08		-462	1.14157e-07		-462	2.18569e-06
-775	1.0647e-08		-465	2.417e-09		-465	1.099e-08		-465	1.16381e-07		-465	2.22142e-06
-780	1.1281e-08		-468	2.469e-09		-468	1.123e-08		-468	1.18512e-07		-468	2.25764e-06
-785	1.1845e-08		-471	2.385e-09		-471	1.138e-08		-471	1.20833e-07		-471	2.2945e-06
-790	1.2636e-08		-474	2.477e-09		-474	1.1663e-08		-474	1.23109e-07		-474	2.33219e-06
-795	1.3185e-08		-477	2.534e-09		-477	1.177e-08		-477	1.25497e-07		-477	2.36997e-06
-800	1.4204e-08		-480	2.588e-09		-480	1.1948e-08		-480	1.27865e-07		-480	2.40884e-06
-805	1.4952e-08		-483	2.502e-09		-483	1.2156e-08		-483	1.3032e-07		-483	2.44776e-06
-810	1.5775e-08		-486	2.684e-09		-486	1.2463e-08		-486	1.3275e-07		-486	2.48744e-06
-815	1.6956e-08		-489	2.723e-09		-489	1.2581e-08		-489	1.35328e-07		-489	2.52772e-06
-820	1.79e-08		-492	2.618e-09		-492	1.2894e-08		-492	1.37983e-07		-492	2.56834e-06
-825	1.9109e-08		-495	2.781e-09		-495	1.3153e-08		-495	1.40546e-07		-495	2.60944e-06
-830	2.0316e-08		-498	2.751e-09		-498	1.3367e-08		-498	1.43312e-07		-498	2.65112e-06
-835	2.1829e-08		-501	2.71e-09		-501	1.363e-08		-501	1.45998e-07		-501	2.69343e-06
-840	2.3295e-08		-504	2.901e-09		-504	1.386e-08		-504	1.48849e-07		-504	2.73641e-06
-845	2.4749e-08		-507	2.902e-09		-507	1.4075e-08		-507	1.51757e-07		-507	2.7793e-06
-850	2.6739e-08		-510	2.895e-09		-510	1.426e-08		-510	1.54689e-07		-510	2.82332e-06
-855	2.8446e-08		-513	2.975e-09		-513	1.4546e-08		-513	1.5761e-07		-513	2.86856e-06
-860	3.0594e-08		-516	3.038e-09		-516	1.4747e-08		-516	1.60617e-07		-516	2.91427e-06
-865	3.2737e-08		-519	3.137e-09		-519	1.5034e-08		-519	1.6374e-07		-519	2.96065e-06
-870	3.5248e-08		-522	3.05e-09		-522	1.5333e-08		-522	1.66979e-07		-522	3.0074e-06
-875	3.7662e-08		-525	3.15e-09		-525	1.5607e-08		-525	1.70333e-07		-525	3.05479e-06
-880	4.0556e-08		-528	3.168e-09		-528	1.586e-08		-528	1.73553e-07		-528	3.10293e-06
-885	4.3598e-08		-531	3.125e-09		-531	1.6184e-08		-531	1.76821e-07		-531	3.15227e-06
-890	4.6879e-08		-534	3.289e-09		-534	1.6517e-08		-534	1.80349e-07		-534	3.20318e-06
-895	5.0534e-08		-537	3.3e-09		-537	1.6826e-08		-537	1.83899e-07		-537	3.25487e-06
-900	5.4236e-08		-540	3.24e-09		-540	1.7137e-08		-540	1.87417e-07		-540	3.30726e-06
-905	5.8599e-08		-543	3.314e-09		-543	1.738e-08		-543	1.90967e-07		-543	3.36029e-06
-910	6.3034e-08		-546	3.5e-09		-546	1.7678e-08		-546	1.94708e-07		-546	3.41418e-06
-915	6.7925e-08		-549	3.486e-09		-549	1.7986e-08		-549	1.9847e-07		-549	3.46851e-06
-920	7.3387e-08		-552	3.575e-09		-552	1.8349e-08		-552	2.02258e-07		-552	3.52345e-06
-925	7.8966e-08		-555	3.564e-09		-555	1.866e-08		-555	2.06279e-07		-555	3.57932e-06
-930	8.5296e-08		-558	3.634e-09		-558	1.9031e-08		-558	2.10226e-07		-558	3.63597e-06
-935	9.1924e-08		-561	3.742e-09		-561	1.9425e-08		-561	2.14304e-07		-561	3.69373e-06
-940	9.9295e-08		-564	3.61e-09		-564	1.9722e-08		-564	2.18434e-07		-564	3.75234e-06
-945	1.07282e-07		-567	3.754e-09		-567	2.0138e-08		-567	2.22769e-07		-567	3.81219e-06
-950	1.15634e-07		-570	3.88e-09		-570	2.0452e-08		-570	2.26948e-07		-570	3.87315e-06
-955	1.25127e-07		-573	3.82e-09		-573	2.0885e-08		-573	2.31402e-07		-573	3.93557e-06
-960	1.34911e-07		-576	3.994e-09		-576	2.1231e-08		-576	2.35778e-07		-576	3.99901e-06
-965	1.45843e-07		-579	4.092e-09		-579	2.161e-08		-579	2.40264e-07		-579	4.06386e-06
-970	1.57393e-07		-582	3.96e-09		-582	2.206e-08		-582	2.44943e-07		-582	4.12934e-06
-975	1.69999e-07		-585	4.077e-09		-585	2.2407e-08		-585	2.49707e-07		-585	4.19586e-06
-980	1.83677e-07		-588	4.231e-09		-588	2.2936e-08		-588	2.54526e-07		-588	4.26332e-06
-985	1.98302e-07		-591	4.265e-09		-591	2.3326e-08		-591	2.59379e-07		-591	4.3321e-06
-990	2.14367e-07		-594	4.26e-09		-594	2.3864e-08		-594	2.64362e-07		-594	4.40234e-06
-995	2.3139e-07		-597	4.395e-09		-597	2.4274e-08		-597	2.69382e-07		-597	4.47445e-06
-1000	2.50043e-07		-600	4.445e-09		-600	2.4748e-08		-600	2.74675e-07		-600	4.54809e-06
-1005	2.69973e-07		-603	4.413e-09		-603	2.5256e-08		-603	2.80036e-07		-603	4.62368e-06
-1010	2.91575e-07		-606	4.554e-09		-606	2.5777e-08		-606	2.85518e-07		-606	4.69982e-06
-1015	3.15014e-07		-609	4.654e-09		-609	2.6283e-08		-609	2.91058e-07		-609	4.77771e-06
-1020	3.3996e-07		-612	4.662e-09		-612	2.6769e-08		-612	2.9679e-07		-612	4.85655e-06
-1025	3.67145e-07		-615	4.809e-09		-615	2.7349e-08		-615	3.02731e-07		-615	4.93629e-06
-1030	3.96247e-07		-618	4.912e-09		-618	2.7857e-08		-618	3.08728e-07		-618	5.01708e-06
-1035	4.27628e-07		-621	4.878e-09		-621	2.8479e-08		-621	3.14937e-07		-621	5.09925e-06
-1040	4.6162e-07		-624	4.993e-09		-624	2.9009e-08		-624	3.21303e-07		-624	5.18264e-06
-1045	4.98221e-07		-627	5.138e-09		-627	2.9743e-08		-627	3.27817e-07		-627	5.26743e-06
-1050	5.37646e-07		-630	5.196e-09		-630	3.0296e-08		-630	3.34283e-07		-630	5.35385e-06
-1055	5.80148e-07		-633	5.249e-09		-633	3.0882e-08		-633	3.40812e-07		-633	5.44178e-06
-1060	6.25685e-07		-636	5.384e-09		-636	3.1514e-08		-636	3.47512e-07		-636	5.53095e-06
-1065	6.75162e-07		-639	5.488e-09		-639	3.2176e-08		-639	3.54564e-07		-639	5.62151e-06
-1070	7.28256e-07		-642	5.469e-09		-642	3.2945e-08		-642	3.61589e-07		-642	5.71358e-06
-1075	7.8532e-07		-645	5.599e-09		-645	3.3655e-08		-645	3.689e-07		-645	5.80757e-06
-1080	8.46531e-07		-648	5.731e-09		-648	3.4329e-08		-648	3.76416e-07		-648	5.90329e-06
-1085	9.12445e-07		-651	5.756e-09		-651	3.5143e-08		-651	3.84241e-07		-651	6.0009e-06
-1090	9.83355e-07		-654	5.933e-09		-654	3.592e-08		-654	3.92108e-07		-654	6.10006e-06
-1095	1.01699e-06		-657	6.052e-09		-657	3.6743e-08		-657	4.00244e-07		-657	6.20096e-06
-1100	1.09894e-06		-660	5.998e-09		-660	3.7496e-08		-660	4.08328e-07		-660	6.30359e-06
-1105	1.1876e-06		-663	6.235e-09		-663	3.8298e-08		-663	4.16664e-07		-663	6.40816e-06
-1110	1.28227e-06		-666	6.443e-09		-666	3.9203e-08		-666	4.2501e-07		-666	6.51425e-06
-1115	1.38387e-06		-669	6.469e-09		-669	4.0044e-08		-669	4.33826e-07		-669	6.62201e-06
-1120	1.49301e-06		-672	6.524e-09		-672	4.0989e-08		-672	4.42642e-07		-672	6.7315e-06
-1125	1.61036e-06		-675	6.719e-09		-675	4.1884e-08		-675	4.51714e-07		-675	6.84277e-06
-1130	1.73672e-06		-678	6.899e-09		-678	4.282e-08		-678	4.61202e-07		-678	6.95628e-06
-1135	1.87145e-06		-681	6.982e-09		-681	4.3895e-08		-681	4.70944e-07		-681	7.07081e-06
-1140	2.01644e-06		-684	7.168e-09		-684	4.4936e-08		-684	4.80929e-07		-684	7.18766e-06
-1145	2.17164e-06		-687	7.38e-09		-687	4.5971e-08		-687	4.91117e-07		-687	7.30635e-06
-1150	2.33792e-06		-690	7.404e-09		-690	4.7091e-08		-690	5.01436e-07		-690	7.42739e-06
-1155	2.51635e-06		-693	7.603e-09		-693	4.8256e-08		-693	5.11988e-07		-693	7.55077e-06
-1160	2.70757e-06		-696	7.864e-09		-696	4.9398e-08		-696	5.2276e-07		-696	7.67675e-06
-1165	2.9126e-06		-699	7.883e-09		-699	5.0538e-08		-699	5.33732e-07		-699	7.80559e-06
-1170	3.13143e-06		-702	8.136e-09		-702	5.173e-08		-702	5.44982e-07		-702	7.9367e-06
-1175	3.36613e-06		-705	8.447e-09		-705	5.2986e-08		-705	5.56531e-07		-705	8.07102e-06
-1180	3.61782e-06		-708	8.559e-09		-708	5.4334e-08		-708	5.68374e-07		-708	8.20675e-06
-1185	3.88674e-06		-711	8.718e-09		-711	5.5724e-08		-711	5.80461e-07		-711	8.3453e-06
-1190	4.17435e-06		-714	8.915e-09		-714	5.7188e-08		-714	5.92694e-07		-714	8.48508e-06
-1195	4.4812e-06		-717	9.211e-09		-717	5.8626e-08		-717	6.05355e-07		-717	8.62644e-06
-1200	4.81023e-06		-720	9.421e-09		-720	6.0138e-08		-720	6.18319e-07		-720	8.7694e-06
-1205	5.1621e-06		-723	9.631e-09		-723	6.1683e-08		-723	6.31656e-07		-723	8.91416e-06
-1210	5.53725e-06		-726	9.919e-09		-726	6.3234e-08		-726	6.45136e-07		-726	9.06046e-06
-1215	5.9382e-06		-729	1.0038e-08		-729	6.4839e-08		-729	6.59167e-07		-729	9.20808e-06
-1220	6.36656e-06		-732	1.049e-08		-732	6.6524e-08		-732	6.7364e-07		-732	9.35678e-06
-1225	6.82361e-06		-735	1.0735e-08		-735	6.828e-08		-735	6.88399e-07		-735	9.50802e-06
-1230	7.31142e-06		-738	1.0876e-08		-738	7.018e-08		-738	7.0372e-07		-738	9.66252e-06
-1235	7.83093e-06		-741	1.1278e-08		-741	7.1995e-08		-741	7.19404e-07		-741	9.82159e-06
-1240	8.38643e-06		-744	1.1568e-08		-744	7.391e-08		-744	7.35389e-07		-744	9.9841e-06
-1245	8.97746e-06		-747	1.1943e-08		-747	7.6044e-08		-747	7.51538e-07		-747	1.01504e-05
-1250	9.60777e-06		-750	1.2376e-08		-750	7.8081e-08		-750	7.67669e-07		-750	1.0321e-05
-1255	1.02784e-05		-753	1.2616e-08		-753	8.0173e-08		-753	7.83992e-07		-753	1.04948e-05
-1260	1.09813e-05		-756	1.3007e-08		-756	8.2458e-08		-756	8.00992e-07		-756	1.06704e-05
-1265	1.17281e-05		-759	1.3283e-08		-759	8.4739e-08		-759	8.18323e-07		-759	1.08499e-05
-1270	1.25548e-05		-762	1.3799e-08		-762	8.7034e-08		-762	8.36339e-07		-762	1.10321e-05
-1275	9.94054e-05		-765	1.4254e-08		-765	8.9508e-08		-765	8.55374e-07		-765	1.12167e-05
			-768	1.453e-08		-768	9.2073e-08		-768	8.75055e-07		-768	1.14054e-05
			-771	1.5011e-08		-771	9.4614e-08		-771	8.94865e-07		-771	1.15982e-05
			-774	1.5665e-08		-774	9.7418e-08		-774	9.15137e-07		-774	1.17944e-05
			-777	1.6068e-08		-777	1.00225e-07		-777	9.36037e-07		-777	1.19966e-05
			-780	1.6524e-08		-780	1.03123e-07		-780	9.57689e-07		-780	1.22027e-05
			-783	1.72e-08		-783	1.06149e-07		-783	9.79569e-07		-783	9.94118e-05
			-786	1.7712e-08		-786	1.09158e-07		-786	1.00203e-06
			-789	1.8327e-08		-789	1.12473e-07		-789	1.0248e-06
			-792	1.8926e-08		-792	1.15802e-07		-792	1.0054e-06
			-795	1.97e-08		-795	1.19289e-07		-795	1.02965e-06
			-798	2.0257e-08		-798	1.22826e-07		-798	1.05432e-06
			-801	2.0956e-08		-801	1.26545e-07		-801	1.07997e-06
			-804	2.1858e-08		-804	1.30302e-07		-804	1.10635e-06
			-807	2.2513e-08		-807	1.34312e-07		-807	1.13307e-06
			-810	2.3307e-08		-810	1.38441e-07		-810	1.16106e-06
			-813	2.4397e-08		-813	1.42774e-07		-813	1.1893e-06
			-816	2.5128e-08		-816	1.47166e-07		-816	1.21859e-06
			-819	2.6043e-08		-819	1.51738e-07		-819	1.24866e-06
			-822	2.7133e-08		-822	1.56381e-07		-822	1.27953e-06
			-825	2.8059e-08		-825	1.61295e-07		-825	1.31116e-06
			-828	2.9223e-08		-828	1.66399e-07		-828	1.34373e-06
			-831	3.0289e-08		-831	1.71692e-07		-831	1.37724e-06
			-834	3.147e-08		-834	1.7713e-07		-834	1.41116e-06
			-837	3.2715e-08		-837	1.82846e-07		-837	1.44615e-06
			-840	3.4004e-08		-840	1.88759e-07		-840	1.48174e-06
			-843	3.5412e-08		-843	1.94802e-07		-843	1.51832e-06
			-846	3.6744e-08		-846	2.012e-07		-846	1.55579e-06
			-849	3.8132e-08		-849	2.07872e-07		-849	1.59465e-06
			-852	3.9916e-08		-852	2.14701e-07		-852	1.63453e-06
			-855	4.1471e-08		-855	2.21774e-07		-855	1.67544e-06
			-858	4.3062e-08		-858	2.29158e-07		-858	1.71767e-06
			-861	4.4976e-08		-861	2.36777e-07		-861	1.76087e-06
			-864	4.6772e-08		-864	2.44669e-07		-864	1.80557e-06
			-867	4.8732e-08		-867	2.52911e-07		-867	1.85131e-06
			-870	5.0757e-08		-870	2.6138e-07		-870	1.89865e-06
			-873	5.2968e-08		-873	2.70332e-07		-873	1.94712e-06
			-876	5.5183e-08		-876	2.79571e-07		-876	1.99699e-06
			-879	5.7562e-08		-879	2.89068e-07		-879	2.04811e-06
			-882	6.0084e-08		-882	2.9892e-07		-882	2.10097e-06
			-885	6.2535e-08		-885	3.09104e-07		-885	2.15483e-06
			-888	6.5178e-08		-888	3.19556e-07		-888	2.21035e-06
			-891	6.8175e-08		-891	3.30608e-07		-891	2.26721e-06
			-894	7.1038e-08		-894	3.42045e-07		-894	2.32568e-06
			-897	7.4082e-08		-897	3.53849e-07		-897	2.3858e-06
			-900	7.7482e-08		-900	3.66156e-07		-900	2.44754e-06
			-903	8.0832e-08		-903	3.78872e-07		-903	2.51084e-06
			-906	8.4383e-08		-906	3.92182e-07		-906	2.57576e-06
			-909	8.8071e-08		-909	4.06036e-07		-909	2.64284e-06
			-912	9.1985e-08		-912	4.20317e-07		-912	2.7116e-06
			-915	9.5989e-08		-915	4.35249e-07		-915	2.78258e-06
			-918	1.00335e-07		-918	4.50588e-07		-918	2.85532e-06
			-921	1.049e-07		-921	4.66665e-07		-921	2.93089e-06
			-924	1.09444e-07		-924	4.8326e-07		-924	3.00815e-06
			-927	1.14378e-07		-927	5.00508e-07		-927	3.08825e-06
			-930	1.19512e-07		-930	5.18175e-07		-930	3.17096e-06
			-933	1.24887e-07		-933	5.36859e-07		-933	3.25607e-06
			-936	1.30457e-07		-936	5.56282e-07		-936	3.34349e-06
			-939	1.36432e-07		-939	5.76592e-07		-939	3.43396e-06
			-942	1.42489e-07		-942	5.97264e-07		-942	3.52712e-06
			-945	1.4892e-07		-945	6.19149e-07		-945	3.62295e-06
			-948	1.55783e-07		-948	6.41522e-07		-948	3.72134e-06
			-951	1.62778e-07		-951	6.6476e-07		-951	3.82279e-06
			-954	1.70092e-07		-954	6.88904e-07		-954	3.92675e-06
			-957	1.77851e-07		-957	7.14028e-07		-957	4.03349e-06
			-960	1.86042e-07		-960	7.40337e-07		-960	4.14314e-06
			-963	1.9434e-07		-963	7.6728e-07		-963	4.25597e-06
			-966	2.03059e-07		-966	7.95662e-07		-966	4.37178e-06
			-969	2.12564e-07		-969	8.24852e-07		-969	4.49141e-06
			-972	2.22122e-07		-972	8.55208e-07		-972	4.61464e-06
			-975	2.32344e-07		-975	8.86638e-07		-975	4.74225e-06
			-978	2.43103e-07		-978	9.19631e-07		-978	4.87392e-06
			-981	2.53999e-07		-981	9.53705e-07		-981	5.00968e-06
			-984	2.65577e-07		-984	9.89322e-07		-984	5.14962e-06
			-987	2.776e-07		-987	1.02642e-06		-987	5.29363e-06
			-990	2.90404e-07		-990	1.02226e-06		-990	5.06e-06
			-993	3.03545e-07		-993	1.0626e-06		-993	5.60281e-06
			-996	3.17405e-07		-996	1.10364e-06		-996	5.75762e-06
			-999	3.31901e-07		-999	1.14645e-06		-999	5.9181e-06
			-1002	3.47047e-07		-1002	1.19082e-06		-1002	6.08343e-06
			-1005	3.62823e-07		-1005	1.23683e-06		-1005	6.25302e-06
			-1008	3.79466e-07		-1008	1.28475e-06		-1008	6.42883e-06
			-1011	3.96671e-07		-1011	1.33409e-06		-1011	6.60981e-06
			-1014	4.14745e-07		-1014	1.38577e-06		-1014	6.79578e-06
			-1017	4.33633e-07		-1017	1.43924e-06		-1017	6.98735e-06
			-1020	4.53421e-07		-1020	1.49465e-06		-1020	7.18498e-06
			-1023	4.74051e-07		-1023	1.55227e-06		-1023	7.38898e-06
			-1026	4.95576e-07		-1026	1.61241e-06		-1026	7.5983e-06
			-1029	5.18192e-07		-1029	1.67449e-06		-1029	7.81465e-06
			-1032	5.41597e-07		-1032	1.73941e-06		-1032	8.03698e-06
			-1035	5.6616e-07		-1035	1.80628e-06		-1035	8.26579e-06
			-1038	5.91965e-07		-1038	1.87623e-06		-1038	8.50213e-06
			-1041	6.18672e-07		-1041	1.94804e-06		-1041	8.74548e-06
			-1044	6.4656e-07		-1044	2.02329e-06		-1044	8.9967e-06
			-1047	6.75893e-07		-1047	2.10128e-06		-1047	9.25556e-06
			-1050	7.06501e-07		-1050	2.1822e-06		-1050	9.52242e-06
			-1053	7.38329e-07		-1053	2.26629e-06		-1053	9.79651e-06
			-1056	7.71615e-07		-1056	2.35329e-06		-1056	1.00804e-05
			-1059	8.06356e-07		-1059	2.44344e-06		-1059	1.0029e-05
			-1062	8.42574e-07		-1062	2.53765e-06		-1062	1.07051e-05
			-1065	8.80699e-07		-1065	2.63487e-06		-1065	1.09997e-05
			-1068	9.20234e-07		-1068	2.7364e-06		-1068	1.13122e-05
			-1071	9.61499e-07		-1071	2.84154e-06		-1071	1.16344e-05
			-1074	1.00463e-06		-1074	2.9533e-06		-1074	1.19696e-05
			-1077	1.00686e-06		-1077	3.06461e-06		-1077	1.23206e-05
			-1080	1.0539e-06		-1080	3.18165e-06		-1080	0.000106747
			-1083	1.10318e-06		-1083	3.30333e-06
			-1086	1.15406e-06		-1086	3.42934e-06
			-1089	1.20719e-06		-1089	3.55986e-06
			-1092	1.26288e-06		-1092	3.69552e-06
			-1095	1.32116e-06		-1095	3.8364e-06
			-1098	1.38151e-06		-1098	3.98199e-06
			-1101	1.4449e-06		-1101	4.13341e-06
			-1104	1.51054e-06		-1104	4.28975e-06
			-1107	1.57908e-06		-1107	4.45306e-06
			-1110	1.65088e-06		-1110	4.62271e-06
			-1113	1.72538e-06		-1113	4.79777e-06
			-1116	1.80319e-06		-1116	4.97937e-06
			-1119	1.88435e-06		-1119	5.16781e-06
			-1122	1.96881e-06		-1122	5.36266e-06
			-1125	2.05676e-06		-1125	5.56555e-06
			-1128	2.14861e-06		-1128	5.77522e-06
			-1131	2.24422e-06		-1131	5.99342e-06
			-1134	2.3437e-06		-1134	6.21984e-06
			-1137	2.44761e-06		-1137	6.4547e-06
			-1140	2.55583e-06		-1140	6.69743e-06
			-1143	2.66854e-06		-1143	6.94963e-06
			-1146	2.78573e-06		-1146	7.21228e-06
			-1149	2.90807e-06		-1149	7.48306e-06
			-1152	3.03511e-06		-1152	7.76363e-06
			-1155	3.16727e-06		-1155	8.0587e-06
			-1158	3.30537e-06		-1158	8.35906e-06
			-1161	3.44927e-06		-1161	8.67048e-06
			-1164	3.59869e-06		-1164	9.83838e-05
			-1167	3.75409e-06
			-1170	3.91624e-06
			-1173	4.08426e-06
			-1176	4.25981e-06
			-1179	4.44192e-06
			-1182	4.6386e-06
			-1185	4.83117e-06
			-1188	5.03861e-06
			-1191	5.2549e-06
			-1194	5.4746e-06
			-1197	5.70525e-06
			-1200	5.9506e-06
			-1203	6.20666e-06
			-1206	6.46259e-06
			-1209	6.75081e-06
			-1212	7.00865e-06
			-1215	7.30056e-06
			-1218	7.60425e-06
			-1221	7.91899e-06
			-1224	8.2457e-06
			-1227	8.58474e-06
			-1230	8.93842e-06
			-1233	9.30499e-06
			-1236	9.68579e-06
			-1239	1.0081e-05
			-1242	1.04885e-05
			-1245	1.09107e-05
			-1248	0.000103421

## Sheet: Fig. S8
Fig. S8-b
Temperature	VF
25	1.715
50	1.675
75	1.64
100	1.6
125	1.559

## Sheet: Fig. S9
Fig. S92-c						Fig. S92-d
Time	Voltage	Current				Natural convection cooling		Fan cooling with heatsink
-0.1	0.40808	-0.00727				Time	Tcase (oC)	Time	Tcase (oC)
-0.0998	0.47272	-0.00242				0	21	0	21
-0.0996	0.33535	0.0097				1e-05	21	1e-05	21
-0.0994	0.35151	0.00323				2e-05	21	2e-05	21
-0.0992	0.42424	-0.00242				3e-05	21	3e-05	21
-0.099	0.44848	0.00242				4e-05	21	4e-05	21
-0.0988	0.31111	-0.00566				5e-05	21	5e-05	21
-0.0986	0.34343	-0.01455				6e-05	21	6e-05	21
-0.0984	0.33535	-0.00162				7e-05	21	7e-05	21
-0.0982	0.35959	0.00566				8e-05	21	8e-05	21
-0.098	0.35151	-3.81275e-08				9e-05	21	9e-05	21
-0.0978	0.35151	-3.81284e-08				0.0001	21	0.0001	21
-0.0976	0.40808	0.000808043				0.0002	21	0.0002	21
-0.0974	0.35959	-0.00323				0.0003	21	0.0003	21
-0.0972	0.31111	-0.0097				0.0004	21	0.0004	21
-0.097	0.47272	-0.00485				0.0005	21.0001	0.0005	21
-0.0968	0.37575	0.00889				0.0006	21.0001	0.0006	21
-0.0966	0.4404	-0.00162				0.0007	21.0002	0.0007	21
-0.0964	0.40808	-0.00485				0.0008	21.0003	0.0008	21
-0.0962	0.39192	0.00808				0.0009	21.0005	0.0009	21
-0.096	0.28687	0.00323				0.001	21.0007	0.001	21
-0.0958	0.31111	-0.00323				0.002	21.0109	0.002	21
-0.0956	0.47272	-3.81284e-08				0.003	21.0286	0.003	21
-0.0954	0.37575	0.000808043				0.004	21.0519	0.004	21.0001
-0.0952	0.39192	-0.00566				0.005	21.0792	0.005	21.0002
-0.095	0.43232	-0.000808119				0.006	21.1088	0.006	21.0004
-0.0948	0.43232	-0.000808119				0.007	21.1397	0.007	21.0007
-0.0946	0.36767	-0.00404				0.008	21.1712	0.008	21.0012
-0.0944	0.40808	-0.00323				0.009	21.2025	0.009	21.0017
-0.0942	0.32727	0.00566				0.01	21.2335	0.01	21.0024
-0.094	0.34343	0.00242				0.02	21.4728	0.02	21.0189
-0.0938	0.35959	-0.00162				0.03	21.6586	0.03	21.0403
-0.0936	0.37575	-0.00566				0.04	21.8074	0.04	21.0638
-0.0934	0.42424	-0.00646				0.05	21.9243	0.05	21.0878
-0.0932	0.4404	0.00242				0.06	22.0285	0.06	21.1115
-0.093	0.26262	-0.01131				0.07	22.1212	0.07	21.1347
-0.0928	0.38384	0.000808043				0.08	22.1983	0.08	21.1571
-0.0926	0.40808	-0.00162				0.09	22.2724	0.09	21.1787
-0.0924	0.31919	-0.00889				0.1	22.3373	0.1	21.1994
-0.0922	0.57777	-0.00889				0.2	22.8073	0.2	21.3603
-0.092	0.4	-0.01212				0.3	23.1505	0.3	21.4921
-0.0918	0.36767	-0.00323				0.4	23.4793	0.4	21.6041
-0.0916	0.36767	-0.00242				0.5	23.7345	0.5	21.7016
-0.0914	0.37575	-3.81308e-08				0.6	24.0031	0.6	21.7879
-0.0912	0.26262	-0.00646				0.7	24.2142	0.7	21.8652
-0.091	0.34343	-0.00404				0.8	24.4441	0.8	21.9353
-0.0908	0.38384	0.00485				0.9	24.6214	0.9	21.9993
-0.0906	0.31919	0.00485				1	24.798	1	22.0577
-0.0904	0.43232	0.0097				2	26.1839	2	22.4399
-0.0902	0.29495	-0.00404				3	27.2809	3	22.7348
-0.09	0.34343	0.00162				4	28.2328	4	22.986
-0.0898	0.35151	-0.00485				5	29.0633	5	23.2116
-0.0896	0.33535	-0.00404				6	29.879	6	23.4209
-0.0894	0.42424	0.00323				7	30.613	7	23.6164
-0.0892	0.48889	0.00889				8	31.3203	8	23.8006
-0.089	0.33535	0.000808043				9	32.0272	9	23.9758
-0.0888	0.28687	-0.00242				10	32.6747	10	24.143
-0.0886	0.4	0.00242				20	37.9018	20	25.3224
-0.0884	0.36767	0.00646				30	42.1391	30	26.2181
-0.0882	0.31111	-0.00242				40	45.3314	40	26.8751
-0.088	0.48889	0.000808043				50	48.2401	50	27.3752
-0.0878	0.37575	0.00162				60	50.9212	60	27.7569
-0.0876	0.32727	-0.00485				70	53.3841	70	28.03
-0.0874	0.36767	0.00242				80	55.4961	80	28.2621
-0.0872	0.34343	-0.00727				90	57.4749	90	28.439
-0.087	0.39192	0.01051				100	59.3092	100	28.5752
-0.0868	0.41616	0.00323				200	69.5976	200	28.7618
-0.0866	0.47272	0.00485				300	75.1198	300	28.9076
-0.0864	0.43232	-0.00485				400	78.2201	400	28.9794
-0.0862	0.42424	-0.00162				500	79.9116	500	29.0073
-0.086	0.30303	-0.00485				600	80.8254	600	29.0293
-0.0858	0.39192	-0.00727				700	81.2972	700	29.0382
-0.0856	0.2707	0.01212				800	81.6214	800	29.0457
-0.0854	0.27878	-0.00889				900	81.824	900	29.05
-0.0852	0.35151	-0.00485				1000	82.0131	1000	29.0521
-0.085	0.28687	-0.00727				1100	82.189	1100	29.0544
-0.0848	0.32727	0.0097				1200	82.3522	1200	29.0557
-0.0846	0.32727	-0.00404				1300	82.4308	1300	29.0569
-0.0844	0.37575	-0.00808				1400	82.5067	1400	29.0583
-0.0842	0.2707	-0.00889				1500	82.5799	1500	29.0595
-0.084	0.40808	-0.00485				1600	82.6504	1600	29.0604
-0.0838	0.42424	-0.00566				1700	82.7183	1700	29.0612
-0.0836	0.31919	0.00566				1800	82.7836	1800	29.0621
-0.0834	0.36767	0.00162				1900	82.8465	1900	29.0629
-0.0832	0.38384	0.00323				2000	82.9071	2000	29.0637
-0.083	0.47272	-0.00323				2100	82.9654	2100	29.0645
-0.0828	0.43232	0.00566				2200	83.0215	2200	29.0652
-0.0826	0.48081	-0.00162				2300	83.0756	2300	29.0659
-0.0824	0.34343	0.00566				2400	83.1277	2400	29.0665
-0.0822	0.40808	0.01293				2500	83.1778	2500	29.0672
-0.082	0.40808	0.00404				2600	83.2261	2600	29.0679
-0.0818	0.36767	0.00242				2700	83.2726	2700	29.0684
-0.0816	0.35959	0.0097				2800	83.3175	2800	29.0691
-0.0814	0.39192	0.01131				2900	83.3606	2900	29.0697
-0.0812	0.33535	0.0097				3000	83.4022	3000	29.0701
-0.081	0.4	0.00162
-0.0808	0.35151	0.01616
-0.0806	0.34343	0.00323
-0.0804	0.32727	-0.00485
-0.0802	0.38384	0.00485
-0.08	0.37575	-0.00646
-0.0798	0.45656	0.000808043
-0.0796	0.39192	-0.00889
-0.0794	0.35151	0.00162
-0.0792	0.39192	0.00242
-0.079	0.35151	-3.81356e-08
-0.0788	0.37575	0.0097
-0.0786	0.34343	-0.000808119
-0.0784	0.36767	-3.81307e-08
-0.0782	0.4	-0.00323
-0.078	0.36767	-0.00485
-0.0778	0.37575	-0.00162
-0.0776	0.34343	0.00162
-0.0774	0.35959	-0.000808119
-0.0772	0.35959	0.00566
-0.077	0.36767	0.00727
-0.0768	0.30303	-0.000808119
-0.0766	0.35151	0.00566
-0.0764	0.42424	-0.00162
-0.0762	0.35151	0.01051
-0.076	0.40808	0.00727
-0.0758	0.27878	0.00646
-0.0756	0.35959	-0.00162
-0.0754	0.42424	-0.01051
-0.0752	0.43232	0.00889
-0.075	0.28687	0.00646
-0.0748	0.42424	-0.00323
-0.0746	0.41616	0.00323
-0.0744	0.4	-0.00162
-0.0742	0.38384	-0.00566
-0.074	0.37575	-0.00485
-0.0738	0.31919	0.000808043
-0.0736	0.45656	0.00485
-0.0734	0.40808	0.00162
-0.0732	0.47272	-0.000808119
-0.073	0.48889	-0.00323
-0.0728	0.35959	0.00242
-0.0726	0.46464	-0.00162
-0.0724	0.36767	-0.01131
-0.0722	0.41616	0.00646
-0.072	0.40808	-0.00323
-0.0718	0.42424	-0.00404
-0.0716	0.35151	-0.000808119
-0.0714	0.50505	0.00242
-0.0712	0.27878	-0.00404
-0.071	0.33535	0.00485
-0.0708	0.35959	0.00162
-0.0706	0.35959	0.01051
-0.0704	0.39192	0.00727
-0.0702	0.41616	0.00485
-0.07	0.38384	0.00162
-0.0698	0.35151	-0.00404
-0.0696	0.44848	0.000808043
-0.0694	0.35151	-0.00808
-0.0692	0.4	0.00162
-0.069	0.36767	-0.000808119
-0.0688	0.40808	0.00404
-0.0686	0.34343	0.00727
-0.0684	0.32727	0.00242
-0.0682	0.44848	-0.00727
-0.068	0.35959	0.00566
-0.0678	0.38384	-0.00323
-0.0676	0.32727	-0.00162
-0.0674	0.31919	-0.00323
-0.0672	0.42424	-0.00727
-0.067	0.29495	-0.00323
-0.0668	0.33535	-0.00162
-0.0666	0.32727	-0.00727
-0.0664	0.38384	-0.00323
-0.0662	0.39192	-0.01535
-0.066	0.34343	-0.01051
-0.0658	0.35151	-3.81302e-08
-0.0656	0.33535	-0.00566
-0.0654	0.42424	0.00323
-0.0652	0.31919	0.00404
-0.065	0.39192	0.00566
-0.0648	0.31919	0.00162
-0.0646	0.31919	0.00808
-0.0644	0.38384	-0.00485
-0.0642	0.39192	-0.000808119
-0.064	0.29495	0.00646
-0.0638	0.4	-0.00646
-0.0636	0.33535	0.00566
-0.0634	0.35151	-0.00566
-0.0632	0.42424	-0.00404
-0.063	0.4404	0.00323
-0.0628	0.34343	-0.00485
-0.0626	0.35151	-0.01293
-0.0624	0.35959	-0.00323
-0.0622	0.32727	-0.00242
-0.062	0.35151	-0.00242
-0.0618	0.38384	0.00808
-0.0616	0.35151	-0.00808
-0.0614	0.41616	-0.00242
-0.0612	0.35959	0.00162
-0.061	0.31111	-0.00242
-0.0608	0.27878	0.01293
-0.0606	0.34343	-0.00242
-0.0604	0.32727	0.00242
-0.0602	0.34343	0.00242
-0.06	0.37575	-0.01051
-0.0598	0.33535	0.00646
-0.0596	0.46464	-3.81284e-08
-0.0594	0.38384	0.00727
-0.0592	0.46464	0.00323
-0.059	0.31919	-3.81284e-08
-0.0588	0.41616	0.00323
-0.0586	0.43232	-0.00889
-0.0584	0.32727	0.00727
-0.0582	0.37575	0.00646
-0.058	0.35959	-0.00566
-0.0578	0.33535	-0.00646
-0.0576	0.40808	-0.00485
-0.0574	0.30303	0.00242
-0.0572	0.39192	0.000808043
-0.057	0.41616	-0.00646
-0.0568	0.4	-0.01051
-0.0566	0.38384	-0.01212
-0.0564	0.42424	-0.01293
-0.0562	0.31919	-0.00242
-0.056	0.40808	-0.00485
-0.0558	0.4	-0.00404
-0.0556	0.37575	-0.00162
-0.0554	0.39192	-0.00889
-0.0552	0.26262	-0.00808
-0.055	0.39192	-0.00485
-0.0548	0.40808	0.00242
-0.0546	0.34343	0.00323
-0.0544	0.2707	0.00323
-0.0542	0.41616	-0.0097
-0.054	0.34343	0.00646
-0.0538	0.40808	0.00889
-0.0536	0.31919	0.01131
-0.0534	0.4	0.00162
-0.0532	0.33535	0.00727
-0.053	0.45656	0.00485
-0.0528	0.35959	-0.00485
-0.0526	0.32727	-0.00727
-0.0524	0.36767	-0.00566
-0.0522	0.39192	-0.01535
-0.052	0.45656	-0.00889
-0.0518	0.31919	-0.000808119
-0.0516	0.28687	-0.00162
-0.0514	0.33535	0.000808043
-0.0512	0.37575	-0.00566
-0.051	0.36767	-0.00162
-0.0508	0.43232	0.00242
-0.0506	0.34343	0.00162
-0.0504	0.35959	-3.81341e-08
-0.0502	0.36767	-0.00727
-0.05	0.29495	-0.00727
-0.0498	0.34343	0.00566
-0.0496	0.29495	-0.00485
-0.0494	0.44848	0.000808043
-0.0492	0.28687	-0.00889
-0.049	0.21414	-0.00808
-0.0488	0.39192	-0.0097
-0.0486	0.4	-0.00242
-0.0484	0.36767	-0.01212
-0.0482	0.33535	-3.81346e-08
-0.048	0.29495	-3.81313e-08
-0.0478	0.44848	0.00162
-0.0476	0.37575	0.00646
-0.0474	0.2303	-3.81313e-08
-0.0472	0.40808	-0.00485
-0.047	0.40808	0.000808043
-0.0468	0.44848	0.00242
-0.0466	0.44848	-0.00162
-0.0464	0.47272	-0.01374
-0.0462	0.32727	-0.00727
-0.046	0.44848	0.00162
-0.0458	0.37575	0.00242
-0.0456	0.4404	0.00404
-0.0454	0.32727	0.00404
-0.0452	0.39192	0.00404
-0.045	0.31919	0.00323
-0.0448	0.34343	0.00323
-0.0446	0.34343	0.00727
-0.0444	0.35151	0.000808043
-0.0442	0.42424	-0.00808
-0.044	0.41616	-0.00727
-0.0438	0.38384	-0.00808
-0.0436	0.47272	0.00323
-0.0434	0.37575	0.00485
-0.0432	0.4	0.000808043
-0.043	0.36767	0.00646
-0.0428	0.31919	-0.01131
-0.0426	0.39192	-0.00242
-0.0424	0.4404	0.00485
-0.0422	0.34343	-0.000808119
-0.042	0.45656	0.00162
-0.0418	0.39192	0.00485
-0.0416	0.42424	-0.000808119
-0.0414	0.43232	-0.00323
-0.0412	0.42424	-0.00566
-0.041	0.4	-0.00323
-0.0408	0.46464	0.00404
-0.0406	0.41616	0.00404
-0.0404	0.37575	0.00162
-0.0402	0.4	0.00404
-0.04	0.42424	0.00404
-0.0398	0.33535	-0.000808119
-0.0396	0.46464	0.00566
-0.0394	0.27878	0.00808
-0.0392	0.30303	0.00485
-0.039	0.4	0.00808
-0.0388	0.37575	0.000808043
-0.0386	0.38384	-3.81289e-08
-0.0384	0.31919	-0.000808119
-0.0382	0.33535	0.00404
-0.038	0.38384	0.00889
-0.0378	0.32727	-3.81288e-08
-0.0376	0.4	0.00404
-0.0374	0.35959	0.00404
-0.0372	0.38384	0.00566
-0.037	0.43232	0.00646
-0.0368	0.37575	-0.000808119
-0.0366	0.4404	0.00162
-0.0364	0.31111	0.01293
-0.0362	0.37575	-0.00566
-0.036	0.30303	0.00323
-0.0358	0.4404	0.00566
-0.0356	0.49697	-0.01212
-0.0354	0.45656	0.00404
-0.0352	0.47272	0.00889
-0.035	0.50505	-0.00404
-0.0348	0.48081	0.00404
-0.0346	0.44848	0.00727
-0.0344	0.31919	-3.81299e-08
-0.0342	0.40808	0.00808
-0.034	0.46464	-3.81332e-08
-0.0338	0.37575	0.00566
-0.0336	0.34343	0.00889
-0.0334	0.43232	0.00323
-0.0332	0.44848	-0.00404
-0.033	0.48889	-0.00404
-0.0328	0.37575	0.00323
-0.0326	0.48081	0.00323
-0.0324	0.44848	-0.00162
-0.0322	0.35151	-0.00404
-0.032	0.40808	-0.000808119
-0.0318	0.46464	-0.00808
-0.0316	0.4	-0.01212
-0.0314	0.36767	0.000808043
-0.0312	0.39192	-0.00566
-0.031	0.49697	0.00485
-0.0308	0.48081	0.000808043
-0.0306	0.46464	-0.00566
-0.0304	0.48889	-0.01455
-0.0302	0.38384	-0.00485
-0.03	0.41616	-0.00485
-0.0298	0.41616	-3.81303e-08
-0.0296	0.39192	-0.00485
-0.0294	0.31919	-0.00727
-0.0292	0.45656	-0.00485
-0.029	0.4404	-0.00242
-0.0288	0.46464	-0.00727
-0.0286	0.37575	-3.81332e-08
-0.0284	0.32727	-0.00646
-0.0282	0.4	-0.01535
-0.028	0.41616	0.01293
-0.0278	0.48081	0.01131
-0.0276	0.36767	-0.00646
-0.0274	0.4	-0.00566
-0.0272	0.48889	-0.000808119
-0.027	0.35959	-3.81294e-08
-0.0268	0.40808	-0.00727
-0.0266	0.35959	-0.00162
-0.0264	0.47272	0.00485
-0.0262	0.35959	0.00162
-0.026	0.35151	-0.00323
-0.0258	0.38384	-0.00808
-0.0256	0.32727	0.00727
-0.0254	0.43232	0.00727
-0.0252	0.43232	0.00808
-0.025	0.45656	0.00162
-0.0248	0.39192	-3.81327e-08
-0.0246	0.48889	-0.00727
-0.0244	0.37575	-3.81317e-08
-0.0242	0.40808	-0.00162
-0.024	0.39192	0.00323
-0.0238	0.4	0.00323
-0.0236	0.45656	-0.00162
-0.0234	0.4	0.00727
-0.0232	0.27878	0.00485
-0.023	0.33535	-0.000808119
-0.0228	0.36767	-0.00646
-0.0226	0.42424	-0.00242
-0.0224	0.50505	-3.81288e-08
-0.0222	0.35151	0.00162
-0.022	0.41616	-0.00404
-0.0218	0.4	0.00566
-0.0216	0.39192	0.00242
-0.0214	0.38384	-0.00566
-0.0212	0.41616	-0.000808119
-0.021	0.4	-0.00889
-0.0208	0.37575	0.00808
-0.0206	0.40808	-0.00404
-0.0204	0.45656	-0.0097
-0.0202	0.46464	-0.00323
-0.02	0.4404	-0.00323
-0.0198	0.45656	0.000808043
-0.0196	0.35151	-0.00727
-0.0194	0.49697	-0.00808
-0.0192	0.40808	-0.00485
-0.019	0.42424	-0.000808119
-0.0188	0.40808	-0.00485
-0.0186	0.29495	0.00323
-0.0184	0.30303	-0.00242
-0.0182	0.41616	-3.81318e-08
-0.018	0.4404	-0.00242
-0.0178	0.28687	0.00242
-0.0176	0.45656	-0.00242
-0.0174	0.45656	-0.00485
-0.0172	0.37575	-0.01131
-0.017	0.34343	0.00323
-0.0168	0.30303	-0.00162
-0.0166	0.32727	-0.00889
-0.0164	0.36767	-3.81284e-08
-0.0162	0.39192	0.000808043
-0.016	0.37575	0.0097
-0.0158	0.37575	-0.00646
-0.0156	0.4404	-0.00485
-0.0154	0.41616	-0.00242
-0.0152	0.4	0.00323
-0.015	0.39192	0.00162
-0.0148	0.46464	-0.00323
-0.0146	0.4	0.01616
-0.0144	0.38384	-3.8127e-08
-0.0142	0.4	0.00323
-0.014	0.31919	-0.000808119
-0.0138	0.43232	0.00404
-0.0136	0.41616	0.00808
-0.0134	0.34343	0.00566
-0.0132	0.42424	0.00566
-0.013	0.2303	0.00485
-0.0128	0.4	-0.00323
-0.0126	0.46464	0.00485
-0.0124	0.43232	0.00566
-0.0122	0.4404	-0.00323
-0.012	0.42424	-0.00323
-0.0118	0.49697	0.01212
-0.0116	0.26262	0.00404
-0.0114	0.37575	0.00808
-0.0112	0.39192	0.000808043
-0.011	0.35959	0.00566
-0.0108	0.36767	0.00566
-0.0106	0.4	0.01212
-0.0104	0.4404	0.00889
-0.0102	0.32727	0.00727
-0.01	0.37575	0.00727
-0.0098	0.50505	-0.00242
-0.0096	0.47272	0.00242
-0.0094	0.46464	0.000808043
-0.0092	0.46464	0.01293
-0.009	0.4	0.000808043
-0.0088	0.42424	0.00566
-0.0086	0.31111	0.00404
-0.0084	0.38384	0.01293
-0.0082	0.31919	-0.00242
-0.008	0.48081	0.00646
-0.0078	0.48081	-0.00808
-0.0076	0.4	0.00242
-0.0074	0.35151	-0.000808119
-0.0072	0.4	-0.00323
-0.007	0.4	-0.00566
-0.0068	0.35959	-0.00162
-0.0066	0.42424	-0.00162
-0.0064	0.33535	-0.00566
-0.0062	0.41616	0.00323
-0.006	0.32727	0.00162
-0.0058	0.41616	0.00162
-0.0056	0.37575	0.01131
-0.0054	0.32727	0.00242
-0.0052	0.44848	0.00889
-0.005	0.4404	0.00162
-0.0048	0.34343	0.00162
-0.0046	0.34343	-0.00323
-0.0044	0.45656	-0.0097
-0.0042	0.36767	-0.00242
-0.004	0.4404	0.00566
-0.0038	0.36767	0.0097
-0.0036	0.27878	0.00485
-0.0034	0.32727	-0.00404
-0.0032	0.37575	-0.00485
-0.003	0.48081	-3.81356e-08
-0.0028	0.30303	0.00808
-0.0026	0.4	-3.81294e-08
-0.0024	0.32727	-3.81303e-08
-0.0022	0.30303	0.00646
-0.002	0.37575	-0.00323
-0.0018	0.36767	0.00566
-0.0016	0.41616	0.00323
-0.0014	0.29495	-3.81279e-08
-0.0012	0.39192	0.00162
-0.001	0.35959	0.01859
-0.0008	0.38384	0.000808043
-0.0006	0.31111	0.0097
-0.0004	0.42424	0.00727
-0.0002	0.41616	-0.00242
0	-6.86061	0.04525
0.0002	-23.6748	0.72727
0.0004	-137.921	1.63152
0.0006	-288.479	2.5002
0.0008	-481.182	3.39394
0.001	-645.739	4.28606
0.0012	-945.739	5.16202
0.0014	-957.206	6.04687
0.0016	-946.608	6.91071
0.0018	-631.146	7.74545
0.002	-328.018	8.60687
0.0022	-122.285	9.46909
0.0024	-6.86465	9.9604
0.0026	3.28485	9.84242
0.0028	3.93939	9.76485
0.003	4.15757	9.69131
0.0032	4.01212	9.6097
0.0034	3.82626	9.54586
0.0036	3.86666	9.45859
0.0038	3.71313	9.38747
0.004	3.89899	9.31152
0.0042	3.91515	9.22586
0.0044	3.80202	9.14747
0.0046	3.79394	9.06505
0.0048	3.72929	8.96646
0.005	3.77777	8.88485
0.0052	3.80202	8.80566
0.0054	3.78586	8.71515
0.0056	3.83434	8.63273
0.0058	3.72121	8.55434
0.006	3.74545	8.46061
0.0062	3.68081	8.37899
0.0064	3.71313	8.29818
0.0066	3.74545	8.22788
0.0068	3.70505	8.13818
0.007	3.65656	8.07919
0.0072	3.62424	7.98061
0.0074	3.61616	7.90384
0.0076	3.51919	7.82384
0.0078	3.62424	7.74222
0.008	3.73737	7.66384
0.0082	3.6	7.57333
0.0084	3.66464	7.51758
0.0086	3.59192	7.42465
0.0088	3.6	7.36242
0.009	3.57575	7.26788
0.0092	3.63232	7.19919
0.0094	3.6404	7.13374
0.0096	3.56767	7.06909
0.0098	3.53535	7.00121
0.01	3.55151	6.93414
0.0102	3.50303	6.87192
0.0104	3.52727	6.80162
0.0106	3.46262	6.73939
0.0108	3.4707	6.65697
0.011	3.45454	6.58263
0.0112	3.47878	6.5301
0.0114	3.37373	6.44364
0.0116	3.41414	6.37495
0.0118	3.36565	6.30949
0.012	3.31717	6.22384
0.0122	3.34141	6.16485
0.0124	3.30101	6.08162
0.0126	3.38182	6.0202
0.0128	3.39798	5.94747
0.013	3.40606	5.87152
0.0132	3.45454	5.80687
0.0134	3.41414	5.7503
0.0136	3.40606	5.69535
0.0138	3.42222	5.61212
0.014	3.30909	5.54828
0.0142	3.24444	5.50061
0.0144	3.15555	5.42465
0.0146	3.25252	5.3503
0.0148	3.3899	5.28646
0.015	3.28485	5.21697
0.0152	3.18788	5.14747
0.0154	3.29293	5.08202
0.0156	3.22828	5.0198
0.0158	3.20404	4.96404
0.016	3.26868	4.88323
0.0162	3.30909	4.82505
0.0164	3.2202	4.76364
0.0166	3.22828	4.68848
0.0168	3.13131	4.63919
0.017	3.12323	4.58182
0.0172	3.04242	4.5196
0.0174	3.16363	4.46303
0.0176	3.23636	4.41293
0.0178	3.16363	4.35071
0.018	3.11515	4.29172
0.0182	3.22828	4.24727
0.0184	3.15555	4.18343
0.0186	3.04242	4.1204
0.0188	3.0505	4.05899
0.019	3.01818	4.01131
0.0192	3.01818	3.95071
0.0194	3.16363	3.87798
0.0196	2.98586	3.82303
0.0198	3.09899	3.77131
0.02	2.98586	3.7196
0.0202	3.04242	3.6598
0.0204	2.95353	3.58869
0.0206	2.96161	3.54828
0.0208	2.93737	3.4699
0.021	2.89697	3.42869
0.0212	3.07474	3.36566
0.0214	3.00202	3.32202
0.0216	3.09091	3.27354
0.0218	2.86464	3.21859
0.022	2.92929	3.15556
0.0222	2.89697	3.10788
0.0224	2.84848	3.06182
0.0226	2.89697	3.00848
0.0228	2.96161	2.97131
0.023	2.79192	2.90909
0.0232	2.83232	2.86141
0.0234	2.74343	2.79758
0.0236	2.74343	2.75717
0.0238	2.8404	2.69818
0.024	2.74343	2.65455
0.0242	2.8	2.60525
0.0244	2.8404	2.53333
0.0246	2.71919	2.49697
0.0248	2.77575	2.45495
0.025	2.87272	2.39434
0.0252	2.75151	2.34505
0.0254	2.81616	2.30465
0.0256	2.68687	2.24808
0.0258	2.77575	2.20525
0.026	2.69495	2.15273
0.0262	2.74343	2.10828
0.0264	2.74343	2.08162
0.0266	2.64646	2.03152
0.0268	2.6707	1.97576
0.027	2.59798	1.93697
0.0272	2.59798	1.89657
0.0274	2.63838	1.85051
0.0276	2.6303	1.82788
0.0278	2.65454	1.79232
0.028	2.61414	1.75758
0.0282	2.55757	1.70343
0.0284	2.59798	1.67111
0.0286	2.57373	1.63717
0.0288	2.58182	1.58949
0.029	2.50101	1.54667
0.0292	2.51717	1.50545
0.0294	2.55757	1.45859
0.0296	2.4202	1.42222
0.0298	2.49293	1.37293
0.03	2.55757	1.31879
0.0302	2.50101	1.29455
0.0304	2.4606	1.25818
0.0306	2.52525	1.20889
0.0308	2.4606	1.17253
0.031	2.59798	1.11758
0.0312	2.50909	1.08121
0.0314	2.38788	1.04242
0.0316	2.42828	1.00848
0.0318	2.57373	0.96242
0.032	2.49293	0.91798
0.0322	2.55757	0.87838
0.0324	2.4202	0.83313
0.0326	2.49293	0.80485
0.0328	2.34747	0.77333
0.033	2.37979	0.72162
0.0332	2.33939	0.6901
0.0334	2.32323	0.65374
0.0336	2.44444	0.6198
0.0338	2.35555	0.5899
0.034	2.29899	0.54545
0.0342	2.29899	0.52283
0.0344	2.30707	0.48242
0.0346	2.29091	0.44768
0.0348	2.30707	0.40485
0.035	2.37979	0.37333
0.0352	2.26666	0.34424
0.0354	2.22626	0.29899
0.0356	2.16969	0.27071
0.0358	2.29899	0.23273
0.036	2.19394	0.20687
0.0362	2.20202	0.17051
0.0364	2.22626	0.13495
0.0366	2.2505	0.08485
0.0368	2.26666	0.07273
0.037	2.17777	0.02505
0.0372	2.09697	0.00242
0.0374	1.77373	-0.02909
0.0376	0.72323	-0.05253
0.0378	-0.64243	-0.0299
0.038	-0.94142	-0.00808
0.0382	-0.06869	0.02667
0.0384	1.24848	0.02182
0.0386	1.8707	0.00485
0.0388	1.7899	-0.02828
0.039	0.77979	-0.03556
0.0392	-0.51313	-0.03152
0.0394	-1.07071	-0.01859
0.0396	-0.20606	0.00485
0.0398	1.05454	0.00404
0.04	1.91111	-0.00323
0.0402	1.86262	-0.0299
0.0404	0.96565	-0.03798
0.0406	-0.21414	-0.03313
0.0408	-0.92526	-0.01455
0.041	-0.28687	0.00727
0.0412	0.88485	0.00727
0.0414	1.72525	-0.00485
0.0416	1.79798	-0.03394
0.0418	1.05454	-0.05737
0.042	-0.15758	-0.05495
0.0422	-0.84445	-0.02828
0.0424	-0.47273	-0.01051
0.0426	0.62626	-0.00162
0.0428	1.6606	-0.01212
0.043	1.66868	-0.03556
0.0432	1.16767	-0.04444
0.0434	-0.08485	-0.05172
0.0436	-0.83637	-0.02747
0.0438	-0.47273	-3.81299e-08
0.044	0.49697	-0.000808119
0.0442	1.46666	-0.00889
0.0444	1.76565	-0.03313
0.0446	1.15959	-0.0396
0.0448	0.13333	-0.05818
0.045	-0.69091	-0.0299
0.0452	-0.61818	-0.0097
0.0454	0.41616	-0.00323
0.0456	1.15959	-0.000808119
0.0458	1.63636	-0.02424
0.046	1.23232	-0.03798
0.0462	0.10909	-0.04364
0.0464	-0.56162	-0.03152
0.0466	-0.58586	-0.0097
0.0468	0.35959	0.00727
0.047	1.23232	-0.00162
0.0472	1.58788	-0.01939
0.0474	1.21616	-0.03556
0.0476	0.27878	-0.04121
0.0478	-0.52122	-0.0299
0.048	-0.64243	-0.01212
0.0482	0.2303	-0.0097
0.0484	1.14343	-0.00808
0.0486	1.43434	-0.02343
0.0488	1.25656	-0.03879
0.049	0.31111	-0.05414
0.0492	-0.37576	-0.02343
0.0494	-0.49697	-0.0202
0.0496	0.2303	-0.00646
0.0498	1.11111	-0.00808
0.05	1.49899	-0.01616
0.0502	1.16767	-0.02667
0.0504	0.47272	-0.02828
0.0506	-0.35152	-0.03717
0.0508	-0.51313	-0.01051
0.051	0.07676	0.00727
0.0512	0.99798	-0.00323
0.0514	1.35353	-0.00727
0.0516	1.25656	-0.02747
0.0518	0.42424	-0.04848
0.052	-0.31111	-0.0299
0.0522	-0.37576	-0.01212
0.0524	0.0606	0.00162
0.0526	0.73131	0.00646
0.0528	1.38586	-0.01616
0.053	1.14343	-0.03475
0.0532	0.45656	-0.04121
0.0534	-0.15758	-0.0299
0.0536	-0.41616	-0.01131
0.0538	-0.00404	0.00566
0.054	0.84444	-0.01131
0.0542	1.2404	-0.01212
0.0544	1.12727	-0.02667
0.0546	0.52121	-0.03232
0.0548	-0.1899	-0.02101
0.055	-0.4	-0.00808
0.0552	-0.07677	-0.00323
0.0554	0.58586	-0.00242
0.0556	1.12727	-0.00727
0.0558	1.13535	-0.02505
0.056	0.54545	-0.02667
0.0562	-0.12526	-0.03313
0.0564	-0.3596	-0.01131
0.0566	0.05252	0.000808043
0.0568	0.61818	-0.00162
0.057	1.2	-0.01051
0.0572	1.03838	-0.02182
0.0574	0.52121	-0.02667
0.0576	-0.06869	-0.01778
0.0578	-0.28687	-0.01535
0.058	0.00404	0.0097
0.0582	0.59394	-3.81318e-08
0.0584	1.18384	-0.00727
0.0586	1.05454	-0.02263
0.0588	0.65858	-0.03152
0.059	0.16565	-0.01535
0.0592	-0.11717	-0.01051
0.0594	0.05252	-0.00323
0.0596	0.6101	0.01212
0.0598	1.12727	-0.00808
0.06	1.05454	-0.01778
0.0602	0.65858	-0.02828
0.0604	0.06868	-0.01374
0.0606	-0.27071	-0.00808
0.0608	0.02828	0.00404
0.061	0.63434	-0.00162
0.0612	0.90909	-0.01212
0.0614	1.09495	-0.01535
0.0616	0.57777	-0.03152
0.0618	0.14949	-0.02182
0.062	-0.16566	-0.01212
0.0622	0.06868	-3.81256e-08
0.0624	0.54545	-0.000808119
0.0626	0.93333	0.00323
0.0628	0.98182	-0.01293
0.063	0.56969	-0.03232
0.0632	0.11717	-0.01859
0.0634	-0.15758	-0.00485
0.0636	0.0202	-0.00162
0.0638	0.43232	0.00646
0.064	0.90101	0.00162
0.0642	1.01414	-0.01455
0.0644	0.61818	-0.00808
0.0646	0.18182	-0.01616
0.0648	-0.13334	-0.0097
0.065	0.07676	-0.00162
0.0652	0.6101	-0.00323
0.0654	0.83636	-0.00404
0.0656	0.83636	-0.00889
0.0658	0.59394	-0.02101
0.066	0.08485	-0.02343
0.0662	-0.06869	-0.01374
0.0664	-0.00404	-0.00889
0.0666	0.46464	0.00566
0.0668	0.72323	-0.01212
0.067	0.98182	-0.00889
0.0672	0.78788	-0.01535
0.0674	0.15757	-0.0097
0.0676	-0.15758	-0.00808
0.0678	0.11717	0.00646
0.068	0.40808	0.00566
0.0682	0.76363	-0.00404
0.0684	0.91717	-0.00323
0.0686	0.56161	-0.01212
0.0688	0.23838	-0.02747
0.069	-0.04445	-0.00808
0.0692	0.14141	-0.00646
0.0694	0.47272	-0.00162
0.0696	0.72323	-0.01051
0.0698	0.87676	-0.0097
0.07	0.6101	-0.01535
0.0702	0.18182	-0.01859
0.0704	-0.00404	-0.01535
0.0706	0.04444	-0.00727
0.0708	0.36767	-0.0097
0.071	0.77979	0.00242
0.0712	0.90909	-0.01131
0.0714	0.6101	-0.01697
0.0716	0.23838	-0.0202
0.0718	0.01212	-0.01212
0.072	0.03636	-0.00646
0.0722	0.38384	0.00323
0.0724	0.77979	0.01051
0.0726	0.75555	-0.00162
0.0728	0.65858	-0.01778
0.073	0.34343	-0.01212
0.0732	0.0606	0.00162
0.0734	0.12525	0.00162
0.0736	0.47272	0.00646
0.0738	0.6505	-3.81308e-08
0.074	0.8202	0.00646
0.0742	0.52121	-0.01131
0.0744	0.23838	-0.0097
0.0746	0.04444	-0.01051
0.0748	0.11717	-0.00566
0.075	0.31111	0.00889
0.0752	0.63434	0.000808043
0.0754	0.69899	0.00242
0.0756	0.6101	-0.0097
0.0758	0.33535	-0.00404
0.076	0.09293	-0.00727
0.0762	-0.02021	-0.00242
0.0764	0.27878	0.00889
0.0766	0.61818	0.01051
0.0768	0.8606	-0.00404
0.077	0.59394	-0.0097
0.0772	0.27878	0.000808043
0.0774	0.02828	-0.00162
0.0776	0.14949	0.00646
0.0778	0.30303	0.01212
0.078	0.65858	0.00404
0.0782	0.66666	-0.00242
0.0784	0.6101	-0.0097
0.0786	0.2707	-3.81268e-08
0.0788	0.11717	-0.00727
0.079	0.12525	0.00242
0.0792	0.38384	0.01374
0.0794	0.64242	0.00566
0.0796	0.67474	0.00889
0.0798	0.52121	-0.00242
0.08	0.23838	0.00485
0.0802	0.08485	-0.00566
0.0804	0.15757	0.00242
0.0806	0.4	-0.00323
0.0808	0.70707	0.00566
0.081	0.75555	0.01051
0.0812	0.58586	-0.00727
0.0814	0.30303	-0.00808
0.0816	0.17373	-3.81303e-08
0.0818	0.06868	-0.00485
0.082	0.31919	0.000808043
0.0822	0.42424	0.000808043
0.0824	0.63434	-0.000808119
0.0826	0.6505	-0.01293
0.0828	0.31111	-0.01455
0.083	0.1899	-0.01051
0.0832	0.07676	-0.00566
0.0834	0.26262	0.00889
0.0836	0.63434	-0.00404
0.0838	0.60202	-0.00646
0.084	0.54545	-0.00566
0.0842	0.42424	-0.01131
0.0844	0.23838	-0.01131
0.0846	0.16565	-0.01051
0.0848	0.37575	-0.00323
0.085	0.64242	-0.00242
0.0852	0.55353	-0.00404
0.0854	0.47272	-0.01374
0.0856	0.45656	-0.01131
0.0858	0.14141	-0.01293
0.086	0.12525	-0.00404
0.0862	0.13333	-3.81346e-08
0.0864	0.51313	-0.00323
0.0866	0.64242	-0.01212
0.0868	0.60202	-0.0202
0.087	0.43232	-0.01131
0.0872	0.15757	-0.01535
0.0874	0.27878	-0.00242
0.0876	0.34343	0.00404
0.0878	0.48081	-3.81279e-08
0.088	0.64242	-0.00808
0.0882	0.60202	-0.00646
0.0884	0.39192	-0.01051
0.0886	0.27878	-0.0097
0.0888	0.2303	-0.00485
0.089	0.31111	0.01293
0.0892	0.43232	-0.00242
0.0894	0.54545	-0.01455
0.0896	0.55353	-0.00646
0.0898	0.44848	-0.01293
0.09	0.21414	-0.00808
0.0902	0.14949	-0.00646
0.0904	0.31919	0.000808043
0.0906	0.48889	-0.00323
0.0908	0.51313	-0.00162
0.091	0.57777	-0.00646
0.0912	0.45656	-0.01535
0.0914	0.22222	-0.01051
0.0916	0.18182	-0.00808
0.0918	0.29495	-0.01535
0.092	0.44848	-0.00646
0.0922	0.56161	-0.00808
0.0924	0.58586	-0.01051
0.0926	0.26262	-0.01212
0.0928	0.1899	-0.01131
0.093	0.09293	-0.00485
0.0932	0.20606	-3.81289e-08
0.0934	0.30303	-0.000808119
0.0936	0.53737	-0.00485
0.0938	0.52929	-0.01455
0.094	0.32727	-0.00485
0.0942	0.23838	-0.02505
0.0944	0.15757	-0.00646
0.0946	0.2707	-0.0097
0.0948	0.34343	0.00485
0.095	0.47272	0.00727
0.0952	0.56161	-0.00323
0.0954	0.45656	-0.01212
0.0956	0.28687	-0.0097
0.0958	0.26262	-0.01697
0.096	0.23838	0.000808043
0.0962	0.29495	-0.00808
0.0964	0.56161	-0.00162
0.0966	0.6505	-0.0097
0.0968	0.54545	-0.01939
0.097	0.42424	-0.00404
0.0972	0.16565	0.00404
0.0974	0.33535	0.00162
0.0976	0.35151	-0.00646
0.0978	0.51313	-0.00808
0.098	0.51313	-0.00323
0.0982	0.39192	-0.00404
0.0984	0.37575	-3.81289e-08
0.0986	0.19798	-3.81222e-08
0.0988	0.32727	0.00404
0.099	0.43232	0.000808043
0.0992	0.46464	0.000808043
0.0994	0.56161	-0.00485
0.0996	0.31919	-0.01051
0.0998	0.38384	-0.01859
0.1	0.1899	0.00808
0.1002	0.28687	0.01535
0.1004	0.31111	-0.00727
0.1006	0.4404	-0.00404
0.1008	0.50505	0.00566
0.101	0.35151	-3.81289e-08
0.1012	0.38384	-0.00162
0.1014	0.1899	-0.00889
0.1016	0.28687	0.00485
0.1018	0.35151	-0.00404
0.102	0.48889	-0.00485
0.1022	0.45656	-3.81289e-08
0.1024	0.43232	-0.00485
0.1026	0.40808	-0.00566
0.1028	0.13333	-0.00808
0.103	0.28687	-3.81303e-08
0.1032	0.30303	0.01212
0.1034	0.4	0.00889
0.1036	0.42424	-0.000808119
0.1038	0.33535	0.00808
0.104	0.24646	-0.00808
0.1042	0.29495	-0.000808119
0.1044	0.2303	-3.81303e-08
0.1046	0.2707	-0.00889
0.1048	0.44848	0.00566
0.105	0.46464	0.00808
0.1052	0.4404	-0.0097
0.1054	0.27878	-0.0202
0.1056	0.24646	-0.01212
0.1058	0.1899	0.0097
0.106	0.42424	0.00242
0.1062	0.42424	0.00323
0.1064	0.39192	-0.00485
0.1066	0.42424	-3.8125e-08
0.1068	0.24646	0.00566
0.107	0.34343	-0.00566
0.1072	0.26262	-0.01293
0.1074	0.22222	0.000808043
0.1076	0.36767	0.00566
0.1078	0.33535	-0.000808119
0.108	0.33535	-0.00162
0.1082	0.35151	-0.01212
0.1084	0.2707	-3.81322e-08
0.1086	0.25454	0.000808043
0.1088	0.26262	-0.000808119
0.109	0.30303	0.00323
0.1092	0.44848	-0.00889
0.1094	0.44848	-0.00323
0.1096	0.27878	-0.00162
0.1098	0.30303	0.00162
0.11	0.18182	-0.01616
0.1102	0.27878	-0.01374
0.1104	0.29495	0.00404
0.1106	0.39192	0.00566
0.1108	0.35151	-0.00646
0.111	0.29495	0.000808043
0.1112	0.15757	-0.00404
0.1114	0.22222	0.00404
0.1116	0.32727	0.00242
0.1118	0.43232	-0.00323
0.112	0.4	-0.01131
0.1122	0.37575	-0.00646
0.1124	0.1899	0.00242
0.1126	0.23838	-3.81322e-08
0.1128	0.31111	-0.00485
0.113	0.30303	0.00323
0.1132	0.46464	0.00646
0.1134	0.39192	-0.00808
0.1136	0.39192	-0.00323
0.1138	0.30303	-0.00646
0.114	0.2303	0.00242
0.1142	0.30303	0.00323
0.1144	0.28687	0.00404
0.1146	0.37575	-3.81336e-08
0.1148	0.43232	-0.00485
0.115	0.41616	0.00323
0.1152	0.38384	-0.00162
0.1154	0.31111	0.00404
0.1156	0.28687	-0.000808119
0.1158	0.29495	-0.00162
0.116	0.27878	0.00323
0.1162	0.39192	-0.00485
0.1164	0.36767	-0.00485
0.1166	0.40808	-0.00404
0.1168	0.22222	-0.00889
0.117	0.2303	0.00323
0.1172	0.2303	0.00323
0.1174	0.31919	0.00808
0.1176	0.4	-0.000808119
0.1178	0.37575	0.00485
0.118	0.24646	-0.00162
0.1182	0.31111	-0.00162
0.1184	0.21414	0.000808043
0.1186	0.2303	-0.000808119
0.1188	0.34343	0.00162
0.119	0.37575	-0.01374
0.1192	0.30303	-3.81294e-08
0.1194	0.34343	-0.0097
0.1196	0.21414	0.000808043
0.1198	0.31919	-0.00323
0.12	0.16565	-0.000808119
0.1202	0.35959	0.00889
0.1204	0.32727	-0.01051
0.1206	0.52121	0.00323
0.1208	0.40808	-0.00646
0.121	0.43232	-0.00162
0.1212	0.25454	-0.000808119
0.1214	0.13333	-0.00566
0.1216	0.44848	0.00404
0.1218	0.48889	-0.00162
0.122	0.40808	-0.00404
0.1222	0.34343	-0.01131
0.1224	0.28687	-0.00162
0.1226	0.31919	-0.0097
0.1228	0.28687	0.00323
0.123	0.35959	0.000808043
0.1232	0.44848	-0.00404
0.1234	0.60202	-0.00323
0.1236	0.34343	-0.00646
0.1238	0.34343	0.00646
0.124	0.30303	-0.00404
0.1242	0.4	-0.00646
0.1244	0.47272	-0.00646
0.1246	0.35959	-0.000808119
0.1248	0.4	-0.00404
0.125	0.31111	-3.81265e-08
0.1252	0.34343	-0.00646
0.1254	0.29495	-0.01131
0.1256	0.2707	-0.01374
0.1258	0.34343	-0.00889
0.126	0.40808	-0.01535
0.1262	0.46464	0.00485
0.1264	0.40808	-0.0097
0.1266	0.37575	-0.01131
0.1268	0.37575	-0.01051
0.127	0.33535	-0.00808
0.1272	0.34343	-0.00566
0.1274	0.34343	-0.01051
0.1276	0.46464	-0.01131
0.1278	0.52121	0.00162
0.128	0.4	-0.00808
0.1282	0.33535	-0.00727
0.1284	0.40808	-0.01455
0.1286	0.40808	-0.000808119
0.1288	0.44848	-0.01212
0.129	0.4	-0.01051
0.1292	0.38384	0.00323
0.1294	0.47272	-0.01455
0.1296	0.31919	-0.01131
0.1298	0.42424	-0.00242
0.13	0.35151	-0.00808
0.1302	0.41616	-0.00646
0.1304	0.39192	-0.00242
0.1306	0.36767	0.000808043
0.1308	0.41616	0.00404
0.131	0.31919	0.00162
0.1312	0.42424	0.00323
0.1314	0.34343	0.00242
0.1316	0.34343	-0.000808119
0.1318	0.55353	-0.00242
0.132	0.39192	-0.00889
0.1322	0.31919	0.00242
0.1324	0.32727	0.00566
0.1326	0.40808	0.00242
0.1328	0.27878	-0.00485
0.133	0.4404	-3.81265e-08
0.1332	0.36767	-0.000808119
0.1334	0.38384	-0.00242
0.1336	0.33535	-0.01131
0.1338	0.26262	0.00889
0.134	0.38384	-0.000808119
0.1342	0.37575	0.00242
0.1344	0.34343	0.00808
0.1346	0.34343	0.00727
0.1348	0.39192	-0.00242
0.135	0.38384	-0.00323
0.1352	0.37575	0.000808043
0.1354	0.33535	-0.00727
0.1356	0.43232	0.00242
0.1358	0.4	0.00323
0.136	0.35959	0.00323
0.1362	0.29495	0.00323
0.1364	0.31111	0.00323
0.1366	0.28687	0.00485
0.1368	0.35151	0.00727
0.137	0.36767	0.000808043
0.1372	0.25454	-0.00566
0.1374	0.45656	0.00242
0.1376	0.48889	0.0097
0.1378	0.34343	0.00566
0.138	0.35959	0.00242
0.1382	0.31111	0.0097
0.1384	0.30303	0.00727
0.1386	0.34343	-0.00162
0.1388	0.33535	0.00727
0.139	0.44848	0.00727
0.1392	0.33535	-0.00242
0.1394	0.33535	0.01212
0.1396	0.35151	0.01697
0.1398	0.4	0.01051
0.14	0.4	-0.000808119
0.1402	0.34343	0.01051
0.1404	0.33535	0.00646
0.1406	0.31111	0.01212
0.1408	0.34343	0.00404
0.141	0.22222	0.00646
0.1412	0.35959	0.00646
0.1414	0.40808	0.00242
0.1416	0.42424	0.00566
0.1418	0.39192	0.01374
0.142	0.33535	-0.000808119
0.1422	0.32727	-0.000808119
0.1424	0.33535	0.00646
0.1426	0.4	-3.81284e-08
0.1428	0.36767	0.0097
0.143	0.4	0.00162
0.1432	0.39192	0.00242
0.1434	0.40808	0.00242
0.1436	0.28687	0.000808043
0.1438	0.30303	0.000808043
0.144	0.38384	0.00646
0.1442	0.35959	0.0097
0.1444	0.40808	0.01293
0.1446	0.45656	0.00889
0.1448	0.36767	-0.0097
0.145	0.24646	0.00162
0.1452	0.24646	0.00727
0.1454	0.34343	-0.00727
0.1456	0.33535	0.00646
0.1458	0.4404	-0.00485
0.146	0.34343	-0.000808119
0.1462	0.4	0.000808043
0.1464	0.34343	-3.81289e-08
0.1466	0.2303	-3.81327e-08
0.1468	0.36767	0.00808
0.147	0.39192	0.000808043
0.1472	0.36767	-0.00646
0.1474	0.31919	0.00242
0.1476	0.30303	-0.00323
0.1478	0.22222	0.00242
0.148	0.34343	0.00646
0.1482	0.37575	0.00404
0.1484	0.31919	0.00808
0.1486	0.4	-0.00404
0.1488	0.34343	0.00889
0.149	0.31111	0.00566
0.1492	0.4	-0.00162
0.1494	0.35151	-0.00646
0.1496	0.36767	-0.00889
0.1498	0.41616	-0.00485
0.15	0.35959	-0.00323
0.1502	0.36767	-0.00162
0.1504	0.30303	0.00242
0.1506	0.34343	-0.000808119
0.1508	0.29495	-0.00404
0.151	0.35959	0.00566
0.1512	0.4	-0.00242
0.1514	0.31919	-0.00404
0.1516	0.45656	0.000808043
0.1518	0.41616	0.00404
0.152	0.33535	-0.00162
0.1522	0.35151	-0.00485
0.1524	0.33535	-0.0097
0.1526	0.38384	-0.00808
0.1528	0.35151	-0.00404
0.153	0.40808	0.00323
0.1532	0.32727	-0.00162
0.1534	0.4	-0.00323
0.1536	0.31111	-0.01051
0.1538	0.36767	-0.00242
0.154	0.33535	0.00566
0.1542	0.2707	-0.00646
0.1544	0.41616	-0.00889
0.1546	0.31919	0.00404
0.1548	0.4404	-0.00162
0.155	0.34343	-0.02101
0.1552	0.35151	0.00242
0.1554	0.31111	-0.00323
0.1556	0.35151	-0.01535
0.1558	0.33535	-0.00727
0.156	0.40808	-0.00727
0.1562	0.42424	-3.81346e-08
0.1564	0.36767	-0.00162
0.1566	0.31919	-0.00566
0.1568	0.16565	-0.0097
0.157	0.24646	-0.000808119
0.1572	0.37575	-0.00242
0.1574	0.33535	0.00404
0.1576	0.27878	-0.00566
0.1578	0.30303	0.00242
0.158	0.33535	0.000808043
0.1582	0.34343	0.00485
0.1584	0.41616	0.000808043
0.1586	0.35959	0.00485
0.1588	0.29495	-0.00727
0.159	0.32727	0.00323
0.1592	0.44848	0.000808043
0.1594	0.4404	0.00162
0.1596	0.34343	-3.81303e-08
0.1598	0.37575	0.00646
0.16	0.36767	-0.00242
0.1602	0.40808	0.00323
0.1604	0.33535	-0.00242
0.1606	0.2707	0.00808
0.1608	0.35151	0.0097
0.161	0.30303	0.01374
0.1612	0.44848	-0.00242
0.1614	0.39192	-0.00323
0.1616	0.33535	-0.00162
0.1618	0.35151	0.00485
0.162	0.33535	0.00242
0.1622	0.34343	-0.00162
0.1624	0.29495	-0.00242
0.1626	0.50505	-0.00323
0.1628	0.36767	-0.00242
0.163	0.34343	-0.00242
0.1632	0.33535	0.01051
0.1634	0.33535	0.00889
0.1636	0.26262	-0.00323
0.1638	0.33535	0.00242
0.164	0.35959	0.00566
0.1642	0.38384	-0.00323
0.1644	0.4	-0.00242
0.1646	0.33535	0.00646
0.1648	0.39192	0.00889
0.165	0.42424	0.0097
0.1652	0.34343	0.00727
0.1654	0.32727	0.00727
0.1656	0.2303	0.0097
0.1658	0.31919	0.00404
0.166	0.2707	0.00242
0.1662	0.34343	0.01293
0.1664	0.29495	0.00566
0.1666	0.41616	0.00404
0.1668	0.35151	0.00162
0.167	0.27878	0.00727
0.1672	0.37575	0.00566
0.1674	0.30303	-0.00242
0.1676	0.33535	0.00727
0.1678	0.36767	0.000808043
0.168	0.36767	0.00485
0.1682	0.31919	0.00485
0.1684	0.40808	0.01051
0.1686	0.35959	0.00404
0.1688	0.4	-0.00646
0.169	0.21414	0.00566
0.1692	0.37575	0.00727
0.1694	0.36767	0.0097
0.1696	0.37575	0.01697
0.1698	0.35151	0.00485
0.17	0.31111	0.00323
0.1702	0.37575	0.01293
0.1704	0.39192	0.00162
0.1706	0.31111	-0.00162
0.1708	0.32727	-0.00242
0.171	0.33535	0.00727
0.1712	0.4	-0.000808119
0.1714	0.31111	-0.000808119
0.1716	0.41616	-0.00242
0.1718	0.39192	0.000808043
0.172	0.4404	0.01131
0.1722	0.33535	-0.00646
0.1724	0.38384	-3.81318e-08
0.1726	0.35151	0.00808
0.1728	0.38384	0.00808
0.173	0.29495	0.00646
0.1732	0.45656	-0.000808119
0.1734	0.34343	0.00646
0.1736	0.42424	0.00242
0.1738	0.50505	-0.00162
0.174	0.39192	-0.00162
0.1742	0.42424	0.00323
0.1744	0.28687	-0.00162
0.1746	0.40808	0.00727
0.1748	0.28687	-0.00242
0.175	0.32727	0.00727
0.1752	0.26262	-0.00889
0.1754	0.4	-0.00566
0.1756	0.29495	-0.00727
0.1758	0.46464	-0.00242
0.176	0.32727	0.00485
0.1762	0.38384	0.0097
0.1764	0.2303	0.000808043
0.1766	0.41616	0.00889
0.1768	0.28687	-0.00808
0.177	0.31111	-0.00323
0.1772	0.32727	0.00485
0.1774	0.31919	-0.00727
0.1776	0.32727	-3.81308e-08
0.1778	0.32727	0.00485
0.178	0.36767	-0.00404
0.1782	0.35151	-0.00727
0.1784	0.21414	-0.00404
0.1786	0.35959	0.00162
0.1788	0.30303	0.00323
0.179	0.35959	-0.00242
0.1792	0.37575	-0.00404
0.1794	0.36767	-0.00485
0.1796	0.28687	-3.81318e-08
0.1798	0.30303	0.00566
0.18	0.27878	-0.00646
0.1802	0.38384	-0.00162
0.1804	0.35151	-0.00162
0.1806	0.37575	-0.000808119
0.1808	0.37575	0.00808
0.181	0.34343	0.00162
0.1812	0.49697	0.00242
0.1814	0.39192	0.00808
0.1816	0.31919	0.00162
0.1818	0.26262	0.01131
0.182	0.41616	-0.000808119
0.1822	0.35151	0.00162
0.1824	0.28687	0.00566
0.1826	0.34343	0.00323
0.1828	0.31111	0.00323
0.183	0.22222	-0.01293
0.1832	0.33535	-0.00404
0.1834	0.30303	-0.00404
0.1836	0.29495	-0.00323
0.1838	0.35959	0.00404
0.184	0.33535	-0.00162
0.1842	0.38384	-0.00162
0.1844	0.27878	-0.01051
0.1846	0.31919	-3.81289e-08
0.1848	0.32727	-0.0097
0.185	0.31919	0.00727
0.1852	0.32727	0.00323
0.1854	0.40808	0.00727
0.1856	0.37575	-0.00242
0.1858	0.36767	0.000808043
0.186	0.35959	-0.00162
0.1862	0.30303	0.00404
0.1864	0.39192	0.00323
0.1866	0.32727	-0.00323
0.1868	0.44848	-0.00242
0.187	0.35151	0.00323
0.1872	0.36767	-0.00323
0.1874	0.39192	0.00242
0.1876	0.30303	-0.000808119
0.1878	0.42424	-3.81275e-08
0.188	0.40808	-0.00404
0.1882	0.47272	0.01051
0.1884	0.45656	-0.00404
0.1886	0.32727	0.00323
0.1888	0.37575	-0.000808119
0.189	0.34343	0.000808043
0.1892	0.35151	0.00646
0.1894	0.39192	-0.00323
0.1896	0.36767	0.00485
0.1898	0.31919	-0.000808119
0.19	0.40808	0.00162
0.1902	0.43232	-0.00323
0.1904	0.36767	0.00162
0.1906	0.4404	0.00323
0.1908	0.4404	0.000808043
0.191	0.35151	-0.00323
0.1912	0.43232	-0.00323
0.1914	0.42424	0.01051
0.1916	0.44848	0.00727
0.1918	0.4404	0.00404
0.192	0.34343	0.01535
0.1922	0.35959	0.01374
0.1924	0.51313	0.00646
0.1926	0.42424	-3.81279e-08
0.1928	0.35151	-3.81299e-08
0.193	0.46464	0.01212
0.1932	0.35151	0.00646
0.1934	0.31111	0.00485
0.1936	0.41616	0.00162
0.1938	0.45656	-0.000808119
0.194	0.40808	-3.81337e-08
0.1942	0.45656	0.01131
0.1944	0.51313	-3.81303e-08
0.1946	0.4404	-0.00404
0.1948	0.31111	0.00727
0.195	0.4	-0.000808119
0.1952	0.51313	0.00485
0.1954	0.4	-0.00404
0.1956	0.4	0.00808
0.1958	0.4	0.00485
0.196	-9.14344	0.18101
0.1962	-90.9112	1.02707
0.1964	-134.447	1.91596
0.1966	-238.79	2.77657
0.1968	-471.626	3.66788
0.197	-660.855	4.55758
0.1972	-836.01	5.41737
0.1974	-962.188	6.30384
0.1976	-738.442	7.14586
0.1978	-427.323	7.99758
0.198	-216.204	8.84364
0.1982	-37.7414	9.66949
0.1984	3.50303	9.82869
0.1986	4.33535	9.76
0.1988	4.18182	9.68242
0.199	3.79394	9.59838
0.1992	3.82626	9.52889
0.1994	3.8101	9.44485
0.1996	3.93939	9.37778
0.1998	4.03636	9.2897
0.2	3.98788	9.21293
0.2002	3.79394	9.12323
0.2004	3.76161	9.04646
0.2006	3.72121	8.94788
0.2008	3.82626	8.88
0.201	3.8101	8.78707
0.2012	3.78586	8.70626
0.2014	3.81818	8.62707
0.2016	3.82626	8.53576
0.2018	3.71313	8.45737
0.202	3.69697	8.37657
0.2022	3.71313	8.29576
0.2024	3.72929	8.21657
0.2026	3.71313	8.13737
0.2028	3.8505	8.06465
0.203	3.68889	7.98707
0.2032	3.71313	7.89657
0.2034	3.65656	7.81091
0.2036	3.70505	7.7398
0.2038	3.58384	7.65253
0.204	3.64848	7.57495
0.2042	3.80202	7.50384
0.2044	3.61616	7.42222
0.2046	3.56767	7.3503
0.2048	3.59192	7.27434
0.205	3.54343	7.19434
0.2052	3.55959	7.12889
0.2054	3.51919	7.06343
0.2056	3.58384	7.01333
0.2058	3.42222	6.93253
0.206	3.3899	6.86707
0.2062	3.55959	6.80566
0.2064	3.50303	6.7297
0.2066	3.54343	6.65778
0.2068	3.48687	6.59071
0.207	3.4707	6.50505
0.2072	3.52727	6.4396
0.2074	3.36565	6.37657
0.2076	3.29293	6.30788
0.2078	3.47878	6.23354
0.208	3.33333	6.15677
0.2082	3.4707	6.08889
0.2084	3.36565	6.00323
0.2086	3.34141	5.95313
0.2088	3.36565	5.87232
0.209	3.34949	5.81576
0.2092	3.38182	5.75838
0.2094	3.42222	5.68808
0.2096	3.2606	5.61374
0.2098	3.33333	5.54505
0.21	3.28485	5.48929
0.2102	3.17979	5.42626
0.2104	3.27676	5.35354
0.2106	3.31717	5.28727
0.2108	3.30101	5.2202
0.211	3.30909	5.14424
0.2112	3.11515	5.09253
0.2114	3.18788	5.02788
0.2116	3.05858	4.95434
0.2118	3.23636	4.88081
0.212	3.14747	4.83152
0.2122	3.11515	4.76929
0.2124	3.2202	4.70061
0.2126	3.16363	4.64
0.2128	3.10707	4.56889
0.213	3.13131	4.51152
0.2132	3.17171	4.46545
0.2134	2.96161	4.41051
0.2136	3.14747	4.35798
0.2138	3.10707	4.29172
0.214	3.13131	4.23919
0.2142	3.09091	4.18909
0.2144	3.0505	4.13172
0.2146	3.12323	4.07273
0.2148	3.03434	4.00808
0.215	2.91313	3.94101
0.2152	3.0101	3.8804
0.2154	2.91313	3.83273
0.2156	3.0505	3.77939
0.2158	3.05858	3.7196
0.216	2.95353	3.65818
0.2162	2.95353	3.59758
0.2164	2.85656	3.53859
0.2166	2.98586	3.49414
0.2168	2.91313	3.43273
0.217	3.08283	3.37939
0.2172	2.90505	3.33172
0.2174	2.93737	3.26545
0.2176	2.96969	3.21212
0.2178	2.95353	3.17091
0.218	2.85656	3.1103
0.2182	3.0101	3.06424
0.2184	2.92121	3.01333
0.2186	2.78384	2.95677
0.2188	2.96969	2.91636
0.219	2.85656	2.8598
0.2192	2.78384	2.81455
0.2194	2.8	2.75879
0.2196	2.87272	2.71919
0.2198	2.83232	2.64485
0.22	2.73535	2.59071
0.2202	2.72727	2.54545
0.2204	2.86464	2.50343
0.2206	2.83232	2.45576
0.2208	2.77575	2.41374
0.221	2.75959	2.34263
0.2212	2.75151	2.30061
0.2214	2.67878	2.2602
0.2216	2.77575	2.22465
0.2218	2.73535	2.15919
0.222	2.69495	2.13172
0.2222	2.62222	2.08081
0.2224	2.71111	2.03717
0.2226	2.63838	1.98626
0.2228	2.6707	1.94667
0.223	2.6707	1.91111
0.2232	2.69495	1.86424
0.2234	2.54949	1.82384
0.2236	2.49293	1.79798
0.2238	2.65454	1.7503
0.224	2.46868	1.71879
0.2242	2.55757	1.67111
0.2244	2.4606	1.63152
0.2246	2.55757	1.58788
0.2248	2.50101	1.5402
0.225	2.58182	1.49818
0.2252	2.52525	1.46586
0.2254	2.52525	1.42869
0.2256	2.63838	1.36323
0.2258	2.4606	1.32121
0.226	2.59798	1.28566
0.2262	2.46868	1.2501
0.2264	2.50101	1.20727
0.2266	2.44444	1.16444
0.2268	2.58182	1.11919
0.227	2.4606	1.0699
0.2272	2.37979	1.04485
0.2274	2.50101	1.00525
0.2276	2.4606	0.95758
0.2278	2.40404	0.91475
0.228	2.39596	0.88566
0.2282	2.50909	0.83879
0.2284	2.42828	0.80566
0.2286	2.44444	0.76768
0.2288	2.4606	0.72242
0.229	2.24242	0.68444
0.2292	2.30707	0.66101
0.2294	2.34747	0.62788
0.2296	2.39596	0.5996
0.2298	2.31515	0.54303
0.23	2.26666	0.51879
0.2302	2.28283	0.47596
0.2304	2.38788	0.44929
0.2306	2.42828	0.4097
0.2308	2.2101	0.38384
0.231	2.25858	0.35798
0.2312	2.29899	0.32
0.2314	2.32323	0.27556
0.2316	2.17777	0.23919
0.2318	2.23434	0.21333
0.232	2.09697	0.16404
0.2322	2.08889	0.13737
0.2324	2.16161	0.10101
0.2326	2.18586	0.04768
0.2328	2.14545	0.03798
0.233	2.09697	-0.00808
0.2332	1.70909	-0.01939
0.2334	0.61818	-0.04283
0.2336	-0.68283	-0.03071
0.2338	-1.1596	-0.00808
0.234	-0.23031	0.01859
0.2342	1.12727	0.03798
0.2344	1.8707	-3.81337e-08
0.2346	1.79798	-0.01778
0.2348	0.90909	-0.03717
0.235	-0.53738	-0.02747
0.2352	-0.97374	-0.00162
0.2354	-0.43233	0.0202
0.2356	0.80404	0.01374
0.2358	1.80606	0.01131
0.236	1.85454	-0.01455
0.2362	0.97373	-0.04606
0.2364	-0.16566	-0.03475
0.2366	-0.95758	-0.02747
0.2368	-0.41616	0.00808
0.237	0.75555	0.01131
0.2372	1.63636	0.00727
0.2374	1.70909	-0.02747
0.2376	1.05454	-0.03394
0.2378	0.01212	-0.03798
0.238	-0.9899	-0.02586
0.2382	-0.71515	0.00404
0.2384	0.44848	0.01374
0.2386	1.38586	-0.00242
0.2388	1.69293	-0.01293
0.239	1.16767	-0.04364
0.2392	0.05252	-0.04364
0.2394	-0.84445	-0.00889
0.2396	-0.60202	0.000808043
0.2398	0.40808	0.01455
0.24	1.36161	0.00646
0.2402	1.65252	-0.01535
0.2404	1.32121	-0.02263
0.2406	0.2707	-0.04525
0.2408	-0.75556	-0.01697
0.241	-0.69091	0.01051
0.2412	0.25454	0.01535
0.2414	1.29697	0.0097
0.2416	1.53939	-0.00727
0.2418	1.11111	-0.03232
0.242	0.21414	-0.03394
0.2422	-0.60202	-0.02747
0.2424	-0.68283	-0.00808
0.2426	0.09293	0.01778
0.2428	1.0707	0.00404
0.243	1.54747	-0.00646
0.2432	1.15151	-0.02182
0.2434	0.35959	-0.04444
0.2436	-0.48081	-0.0299
0.2438	-0.65859	-0.00323
0.244	0.07676	0.01859
0.2442	1.02222	0.00485
0.2444	1.53939	-0.00485
0.2446	1.23232	-0.01939
0.2448	0.37575	-0.03394
0.245	-0.45657	-0.02505
0.2452	-0.65859	-0.00889
0.2454	-0.02829	0.00242
0.2456	0.8606	0.00566
0.2458	1.41818	-0.00323
0.246	1.04646	-0.02667
0.2462	0.46464	-0.03313
0.2464	-0.31919	-0.01939
0.2466	-0.48081	-0.01212
0.2468	0.07676	0.00162
0.247	0.80404	-0.01293
0.2472	1.40202	-0.00162
0.2474	1.2	-0.02424
0.2476	0.51313	-0.04283
0.2478	-0.1899	-0.03071
0.248	-0.42425	-0.00323
0.2482	-0.06061	-0.00162
0.2484	0.8202	0.01131
0.2486	1.25656	-0.00808
0.2488	1.15151	-0.01859
0.249	0.53737	-0.03636
0.2492	-0.34344	-0.01293
0.2494	-0.42425	-0.00808
0.2496	-0.11717	-0.00242
0.2498	0.67474	0.00485
0.25	1.2404	-0.00646
0.2502	1.17575	-0.00566
0.2504	0.6101	-0.03313
0.2506	-0.15758	-0.02424
0.2508	-0.47273	0.00242
0.251	0.0202	-3.81303e-08
0.2512	0.68283	0.01051
0.2514	1.20808	-0.00323
0.2516	1.0707	-0.01697
0.2518	0.63434	-0.0202
0.252	0.03636	-0.02424
0.2522	-0.48081	0.000808043
0.2524	-0.1495	-0.00323
0.2526	0.71515	0.01293
0.2528	1.06262	-0.0097
0.253	1.14343	-0.01212
0.2532	0.58586	-0.03394
0.2534	-0.14142	-0.01455
0.2536	-0.35152	-0.00404
0.2538	-0.06869	-0.000808119
0.254	0.58586	0.00404
0.2542	1.0303	0.00323
0.2544	1.16767	-0.01697
0.2546	0.66666	-0.01051
0.2548	0.04444	-0.01535
0.255	-0.23839	-0.01535
0.2552	-0.02829	0.01051
0.2554	0.53737	0.02343
0.2556	0.91717	-3.81327e-08
0.2558	1.03838	-0.01051
0.256	0.68283	-0.01616
0.2562	-0.01212	-0.01697
0.2564	-0.26263	-0.00727
0.2566	0.01212	0.00808
0.2568	0.42424	0.00889
0.257	0.83636	-0.00404
0.2572	1.03838	-0.0097
0.2574	0.68283	-0.01374
0.2576	-0.00404	-0.02667
0.2578	-0.23031	-0.01697
0.258	0.01212	-0.000808119
0.2582	0.4	0.00485
0.2584	0.88485	-0.00646
0.2586	0.98182	-0.00727
0.2588	0.60202	-0.02101
0.259	0.09293	-0.01212
0.2592	-0.19798	-0.01455
0.2594	-0.10909	0.01051
0.2596	0.40808	0.00485
0.2598	0.82828	-0.00485
0.26	0.93333	-0.00646
0.2602	0.6505	-0.01859
0.2604	0.10101	-0.00889
0.2606	-0.15758	0.00242
0.2608	-0.01212	0.00162
0.261	0.30303	0.01212
0.2612	0.93333	0.00162
0.2614	0.8606	-0.00485
0.2616	0.65858	-0.02101
0.2618	0.26262	-0.01859
0.262	-0.13334	-0.00727
0.2622	-0.09293	-0.000808119
0.2624	0.38384	0.00646
0.2626	0.72323	0.000808043
0.2628	0.69899	0.00242
0.263	0.53737	-0.02182
0.2632	0.10909	-0.00646
0.2634	-0.10101	-0.00162
0.2636	-0.05253	0.00889
0.2638	0.32727	0.01374
0.264	0.77171	-0.000808119
0.2642	0.73131	-0.0097
0.2644	0.50505	-0.01293
0.2646	0.14949	-0.01455
0.2648	-0.10909	-0.00646
0.265	0.01212	0.00162
0.2652	0.42424	0.0097
0.2654	0.69091	0.00808
0.2656	0.76363	0.000808043
0.2658	0.55353	-0.00485
0.266	0.2707	-0.01293
0.2662	-0.10909	-0.00889
0.2664	0.0606	0.00646
0.2666	0.28687	0.01212
0.2668	0.69091	-3.81294e-08
0.267	0.90101	-0.00162
0.2672	0.56969	-0.01374
0.2674	0.19798	-0.01859
0.2676	0.04444	-0.00808
0.2678	0.00404	0.000808043
0.268	0.26262	0.00566
0.2682	0.63434	-0.00323
0.2684	0.77171	-0.00404
0.2686	0.66666	-0.00808
0.2688	0.31111	-0.02667
0.269	0.01212	-0.00404
0.2692	0.06868	0.00485
0.2694	0.31111	-0.00162
0.2696	0.66666	-0.00162
0.2698	0.66666	-0.00646
0.27	0.52121	-0.01051
0.2702	0.26262	-0.01455
0.2704	-0.02829	-0.00242
0.2706	-0.06061	0.000808043
0.2708	0.28687	-0.00566
0.271	0.64242	0.00808
0.2712	0.67474	0.00485
0.2714	0.54545	0.00404
0.2716	0.35959	-0.00566
0.2718	0.10101	-0.01131
0.272	0.04444	0.00404
0.2722	0.41616	0.00889
0.2724	0.62626	0.000808043
0.2726	0.74747	0.000808043
0.2728	0.63434	-0.01131
0.273	0.26262	-0.01535
0.2732	0.05252	-0.00242
0.2734	0.05252	-0.00485
0.2736	0.32727	0.00889
0.2738	0.63434	-0.00323
0.274	0.70707	-0.00404
0.2742	0.67474	-0.00727
0.2744	0.33535	-0.0097
0.2746	0.14949	-0.00566
0.2748	0.11717	-0.00404
0.275	0.29495	0.00808
0.2752	0.6101	0.00485
0.2754	0.71515	0.00242
0.2756	0.59394	-0.00162
0.2758	0.40808	-0.00566
0.276	0.12525	-0.01051
0.2762	0.0606	0.00162
0.2764	0.4	0.000808043
0.2766	0.62626	0.00242
0.2768	0.70707	0.00323
0.277	0.6101	-0.00566
0.2772	0.38384	-0.01051
0.2774	0.1899	-0.0097
0.2776	0.10909	0.00485
0.2778	0.29495	-0.000808119
0.278	0.41616	-0.00323
0.2782	0.54545	-0.000808119
0.2784	0.60202	-0.01293
0.2786	0.2707	-0.01212
0.2788	0.12525	-0.00162
0.279	0.05252	0.00162
0.2792	0.32727	0.00646
0.2794	0.56969	0.01212
0.2796	0.67474	0.01131
0.2798	0.52121	-0.00242
0.28	0.35959	0.00323
0.2802	0.01212	-3.81327e-08
0.2804	0.11717	-0.00162
0.2806	0.2303	-0.00323
0.2808	0.47272	-0.00323
0.281	0.60202	0.000808043
0.2812	0.56161	-3.81313e-08
0.2814	0.32727	0.00727
0.2816	0.19798	-0.00485
0.2818	0.2707	0.000808043
0.282	0.2707	0.00323
0.2822	0.4404	-0.00323
0.2824	0.52121	0.00404
0.2826	0.65858	0.00162
0.2828	0.4	-0.00323
0.283	0.17373	0.00323
0.2832	0.12525	-0.000808119
0.2834	0.34343	-0.00162
0.2836	0.4404	0.00162
0.2838	0.64242	0.00485
0.284	0.48081	-0.00323
0.2842	0.52929	-0.00727
0.2844	0.25454	-0.00242
0.2846	0.23838	0.00162
0.2848	0.26262	-0.000808119
0.285	0.46464	0.01051
0.2852	0.44848	0.00485
0.2854	0.56161	-0.00242
0.2856	0.32727	-0.00404
0.2858	0.31919	-3.81259e-08
0.286	0.10101	-0.00404
0.2862	0.22222	0.000808043
0.2864	0.49697	0.00889
0.2866	0.54545	0.00323
0.2868	0.48889	-0.00566
0.287	0.38384	0.00242
0.2872	0.24646	-0.00162
0.2874	0.1899	0.0097
0.2876	0.31919	-0.00162
0.2878	0.48081	-0.00485
0.288	0.53737	-0.000808119
0.2882	0.56161	-0.00566
0.2884	0.35959	-0.01131
0.2886	0.32727	-0.00323
0.2888	0.1899	0.00404
0.289	0.26262	0.00242
0.2892	0.39192	0.00808
0.2894	0.52121	-3.81279e-08
0.2896	0.59394	-0.00889
0.2898	0.39192	-0.00162
0.29	0.18182	-0.00485
0.2902	0.32727	0.0097
0.2904	0.27878	0.00889
0.2906	0.37575	0.00485
0.2908	0.52121	-0.01131
0.291	0.56969	-0.01212
0.2912	0.4404	-0.00162
0.2914	0.23838	-0.01051
0.2916	0.25454	0.00646
0.2918	0.27878	0.000808043
0.292	0.48889	0.00566
0.2922	0.56161	0.000808043
0.2924	0.50505	-0.00485
0.2926	0.48889	-0.00485
0.2928	0.23838	-0.00404
0.293	0.14949	0.000808043
0.2932	0.2707	-0.00242
0.2934	0.56161	-0.000808119
0.2936	0.43232	-0.00242
0.2938	0.41616	-0.00808
0.294	0.39192	-0.00566
0.2942	0.26262	-0.00162
0.2944	0.21414	-0.00727
0.2946	0.33535	-0.00323
0.2948	0.35151	0.00404
0.295	0.65858	0.0097
0.2952	0.49697	0.00242
0.2954	0.4404	-0.00404
0.2956	0.30303	-0.00889
0.2958	0.2303	0.00162
0.296	0.31919	-0.00242
0.2962	0.37575	-0.00242
0.2964	0.48889	-0.00566
0.2966	0.62626	0.00727
0.2968	0.43232	-0.00566
0.297	0.31919	-0.00566
0.2972	0.1899	0.00162
0.2974	0.31919	0.00889
0.2976	0.40808	-0.00242
0.2978	0.43232	0.00162
0.298	0.52121	-0.00889
0.2982	0.48081	-0.00162
0.2984	0.36767	-0.00646
0.2986	0.31919	-0.00485
0.2988	0.32727	-0.00323
0.299	0.31111	0.00566
0.2992	0.43232	0.00646
0.2994	0.56161	-0.00404
[truncated: 8,003 more rows]

## Sheet: Fig. S10
Fig. S10-2-a						Fig. S10-2-b
SiC diode		Ga2O3 diode				SiC diode		Ga2O3 diode
Time	Z	Time	Z			Time	Max. power capacity density	Time	Max. power capacity density
1.05577e-06	0.00271	1e-06	0.00237			1.05577e-06	29412.4	1e-06	55523.8
1.1314e-06	0.00289	1.06333e-06	0.0025			1.1314e-06	28516.6	1.06333e-06	53978.1
1.21711e-06	0.00309	1.13066e-06	0.00264			1.21711e-06	27558	1.13066e-06	52483
1.30429e-06	0.00329	1.20226e-06	0.0028			1.30429e-06	26696.6	1.20226e-06	51037
1.39772e-06	0.00353	1.2784e-06	0.00295			1.39772e-06	25756.8	1.2784e-06	49638.7
1.49783e-06	0.00376	1.35936e-06	0.00312			1.49783e-06	24951.3	1.35936e-06	48286.7
1.61751e-06	0.00403	1.44544e-06	0.0033			1.61751e-06	24092.1	1.44544e-06	46979.6
1.76022e-06	0.00437	1.53698e-06	0.00348			1.76022e-06	23129.9	1.53698e-06	45716.2
1.89357e-06	0.00469	1.63431e-06	0.00367			1.89357e-06	22314.8	1.63431e-06	44495.2
2.06064e-06	0.00504	1.7378e-06	0.00387			2.06064e-06	21528.2	1.7378e-06	43315.2
2.25976e-06	0.00551	1.84785e-06	0.00408			2.25976e-06	20583.4	1.84785e-06	42175.1
2.51651e-06	0.00603	1.96487e-06	0.0043			2.51651e-06	19663.7	1.96487e-06	41073.7
2.80243e-06	0.0067	2.0893e-06	0.00453			2.80243e-06	18647.1	2.0893e-06	40009.7
3.20594e-06	0.00753	2.2216e-06	0.00477			3.20594e-06	17581.7	2.2216e-06	38982.2
3.65348e-06	0.00842	2.36229e-06	0.00502			3.65348e-06	16617.2	2.36229e-06	37989.9
4.16349e-06	0.00938	2.51189e-06	0.00528			4.16349e-06	15730.8	2.51189e-06	37031.7
4.7265e-06	0.01044	2.67096e-06	0.00555			4.7265e-06	14903.4	2.67096e-06	36106.6
5.44876e-06	0.01172	2.8401e-06	0.00583			5.44876e-06	14049.7	2.8401e-06	35213.5
6.40327e-06	0.01324	3.01995e-06	0.00613			6.40327e-06	13211.8	3.01995e-06	34351.3
7.46738e-06	0.01487	3.2112e-06	0.00643			7.46738e-06	12453.8	3.2112e-06	33519.1
9.0148e-06	0.01706	3.41455e-06	0.00675			9.0148e-06	11613.9	3.41455e-06	32715.8
1.03128e-05	0.01868	3.63078e-06	0.00708			1.03128e-05	11091.4	3.63078e-06	31940.4
1.20729e-05	0.02055	3.86071e-06	0.00742			1.20729e-05	10565.8	3.86071e-06	31191.9
1.42425e-05	0.02279	4.10519e-06	0.00777			1.42425e-05	10023.3	4.10519e-06	30469.4
1.68019e-05	0.02515	4.36516e-06	0.00813			1.68019e-05	9531.78	4.36516e-06	29771.8
2.01284e-05	0.02803	4.64159e-06	0.00851			2.01284e-05	9019.12	4.64159e-06	29098.3
2.35637e-05	0.03049	4.93553e-06	0.00889			2.35637e-05	8639.95	4.93553e-06	28447.7
2.87766e-05	0.0336	5.24808e-06	0.0093			2.87766e-05	8221.81	5.24808e-06	27819.3
3.54139e-05	0.03708	5.58042e-06	0.00971			3.54139e-05	7817.01	5.58042e-06	27212.1
4.29172e-05	0.04072	5.93381e-06	0.01014			4.29172e-05	7450.2	5.93381e-06	26625.1
5.16119e-05	0.04473	6.30957e-06	0.01058			5.16119e-05	7100.22	6.30957e-06	26057.5
6.15929e-05	0.04865	6.70914e-06	0.01103			6.15929e-05	6800.1	6.70914e-06	25508.4
7.29413e-05	0.05326	7.134e-06	0.0115			7.29413e-05	6490.71	7.134e-06	24976.8
8.67132e-05	0.05794	7.58578e-06	0.01198			8.67132e-05	6215.7	7.58578e-06	24461.9
0.00010269	0.06394	8.06616e-06	0.01247			0.00010269	5907.51	8.06616e-06	23962.9
0.000123494	0.07034	8.57696e-06	0.01299			0.000123494	5623.56	8.57696e-06	23479
0.000156122	0.0789	9.12011e-06	0.01351			0.000156122	5299.35	9.12011e-06	23009.4
0.00019436	0.08922	9.69765e-06	0.01405			0.00019436	4972.35	9.69765e-06	22553.3
0.000247607	0.10073	1.03118e-05	0.01461			0.000247607	4668.79	1.03118e-05	22110.1
0.000295491	0.11081	1.09648e-05	0.01519			0.000295491	4442.62	1.09648e-05	21679
0.000363645	0.12171	1.16591e-05	0.01579			0.000363645	4230.56	1.16591e-05	21259.4
0.000472259	0.13673	1.23975e-05	0.0164			0.000472259	3980.82	1.23975e-05	20850.7
0.000599332	0.15164	1.31826e-05	0.01703			0.000599332	3770.73	1.31826e-05	20452.4
0.000784346	0.17092	1.40174e-05	0.01769			0.000784346	3541.02	1.40174e-05	20063.9
0.000983983	0.19017	1.49051e-05	0.01836			0.000983983	3347.45	1.49051e-05	19684.9
0.00122	0.21022	1.58489e-05	0.01906			0.00122	3174.81	1.58489e-05	19315
0.00151	0.23315	1.68526e-05	0.01978			0.00151	3005.48	1.68526e-05	18953.7
0.00187	0.2569	1.79198e-05	0.02052			0.00187	2854.53	1.79198e-05	18600.8
0.0024	0.28491	1.90546e-05	0.02129			0.0024	2701.41	1.90546e-05	18256.1
0.00289	0.31091	2.02613e-05	0.02208			0.00289	2578.27	2.02613e-05	17919.3
0.00358	0.33928	2.15444e-05	0.02289			0.00358	2460.41	2.15444e-05	17590.3
0.00451	0.36726	2.29087e-05	0.02373			0.00451	2357.85	2.29087e-05	17269
0.00576	0.39948	2.43594e-05	0.0246			0.00576	2253.39	2.43594e-05	16955.1
0.00775	0.43312	2.5902e-05	0.02549			0.00775	2157.04	2.5902e-05	16648.7
0.01018	0.46281	2.75423e-05	0.02641			0.01018	2080.9	2.75423e-05	16349.7
0.01277	0.48268	2.92865e-05	0.02736			0.01277	2033.91	2.92865e-05	16058.1
0.01542	0.50016	3.11411e-05	0.02833			0.01542	1994.93	3.11411e-05	15773.7
0.01876	0.51996	3.31131e-05	0.02933			0.01876	1953.19	3.31131e-05	15496.6
0.02465	0.54053	3.52101e-05	0.03035			0.02465	1912.26	3.52101e-05	15226.7
0.03164	0.5538	3.74398e-05	0.0314			0.03164	1887.08	3.74398e-05	14964
0.04	0.56102	3.98107e-05	0.03248			0.04	1873.78	3.98107e-05	14708.4
0.04885	0.56374	4.23318e-05	0.03357			0.04885	1868.81	4.23318e-05	14459.8
0.05807	0.56374	4.50125e-05	0.0347			0.05807	1868.81	4.50125e-05	14218.1
0.06567	0.56374	4.7863e-05	0.03584			0.06567	1868.81	4.7863e-05	13983.3
0.07777	0.56374	5.0894e-05	0.03701			0.07777	1868.81	5.0894e-05	13755.2
0.09317	0.56374	5.4117e-05	0.03819			0.09317	1868.81	5.4117e-05	13533.7
0.11733	0.56374	5.7544e-05	0.0394			0.11733	1868.81	5.7544e-05	13318.6
0.14219	0.56374	6.11881e-05	0.04064			0.14219	1868.81	6.11881e-05	13109.6
0.17907	0.56374	6.50629e-05	0.04189			0.17907	1868.81	6.50629e-05	12906.7
0.23077	0.56374	6.91831e-05	0.04316			0.23077	1868.81	6.91831e-05	12709.5
0.30085	0.56466	7.35642e-05	0.04445			0.30085	1867.16	7.35642e-05	12517.8
0.41073	0.56466	7.82228e-05	0.04577			0.41073	1867.16	7.82228e-05	12331.3
0.5334	0.56466	8.31764e-05	0.0471			0.5334	1867.16	8.31764e-05	12149.8
0.75965	0.56466	8.84437e-05	0.04846			0.75965	1867.16	8.84437e-05	11973.1
0.97899	0.56648	9.40445e-05	0.04985			0.97899	1863.86	9.40445e-05	11800.7
		0.0001	0.05125					0.0001	11632.4
		0.000106333	0.05269					0.000106333	11467.9
		0.000113066	0.05415					0.000113066	11306.9
		0.000120226	0.05564					0.000120226	11149.2
		0.00012784	0.05717					0.00012784	10994.4
		0.000135936	0.05873					0.000135936	10842.3
		0.000144544	0.06033					0.000144544	10692.7
		0.000153698	0.06197					0.000153698	10545.3
		0.000163431	0.06365					0.000163431	10400
		0.00017378	0.06538					0.00017378	10256.6
		0.000184785	0.06716					0.000184785	10114.8
		0.000196487	0.06899					0.000196487	9974.7
		0.00020893	0.07088					0.00020893	9836.08
		0.00022216	0.07283					0.00022216	9698.91
		0.000236229	0.07483					0.000236229	9563.14
		0.000251189	0.0769					0.000251189	9428.74
		0.000267096	0.07903					0.000267096	9295.72
		0.00028401	0.08123					0.00028401	9164.1
		0.000301995	0.08349					0.000301995	9033.91
		0.00032112	0.08583					0.00032112	8905.19
		0.000341455	0.08823					0.000341455	8778
		0.000363078	0.09071					0.000363078	8652.38
		0.000386071	0.09325					0.000386071	8528.41
		0.000410519	0.09587					0.000410519	8406.13
		0.000436516	0.09856					0.000436516	8285.6
		0.000464159	0.10132					0.000464159	8166.87
		0.000493553	0.10416					0.000493553	8049.98
		0.000524808	0.10706					0.000524808	7934.94
		0.000558042	0.11004					0.000558042	7821.78
		0.000593381	0.1131					0.000593381	7710.51
		0.000630957	0.11622					0.000630957	7601.11
		0.000670914	0.11943					0.000670914	7493.56
		0.0007134	0.12271					0.0007134	7387.84
		0.000758578	0.12606					0.000758578	7283.89
		0.000806616	0.1295					0.000806616	7181.66
		0.000857696	0.13303					0.000857696	7081.09
		0.000912011	0.13663					0.000912011	6982.11
		0.000969765	0.14033					0.000969765	6884.65
		0.00103	0.14413					0.00103	6788.62
		0.0011	0.14802					0.0011	6693.95
		0.00117	0.15202					0.00117	6600.56
		0.00124	0.15613					0.00124	6508.37
		0.00132	0.16035					0.00132	6417.31
		0.0014	0.16469					0.0014	6327.32
		0.00149	0.16916					0.00149	6238.35
		0.00158	0.17377					0.00158	6150.33
		0.00169	0.17851					0.00169	6063.25
		0.00179	0.1834					0.00179	5977.07
		0.00191	0.18844					0.00191	5891.78
		0.00203	0.19363					0.00203	5807.37
		0.00215	0.19898					0.00215	5723.87
		0.00229	0.2045					0.00229	5641.28
		0.00244	0.21018					0.00244	5559.63
		0.00259	0.21603					0.00259	5478.97
		0.00275	0.22205					0.00275	5399.33
		0.00293	0.22823					0.00293	5320.77
		0.00311	0.23459					0.00311	5243.33
		0.00331	0.24111					0.00331	5167.07
		0.00352	0.2478					0.00352	5092.05
		0.00374	0.25464					0.00374	5018.32
		0.00398	0.26164					0.00398	4945.95
		0.00423	0.26879					0.00423	4874.99
		0.0045	0.27608					0.0045	4805.49
		0.00479	0.2835					0.00479	4737.51
		0.00509	0.29104					0.00509	4671.1
		0.00541	0.29869					0.00541	4606.32
		0.00575	0.30644					0.00575	4543.21
		0.00612	0.31427					0.00612	4481.84
		0.00651	0.32216					0.00651	4422.24
		0.00692	0.3301					0.00692	4364.48
		0.00736	0.33807					0.00736	4308.6
		0.00782	0.34603					0.00782	4254.66
		0.00832	0.35397					0.00832	4202.72
		0.00884	0.36186					0.00884	4152.81
		0.0094	0.36966					0.0094	4105
		0.01	0.37736					0.01	4059.33
		0.01063	0.38492					0.01063	4015.84
		0.01131	0.3923					0.01131	3974.58
		0.01202	0.39947					0.01202	3935.59
		0.01278	0.4064					0.01278	3898.87
		0.01359	0.41307					0.01359	3864.47
		0.01445	0.41943					0.01445	3832.38
		0.01537	0.42547					0.01537	3802.61
		0.01634	0.43116					0.01634	3775.15
		0.01738	0.43648					0.01738	3749.96
		0.01848	0.4414					0.01848	3727.02
		0.01965	0.44594					0.01965	3706.26
		0.02089	0.45006					0.02089	3687.63
		0.02222	0.45379					0.02222	3671.05
		0.02362	0.45711					0.02362	3656.42
		0.02512	0.46004					0.02512	3643.64
		0.02671	0.4626					0.02671	3632.58
		0.0284	0.46481					0.0284	3623.13
		0.0302	0.46668					0.0302	3615.15
		0.03211	0.46825					0.03211	3608.5
		0.03415	0.46955					0.03415	3603.03
		0.03631	0.47061					0.03631	3598.6
		0.03861	0.47145					0.03861	3595.07
		0.04105	0.47211					0.04105	3592.31
		0.04365	0.47262					0.04365	3590.19
		0.04642	0.473					0.04642	3588.59
		0.04936	0.47329					0.04936	3587.41
		0.05248	0.47349					0.05248	3586.56
		0.0558	0.47363					0.0558	3585.97
		0.05934	0.47373					0.05934	3585.56
		0.0631	0.4738					0.0631	3585.29
		0.06709	0.47384					0.06709	3585.11
		0.07134	0.47387					0.07134	3585
		0.07586	0.47388					0.07586	3584.93
		0.08066	0.47389					0.08066	3584.89
		0.08577	0.4739					0.08577	3584.87
		0.0912	0.4739					0.0912	3584.86
		0.09698	0.4739					0.09698	3584.85
		0.10312	0.4739					0.10312	3584.85
		0.10965	0.47391					0.10965	3584.85
		0.11659	0.47391					0.11659	3584.85
		0.12397	0.47391					0.12397	3584.85
		0.13183	0.47391					0.13183	3584.85
		0.14017	0.47391					0.14017	3584.85
		0.14905	0.47391					0.14905	3584.85
		0.15849	0.47391					0.15849	3584.85
		0.16853	0.47391					0.16853	3584.85
		0.1792	0.47391					0.1792	3584.85
		0.19055	0.47391					0.19055	3584.85
		0.20261	0.47391					0.20261	3584.85
		0.21544	0.47391					0.21544	3584.85
		0.22909	0.47391					0.22909	3584.85
		0.24359	0.47391					0.24359	3584.85
		0.25902	0.47391					0.25902	3584.85
		0.27542	0.47391					0.27542	3584.85
		0.29286	0.47391					0.29286	3584.85
		0.31141	0.47391					0.31141	3584.85
		0.33113	0.47391					0.33113	3584.85
		0.3521	0.47391					0.3521	3584.85
		0.3744	0.47391					0.3744	3584.85
		0.39811	0.47391					0.39811	3584.85
		0.42332	0.47391					0.42332	3584.85
		0.45013	0.47391					0.45013	3584.85
		0.47863	0.47391					0.47863	3584.85
		0.50894	0.47391					0.50894	3584.85
		0.54117	0.47391					0.54117	3584.85
		0.57544	0.47391					0.57544	3584.85
		0.61188	0.47391					0.61188	3584.85
		0.65063	0.47391					0.65063	3584.85
		0.69183	0.47391					0.69183	3584.85
		0.73564	0.47391					0.73564	3584.85
		0.78223	0.47391					0.78223	3584.85
		0.83176	0.47391					0.83176	3584.85
		0.88444	0.47391					0.88444	3584.85
		0.94044	0.47391					0.94044	3584.85
		1	0.47391					1	3584.85
		1.06333	0.47391					1.06333	3584.85
		1.13066	0.47391					1.13066	3584.85
		1.20226	0.47391					1.20226	3584.85
		1.2784	0.47391					1.2784	3584.85
		1.35936	0.47391					1.35936	3584.85
		1.44544	0.47391					1.44544	3584.85
		1.53698	0.47391					1.53698	3584.85
		1.63431	0.47391					1.63431	3584.85
		1.7378	0.47391					1.7378	3584.85
		1.84785	0.47391					1.84785	3584.85
		1.96487	0.47391					1.96487	3584.85
		2.0893	0.47391					2.0893	3584.85
		2.2216	0.47391					2.2216	3584.85
		2.36229	0.47391					2.36229	3584.85
		2.51189	0.47391					2.51189	3584.85
		2.67096	0.47391					2.67096	3584.85
		2.8401	0.47391					2.8401	3584.85
		3.01995	0.47391					3.01995	3584.85
		3.2112	0.47391					3.2112	3584.85
		3.41455	0.47391					3.41455	3584.85
		3.63078	0.47391					3.63078	3584.85
		3.86071	0.47391					3.86071	3584.85
		4.10519	0.47391					4.10519	3584.85
		4.36516	0.47391					4.36516	3584.85
		4.64159	0.47391					4.64159	3584.85
		4.93553	0.47391					4.93553	3584.85
		5.24808	0.47391					5.24808	3584.85
		5.58042	0.47391					5.58042	3584.85
		5.93381	0.47391					5.93381	3584.85
		6.30957	0.47391					6.30957	3584.85
		6.70914	0.47391					6.70914	3584.85
		7.134	0.47391					7.134	3584.85
		7.58578	0.47391					7.58578	3584.85
		8.06616	0.47391					8.06616	3584.85
		8.57696	0.47391					8.57696	3584.85
		9.12011	0.47391					9.12011	3584.85
		9.69765	0.47391					9.69765	3584.85
		10.3118	0.47391					10.3118	3584.85
		10.9648	0.47391					10.9648	3584.85
		11.6591	0.47391					11.6591	3584.85
		12.3975	0.47391					12.3975	3584.85
		13.1826	0.47391					13.1826	3584.85
		14.0174	0.47391					14.0174	3584.85
		14.905	0.47391					14.905	3584.85
		15.8489	0.47391					15.8489	3584.85
		16.8526	0.47391					16.8526	3584.85
		17.9198	0.47391					17.9198	3584.85
		19.0546	0.47391					19.0546	3584.85
		20.2613	0.47391					20.2613	3584.85
		21.5444	0.47391					21.5444	3584.85
		22.9087	0.47391					22.9087	3584.85
		24.3594	0.47391					24.3594	3584.85
		25.902	0.47391					25.902	3584.85
		27.5423	0.47391					27.5423	3584.85
		29.2864	0.47391					29.2864	3584.85
		31.1411	0.47391					31.1411	3584.85
		33.1131	0.47391					33.1131	3584.85
		35.2101	0.47391					35.2101	3584.85
		37.4398	0.47391					37.4398	3584.85
		39.8107	0.47391					39.8107	3584.85
		42.3318	0.47391					42.3318	3584.85
		45.0125	0.47391					45.0125	3584.85
		47.863	0.47391					47.863	3584.85
		50.894	0.47391					50.894	3584.85
		54.117	0.47391					54.117	3584.85
		57.544	0.47391					57.544	3584.85
		61.1881	0.47391					61.1881	3584.85
		65.0629	0.47391					65.0629	3584.85
		69.1831	0.47391					69.1831	3584.85
		73.5642	0.47391					73.5642	3584.85
		78.2228	0.47391					78.2228	3584.85
		83.1764	0.47391					83.1764	3584.85
		88.4437	0.47391					88.4437	3584.85
		94.0445	0.47391					94.0445	3584.85
		100	0.47391					100	3584.85

## Sheet: Fig. S15
Fig. S15b
1kHz		5kHz
Time	Tj	Time	Tj
0	21	0	21
5e-06	119.364	5e-06	120.861
1e-05	90.4803	1e-05	92.5358
1.5e-05	73.5793	1.5e-05	75.7162
2e-05	62.8858	2e-05	64.8997
2.5e-05	55.6774	2.5e-05	57.5017
3e-05	50.5611	3e-05	52.189
3.5e-05	46.7768	3.5e-05	48.2243
4e-05	43.8845	4e-05	45.1739
4.5e-05	41.6148	4.5e-05	42.7681
5e-05	39.7941	5e-05	40.8311
0.0001	32.1682	5.5e-05	39.2435
0.00015	29.287	6e-05	37.9219
0.0002	27.8255	6.5e-05	36.8062
0.00025	27.016	7e-05	35.8524
0.0003	26.4437	7.5e-05	35.0277
0.00035	26.0623	8e-05	34.3072
0.0004	25.7974	8.5e-05	33.6722
0.00045	25.5082	9e-05	33.1078
0.0005	25.2712	9.5e-05	32.6028
0.00055	25.0719	0.0001	32.148
0.0006	24.9009	0.000105	31.7362
0.00065	24.7516	0.00011	31.3615
0.0007	24.6196	0.000115	31.0192
0.00075	24.5014	0.00012	30.7052
0.0008	24.3945	0.000125	30.4163
0.00085	24.2969	0.00013	30.1496
0.0009	24.2073	0.000135	29.9028
0.00095	24.1243	0.00014	29.6738
0.001	24.0471	0.000145	29.4609
0.00101	122.381	0.00015	29.2624
0.00101	93.5146	0.000155	29.0771
0.00102	76.6158	0.00016	28.9038
0.00102	65.9665	0.000165	28.7413
0.00103	58.7877	0.00017	28.5887
0.00103	53.6768	0.000175	28.4452
0.00104	49.9055	0.00018	28.3099
0.00104	47.0128	0.000185	28.1822
0.00105	44.7343	0.00019	28.0615
0.00105	42.901	0.000195	27.9472
0.0011	36.0375	0.0002	27.839
0.00115	32.8707	0.000205	127.586
0.0012	31.1396	0.00021	99.1712
0.00125	30.0678	0.000215	82.263
0.0013	29.3381	0.00022	71.36
0.00135	28.8026	0.000225	63.8778
0.0014	28.3865	0.00023	58.4848
0.00145	28.0488	0.000235	54.4427
0.0015	27.7655	0.00024	51.3177
0.00155	27.5219	0.000245	48.8402
0.0016	27.3084	0.00025	46.8342
0.00165	27.1184	0.000255	45.181
0.0017	26.9472	0.00026	43.796
0.00175	26.7913	0.000265	42.6191
0.0018	26.6482	0.00027	41.6061
0.00185	26.5157	0.000275	40.7242
0.0019	26.3923	0.00028	39.9485
0.00195	26.2767	0.000285	39.26
0.002	26.1683	0.00029	38.644
0.00201	124.498	0.000295	38.0889
0.00201	95.6292	0.0003	37.5856
0.00202	78.7273	0.000305	37.1268
0.00202	68.0751	0.00031	36.7065
0.00203	60.8932	0.000315	36.3198
0.00203	55.7793	0.00032	35.9627
0.00204	52.0048	0.000325	35.632
0.00204	49.109	0.00033	35.3246
0.00205	46.8274	0.000335	35.0382
0.00205	44.9911	0.00034	34.7706
0.0021	38.1033	0.000345	34.52
0.00215	34.9083	0.00035	34.2849
0.0022	33.1487	0.000355	34.0638
0.00225	32.0494	0.00036	33.8554
0.0023	31.2937	0.000365	33.6588
0.00235	30.7328	0.00037	33.4728
0.0024	30.2919	0.000375	33.2967
0.00245	29.9301	0.00038	33.1296
0.0025	29.6235	0.000385	32.9708
0.00255	29.3575	0.00039	32.8196
0.0026	29.1221	0.000395	32.6756
0.00265	28.9107	0.0004	32.5383
0.0027	28.7187	0.000405	132.257
0.00275	28.5425	0.00041	103.814
0.0028	28.3795	0.000415	86.8784
0.00285	28.2277	0.00042	75.9485
0.0029	28.0855	0.000425	68.4401
0.00295	27.9516	0.00043	63.0212
0.003	27.825	0.000435	58.9538
0.00301	126.153	0.00044	55.8041
0.00301	97.2831	0.000445	53.3022
0.00302	80.3784	0.00045	51.2724
0.00302	69.6744	0.000455	49.5957
0.00303	62.4982	0.00046	48.1877
0.00303	57.3915	0.000465	46.9882
0.00304	53.6218	0.00047	45.953
0.00304	50.7286	0.000475	45.0493
0.00305	48.4484	0.00048	44.2521
0.00305	46.6126	0.000485	43.5426
0.0031	39.7148	0.00049	42.9059
0.00315	36.5059	0.000495	42.3304
0.0032	34.7314	0.0005	41.8071
0.00325	33.617	0.000505	41.3285
0.0033	32.8462	0.00051	40.8888
0.00335	32.2704	0.000515	40.4831
0.0034	31.8149	0.00052	40.1072
0.00345	31.4387	0.000525	39.758
0.0035	31.1184	0.00053	39.4345
0.00355	30.8384	0.000535	39.1311
0.0036	30.5894	0.00054	38.8464
0.00365	30.3647	0.000545	38.5788
0.0037	30.1596	0.00055	38.3268
0.00375	29.9706	0.000555	38.0889
0.0038	29.795	0.00056	37.8641
0.00385	29.6345	0.000565	37.6511
0.0039	29.4818	0.00057	37.449
0.00395	29.3369	0.000575	37.2569
0.004	29.1991	0.00058	37.0744
0.00401	127.526	0.000585	36.9
0.00401	98.6524	0.00059	36.7338
0.00402	81.7478	0.000595	36.5746
0.00402	71.0417	0.0006	36.4223
0.00403	63.8645	0.000605	136.126
0.00403	58.7561	0.00061	107.668
0.00404	54.9853	0.000615	90.7176
0.00404	52.0907	0.00062	79.7732
0.00405	49.8092	0.000625	72.2506
0.00405	47.9722	0.00063	66.8178
0.0041	41.118	0.000635	62.7541
0.00415	37.902	0.00064	59.6011
0.0042	36.1078	0.000645	57.0905
0.00425	34.9747	0.00065	55.0488
0.0043	34.194	0.000655	53.3674
0.00435	33.6052	0.00066	51.9512
0.0044	33.1366	0.000665	50.7405
0.00445	32.7478	0.00067	49.6925
0.0045	32.42	0.000675	48.7752
0.00455	32.1303	0.00068	47.9641
0.0046	31.8709	0.000685	47.2405
0.00465	31.6358	0.00069	46.5899
0.0047	31.4205	0.000695	46.0007
0.00475	31.2215	0.0007	45.4638
0.0048	31.0362	0.000705	44.9719
0.00485	30.8625	0.00071	44.5192
0.0049	30.6988	0.000715	44.1006
0.00495	30.5439	0.00072	43.7122
0.005	30.3989	0.000725	43.3506
		0.00073	43.0128
		0.000735	42.6965
		0.00074	42.3994
		0.000745	42.1199
		0.00075	41.8562
		0.000755	41.6069
		0.00076	41.3708
		0.000765	41.1468
		0.00077	40.9338
		0.000775	40.731
		0.00078	40.5376
		0.000785	40.3532
		0.00079	40.1764
		0.000795	40.0073
		0.0008	39.8451
		0.000805	139.538
		0.00081	111.07
		0.000815	94.1103
		0.00082	83.1565
		0.000825	75.6242
		0.00083	70.1819
		0.000835	66.109
		0.00084	62.9466
		0.000845	60.4268
		0.00085	58.376
		0.000855	56.6856
		0.00086	55.2604
		0.000865	54.0409
		0.00087	52.9841
		0.000875	52.0581
		0.00088	51.2383
		0.000885	50.5062
		0.00089	49.847
		0.000895	49.2493
		0.0009	48.704
		0.000905	48.2039
		0.00091	47.7428
		0.000915	47.3161
		0.00092	46.9196
		0.000925	46.5498
		0.00093	46.2041
		0.000935	45.8798
		0.00094	45.5748
		0.000945	45.2874
		0.00095	45.0159
		0.000955	44.7589
		0.00096	44.5151
		0.000965	44.2835
		0.00097	44.0629
		0.000975	43.8526
		0.00098	43.6517
		0.000985	43.4595
		0.00099	43.2757
		0.000995	43.0989
		0.001	42.9294
		0.00101	142.615
		0.00101	114.141
		0.00102	97.1736
		0.00102	86.2123
		0.00103	78.6731
		0.00103	73.2239
		0.00104	69.1439
		0.00104	65.9746
		0.00105	63.4479
		0.00105	61.3902
		0.00106	59.6931
		0.00106	58.2611
		0.00107	57.0349
		0.00107	55.9714
		0.00108	55.0387
		0.00108	54.2123
		0.00109	53.4736
		0.00109	52.8079
		0.0011	52.2037
		0.0011	51.652
		0.00111	51.1454
		0.00111	50.678
		0.00112	50.2449
		0.00112	49.842
		0.00113	49.466
		0.00113	49.114
		0.00114	48.7835
		0.00114	48.4724
		0.00115	48.1788
		0.00115	47.9012
		0.00116	47.6381
		0.00116	47.3883
		0.00117	47.1506
		0.00117	46.9241
		0.00118	46.7078
		0.00118	46.501
		0.00119	46.3029
		0.00119	46.1132
		0.0012	45.9306
		0.0012	45.7553
		0.00121	145.436
		0.00121	116.955
		0.00122	99.9823
		0.00122	89.0153
		0.00123	81.4704
		0.00123	76.0156
		0.00124	71.9299
		0.00124	68.7551
		0.00125	66.2228
		0.00125	64.1596
		0.00126	62.457
		0.00126	61.0196
		0.00127	59.7879
		0.00127	58.719
		0.00128	57.7809
		0.00128	56.9492
		0.00129	56.2051
		0.00129	55.534
		0.0013	54.9246
		0.0013	54.3676
		0.00131	53.8558
		0.00131	53.3831
		0.00132	52.9448
		0.00132	52.5368
		0.00133	52.1557
		0.00133	51.7985
		0.00134	51.4629
		0.00134	51.1467
		0.00135	50.8481
		0.00135	50.5655
		0.00136	50.2974
		0.00136	50.0426
		0.00137	49.7999
		0.00137	49.5684
		0.00138	49.3472
		0.00138	49.1355
		0.00139	48.9325
		0.00139	48.738
		0.0014	48.5506
		0.0014	48.3711
		0.00141	148.046
		0.00141	119.56
		0.00142	102.583
		0.00142	91.6113
		0.00143	84.0617
		0.00143	78.6021
		0.00144	74.5119
		0.00144	71.3324
		0.00145	68.7955
		0.00145	66.7277
		0.00146	65.0205
		0.00146	63.5785
		0.00147	62.3423
		0.00147	61.2688
		0.00148	60.3262
		0.00148	59.49
		0.00149	58.7414
		0.00149	58.066
		0.0015	57.4521
		0.0015	56.8907
		0.00151	56.3744
		0.00151	55.8974
		0.00152	55.4547
		0.00152	55.0424
		0.00153	54.6569
		0.00153	54.2954
		0.00154	53.9555
		0.00154	53.6351
		0.00155	53.3322
		0.00155	53.0453
		0.00156	52.773
		0.00156	52.5139
		0.00157	52.2671
		0.00157	52.0314
		0.00158	51.8061
		0.00158	51.5902
		0.00159	51.3831
		0.00159	51.1841
		0.0016	50.993
		0.0016	50.8092
		0.00161	150.48
		0.00161	121.991
		0.00162	105.009
		0.00162	94.0334
		0.00163	86.4808
		0.00163	81.017
		0.00164	76.9226
		0.00164	73.7391
		0.00165	71.1981
		0.00165	69.1264
		0.00166	67.4152
		0.00166	65.9692
		0.00167	64.7291
		0.00167	63.6518
		0.00168	62.7053
		0.00168	61.8652
		0.00169	61.1128
		0.00169	60.4335
		0.0017	59.8158
		0.0017	59.2506
		0.00171	58.7306
		0.00171	58.2498
		0.00172	57.8034
		0.00172	57.3873
		0.00173	56.9981
		0.00173	56.633
		0.00174	56.2894
		0.00174	55.9652
		0.00175	55.6587
		0.00175	55.3681
		0.00176	55.0921
		0.00176	54.8295
		0.00177	54.579
		0.00177	54.3398
		0.00178	54.1108
		0.00178	53.8914
		0.00179	53.6807
		0.00179	53.4782
		0.0018	53.2835
		0.0018	53.0961
		0.00181	152.763
		0.00181	124.271
		0.00182	107.285
		0.00182	96.3065
		0.00183	88.7504
		0.00183	83.2831
		0.00184	79.1853
		0.00184	75.9983
		0.00185	73.454
		0.00185	71.3789
		0.00186	69.6642
		0.00186	68.2149
		0.00187	66.9714
		0.00187	65.8908
		0.00188	64.9409
		0.00188	64.0975
		0.00189	63.3418
		0.00189	62.6592
		0.0019	62.0382
		0.0019	61.4697
		0.00191	60.9464
		0.00191	60.4624
		0.00192	60.0127
		0.00192	59.5934
		0.00193	59.2009
		0.00193	58.8326
		0.00194	58.4858
		0.00194	58.1584
		0.00195	57.8487
		0.00195	57.5549
		0.00196	57.2758
		0.00196	57.01
		0.00197	56.7564
		0.00197	56.514
		0.00198	56.2819
		0.00198	56.0594
		0.00199	55.8456
		0.00199	55.64
		0.002	55.4422
		0.002	55.2511
		0.00201	154.916
		0.00201	126.42
		0.00202	109.432
		0.00202	98.4499
		0.00203	90.8908
		0.00203	85.4206
		0.00204	81.3196
		0.00204	78.1297
		0.00205	75.5824
		0.00205	73.5043
		0.00206	71.7867
		0.00206	70.3345
		0.00207	69.0879
		0.00207	68.0044
		0.00208	67.0516
		0.00208	66.2053
		0.00209	65.4466
		0.00209	64.7611
		0.0021	64.1372
		0.0021	63.5659
		0.00211	63.0397
		0.00211	62.5528
		0.00212	62.1003
		0.00212	61.6781
		0.00213	61.2828
		0.00213	60.9116
		0.00214	60.562
		0.00214	60.2318
		0.00215	59.9193
		0.00215	59.6227
		0.00216	59.3408
		0.00216	59.0722
		0.00217	58.8158
		0.00217	58.5707
		0.00218	58.3359
		0.00218	58.1105
		0.00219	57.894
		0.00219	57.6857
		0.0022	57.4849
		0.0022	57.2916
		0.00221	156.953
		0.00221	128.455
		0.00222	111.464
		0.00222	100.479
		0.00223	92.9175
		0.00223	87.4447
		0.00224	83.3412
		0.00224	80.1486
		0.00225	77.5986
		0.00225	75.5178
		0.00226	73.7976
		0.00226	72.3428
		0.00227	71.0937
		0.00227	70.0075
		0.00228	69.0521
		0.00228	68.2032
		0.00229	67.442
		0.00229	66.7539
		0.0023	66.1275
		0.0023	65.5535
		0.00231	65.0249
		0.00231	64.5354
		0.00232	64.0803
		0.00232	63.6556
		0.00233	63.2578
		0.00233	62.8841
		0.00234	62.5319
		0.00234	62.1993
		0.00235	61.8842
		0.00235	61.5853
		0.00236	61.3008
		0.00236	61.0298
		0.00237	60.7709
		0.00237	60.5233
		0.00238	60.286
		0.00238	60.0583
		0.00239	59.8394
		0.00239	59.6286
		0.0024	59.4253
		0.0024	59.2294
		0.00241	158.889
		0.00241	130.388
		0.00242	113.395
		0.00242	102.408
		0.00243	94.8437
		0.00243	89.3685
		0.00244	85.2625
		0.00244	82.0675
		0.00245	79.5152
		0.00245	77.4321
		0.00246	75.7096
		0.00246	74.2524
		0.00247	73.0009
		0.00247	71.9124
		0.00248	70.9548
		0.00248	70.1035
		0.00249	69.34
		0.00249	68.6496
		0.0025	68.0209
		0.0025	67.4447
		0.00251	66.9137
		0.00251	66.422
		0.00252	65.9647
		0.00252	65.5377
		0.00253	65.1376
		0.00253	64.7616
		0.00254	64.4072
		0.00254	64.0724
		0.00255	63.7551
		0.00255	63.4539
		0.00256	63.1672
		0.00256	62.894
		0.00257	62.6329
		0.00257	62.3831
		0.00258	62.1436
		0.00258	61.9137
		0.00259	61.6926
		0.00259	61.4796
		0.0026	61.2742
		0.0026	61.0761
		0.00261	160.733
		0.00261	132.231
		0.00262	115.235
		0.00262	104.246
		0.00263	96.6795
		0.00263	91.2022
		0.00264	87.0943
		0.00264	83.8971
		0.00265	81.3426
		0.00265	79.2574
		0.00266	77.5328
		0.00266	76.0735
		0.00267	74.82
		0.00267	73.7294
		0.00268	72.7696
		0.00268	71.9163
		0.00269	71.1507
		0.00269	70.4583
		0.0027	69.8275
		0.0027	69.2492
		0.00271	68.7162
		0.00271	68.2224
		0.00272	67.763
		0.00272	67.334
		0.00273	66.9319
		0.00273	66.5539
		0.00274	66.1975
		0.00274	65.8606
		0.00275	65.5413
		0.00275	65.2381
		0.00276	64.9495
		0.00276	64.6742
		0.00277	64.4112
		0.00277	64.1593
		0.00278	63.9179
		0.00278	63.686
		0.00279	63.4629
		0.00279	63.248
		0.0028	63.0406
		0.0028	62.8426
		0.00281	162.496
		0.00281	133.991
		0.00282	116.994
		0.00282	106.003
		0.00283	98.4344
		0.00283	92.9549
		0.00284	88.8451
		0.00284	85.646
		0.00285	83.0897
		0.00285	81.0026
		0.00286	79.276
		0.00286	77.8148
		0.00287	76.5594
		0.00287	75.4669
		0.00288	74.5053
		0.00288	73.6501
		0.00289	72.8826
		0.00289	72.1883
		0.0029	71.5556
		0.0029	70.9755
		0.00291	70.4406
		0.00291	69.945
		0.00292	69.4838
		0.00292	69.0529
		0.00293	68.649
		0.00293	68.2691
		0.00294	67.9109
		0.00294	67.5721
		0.00295	67.251
		0.00295	66.946
		0.00296	66.6555
		0.00296	66.3785
		0.00297	66.1136
		0.00297	65.86
		0.00298	65.6168
		0.00298	65.3831
		0.00299	65.1582
		0.00299	64.9415
		0.003	64.7323
		0.003	64.5305
		0.00301	164.183
		0.00301	135.678
		0.00302	118.678
		0.00302	107.685
		0.00303	100.115
		0.00303	94.6344
		0.00304	90.5227
		0.00304	87.322
		0.00305	84.7638
		0.00305	82.6749
		0.00306	80.9466
		0.00306	79.4837
		0.00307	78.2266
		0.00307	77.1324
		0.00308	76.169
		0.00308	75.3121
		0.00309	74.5429
		0.00309	73.8469
		0.0031	73.2125
		0.0031	72.6307
		0.00311	72.0941
		0.00311	71.5968
		0.00312	71.1339
		0.00312	70.7013
		0.00313	70.2957
		0.00313	69.9142
		0.00314	69.5543
		0.00314	69.2139
		0.00315	68.8911
		0.00315	68.5844
		0.00316	68.2923
		0.00316	68.0136
		0.00317	67.7471
		0.00317	67.4918
		0.00318	67.247
		0.00318	67.0116
		0.00319	66.7851
		0.00319	66.5667
		0.0032	66.356
		0.0032	66.1541
		0.00321	165.805
		0.00321	137.296
		0.00322	120.296
		0.00322	109.301
		0.00323	101.73
		0.00323	96.2466
		0.00324	92.1334
		0.00324	88.9311
		0.00325	86.3714
		0.00325	84.281
		0.00326	82.5511
		0.00326	81.0865
		0.00327	79.8278
		0.00327	78.732
		0.00328	77.7671
		0.00328	76.9086
		0.00329	76.1379
		0.00329	75.4403
		0.0033	74.8043
		0.0033	74.221
		0.00331	73.6828
		0.00331	73.184
		0.00332	72.7195
		0.00332	72.2854
		0.00333	71.8783
		0.00333	71.4952
		0.00334	71.1338
		0.00334	70.7918
		0.00335	70.4676
		0.00335	70.1593
		0.00336	69.8657
		0.00336	69.5854
		0.00337	69.3175
		0.00337	69.0607
		0.00338	68.8143
		0.00338	68.5774
		0.00339	68.3494
		0.00339	68.1296
		0.0034	67.9173
		0.0034	67.7124
		0.00341	167.362
		0.00341	138.853
		0.00342	121.851
		0.00342	110.855
		0.00343	103.282
		0.00343	97.7977
		0.00344	93.683
		0.00344	90.479
		0.00345	87.9179
		0.00345	85.826
		0.00346	84.0947
		0.00346	82.6287
		0.00347	81.3686
		0.00347	80.2714
		0.00348	79.3049
		0.00348	78.445
		0.00349	77.6729
		0.00349	76.9738
		0.0035	76.3365
		0.0035	75.7517
		0.00351	75.2121
		0.00351	74.7118
		0.00352	74.2459
		0.00352	73.8104
		0.00353	73.4019
		0.00353	73.0174
		0.00354	72.6545
		0.00354	72.3112
		0.00355	71.9855
		0.00355	71.6759
		0.00356	71.3809
		0.00356	71.0992
		0.00357	70.8298
		0.00357	70.5716
		0.00358	70.3239
		0.00358	70.0856
		0.00359	69.8562
		0.00359	69.635
		0.0036	69.4213
		0.0036	69.216
		0.00361	168.864
		0.00361	140.353
		0.00362	123.35
		0.00362	112.352
		0.00363	104.777
		0.00363	99.292
		0.00364	95.176
		0.00364	91.9708
		0.00365	89.4083
		0.00365	87.3151
		0.00366	85.5823
		0.00366	84.115
		0.00367	82.8536
		0.00367	81.755
		0.00368	80.7873
		0.00368	79.9261
		0.00369	79.1525
		0.00369	78.4522
		0.0037	77.8135
		0.0037	77.2274
		0.00371	76.6865
		0.00371	76.1849
		0.00372	75.7177
		0.00372	75.2809
		0.00373	74.871
		0.00373	74.4852
		0.00374	74.1211
		0.00374	73.7764
		0.00375	73.4495
		0.00375	73.1385
		0.00376	72.8422
		0.00376	72.5593
		0.00377	72.2886
		0.00377	72.0292
		0.00378	71.7801
		0.00378	71.5406
		0.00379	71.3099
		0.00379	71.0874
		0.0038	70.8725
		0.0038	70.6646
		0.00381	170.311
		0.00381	141.8
		0.00382	124.795
		0.00382	113.797
		0.00383	106.221
		0.00383	100.734
		0.00384	96.6171
		0.00384	93.4105
		0.00385	90.8468
		0.00385	88.7523
		0.00386	87.0184
		0.00386	85.5499
		0.00387	84.2871
		0.00387	83.1873
		0.00388	82.2183
		0.00388	81.3559
		0.00389	80.5812
		0.00389	79.8796
		0.0039	79.2397
		0.0039	78.6523
		0.00391	78.1102
		0.00391	77.6074
		0.00392	77.1389
		0.00392	76.7009
		0.00393	76.2898
		0.00393	75.9029
		0.00394	75.5375
		0.00394	75.1917
		0.00395	74.8635
		0.00395	74.5513
		0.00396	74.2538
		0.00396	73.9697
		0.00397	73.6978
		0.00397	73.4372
		0.00398	73.187
		0.00398	72.9462
		0.00399	72.7144
		0.00399	72.4907
		0.004	72.2746
		0.004	72.0655
		0.00401	171.713
		0.00401	143.198
		0.00402	126.193
		0.00402	115.193
		0.00403	107.616
		0.00403	102.128
		0.00404	98.0099
		0.00404	94.8022
		0.00405	92.2372
		0.00405	90.1416
		0.00406	88.4065
		0.00406	86.9369
		0.00407	85.6729
		0.00407	84.5719
		0.00408	83.6019
		0.00408	82.7382
		0.00409	81.9624
		0.00409	81.2596
		0.0041	80.6186
		0.0041	80.0301
		0.00411	79.4868
		0.00411	78.9829
		0.00412	78.5133
		0.00412	78.0742
		0.00413	77.662
		0.00413	77.2739
		0.00414	76.9074
		0.00414	76.5604
		0.00415	76.2311
		0.00415	75.9179
		0.00416	75.6193
		0.00416	75.334
		0.00417	75.061
		0.00417	74.7993
		0.00418	74.5479
		0.00418	74.3061
		0.00419	74.0731
		0.00419	73.8483
		0.0042	73.6311
		0.0042	73.424
		0.00421	173.065
		0.00421	144.552
		0.00422	127.546
		0.00422	116.544
		0.00423	108.966
		0.00423	103.477
		0.00424	99.3575
		0.00424	96.149
		0.00425	93.5829
		0.00425	91.4863
		0.00426	89.75
		0.00426	88.2792
		0.00427	87.0143
		0.00427	85.9123
		0.00428	84.9411
		0.00428	84.0764
		0.00429	83.2995
		0.00429	82.5957
		0.0043	81.9536
		0.0043	81.364
		0.00431	80.8197
		0.00431	80.3147
		0.00432	79.8441
		0.00432	79.4039
		0.00433	78.9907
		0.00433	78.6015
		0.00434	78.234
		0.00434	77.8859
		0.00435	77.5556
		0.00435	77.2413
		0.00436	76.9416
		0.00436	76.6553
		0.00437	76.3813
		0.00437	76.1185
		0.00438	75.8661
		0.00438	75.6233
		0.00439	75.3893
		0.00439	75.1635
		0.0044	74.9453
		0.0044	74.7346
		0.00441	174.378
		0.00441	145.863
		0.00442	128.855
		0.00442	117.853
		0.00443	110.274
		0.00443	104.784
		0.00444	100.664
		0.00444	97.4537
		0.00445	94.8869
		0.00445	92.7891
		0.00446	91.052
		0.00446	89.5802
		0.00447	88.3142
		0.00447	87.2112
		0.00448	86.239
		0.00448	85.3734
		0.00449	84.5954
		0.00449	83.8907
		0.0045	83.2475
		0.0045	82.657
		0.00451	82.1117
		0.00451	81.6057
		0.00452	81.1341
		0.00452	80.6929
		0.00453	80.2787
		0.00453	79.8885
		0.00454	79.52
		0.00454	79.1711
		0.00455	78.8397
		0.00455	78.5244
		0.00456	78.2238
		0.00456	77.9365
		0.00457	77.6616
		0.00457	77.3978
		0.00458	77.1445
		0.00458	76.9007
		0.00459	76.6657
		0.00459	76.4389
		0.0046	76.2197
		0.0046	76.0076
		0.00461	175.651
		0.00461	147.136
		0.00462	130.126
		0.00462	119.122
		0.00463	111.543
		0.00463	106.052
		0.00464	101.931
		0.00464	98.7197
		0.00465	96.1519
		0.00465	94.0531
		0.00466	92.315
		0.00466	90.8423
		0.00467	89.5754
		0.00467	88.4715
		0.00468	87.4984
		0.00468	86.6317
		0.00469	85.8529
		0.00469	85.1471
		0.0047	84.5031
		0.0047	83.9116
		0.00471	83.3654
		0.00471	82.8585
		0.00472	82.386
		0.00472	81.9439
		0.00473	81.5287
		0.00473	81.1377
		0.00474	80.7683
		0.00474	80.4183
		0.00475	80.0861
		0.00475	79.7699
		0.00476	79.4684
		0.00476	79.1802
		0.00477	78.9043
		0.00477	78.6396
		0.00478	78.3854
		0.00478	78.1407
		0.00479	77.9048
		0.00479	77.6771
		0.0048	77.457
		0.0048	77.244
		0.00481	176.887
		0.00481	148.369
		0.00482	131.36
		0.00482	120.356
		0.00483	112.775
		0.00483	107.283
		0.00484	103.16
		0.00484	99.9491
		0.00485	97.3802
		0.00485	95.2807
		0.00486	93.5416
		0.00486	92.0681
		0.00487	90.8003
		0.00487	89.6954
		0.00488	88.7215
		0.00488	87.8539
		0.00489	87.0742
		0.00489	86.3676
		0.0049	85.7227
		0.0049	85.1304
		0.00491	84.5833
		0.00491	84.0755
		0.00492	83.6021
		0.00492	83.1592
		0.00493	82.7431
		0.00493	82.3512
		0.00494	81.9809
		0.00494	81.6302
		0.00495	81.2971
		0.00495	80.98
		0.00496	80.6776
		0.00496	80.3886
		0.00497	80.1118
		0.00497	79.8463
		0.00498	79.5912
		0.00498	79.3457
		0.00499	79.1089
		0.00499	78.8804
		0.005	78.6595

## Sheet: Fig. S16
Fig. S16-e
Sub-module A		Sub-module C
Cycle number	VF	Cycle number	VF
0	3.293	0	3.285
100	3.292	100	3.269
200	3.29	200	3.284
300	3.295	300	3.296
400	3.299	400	3.293
500	3.298	500	3.284
600	3.296	600	3.283
700	3.297	700	3.273
800	3.292	800	3.281
900	3.294	900	3.271
1000	3.289	1000	3.276
1100	3.294	1100	3.283
1200	3.302	1200	3.29
1300	3.347	1300	3.277
1400	3.353	1400	3.275
1500	3.761	1500	3.284
		1600	3.285
		1700	3.291
		1800	3.284
		1900	3.288
		2000	3.291
		2100	3.284
		2200	3.273
		2300	3.274
		2400	3.278
		2500	3.271
		2600	3.279
		2700	3.278
		2800	3.281
		2900	3.282
		3000	3.281
		3100	3.284
		3200	3.283
		3300	3.275
		3400	3.278
		3500	3.269
		3600	3.281
		3700	3.283
		3800	3.271
		3900	3.28
		4000	3.281
		4100	3.283
		4200	3.279
		4300	3.282
		4400	3.278
		4500	3.287
		4600	3.291
		4700	3.285
		4800	3.295
		4900	3.287
		5000	3.286
		5100	3.292
		5200	3.291
		5300	3.288
		5400	3.285
		5500	3.295
		5600	3.291
		5700	3.297
		5800	3.299
		5900	3.293
		6000	3.296
		6100	3.289
		6200	3.295
		6300	3.303
		6400	3.301
		6500	3.297
		6600	3.296
		6700	3.292
		6800	3.298
		6900	3.301
		7000	3.304
		7100	3.299
		7200	3.307
		7300	3.306
		7400	3.301
		7500	3.3
		7600	3.298
		7700	3.302
		7800	3.307
		7900	3.308
		8000	3.305
		8100	3.306
		8200	3.304
		8300	3.308
		8400	3.303
		8500	3.306
		8600	3.304
		8700	3.309
		8800	3.307
		8900	3.306
		9000	3.308
		9100	3.304
		9200	3.307
		9300	3.308
		9400	3.306
		9500	3.309
		9600	3.308
		9700	3.305
		9800	3.307
		9900	3.311
		10000	3.309
